# Supplementary material for: Cycles of external dependency drive evolution of avian carotenoid networks
Source: Nat Commun. 2019 Apr 8;10:1596. doi: 10.1038/s41467-019-09579-y (PMC6453931; doi:10.1038/s41467-019-09579-y)
Supplement: Supplementary file 5 — Supplementary Data 2 [file 41467_2019_9579_MOESM5_ESM.xlsx]

## Sheet: Tests of binary trait evolution
Supplementary Data 2 | Tests of two Markov models of binary trait evolution for the ancestral
reconstruction of compounds and reactions (substrate compound number –product compound number)
that occur in species’ networks using r8s (version 1.8, see Methods).
bold indicates selected model
trait	model	k	s	r	log L	AIC
1 = lutein	binary 1	1	0.0055	.	-67.969	137.937
1 = lutein	binary 2	2	0.0138	0.00521	-66.862	137.723
2 = zeaxanthin	binary 1	1	0.0481	.	-159.207	320.415
2 = zeaxanthin	binary 2	2	0.0655	0.0375	-155.183	314.366
3 = β-carotene	binary 1	1	0.04	.	-159.105	320.21
3 = β-carotene	binary 2	2	0.0635	0.128	-151.659	307.318
4 = β-crypotxanthin	binary 1	1	0.0349	.	-155.93	313.86
4 = β-crypotxanthin	binary 2	2	0.0366	0.0625	-153.04	310.08
5 = anhydrolutein	binary 1	1	0.00108	.	-24.68	51.36
5 = anhydrolutein	binary 2	2	0.00139	0.0543	-22.253	48.506
6 = 7,8-dihydro-lutein	binary 1	1	0.00194	.	-39.1623	80.325
6 = 7,8-dihydro-lutein	binary 2	2	0.00101	0.0631	-24.368	52.736
7 = 9-Z-7,8-dihydro-lutein	binary 1	1	0.00164	.	-34.438	70.876
7 = 9-Z-7,8-dihydro-lutein	binary 2	2	0.000495	0.062	-18.592	41.184
8 = canary xanthophyll A	binary 1	1	0.0149	.	-130	261.999
8 = canary xanthophyll A	binary 2	2	0.015	0.0669	-117.016	238.033
9 = canary xanthophyll B	binary 1	1	0.0149	.	-130	261.999
9 = canary xanthophyll B	binary 2	2	0.015	0.0669	-117.016	238.033
10 = (3S,6R,3'R,6'R) tunaxanthin F	binary 1	1	0.000263	.	-5.819	13.638
10 = (3S,6R,3'R,6'R) tunaxanthin F	binary 2	2	0.000256	0.00366	-5.257	14.515
11 = (3R,6R,3'R,6'R) tunaxanthin F	binary 1	1	0.000263	.	-5.81909	13.638
11 = (3R,6R,3'R,6'R) tunaxanthin F	binary 2	2	0.000256	0.00366	-5.257	14.515
12 = α-doradexanthin	binary 1	1	0.0212	.	-136.141	274.282
12 = α-doradexanthin	binary 2	2	0.021	0.0365	-134.238	272.477
13 = (3S,4R,3'R,6'R) 4-hydroxylutein	binary 1	1	0.00135	.	-29.241	60.482
13 = (3S,4R,3'R,6'R) 4-hydroxylutein	binary 2	2	0.00383	0.185	-23.517	51.033
14 = fritschiellaxanthin	binary 1	1	0.00135	.	-29.241	60.482
14 = fritschiellaxanthin	binary 2	2	0.00383	0.185	-23.517	51.033
15 = papilioerythrinone	binary 1	1	0.00168	.	-34.35	70.7
15 = papilioerythrinone	binary 2	2	0.00263	0.0674	-30.854	65.707
16 = 3'-dehydrolutein	binary 1	1	0.0211	.	-137.101	276.203
16 = 3'-dehydrolutein	binary 2	2	0.014	0.0489	-126.25	256.499
17 = piprixanthin	binary 1	1	0.0008	.	-20.303	42.606
17 = piprixanthin	binary 2	2	0.000471	0.0603	-14.064	32.128
18 = rhodoxanthin	binary 1	1	0.00293	.	-53.862	109.724
18 = rhodoxanthin	binary 2	2	0.00433	0.101	-41.552	87.105
19 = 7,8,7',8'-tetrahydro-zeaxanthin	binary 1	1	0.00108	.	-22.214	46.428
19 = 7,8,7',8'-tetrahydro-zeaxanthin	binary 2	2	0.00176	0.109	-19.346	42.693
20 = 7,8-dihydro-zeaxanthin	binary 1	1	0.00108	.	-22.214	46.428
20 = 7,8-dihydro-zeaxanthin	binary 2	2	0.00176	0.109	-19.346	42.693
25 = idoxanthin	binary 1	1	0.0302	.	-149.262	300.254
25 = idoxanthin	binary 2	2	0.0297	0.0667	-142.969	289.938
26 = fucoxanthin	binary 1	1	0.000264	.	-8.431	18.863
26 = fucoxanthin	binary 2	2	0.000431	0.0523	-7.38	18.76
30 = 7,8 dihydro β-cryptoxanthin	binary 1	1	0.000263	.	-8.051	18.101
30 = 7,8 dihydro β-cryptoxanthin	binary 2	2	0.00132	0.3	-6.452	16.904
31 = 4-hydroxyzeaxanthin	binary 1	1	0.0327	.	-149.574	301.148
31 = 4-hydroxyzeaxanthin	binary 2	2	0.0307	0.0636	-144.012	292.045
32 = (3S, 3'R) adonixanthin	binary 1	1	0.0355	.	-152.726	307.452
32 = (3S, 3'R) adonixanthin	binary 2	2	0.0352	0.0658	-148.319	300.638
34 = astaxanthin	binary 1	1	0.0297	.	-146.849	295.698
34 = astaxanthin	binary 2	2	0.0298	0.0378	-146.455	296.909
35 = echinenone	binary 1	1	0.0294	.	-153.518	309.035
35 = echinenone	binary 2	2	0.0566	0.131	-146.367	296.733
36 = 3'-hydroxy-echinenone	binary 1	1	0.0252	.	-147.837	297.674
36 = 3'-hydroxy-echinenone	binary 2	2	0.0256	0.0465	-145.461	294.923
37 = canthaxanthin	binary 1	1	0.0295	.	-153.53	309.061
37 = canthaxanthin	binary 2	2	0.0585	0.129	-147.997	299.993
38 = adonirubin	binary 1	1	0.0264	.	-151.512	305.025
38 = adonirubin	binary 2	2	0.028	0.0503	-149.148	302.297
39 = 4-hydroxy-echinenone	binary 1	1	0.0267	.	-149.42	300.841
39 = 4-hydroxy-echinenone	binary 2	2	0.0444	0.111	-142.219	288.439
40 = isozeaxanthin	binary 1	1	0.000535	.	-12.364	26.727
40 = isozeaxanthin	binary 2	2	0.000813	0.0455	-11.136	26.271
41 = β-isocryptoxanthin	binary 1	1	0.0271	.	-150.048	302.096
41 = β-isocryptoxanthin	binary 2	2	0.0436	0.109	-142.21	288.419
42 = α-carotene	binary 1	1	0.00108	.	-19.733	41.465
42 = α-carotene	binary 2	2	0.00118	0.0115	-19.13	42.26
43 = α-isocryptoxanthin	binary 1	1	0.000263	.	-7.643	17.286
43 = α-isocryptoxanthin	binary 2	2	0.000731	0.142	-6.383	16.766
44 = phoenicopterone	binary 1	1	0.000263	.	-7.643	17.286
44 = phoenicopterone	binary 2	2	0.000731	0.142	-6.383	16.766
46 = α-cryptoxanthin	binary 1	1	0.000263	.	-7.395	16.789
46 = α-cryptoxanthin	binary 2	2	0.00077	0.154	-6.376	16.752
47 = rubixanthin	binary 1	1	0.00164	.	-34.603	71.205
47 = rubixanthin	binary 2	2	0.000802	0.0737	-30.928	65.855
48 = 4-oxo-rubixanthin	binary 1	1	0.00164	.	-34.603	71.205
48 = 4-oxo-rubixanthin	binary 2	2	0.000802	0.0737	-30.928	65.855
49 = gazaniaxanthin	binary 1	1	0.00135	.	-31.213	64.426
49 = gazaniaxanthin	binary 2	2	0.00164	0.17	-23.983	51.966
50 = 4-oxo-gazaniaxanthin	binary 1	1	0.00107	.	-27.029	56.058
50 = 4-oxo-gazaniaxanthin	binary 2	2	0.00222	0.204	-20.256	44.512
51 = (3S,4R,3'S,6'R) 4-hydroxylutein	binary 1	1	0.0212	.	-136.141	274.282
51 = (3S,4R,3'S,6'R) 4-hydroxylutein	binary 2	2	0.021	0.0365	-134.238	272.477
52 = cis-lutein	binary 1	1	0.000801	.	-16.3	34.6
52 = cis-lutein	binary 2	2	0.000829	0.00665	-15.818	35.635
71 = resonance structure	binary 1	1	0.00107	.	-24.471	50.941
71 = resonance structure	binary 2	2	0.00539	0.0799	-14.504	33.009
100 = xipholenin	binary 1	1	0.00107	.	-23.12	48.24
100 = xipholenin	binary 2	2	0.000771	0.0957	-18.029	40.058
101 = 2,3-didihydro-xipholenin	binary 1	1	0.000799	.	-19.404	40.808
101 = 2,3-didihydro-xipholenin	binary 2	2	0.00126	0.147	-12.982	29.963
102 = rupicolin	binary 1	1	0.000263	.	-8.32	18.64
102 = rupicolin	binary 2	2	0.00196	0.461	-6.472	16.943
103 = 3'-hydroxy-3-methoxy-canthaxanthin	binary 1	1	0.00136	.	-27.793	57.585
103 = 3'-hydroxy-3-methoxy-canthaxanthin	binary 2	2	0.000391	0.0351	-15.791	35.582
104 = pompadourin	binary 1	1	0.00136	.	-27.793	57.585
104 = pompadourin	binary 2	2	0.000391	0.0351	-15.791	35.582
105 = 2,3-didehydro-pompadourin	binary 1	1	0.00113	.	-25.528	53.057
105 = 2,3-didehydro-pompadourin	binary 2	2	4.24e-05	0.0438	-15.645	35.289
106 = contingin	binary 1	1	0.00107	.	-24.833	51.666
106 = contingin	binary 2	2	0.000557	0.0733	-18.294	40.589
107 = brittonxanthin	binary 1	1	0.000799	.	-17.764	37.529
107 = brittonxanthin	binary 2	2	0.00065	0.0943	-13.945	31.889
108 = 2,3-didehydro-papilioerythrinone	binary 1	1	0.00027	.	-8.673	19.347
108 = 2,3-didehydro-papilioerythrinone	binary 2	2	0.00032	0.0187	-7.538	19.076
109 = 7,8-dihydro-3'-dehydro-lutein	binary 1	1	0.000263	.	-8.349	18.697
109 = 7,8-dihydro-3'-dehydro-lutein	binary 2	2	0.0005	0.0735	-7.24	18.481
110 = 4-hydroxy-canary xanthophyll A	binary 1	1	0.000263	.	-7.58	17.16
110 = 4-hydroxy-canary xanthophyll A	binary 2	2	0.000717	0.138	-6.373	16.747
1-1	binary 1	1	0.0175	.	-125.25	252.501
1-1	binary 2	2	0.0134	0.036	-119.856	243.712
1-5	binary 1	1	0.00108	.	-24.68	51.36
1-5	binary 2	2	0.00139	0.0543	-22.253	48.506
1-6	binary 1	1	0.00194	.	-39.162	80.325
1-6	binary 2	2	0.00101	0.0631	-24.368	52.736
1-8	binary 1	1	0.0149	.	-130	261.99
1-8	binary 2	2	0.015	0.0669	-117.016	238.033
1-9	binary 1	1	0.0149	.	-130	261.99
1-9	binary 2	2	0.015	0.0669	-117.016	238.033
1-16	binary 1	1	0.0211	.	-137.101	276.203
1-16	binary 2	2	0.014	0.0489	-126.25	256.499
1-46	binary 1	1	0.000263	.	-7.395	16.789
1-46	binary 2	2	0.00077	0.154	-6.376	16.752
1-51	binary 1	1	0.0212	.	-136.141	274.282
1-51	binary 2	2	0.021	0.0365	-134.238	272.477
1-52	binary 1	1	0.000801	.	-16.3	34.6
1-52	binary 2	2	0.000829	0.00665	-15.818	35.635
2-2	binary 1	1	0.00742	.	-87.608	177.216
2-2	binary 2	2	0.00966	0.0424	-85.141	174.282
2-16	binary 1	1	0.0132	.	-122.538	247.076
2-16	binary 2	2	0.0161	0.0634	-113.297	230.593
2-20	binary 1	1	0.00108	.	-22.214	46.428
2-20	binary 2	2	0.00176	0.109	-19.346	42.693
2-31	binary 1	1	0.0327	.	-149.574	301.148
2-31	binary 2	2	0.0307	0.0636	-144.023	292.045
2-32	binary 1	1	0.0302	.	-149.262	300.524
2-32	binary 2	2	0.0297	0.0667	-142.969	289.938
3-3	binary 1	1	0.00223	.	-36.737	75.474
3-3	binary 2	2	0.00586	0.146	-34.805	73.61
3-35	binary 1	1	0.0271	.	-150.048	302.096
3-35	binary 2	2	0.0436	0.109	-142.21	288.419
3-41	binary 1	1	0.0271	.	-150.048	302.096
3-41	binary 2	2	0.0436	0.109	-142.21	288.419
4-4	binary 1	1	0.00323	.	-52.063	106.126
4-4	binary 2	2	0.0112	0.183	-50.855	105.71
4-30	binary 1	1	0.000263	.	-8.051	18.101
4-30	binary 2	2	0.00132	0.3	-6.452	16.904
4-36	binary 1	1	0.0232	.	-145.549	293.097
4-36	binary 2	2	0.0244	0.0554	-140.876	285.751
6-7	binary 1	1	0.00164	.	-34.438	70.876
6-7	binary 2	2	0.000495	0.062	-18.592	41.184
6-109	binary 1	1	0.000263	.	-8.349	18.697
6-109	binary 2	2	0.0005	0.0735	-7.24	18.481
8-9	binary 1	1	0.0149	.	-130	261.999
8-9	binary 2	2	0.015	0.0669	-117.016	238.033
8-110	binary 1	1	0.000263	.	-7.58	17.16
8-110	binary 2	2	0.000717	0.138	-6.373	16.747
9-8	binary 1	1	0.0149	.	-130	261.999
9-8	binary 2	2	0.015	0.0669	-117.016	138.033
9-17	binary 1	1	0.0008	.	-20.303	42.606
9-17	binary 2	2	0.000471	0.0603	-14.064	32.128
10-11	binary 1	1	0.000263	.	-5.819	13.638
10-11	binary 2	2	0.00256	0.00366	-5.257	14.515
12-15	binary 1	1	0.00199	.	-37.337	76.673
12-15	binary 2	2	0.00297	0.0584	-34.002	72.005
12-32	binary 1	1	0.0152	.	-125.47	252.939
12-32	binary 2	2	0.0183	0.0638	-118.19	240.381
12-100	binary 1	1	0.00107	.	-23.12	48.24
12-100	binary 2	2	0.000771	0.0957	-18.029	40.058
13-14	binary 1	1	0.00135	.	-29.241	60.482
13-14	binary 2	2	0.00383	0.185	-23.517	51.033
13-51	binary 1	1	0.00135	.	-29.241	60.482
13-51	binary 2	2	0.00383	0.185	-23.517	51.033
14-15	binary 1	1	0.00135	.	-29.241	60.482
14-15	binary 2	2	0.00383	0.185	-23.517	51.033
15-108	binary 1	1	0.00027	.	-8.673	19.347
15-108	binary 2	2	0.00032	0.0187	-7.538	19.076
16-1	binary 1	1	0.0153	.	-130.575	263.151
16-1	binary 2	2	0.02	0.0871	-116.702	237.405
16-9	binary 1	1	0.0117	.	-119.203	240.406
16-9	binary 2	2	0.00955	0.0655	-105.285	214.569
16-109	binary 1	1	0.000263	.	-8.349	18.697
16-109	binary 2	2	0.0005	0.0735	-7.24	18.481
17-18	binary 1	1	0.00107	.	-24.471	50.941
17-18	binary 2	2	0.000539	0.0799	-14.504	33.009
17-71	binary 1	1	0.00107	.	-24.471	50.941
17-71	binary 2	2	0.000539	0.0799	-14.504	33.009
18-18	binary 1	1	0.00323	.	-52.063	106.126
18-18	binary 2	2	0.0112	0.183	-50.855	105.71
20-19	binary 1	1	0.00108	.	-22.214	46.428
20-19	binary 2	2	0.00176	0.109	-19.346	42.693
25-32	binary 1	1	0.0302	.	-149.262	300.524
25-32	binary 2	2	0.0297	0.0667	-142.969	289.938
25-34	binary 1	1	0.0302	.	-149.262	300.524
25-34	binary 2	2	0.0297	0.0667	-142.969	289.938
26-26	binary 1	1	0.000264	.	-8.431	18.863
26-26	binary 2	2	0.000431	0.0523	-7.38	18.76
31-32	binary 1	1	0.0327	.	-149.574	301.148
31-32	binary 2	2	0.0307	0.0636	-144.023	292.045
32-25	binary 1	1	0.0302	.	-149.262	300.524
32-25	binary 2	2	0.0297	0.0667	-142.969	289.938
32-31	binary 1	1	0.0327	.	-149.574	301.148
32-31	binary 2	2	0.0307	0.0636	-144.023	292.045
32-34	binary 1	1	0.0334	.	-151.135	304.271
32-34	binary 2	2	0.0327	0.0623	-146.795	297.591
32-102	binary 1	1	0.000263	.	-8.32	18.64
32-102	binary 2	2	0.00196	0.461	-6.472	16.943
34-25	binary 1	1	0.0302	.	-149.262	300.524
34-25	binary 2	2	0.0297	0.0667	-142.969	289.937
34-32	binary 1	1	0.0334	.	-151.135	304.271
34-32	binary 2	2	0.0327	0.0623	-146.795	297.591
34-34	binary 1	1	0.00137	.	-22.829	47.658
34-34	binary 2	2	0.00113	0.0211	-20.08	44.16
34-38	binary 1	1	0.0207	.	-141.362	284.724
34-38	binary 2	2	0.0227	0.0528	-137.371	278.741
34-103	binary 1	1	0.00136	.	-27.793	57.585
34-103	binary 2	2	0.000391	0.0351	-15.791	35.582
35-36	binary 1	1	0.0179	.	-138.034	278.068
35-36	binary 2	2	0.0281	0.103	-127.447	258.893
35-37	binary 1	1	0.0294	.	-153.518	309.035
35-37	binary 2	2	0.0566	0.131	-146.367	296.733
35-39	binary 1	1	0.0267	.	-149.42	300.841
35-39	binary 2	2	0.0444	0.111	-142.219	288.439
35-41	binary 1	1	0.0271	.	-150.048	302.096
35-41	binary 2	2	0.0436	0.109	-142.21	288.419
36-32	binary 1	1	0.0159	.	-130.924	263.847
36-32	binary 2	2	0.0196	0.0795	-119.624	243.248
36-38	binary 1	1	0.0241	.	-147.807	297.613
36-38	binary 2	2	0.0242	0.0514	-143.877	291.755
37-35	binary 1	1	0.0294	.	-153.518	309.035
37-35	binary 2	2	0.0566	0.131	-146.367	296.733
37-37	binary 1	1	0.000264	.	-6.027	14.055
37-37	binary 2	2	0.000271	0.00642	-5.402	14.805
37-38	binary 1	1	0.0246	.	-148.144	298.288
37-38	binary 2	2	0.0564	0.155	-139.764	283.528
37-39	binary 1	1	0.0267	.	-149.42	300.841
37-39	binary 2	2	0.0444	0.111	-142.219	288.439
37-40	binary 1	1	0.000535	.	-12.364	26.727
37-40	binary 2	2	0.000813	0.0455	-11.136	26.271
38-34	binary 1	1	0.0207	.	-141.362	284.724
38-34	binary 2	2	0.0227	0.0528	-137.371	278.741
38-36	binary 1	1	0.0241	.	-147.807	297.613
38-36	binary 2	2	0.0242	0.0514	-143.877	291.755
38-37	binary 1	1	0.0246	.	-148.144	298.288
38-37	binary 2	2	0.0564	0.155	-139.764	283.528
38-107	binary 1	1	0.000799	.	-17.764	37.529
38-107	binary 2	2	0.00065	0.0943	-13.945	31.889
39-35	binary 1	1	0.0267	.	-149.42	300.841
39-35	binary 2	2	0.0444	0.111	-142.219	288.439
39-37	binary 1	1	0.0267	.	-149.42	300.841
39-37	binary 2	2	0.0444	0.111	-142.219	288.439
39-40	binary 1	1	0.000535	.	-12.364	26.727
39-40	binary 2	2	0.000813	0.0455	-11.136	26.271
40-37	binary 1	1	0.000535	.	-12.364	26.727
40-37	binary 2	2	0.000813	0.0455	-11.136	26.271
40-41	binary 1	1	0.000263	.	-7.407	16.813
40-41	binary 2	2	0.000856	0.177	-6.398	16.797
41-35	binary 1	1	0.0271	.	-150.048	302.096
41-35	binary 2	2	0.0436	0.109	-142.21	288.419
41-40	binary 1	1	0.000263	.	-7.407	16.813
41-40	binary 2	2	0.000856	0.177	-6.398	16.797
42-42	binary 1	1	0.000805	.	-15.061	32.122
42-42	binary 2	2	0.000837	0.00756	-14.503	33.005
42-43	binary 1	1	0.000263	.	-7.643	17.286
42-43	binary 2	2	0.000731	0.142	-6.383	16.766
43-44	binary 1	1	0.000263	.	-7.643	17.286
43-44	binary 2	2	0.000731	0.142	-6.383	16.766
47-48	binary 1	1	0.00164	.	-34.603	71.205
47-48	binary 2	2	0.000802	0.0737	-30.928	65.855
49-50	binary 1	1	0.00107	.	-27.029	56.085
49-50	binary 2	2	0.00222	0.204	-20.256	44.512
51-12	binary 1	1	0.0212	.	-136.141	274.282
51-12	binary 2	2	0.021	0.0365	-134.238	272.477
51-13	binary 1	1	0.00135	.	-29.241	60.482
51-13	binary 2	2	0.00383	0.185	-23.517	51.033
71-18	binary 1	1	0.00107	.	-24.471	50.941
71-18	binary 2	2	0.000539	0.0799	-14.504	33.009
100-101	binary 1	1	0.000799	.	-19.404	40.808
100-101	binary 2	2	0.00126	0.147	-12.982	29.963
103-104	binary 1	1	0.00136	.	-27.793	57.585
103-104	binary 2	2	0.000391	0.0351	-15.791	35.582
104-105	binary 1	1	0.00113	.	-25.528	53.057
104-105	binary 2	2	0.000424	0.0438	-15.645	35.289
105-106	binary 1	1	0.00107	.	-24.833	51.666
105-106	binary 2	2	0.000557	0.0733	-18.294	40.589
