# Supplementary material for: Cycles of external dependency drive evolution of avian carotenoid networks
Source: Nat Commun. 2019 Apr 8;10:1596. doi: 10.1038/s41467-019-09579-y (PMC6453931; doi:10.1038/s41467-019-09579-y)
Supplement: Supplementary file 6 — Supplementary Data 3 [file 41467_2019_9579_MOESM6_ESM.xlsx]

## Sheet: Controllability Networks 
Supplementary Data 3: The network versions used in the calculations of controllability profiles in species’ networks with bidirectional reactions
Network Category	Species Networks
Category 1	Anas platyrhynchos, Bombycilla cedrorum, Bombycilla garrulus, Bombycilla japonica, Cotinga amabilis, Cotinga cotinga, Cotinga maculata, Erythrura gouldiae, Erythrura psittacea, Haematoderus militaris, Icterus bullockii, Iodopleura isabellae, Leiothrix argentauris, Leiothrix lutea, Lipaugus streptophorus, Meleagris gallopavo, Oriolus traillii, Phoeniconaias minor, Phoenicoparrus andinus, Phoenicop…
Category 2	Agelaius phoeniceus, Apaloderma narina, Bucanetes githagineus, Cacicus haemorrhous, Campephilus leucopogon, Cardinalis cardinalis, Cardinalis sinuatis, Carduelis cucullata, Colaptes auratus, Colaptes auratus cafer, Euplectes ardens, Euplectes orix, Foudia madagascariensis, Loxia leucoptera, Luscinia calliope, Malurus melanocephalus, Melanerpes lewis, Oriolus cruentus, Pericrocotus flammeus, Pheuc…
Category 3	Carduelis cannabina, Carduelis flammea, Carduelis hornemanni, Haematospiza sipahi
Category 4	Colaptes chrysoides, Dendrocopos major, Dryocopus pileatus, Heterocercus linteatus, Reguls regulus,
Category 5	Icterus galbula, Regulus satrapa
Category 6	Perdix perdix, Phasianus colchicus
Category 7	Carpodacus thura, Icterus gularis, Icterus pustulatus, Pinicola enucleator
Category 8	Pteroglossus aracari, Selenidera piperivora
Category 9	Alectoris rufa, Phaethon rubricauda
Category 10	Phoenicopterus ruber
Category 11	Carpodacus nipalensis, Carpodacus pulcherrimus, Carpodacus roseus, Carpodacus trifasciatus, Fringilla coelebs, Uragus sibiricus
Category 12	Pyrrhula erythaca
Category 13	Cacicus uropygialis
Category 14	Gallus gallus domesticus
Category 15	Sterna elegans
Category 16	Fregata minor
Category 17	Platalea ajaja
Category 18	Larus michahellis
Category 19	Colaptes melanochloros
Category 20	Carpodacus mexicanus
Category 21	Paroaria coronata
Category 22	Xipholena atropurpurea, Xipholena lamellipennis
Category 23	Xipholena punicea
	Reactions
	8-9	16-1	13-51	31-32	32-31	32-25	25-32	32-34	34-32	25-34	34-25	41-40	40-41	41-35	35-41	37-40	40-37	35-39	39-35	35-37	37-35	39-37	37-39	36-38	38-36	37-38	38-37	38-34	34-38	35-36	39-40
Category 1: Network 1	0	0	0	1	0	1	0	1	0	1	0	0	0	1	0	0	0	1	0	1	0	1	0	1	0	1	0	1	0	1	0
Category 2: Network 1	0	0	0	1	0	1	0	1	0	1	0	0	0	1	0	0	0	1	1	1	1	1	1	1	0	1	1	1	1	1	0
Category 2: Network 2	0	0	0	1	0	1	0	1	0	1	0	0	0	1	0	0	0	1	0	1	0	1	0	1	0	1	0	1	0	1	0
Category 2: Network 3	0	0	0	1	0	1	0	1	0	1	0	0	0	1	0	0	0	1	0	1	0	1	0	1	0	1	0	0	1	1	0
Category 2: Network 4	0	0	0	1	0	1	0	1	0	1	0	0	0	1	0	0	0	1	0	1	0	1	0	1	0	0	1	0	1	1	0
Category 2: Network 5	0	0	0	1	0	1	0	1	0	1	0	0	0	1	0	0	0	0	1	0	1	0	1	1	0	0	1	0	1	1	0
Category 3: Network 1	0	0	0	1	0	1	0	1	0	1	0	0	0	1	0	0	0	1	0	1	0	1	0	1	1	1	1	1	1	1	0
Category 3: Network 2	0	0	0	1	0	1	0	1	0	1	0	0	0	1	0	0	0	1	0	1	0	1	0	1	0	1	0	1	0	1	0
Category 3: Network 3	0	0	0	1	0	1	0	1	0	1	0	0	0	1	0	0	0	1	0	1	0	1	0	0	1	0	1	0	1	1	0
Category 4: Network 1	0	0	0	1	0	1	0	1	0	1	0	0	0	0	0	0	0	0	0	0	0	0	0	1	0	0	0	1	1	1	0
Category 4: Network 2	0	0	0	1	0	1	0	1	0	1	0	0	0	0	0	0	0	0	0	0	0	0	0	1	0	0	0	1	0	1	0
Category 4: Network 3	0	0	0	1	0	1	0	1	0	1	0	0	0	0	0	0	0	0	0	0	0	0	0	1	0	0	0	0	1	1	0
Category 5: Network 1	0	0	0	1	0	1	0	1	0	0	1	0	0	1	0	0	0	1	1	1	1	1	1	1	0	1	1	1	1	1	0
Category 5: Network 2	0	0	0	1	0	1	0	1	0	0	1	0	0	1	0	0	0	1	0	1	0	1	0	1	0	1	0	1	0	1	0
Category 5: Network 3	0	0	0	1	0	1	0	1	0	0	1	0	0	1	0	0	0	1	0	1	0	1	0	1	0	0	1	0	1	1	0
Category 5: Network 4	0	0	0	1	0	1	0	1	0	0	1	0	0	1	0	0	0	0	1	0	1	0	1	1	0	0	1	0	1	1	0
Category 6: Network 1	0	0	0	0	0	0	0	1	0	0	0	0	0	0	0	0	0	0	0	0	0	0	0	1	0	0	1	1	0	0	0
Category 7: Network 1	0	0	0	0	0	0	0	0	0	0	0	0	0	1	0	0	0	1	0	1	0	1	0	1	1	1	1	0	0	1	0
Category 7: Network 2	0	0	0	0	0	0	0	0	0	0	0	0	0	1	0	0	0	1	0	1	0	1	0	0	1	1	0	0	0	1	0
Category 7: Network 3	0	0	0	0	0	0	0	0	0	0	0	0	0	1	0	0	0	1	0	1	0	1	0	1	0	0	1	0	0	1	0
Category 8: Network 1	0	0	0	0	0	0	0	0	0	0	0	0	0	1	0	0	0	1	0	1	0	1	0	1	0	1	1	0	0	0	0
Category 8: Network 2	0	0	0	0	0	0	0	0	0	0	0	0	0	1	0	0	0	1	0	1	0	1	0	1	0	1	0	0	0	0	0
Category 8: Network 3	0	0	0	0	0	0	0	0	0	0	0	0	0	1	0	0	0	1	0	1	0	1	0	1	0	0	1	0	0	0	0
Category 9: Network 1	0	0	0	1	0	1	0	1	0	1	0	0	0	1	0	0	0	1	0	1	0	1	0	0	0	1	1	1	1	0	0
Category 9: Network 2	0	0	0	1	0	1	0	1	0	1	0	0	0	1	0	0	0	1	0	1	0	1	0	0	0	1	0	1	0	0	0
Category 9: Network 3	0	0	0	1	0	1	0	1	0	1	0	0	0	1	0	0	0	1	0	1	0	1	0	0	0	0	1	0	1	0	0
Category 10: Network 1	0	0	0	1	0	1	0	1	0	1	0	0	0	1	0	0	0	1	1	1	1	1	1	1	0	1	1	1	1	1	0
Category 10: Network 2	0	0	0	1	0	1	0	1	0	1	0	0	0	1	0	0	0	1	0	1	0	1	0	1	0	1	0	1	0	1	0
Category 10: Network 3	0	0	0	1	0	1	0	1	0	1	0	0	0	1	0	0	0	1	0	1	0	1	0	1	0	1	0	0	1	1	0
Category 10: Network 4	0	0	0	1	0	1	0	1	0	1	0	0	0	1	0	0	0	1	0	1	0	1	0	1	0	0	1	0	1	1	0
Category 10: Network 5	0	0	0	1	0	1	0	1	0	1	0	0	0	1	0	0	0	0	1	0	1	0	1	1	0	0	1	0	1	1	0
Category 11: Network 1	0	0	0	1	0	1	0	1	0	1	0	0	0	0	0	0	0	0	0	0	0	0	0	1	1	0	0	1	1	0	0
Category 11: Network 2	0	0	0	1	0	1	0	1	0	1	0	0	0	0	0	0	0	0	0	0	0	0	0	1	0	0	0	1	0	0	0
Category 11: Network 3	0	0	0	1	0	1	0	1	0	1	0	0	0	0	0	0	0	0	0	0	0	0	0	1	0	0	0	0	1	0	0
Category 11: Network 4	0	0	0	1	0	1	0	1	0	1	0	0	0	0	0	0	0	0	0	0	0	0	0	0	1	0	0	0	1	0	0
Category 12: Network 1	0	0	0	0	0	0	0	0	0	0	0	0	0	1	0	0	0	1	0	1	0	1	0	1	1	1	1	0	0	1	0
Category 12: Network 2	0	0	0	0	0	0	0	0	0	0	0	0	0	1	0	0	0	1	0	1	0	1	0	0	1	1	0	0	0	1	0
Category 12: Network 3	0	0	0	0	0	0	0	0	0	0	0	0	0	1	0	0	0	1	0	1	0	1	0	1	0	0	1	0	0	1	0
Category 13: Network 1	0	0	0	0	0	0	0	0	0	0	0	0	0	1	0	0	0	1	0	1	0	1	0	1	0	1	1	0	0	0	0
Category 13: Network 2	0	0	0	0	0	0	0	0	0	0	0	0	0	1	0	0	0	1	0	1	0	1	0	1	0	1	0	0	0	0	0
Category 13: Network 3	0	0	0	0	0	0	0	0	0	0	0	0	0	1	0	0	0	1	0	1	0	1	0	1	0	0	1	0	0	0	0
Category 14: Network 1	0	0	0	1	0	1	0	1	0	1	0	1	0	1	0	1	1	1	0	1	0	1	1	1	0	1	1	1	1	1	0
Category 14: Network 2	0	0	0	1	0	1	0	1	0	1	0	1	0	1	0	0	1	1	0	1	0	1	0	1	0	1	0	1	0	1	0
Category 14: Network 3	0	0	0	1	0	1	0	1	0	1	0	1	0	1	0	0	1	1	0	1	0	1	0	1	0	0	1	0	1	1	0
Category 14: Network 4	0	0	0	1	0	1	0	1	0	1	0	1	0	1	0	1	0	1	0	1	0	0	1	1	0	0	1	0	1	1	0
Category 15: Network 1	0	0	0	0	0	0	0	1	0	1	0	0	0	0	0	0	0	0	1	0	1	0	1	0	0	0	1	0	1	0	0
Category 16: Network 1	0	0	0	0	0	0	0	1	0	0	0	0	0	0	0	0	0	0	0	0	0	0	0	0	0	0	0	0	0	0	0
Category 17: Network 1	0	0	0	0	0	0	0	0	0	0	0	0	0	0	0	0	0	0	0	0	0	0	0	0	0	0	0	0	0	0	0
Category 18: Network 1	0	0	0	0	0	0	0	0	0	0	0	0	0	0	0	0	0	0	0	0	0	0	0	0	0	0	0	0	0	0	0
Category 19: Network 1	0	0	0	1	0	1	0	1	0	1	0	0	0	0	0	0	0	0	0	0	0	0	0	1	0	0	0	1	1	0	0
Category 19: Network 2	0	0	0	1	0	1	0	1	0	1	0	0	0	0	0	0	0	0	0	0	0	0	0	1	0	0	0	1	0	0	0
Category 19: Network 3	0	0	0	1	0	1	0	1	0	1	0	0	0	0	0	0	0	0	0	0	0	0	0	1	0	0	0	0	1	0	0
Category 20: Network 1	0	0	0	1	0	1	1	1	1	1	1	1	1	1	1	1	1	1	1	1	1	1	1	1	1	1	1	1	1	1	1
Category 20: Network 2	0	0	0	1	0	0	1	0	1	0	1	1	0	1	0	0	1	1	0	1	0	1	0	1	0	1	0	1	0	1	1
Category 20: Network 3	0	0	0	1	0	1	0	1	0	1	0	1	0	1	0	0	1	1	0	1	0	1	0	1	0	1	0	1	0	1	1
Category 20: Network 4	0	0	0	1	0	1	0	1	0	1	0	1	0	1	0	0	1	1	0	1	0	1	0	1	0	1	0	0	1	1	1
Category 20: Network 5	0	0	0	1	0	1	0	1	0	1	0	1	0	1	0	0	1	1	0	1	0	1	0	0	1	0	1	0	1	1	1
Category 20: Network 6	0	0	0	1	0	1	0	1	0	1	0	1	0	1	0	0	1	0	1	0	1	0	1	0	1	0	1	0	1	1	1
Category 20: Network 7	0	0	0	1	0	1	0	1	0	1	0	0	1	0	1	1	0	0	1	0	1	0	1	0	1	0	1	0	1	1	1
Category 21: Network 1	0	0	0	1	0	1	0	1	0	1	0	0	0	1	0	0	0	0	0	1	1	0	0	1	0	1	1	1	1	1	0
Category 21: Network 2	0	0	0	1	0	1	0	1	0	1	0	0	0	1	0	0	0	0	0	1	0	0	0	1	0	1	0	1	0	1	0
Category 21: Network 3	0	0	0	1	0	1	0	1	0	1	0	0	0	1	0	0	0	0	0	1	0	0	0	1	0	1	0	0	1	1	0
Category 21: Network 4	0	0	0	1	0	1	0	1	0	1	0	0	0	1	0	0	0	0	0	0	1	0	0	1	0	0	1	0	1	1	0
Category 22: Network 1	0	0	0	1	0	0	0	1	0	0	0	0	0	1	0	0	0	1	0	1	0	1	0	1	0	1	1	0	0	0	0
Category 22: Network 2	0	0	0	1	0	0	0	1	0	0	0	0	0	1	0	0	0	1	0	1	0	1	0	1	0	1	0	0	0	0	0
Category 22: Network 3	0	0	0	1	0	0	0	1	0	0	0	0	0	1	0	0	0	1	0	1	0	1	0	1	0	0	1	0	0	0	0
Category 23: Network 1	0	0	0	1	0	1	0	1	0	1	0	0	0	1	0	0	0	1	0	1	0	1	0	1	0	1	1	1	1	0	0
Category 23: Network 2	0	0	0	1	0	1	0	1	0	1	0	0	0	1	0	0	0	1	0	1	0	1	0	1	0	1	0	1	0	0	0
Category 23: Network 3	0	0	0	1	0	1	0	1	0	1	0	0	0	1	0	0	0	1	0	1	0	1	0	1	0	1	0	0	1	0	0
Category 23: Network 4	0	0	0	1	0	1	0	1	0	1	0	0	0	1	0	0	0	1	0	1	0	1	0	1	0	0	1	0	1	0	0
