# Supplementary material for: Cycles of external dependency drive evolution of avian carotenoid networks
Source: Nat Commun. 2019 Apr 8;10:1596. doi: 10.1038/s41467-019-09579-y (PMC6453931; doi:10.1038/s41467-019-09579-y)
Supplement: Supplementary file 7 — Supplementary Data 4 [file 41467_2019_9579_MOESM7_ESM.txt]

#NEXUS

[Appendix S2: Nexus tree file of ultrametric consensus phylogeny and 1,000 trees with 243 taxa used to make consensus phylogeny]
['ultrametric_consensustree_resolvedpolytomies' is ultrametric phylogeny with randomly resolved polytomies used in phylogenetic independent contrasts]
[Tree distribution from: The global diversity of birds in space and time; W. Jetz, G. H. Thomas, J. B. Joy, K. Hartmann, A. O. Mooers doi:10.1038/nature11631]
[Subsampled and pruned from birdtree.org on 05/11/2016 20:11:01 ]
[Data: "Stage2 MayrAll Hackett" (see Jetz et al. 2012 supplement for details)]
[See methods for ultrametric consensus tree, which was the tree used in this study for ancestral reconstructions]

BEGIN trees;

	TREE 'ultrametric_consensustree' = ((((((Malurus_melanocephalus:48.677113,(((((Motacilla_flava:27.950802,((((Icteria_virens:15.463236,((Dendroica_petechia:4.7142577,(Setophaga_ruticilla:4.5002923,(Dendroica_palmarum:3.9044554,Dendroica_coronata:3.9044554)19:0.5958367)18:0.21396549)17:3.645214,(Geothlypis_trichas:8.081144,(Vermivora_ruficapilla:0.85301393,Vermivora_virginiae:0.85301393)21:7.22813)20:0.27832773)16:7.103764)15:2.075819,(((Xanthocephalus_xanthocephalus:11.6686,((Sturnella_superciliaris:4.09151,(Sturnella_neglecta:2.5012267,Sturnella_magna:2.5012267)27:1.5902828)26:5.2565312,(Sturnella_militaris:3.6335943,Sturnella_bellicosa:3.6335943)28:5.7144465)25:2.3205595)24:1.4191732,(((Psarocolius_montezuma:4.573248,Psarocolius_wagleri:4.573248)31:2.5796156,(Cacicus_melanicterus:6.823368,((Cacicus_cela:4.544551,Cacicus_uropygialis:4.544551)34:0.9790053,(Cacicus_haemorrhous:4.9277506,Cacicus_leucoramphus:4.9277506)35:0.5958057)33:1.299812)32:0.32949537)30:5.075801,(Agelaius_phoeniceus:11.655789,((Icterus_graduacauda:5.2392273,((Icterus_gularis:1.395929,Icterus_nigrogularis:1.395929)40:1.2184397,(Icterus_galbula:2.3163757,(Icterus_pustulatus:1.6611015,Icterus_bullockii:1.6611015)42:0.65527415)41:0.29799291)39:2.6248586)38:2.4556375,((Icterus_mesomelas:5.42669,(Icterus_pectoralis:4.802242,Icterus_icterus:4.802242)45:0.6244482)44:1.3194717,(Icterus_croconotus:4.508374,(Icterus_prosthemelas:4.043882,Icterus_cucullatus:4.043882,Icterus_dominicensis:4.043882)47:0.46449256)46:2.2377875)43:0.94870275)37:3.9609249)36:0.57287526)29:0.8591091)23:0.45051646,(Chlorospingus_pileatus:13.933265,(Emberiza_melanocephala:11.280937,Emberiza_citrinella:11.280937)49:2.652328)48:0.0)22:4.000765)14:2.4715362,((Pheucticus_ludovicianus:15.913931,((Cardinalis_sinuatus:5.8153744,Cardinalis_cardinalis:5.8153744)53:8.032927,(Piranga_rubra:7.053678,(Piranga_flava:6.1451974,(Piranga_olivacea:2.6073956,Piranga_ludoviciana:2.6073956)56:3.537802)55:0.9084803)54:6.7946224)52:2.065631)51:1.4929824,((Nesospiza_acunhae:12.752187,(Paroaria_coronata:10.489793,Coereba_flaveola:10.489793)59:2.2623932)58:0.85370356,(Ramphocelus_dimidiatus:11.328818,Sicalis_flaveola:11.328818)60:2.277072)57:3.801024)50:2.6036773)13:5.043211,((Fringilla_coelebs:7.271644,Fringilla_montifringilla:7.271644)62:16.548254,((((Mycerobas_affinis:10.461879,Mycerobas_melanozanthos:10.461879,Mycerobas_icterioides:10.461879,Mycerobas_carnipes:10.461879)66:3.635935,(Coccothraustes_vespertinus:7.225395,Coccothraustes_abeillei:7.225395)67:6.872419)65:4.574753,(Rhynchostruthus_socotranus:16.35011,Vestiaria_coccinea:16.35011,Bucanetes_githagineus:16.35011,(Pinicola_enucleator:11.247011,(Pyrrhoplectes_epauletta:7.067632,(Pyrrhula_erythrocephala:4.6002183,Pyrrhula_erythaca:4.6002183,Pyrrhula_pyrrhula:4.6002183,Pyrrhula_aurantiaca:4.6002183)71:2.467414)70:4.1793785)69:5.1030974,((Rhodopechys_obsoletus:7.3916173,(Carduelis_chloris:2.2084913,(Carduelis_sinica:1.3985488,Carduelis_spinoides:1.3985488)75:0.8099425)74:5.183126)73:2.983084,(((Serinus_mozambicus:7.801493,(Serinus_canaria:5.9044666,(Serinus_pusillus:4.8721323,Serinus_serinus:4.8721323)80:1.0323343)79:1.8970263)78:0.079866506,(Carduelis_cannabina:6.539667,(Carduelis_spinus:5.2019477,(Carduelis_tristis:4.5059032,(Carduelis_atrata:1.43746,Carduelis_cucullata:1.43746)84:3.0684435)83:0.69604415)82:1.3377196)81:1.3416926)77:0.52299184,(((Carduelis_hornemanni:0.6039879,Carduelis_flammea:0.6039879)87:4.5606737,(Loxia_curvirostra:1.6362138,Loxia_leucoptera:1.6362138)88:3.5284479)86:2.3670604,(Carduelis_citrinella:5.7606006,Carduelis_carduelis:5.7606006)89:1.7711219)85:0.87262934)76:1.9703498)72:5.9754066,((Haematospiza_sipahi:11.830967,Uragus_sibiricus:11.830967)91:1.7957532,((Carpodacus_rubicilloides:9.076237,(Carpodacus_trifasciatus:6.7968693,Carpodacus_thura:6.7968693,Carpodacus_pulcherrimus:6.7968693,Carpodacus_roseus:6.7968693)94:2.2793677)93:4.208863,(Carpodacus_mexicanus:12.598403,Carpodacus_nipalensis:12.598403)95:0.68669724)92:0.34162048)90:2.7233877)68:2.3224587)64:3.0851984,(Euphonia_saturata:9.894907,Euphonia_laniirostris:9.894907)96:11.862859)63:2.0621333)61:1.2339032)12:2.8969996)11:4.565783,(((Amandava_subflava:6.8754582,Amandava_amandava:6.8754582)99:5.8399525,((Erythrura_psittacea:6.340413,Erythrura_gouldiae:6.340413)101:4.951838,(Taeniopygia_guttata:7.2955766,Neochmia_ruficauda:7.2955766)102:3.9966745)100:1.4231598)98:7.2419944,((Ploceus_bicolor:10.011748,Ploceus_cucullatus:10.011748,Ploceus_nelicourvi:10.011748,Ploceus_sakalava:10.011748,Ploceus_philippinus:10.011748,(Ploceus_capensis:0.15637651,Ploceus_velatus:0.15637651)105:9.855371)104:0.786907,((Euplectes_afer:6.4070783,((Euplectes_capensis:3.7889807,(Euplectes_macroura:3.1984756,Euplectes_axillaris:3.1984756)110:0.5905052)109:0.6379596,(Euplectes_ardens:2.6738596,Euplectes_orix:2.6738596)111:1.753081)108:1.9801377)107:2.7034297,(Foudia_madagascariensis:6.97705,(Quelea_quelea:4.706626,Quelea_cardinalis:4.706626,Quelea_erythrops:4.706626)113:2.270424)112:2.1334581)106:1.6881473)103:9.15875)97:12.559179)10:7.4317603,((Regulus_satrapa:30.88874,Regulus_regulus:30.88874)115:8.570384,((Bombycilla_cedrorum:10.15066,(Bombycilla_japonica:6.6241407,Bombycilla_garrulus:6.6241407)118:3.5265193)117:27.574724,(Tichodroma_muraria:35.471947,(Turdus_merula:23.81137,(Erithacus_rubecula:15.772334,(Luscinia_calliope:14.559886,(Ficedula_zanthopygia:13.760958,Tarsiger_chrysaeus:13.760958)123:0.79892844)122:1.2124482)121:8.039037)120:11.660577)119:2.2534366)116:1.7337396)114:0.4892205)9:0.88001376,((Aegithalos_caudatus:30.026533,(Zosterops_japonicus:16.567932,(Leiothrix_lutea:2.7130141,Leiothrix_argentauris:2.7130141)127:13.8549185)126:13.4586)125:8.698239,(Parus_caeruleus:17.311525,(Parus_ater:14.867826,(Parus_major:13.256795,Parus_spilonotus:13.256795)130:1.6110315)129:2.4436991)128:21.413246)124:2.1035864)8:5.1550975,(Notiomystis_cincta:42.701595,(((Oriolus_cruentus:10.594408,Oriolus_traillii:10.594408)134:1.3424596,(Oriolus_oriolus:11.1245775,Oriolus_xanthornus:11.1245775)135:0.8122908)133:23.89786,(Pericrocotus_flammeus:32.187843,(Telophorus_zeylonus:18.05768,Telophorus_sulfureopectus:18.05768)137:14.130165)136:3.6468823)132:6.8668694)131:3.2818592)7:2.6936557)6:12.282311,(((Tyrannus_vociferans:29.564753,Iodopleura_isabellae:29.564753)140:1.3842931,(((Ampelioides_tschudii:15.303812,(Pipreola_formosa:11.958488,Pipreola_chlorolepidota:11.958488,Pipreola_aureopectus:11.958488,Pipreola_whitelyi:11.958488)144:3.345323)143:6.730646,(Ampelion_rufaxilla:20.37828,((Snowornis_subalaris:18.293236,((Phibalura_flavirostris:14.359037,(Cotinga_maculata:8.858968,Cotinga_cotinga:8.858968,Cotinga_amabilis:8.858968)150:5.50007,(Procnias_tricarunculatus:13.389689,(Porphyrolaema_porphyrolaema:12.513855,(Xipholena_atropurpurea:2.3871005,Xipholena_punicea:2.3871005,Xipholena_lamellipennis:2.3871005)153:10.126755)152:0.87583375)151:0.9693487,(Lipaugus_streptophorus:8.65216,Tijuca_atra:8.65216)154:5.7068787)149:0.84130037,(Haematoderus_militaris:13.62769,(Querula_purpurata:10.133677,Pyroderus_scutatus:10.133677)156:3.494014)155:1.5726479)148:3.0928984)147:1.1688815,(Carpornis_cucullata:17.022583,(Phoenicircus_carnifex:7.0549707,(Rupicola_peruvianus:5.0530977,Rupicola_rupicola:5.0530977)159:2.0018733)158:9.967611)157:2.4395356)146:0.91616344)145:1.6561761)142:4.8753905,(Neopelma_pallescens:15.075984,(((Antilophia_galeata:3.8638563,(Chiroxiphia_pareola:2.3791919,Chiroxiphia_caudata:2.3791919)164:1.4846642)163:4.4485526,(Masius_chrysopterus:7.137043,Ilicura_militaris:7.137043)165:1.1753657)162:3.3396082,((Lepidothrix_serena:4.1321783,(Lepidothrix_coronata:2.531288,Lepidothrix_nattereri:2.531288)168:1.6008906)167:4.4725375,(Heterocercus_linteatus:7.778469,((Pipra_filicauda:1.5725914,(Pipra_fasciicauda:0.6901019,Pipra_aureola:0.6901019)172:0.8824895)171:5.643419,(Machaeropterus_regulus:6.281017,(Pipra_chloromeros:3.904027,(Pipra_erythrocephala:1.9450582,Pipra_rubrocapilla:1.9450582)175:1.9589686)174:2.37699)173:0.9349931)170:0.56245905)169:0.82624704)166:3.0473006)161:3.423967)160:11.833864)141:4.039198)139:22.474743,(Calyptomena_viridis:35.76839,(Psarisomus_dalhousiae:14.793243,(Eurylaimus_steerii:11.335541,(Cymbirhynchus_macrorhynchos:8.269681,(Eurylaimus_ochromalus:3.3672233,Eurylaimus_javanicus:3.3672233)180:4.9024577)179:3.0658598)178:3.4577024)177:20.97515)176:17.655396)138:7.5356345)5:12.790263,(Neophron_percnopterus:72.64189,(((Picumnus_exilis:21.821146,((Campephilus_leucopogon:13.8164625,((Dryocopus_pileatus:8.752832,(Colaptes_auratus:5.2536206,(Colaptes_melanochloros:3.8341954,Colaptes_campestris:3.8341954,Colaptes_chrysoides:3.8341954)190:1.4194252)189:3.4992115)188:1.7515833,(Picus_viridis:6.611415,Picus_squamatus:6.611415)191:3.8930006)187:3.3120468)186:1.2849336,((Sphyrapicus_varius:12.468637,(Melanerpes_lewis:9.120327,(Melanerpes_formicivorus:6.4333744,Melanerpes_candidus:6.4333744)195:2.6869524)194:3.3483105)193:1.5934871,(Picoides_tridactylus:12.228185,(Dendrocopos_major:9.583935,Picoides_villosus:9.583935)197:2.6442506)196:1.8339394)192:1.0392712)185:6.71975)184:11.919212,((Pteroglossus_aracari:13.471195,Selenidera_piperivora:13.471195)199:1.9844081,(Ramphastos_toco:6.3087997,Ramphastos_tucanus:6.3087997)200:9.146804)198:18.284754)183:34.41903,(Trogon_mesurus:25.555859,Apaloderma_narina:25.555859)201:42.603527)182:4.4825053)181:1.1077957)4:1.6553385,(Sterna_elegans:17.701286,(Larus_pipixcan:3.6136222,(Larus_delawarensis:1.2855505,Larus_michahellis:1.2855505)204:2.3280718)203:14.087665)202:57.70374)3:0.5967932,(Phaethon_rubricauda:71.607086,(Ptilinopus_magnificus:17.918142,(Ptilinopus_jambu:12.966486,(Ptilinopus_solomonensis:9.466276,Ptilinopus_pulchellus:9.466276)208:3.50021)207:4.9516563)206:53.688946,(Phoeniconaias_minor:24.492142,((Phoenicopterus_ruber:9.94238,(Phoenicoparrus_andinus:5.4425273,Phoenicoparrus_jamesi:5.4425273)212:4.4998527)211:5.7403045,(Phoenicopterus_roseus:10.768596,Phoenicopterus_chilensis:10.768596)213:4.9140887)210:8.809456)209:47.11495,(Ciconia_ciconia:62.862747,(Fregata_minor:61.643303,(Eudocimus_ruber:49.89578,Platalea_ajaja:49.89578)216:11.747524)215:1.219443)214:8.744343)205:4.3947296)2:14.361656,(Anser_anser:76.001816,Anas_platyrhynchos:76.001816)217:14.361656)1;
	TREE 'ultrametric_consensustree_resolvedpolytomies' = ((((((Malurus_melanocephalus:48.677113,(((((Motacilla_flava:27.950802,((((Icteria_virens:15.463236,((Dendroica_petechia:4.7142577,(Setophaga_ruticilla:4.5002923,(Dendroica_palmarum:3.9044554,Dendroica_coronata:3.9044554):0.5958367):0.21396549):3.645214,(Geothlypis_trichas:8.081144,(Vermivora_ruficapilla:0.85301393,Vermivora_virginiae:0.85301393):7.22813):0.27832773):7.103764):2.075819,(((Xanthocephalus_xanthocephalus:11.6686,((Sturnella_superciliaris:4.09151,(Sturnella_neglecta:2.5012267,Sturnella_magna:2.5012267):1.5902828):5.2565312,(Sturnella_militaris:3.6335943,Sturnella_bellicosa:3.6335943):5.7144465):2.3205595):1.4191732,(((Psarocolius_montezuma:4.573248,Psarocolius_wagleri:4.573248):2.5796156,(Cacicus_melanicterus:6.823368,((Cacicus_cela:4.544551,Cacicus_uropygialis:4.544551):0.9790053,(Cacicus_haemorrhous:4.9277506,Cacicus_leucoramphus:4.9277506):0.5958057):1.299812):0.32949537):5.075801,(Agelaius_phoeniceus:11.655789,((Icterus_graduacauda:5.2392273,((Icterus_gularis:1.395929,Icterus_nigrogularis:1.395929):1.2184397,(Icterus_galbula:2.3163757,(Icterus_pustulatus:1.6611015,Icterus_bullockii:1.6611015):0.65527415):0.29799291):2.6248586):2.4556375,((Icterus_mesomelas:5.42669,(Icterus_pectoralis:4.802242,Icterus_icterus:4.802242):0.6244482):1.3194717,(Icterus_croconotus:4.508374,((Icterus_dominicensis:4.043882,Icterus_prosthemelas:4.043882):0,Icterus_cucullatus:4.043882):0.46449256):2.2377875):0.94870275):3.9609249):0.57287526):0.8591091):0.45051646,(Chlorospingus_pileatus:13.933265,(Emberiza_melanocephala:11.280937,Emberiza_citrinella:11.280937):2.652328):0):4.000765):2.4715362,((Pheucticus_ludovicianus:15.913931,((Cardinalis_sinuatus:5.8153744,Cardinalis_cardinalis:5.8153744):8.032927,(Piranga_rubra:7.053678,(Piranga_flava:6.1451974,(Piranga_olivacea:2.6073956,Piranga_ludoviciana:2.6073956):3.537802):0.9084803):6.7946224):2.065631):1.4929824,((Nesospiza_acunhae:12.752187,(Paroaria_coronata:10.489793,Coereba_flaveola:10.489793):2.2623932):0.85370356,(Ramphocelus_dimidiatus:11.328818,Sicalis_flaveola:11.328818):2.277072):3.801024):2.6036773):5.043211,((Fringilla_coelebs:7.271644,Fringilla_montifringilla:7.271644):16.548254,((((Mycerobas_melanozanthos:10.461879,(Mycerobas_carnipes:10.461879,(Mycerobas_affinis:10.461879,Mycerobas_icterioides:10.461879):0):0):3.635935,(Coccothraustes_vespertinus:7.225395,Coccothraustes_abeillei:7.225395):6.872419):4.574753,(((Vestiaria_coccinea:16.35011,((Pinicola_enucleator:11.247011,(Pyrrhoplectes_epauletta:7.067632,((Pyrrhula_erythaca:4.6002183,(Pyrrhula_pyrrhula:4.6002183,Pyrrhula_erythrocephala:4.6002183):0):0,Pyrrhula_aurantiaca:4.6002183):2.467414):4.1793785):5.1030974,Rhynchostruthus_socotranus:16.35011):0):0,(((Rhodopechys_obsoletus:7.3916173,(Carduelis_chloris:2.2084913,(Carduelis_sinica:1.3985488,Carduelis_spinoides:1.3985488):0.8099425):5.183126):2.983084,(((Serinus_mozambicus:7.801493,(Serinus_canaria:5.9044666,(Serinus_pusillus:4.8721323,Serinus_serinus:4.8721323):1.0323343):1.8970263):0.079866506,(Carduelis_cannabina:6.539667,(Carduelis_spinus:5.2019477,(Carduelis_tristis:4.5059032,(Carduelis_atrata:1.43746,Carduelis_cucullata:1.43746):3.0684435):0.69604415):1.3377196):1.3416926):0.52299184,(((Carduelis_hornemanni:0.6039879,Carduelis_flammea:0.6039879):4.5606737,(Loxia_curvirostra:1.6362138,Loxia_leucoptera:1.6362138):3.5284479):2.3670604,(Carduelis_citrinella:5.7606006,Carduelis_carduelis:5.7606006):1.7711219):0.87262934):1.9703498):5.9754066,Bucanetes_githagineus:16.35011):0):0,((Haematospiza_sipahi:11.830967,Uragus_sibiricus:11.830967):1.7957532,((Carpodacus_rubicilloides:9.076237,(((Carpodacus_trifasciatus:6.7968693,Carpodacus_thura:6.7968693):0,Carpodacus_pulcherrimus:6.7968693):0,Carpodacus_roseus:6.7968693):2.2793677):4.208863,(Carpodacus_mexicanus:12.598403,Carpodacus_nipalensis:12.598403):0.68669724):0.34162048):2.7233877):2.3224587):3.0851984,(Euphonia_saturata:9.894907,Euphonia_laniirostris:9.894907):11.862859):2.0621333):1.2339032):2.8969996):4.565783,(((Amandava_subflava:6.8754582,Amandava_amandava:6.8754582):5.8399525,((Erythrura_psittacea:6.340413,Erythrura_gouldiae:6.340413):4.951838,(Taeniopygia_guttata:7.2955766,Neochmia_ruficauda:7.2955766):3.9966745):1.4231598):7.2419944,(((Ploceus_nelicourvi:10.011748,Ploceus_cucullatus:10.011748):0,((Ploceus_capensis:0.15637651,Ploceus_velatus:0.15637651):9.855371,(Ploceus_philippinus:10.011748,(Ploceus_sakalava:10.011748,Ploceus_bicolor:10.011748):0):0):0):0.786907,((Euplectes_afer:6.4070783,((Euplectes_capensis:3.7889807,(Euplectes_macroura:3.1984756,Euplectes_axillaris:3.1984756):0.5905052):0.6379596,(Euplectes_ardens:2.6738596,Euplectes_orix:2.6738596):1.753081):1.9801377):2.7034297,(Foudia_madagascariensis:6.97705,((Quelea_erythrops:4.706626,Quelea_cardinalis:4.706626):0,Quelea_quelea:4.706626):2.270424):2.1334581):1.6881473):9.15875):12.559179):7.4317603,((Regulus_satrapa:30.88874,Regulus_regulus:30.88874):8.570384,((Bombycilla_cedrorum:10.15066,(Bombycilla_japonica:6.6241407,Bombycilla_garrulus:6.6241407):3.5265193):27.574724,(Tichodroma_muraria:35.471947,(Turdus_merula:23.81137,(Erithacus_rubecula:15.772334,(Luscinia_calliope:14.559886,(Ficedula_zanthopygia:13.760958,Tarsiger_chrysaeus:13.760958):0.79892844):1.2124482):8.039037):11.660577):2.2534366):1.7337396):0.4892205):0.88001376,((Aegithalos_caudatus:30.026533,(Zosterops_japonicus:16.567932,(Leiothrix_lutea:2.7130141,Leiothrix_argentauris:2.7130141):13.8549185):13.4586):8.698239,(Parus_caeruleus:17.311525,(Parus_ater:14.867826,(Parus_major:13.256795,Parus_spilonotus:13.256795):1.6110315):2.4436991):21.413246):2.1035864):5.1550975,(Notiomystis_cincta:42.701595,(((Oriolus_cruentus:10.594408,Oriolus_traillii:10.594408):1.3424596,(Oriolus_oriolus:11.1245775,Oriolus_xanthornus:11.1245775):0.8122908):23.89786,(Pericrocotus_flammeus:32.187843,(Telophorus_zeylonus:18.05768,Telophorus_sulfureopectus:18.05768):14.130165):3.6468823):6.8668694):3.2818592):2.6936557):12.282311,(((Tyrannus_vociferans:29.564753,Iodopleura_isabellae:29.564753):1.3842931,(((Ampelioides_tschudii:15.303812,(Pipreola_aureopectus:11.958488,((Pipreola_whitelyi:11.958488,Pipreola_chlorolepidota:11.958488):0,Pipreola_formosa:11.958488):0):3.345323):6.730646,(Ampelion_rufaxilla:20.37828,((Snowornis_subalaris:18.293236,(((Procnias_tricarunculatus:13.389689,(Porphyrolaema_porphyrolaema:12.513855,((Xipholena_atropurpurea:2.3871005,Xipholena_punicea:2.3871005):0,Xipholena_lamellipennis:2.3871005):10.126755):0.87583375):0.9693487,(Phibalura_flavirostris:14.359037,((Lipaugus_streptophorus:8.65216,Tijuca_atra:8.65216):5.7068787,((Cotinga_maculata:8.858968,Cotinga_amabilis:8.858968):0,Cotinga_cotinga:8.858968):5.50007):0):0):0.84130037,(Haematoderus_militaris:13.62769,(Querula_purpurata:10.133677,Pyroderus_scutatus:10.133677):3.494014):1.5726479):3.0928984):1.1688815,(Carpornis_cucullata:17.022583,(Phoenicircus_carnifex:7.0549707,(Rupicola_peruvianus:5.0530977,Rupicola_rupicola:5.0530977):2.0018733):9.967611):2.4395356):0.91616344):1.6561761):4.8753905,(Neopelma_pallescens:15.075984,(((Antilophia_galeata:3.8638563,(Chiroxiphia_pareola:2.3791919,Chiroxiphia_caudata:2.3791919):1.4846642):4.4485526,(Masius_chrysopterus:7.137043,Ilicura_militaris:7.137043):1.1753657):3.3396082,((Lepidothrix_serena:4.1321783,(Lepidothrix_coronata:2.531288,Lepidothrix_nattereri:2.531288):1.6008906):4.4725375,(Heterocercus_linteatus:7.778469,((Pipra_filicauda:1.5725914,(Pipra_fasciicauda:0.6901019,Pipra_aureola:0.6901019):0.8824895):5.643419,(Machaeropterus_regulus:6.281017,(Pipra_chloromeros:3.904027,(Pipra_erythrocephala:1.9450582,Pipra_rubrocapilla:1.9450582):1.9589686):2.37699):0.9349931):0.56245905):0.82624704):3.0473006):3.423967):11.833864):4.039198):22.474743,(Calyptomena_viridis:35.76839,(Psarisomus_dalhousiae:14.793243,(Eurylaimus_steerii:11.335541,(Cymbirhynchus_macrorhynchos:8.269681,(Eurylaimus_ochromalus:3.3672233,Eurylaimus_javanicus:3.3672233):4.9024577):3.0658598):3.4577024):20.97515):17.655396):7.5356345):12.790263,(Neophron_percnopterus:72.64189,(((Picumnus_exilis:21.821146,((Campephilus_leucopogon:13.8164625,((Dryocopus_pileatus:8.752832,(Colaptes_auratus:5.2536206,((Colaptes_melanochloros:3.8341954,Colaptes_campestris:3.8341954):0,Colaptes_chrysoides:3.8341954):1.4194252):3.4992115):1.7515833,(Picus_viridis:6.611415,Picus_squamatus:6.611415):3.8930006):3.3120468):1.2849336,((Sphyrapicus_varius:12.468637,(Melanerpes_lewis:9.120327,(Melanerpes_formicivorus:6.4333744,Melanerpes_candidus:6.4333744):2.6869524):3.3483105):1.5934871,(Picoides_tridactylus:12.228185,(Dendrocopos_major:9.583935,Picoides_villosus:9.583935):2.6442506):1.8339394):1.0392712):6.71975):11.919212,((Pteroglossus_aracari:13.471195,Selenidera_piperivora:13.471195):1.9844081,(Ramphastos_toco:6.3087997,Ramphastos_tucanus:6.3087997):9.146804):18.284754):34.41903,(Trogon_mesurus:25.555859,Apaloderma_narina:25.555859):42.603527):4.4825053):1.1077957):1.6553385,(Sterna_elegans:17.701286,(Larus_pipixcan:3.6136222,(Larus_delawarensis:1.2855505,Larus_michahellis:1.2855505):2.3280718):14.087665):57.70374):0.5967932,((((Ptilinopus_magnificus:17.918142,(Ptilinopus_jambu:12.966486,(Ptilinopus_solomonensis:9.466276,Ptilinopus_pulchellus:9.466276):3.50021):4.9516563):53.688946,Phaethon_rubricauda:71.607086):0,(Ciconia_ciconia:62.862747,(Fregata_minor:61.643303,(Eudocimus_ruber:49.89578,Platalea_ajaja:49.89578):11.747524):1.219443):8.744343):0,(Phoeniconaias_minor:24.492142,((Phoenicopterus_ruber:9.94238,(Phoenicoparrus_andinus:5.4425273,Phoenicoparrus_jamesi:5.4425273):4.4998527):5.7403045,(Phoenicopterus_roseus:10.768596,Phoenicopterus_chilensis:10.768596):4.9140887):8.809456):47.11495):4.3947296):14.361656,(Anser_anser:76.001816,Anas_platyrhynchos:76.001816):14.361656);
	TREE tree_435 = ((((Alectoris_rufa:17.638412,Gallus_gallus:17.638412):0.447417,((Tetrao_urogallus:13.373577,Meleagris_gallopavo:13.373577):0.958445,(Phasianus_colchicus:12.307417,Perdix_perdix:12.307416):2.024606):3.753807):60.278370,(Anser_anser:24.267475,Anas_platyrhynchos:24.267477):54.096725):29.832279,((((((Phoenicopterus_chilensis:8.929053,(Phoenicopterus_roseus:8.515215,((Phoenicoparrus_andinus:2.475769,Phoenicoparrus_jamesi:2.475769):2.009544,Phoenicopterus_ruber:4.485313):4.029902):0.413839):6.264344,Phoeniconaias_minor:15.193398):66.729370,(Ptilinopus_magnificus:20.325733,((Ptilinopus_solomonensis:10.490089,Ptilinopus_pulchellus:10.490089):5.062005,Ptilinopus_jambu:15.552094):4.773638):61.597038):1.417645,(Ciconia_ciconia:72.303299,((Platalea_ajaja:62.808350,Eudocimus_ruber:62.808346):7.638897,Fregata_minor:70.447243):1.856048):11.037119):0.337843,Phaethon_rubricauda:83.678253):6.166924,(((Larus_pipixcan:5.989969,(Larus_delawarensis:1.469160,Larus_michahellis:1.469160):4.520809):18.474520,Sterna_elegans:24.464489):65.184349,((((((Eurylaimus_steerii:11.766127,((Eurylaimus_ochromalus:4.062289,Eurylaimus_javanicus:4.062289):4.164862,Cymbirhynchus_macrorhynchos:8.227151):3.538976):4.937530,Psarisomus_dalhousiae:16.703655):21.717705,Calyptomena_viridis:38.421364):26.510664,((Tyrannus_vociferans:37.963516,Iodopleura_isabellae:37.963516):2.088043,(((((Masius_chrysopterus:8.523054,Ilicura_militaris:8.523054):1.702321,((Chiroxiphia_caudata:1.556927,Chiroxiphia_pareola:1.556927):2.394537,Antilophia_galeata:3.951464):6.273911):4.133574,(((Lepidothrix_serena:6.572054,(Lepidothrix_nattereri:3.358112,Lepidothrix_coronata:3.358112):3.213943):3.664221,((Pipra_fasciicauda:0.886415,(Pipra_filicauda:0.313624,Pipra_aureola:0.313624):0.572791):8.808792,(Machaeropterus_regulus:7.064069,(Pipra_chloromeros:6.477569,(Pipra_rubrocapilla:4.113759,Pipra_erythrocephala:4.113759):2.363810):0.586500):2.631138):0.541068):0.461641,Heterocercus_linteatus:10.697916):3.661032):3.960032,Neopelma_pallescens:18.318981):13.126380,((Ampelion_rufaxilla:23.857574,(((Phoenicircus_carnifex:6.270226,(Rupicola_rupicola:4.866010,Rupicola_peruvianus:4.866010):1.404217):7.509725,Phibalura_flavirostris:13.779951):10.023949,((Snowornis_subalaris:21.156370,Carpornis_cucullata:21.156370):0.710346,(((Querula_purpurata:13.390765,Pyroderus_scutatus:13.390765):4.417179,Haematoderus_militaris:17.807945):1.047644,((Tijuca_atra:9.667423,Lipaugus_streptophorus:9.667424):7.959313,((Procnias_tricarunculatus:16.781334,(Porphyrolaema_porphyrolaema:15.664529,(Xipholena_punicea:1.873739,(Xipholena_lamellipennis:1.530841,Xipholena_atropurpurea:1.530841):0.342899):13.790790):1.116805):0.765624,((Cotinga_cotinga:7.603308,Cotinga_amabilis:7.603308):0.188194,Cotinga_maculata:7.791502):9.755456):0.079779):1.228853):3.011127):1.937184):0.053675):1.046647,(Ampelioides_tschudii:15.992862,(Pipreola_whitelyi:12.813221,(Pipreola_aureopectus:10.458357,(Pipreola_chlorolepidota:4.274611,Pipreola_formosa:4.274611):6.183745):2.354866):3.179640):8.911360):6.541139):8.606199):24.880466):6.246934,(Malurus_melanocephalus:57.547855,((Notiomystis_cincta:48.836842,(((Oriolus_oriolus:15.183990,Oriolus_xanthornus:15.183990):0.879386,(Oriolus_cruentus:14.516224,Oriolus_traillii:14.516224):1.547154):28.045551,(Pericrocotus_flammeus:40.828671,(Telophorus_sulfureopectus:23.346556,Telophorus_zeylonus:23.346554):17.482117):3.280258):4.727912):5.913092,(((Parus_caeruleus:21.762888,(Parus_ater:18.000015,(Parus_spilonotus:15.105235,Parus_major:15.105235):2.894781):3.762872):25.219328,(((Leiothrix_argentauris:3.440960,Leiothrix_lutea:3.440960):15.186960,Zosterops_japonicus:18.627922):18.669718,Aegithalos_caudatus:37.297642):9.684577):1.078894,(((Regulus_regulus:38.874714,Regulus_satrapa:38.874714):7.848100,((Bombycilla_cedrorum:10.041756,(Bombycilla_japonica:6.188126,Bombycilla_garrulus:6.188126):3.853629):34.791325,((Turdus_merula:29.641069,(Tarsiger_chrysaeus:21.272738,(Erithacus_rubecula:19.378952,(Ficedula_zanthopygia:18.184296,Luscinia_calliope:18.184296):1.194656):1.893785):8.368334):12.204730,Tichodroma_muraria:41.845802):2.987281):1.889731):0.024325,((((((Quelea_quelea:6.353963,(Quelea_cardinalis:1.776592,Quelea_erythrops:1.776592):4.577371):2.653724,Foudia_madagascariensis:9.007688):2.049143,(Euplectes_afer:8.059498,((Euplectes_orix:2.243515,Euplectes_ardens:2.243515):3.134534,(Euplectes_capensis:4.431612,(Euplectes_macroura:3.386735,Euplectes_axillaris:3.386735):1.044877):0.946436):2.681448):2.997333):1.564642,(((((Ploceus_cucullatus:6.021727,Ploceus_bicolor:6.021727):0.236322,(Ploceus_capensis:0.270428,Ploceus_velatus:0.270428):5.987621):3.157360,Ploceus_sakalava:9.415410):0.062604,Ploceus_nelicourvi:9.478014):2.993731,Ploceus_philippinus:12.471745):0.149727):13.885884,((Amandava_amandava:11.122460,Amandava_subflava:11.122460):5.939428,((Erythrura_psittacea:11.980131,Erythrura_gouldiae:11.980130):4.381654,(Taeniopygia_guttata:10.439266,Neochmia_ruficauda:10.439267):5.922518):0.700103):9.445469):11.717262,(Motacilla_flava:36.102455,((((((Coccothraustes_abeillei:2.555082,Coccothraustes_vespertinus:2.555082):16.092804,((Mycerobas_affinis:17.079674,(Mycerobas_carnipes:1.810396,Mycerobas_icterioides:1.810396):15.269279):0.801920,Mycerobas_melanozanthos:17.881594):0.766290):7.103468,(((((Uragus_sibiricus:15.681108,Haematospiza_sipahi:15.681108):1.101492,((((Rhynchostruthus_socotranus:7.880813,(Carpodacus_roseus:7.714445,(Carpodacus_thura:7.191598,Carpodacus_trifasciatus:7.191598):0.522846):0.166368):1.755927,Carpodacus_pulcherrimus:9.636741):0.833307,Carpodacus_rubicilloides:10.470047):6.194007,(Carpodacus_mexicanus:16.070641,Carpodacus_nipalensis:16.070641):0.593414):0.118546):1.432956,Vestiaria_coccinea:18.215557):1.705255,((((((Pyrrhula_erythrocephala:4.524825,Pyrrhula_erythaca:4.524825):0.920002,Pyrrhula_pyrrhula:5.444827):3.626749,Pyrrhula_aurantiaca:9.071576):0.781487,Pyrrhoplectes_epauletta:9.853064):4.091084,Pinicola_enucleator:13.944147):5.309762,Bucanetes_githagineus:19.253910):0.666902):1.177494,(((Carduelis_chloris:3.464670,(Carduelis_spinoides:1.957757,Carduelis_sinica:1.957757):1.506913):7.430568,Rhodopechys_obsoletus:10.895238):4.060216,((((Loxia_curvirostra:2.546826,Loxia_leucoptera:2.546826):3.335334,(Carduelis_flammea:1.339200,Carduelis_hornemanni:1.339200):4.542961):4.724084,(Carduelis_citrinella:8.953264,Carduelis_carduelis:8.953264):1.652980):0.382701,(((Serinus_canaria:7.857728,(Serinus_pusillus:5.173673,Serinus_serinus:5.173673):2.684055):2.047968,Serinus_mozambicus:9.905696):0.024959,((((Carduelis_atrata:2.060719,Carduelis_cucullata:2.060719):4.439036,Carduelis_tristis:6.499754):0.914626,Carduelis_spinus:7.414380):1.377857,Carduelis_cannabina:8.792236):1.138418):1.058290):3.966509):6.142851):4.653048):3.017697,(Euphonia_laniirostris:11.270567,Euphonia_saturata:11.270566):17.498484):1.563973,(Fringilla_coelebs:10.000864,Fringilla_montifringilla:10.000864):20.332159):1.788513,(((Pheucticus_ludovicianus:18.979816,((Piranga_rubra:8.646173,((Piranga_ludoviciana:3.421988,Piranga_olivacea:3.421988):3.901846,Piranga_flava:7.323834):1.322339):7.745160,(Cardinalis_sinuatus:7.016401,Cardinalis_cardinalis:7.016401):9.374932):2.588483):1.110469,((Nesospiza_acunhae:16.168238,(Coereba_flaveola:13.120278,Paroaria_coronata:13.120279):3.047957):2.099293,(Ramphocelus_dimidiatus:11.113789,Sicalis_flaveola:11.113788):7.153741):1.822756):3.667432,((((Dendroica_petechia:5.380020,(Setophaga_ruticilla:5.106798,(Dendroica_palmarum:3.997973,Dendroica_coronata:3.997973):1.108824):0.273223):3.716750,((Vermivora_virginiae:1.134811,Vermivora_ruficapilla:1.134811):7.932319,Geothlypis_trichas:9.067129):0.029641):8.247459,Icteria_virens:17.344231):0.569908,(((Agelaius_phoeniceus:11.659049,(((Icterus_graduacauda:5.478977,((Icterus_nigrogularis:1.426521,Icterus_gularis:1.426521):1.178317,((Icterus_pustulatus:1.826327,Icterus_bullockii:1.826327):0.548696,Icterus_galbula:2.375023):0.229814):2.874140):1.985454,(((Icterus_icterus:4.036841,Icterus_pectoralis:4.036841):0.196057,Icterus_mesomelas:4.232899):1.908462,(Icterus_croconotus:5.356711,((Icterus_prosthemelas:3.371015,Icterus_dominicensis:3.371015):0.414048,Icterus_cucullatus:3.785062):1.571649):0.784649):1.323071):3.959245,((((Cacicus_haemorrhous:4.961581,Cacicus_leucoramphus:4.961581):0.794464,(Cacicus_uropygialis:4.733263,Cacicus_cela:4.733263):1.022782):0.656003,Cacicus_melanicterus:6.412049):0.210830,(Psarocolius_montezuma:4.657904,Psarocolius_wagleri:4.657904):1.964975):4.800798):0.235372):1.587221,(((Sturnella_bellicosa:4.101359,Sturnella_militaris:4.101359):5.589502,(Sturnella_superciliaris:4.070135,(Sturnella_neglecta:2.495066,Sturnella_magna:2.495066):1.575069):5.620727):2.214564,Xanthocephalus_xanthocephalus:11.905425):1.340845):0.000132,((Emberiza_melanocephala:10.002363,Emberiza_citrinella:10.002362):3.243907,Chlorospingus_pileatus:13.246270):0.000132):4.667736):5.843580):8.363818):3.980921):2.122164):8.522519):1.313972):6.688823):2.797922):13.631104):16.566008,(Neophron_percnopterus:84.799149,((Apaloderma_narina:30.155788,Trogon_mesurus:30.155788):47.136688,(((Ramphastos_tucanus:6.718891,Ramphastos_toco:6.718891):9.607573,(Pteroglossus_aracari:15.773651,Selenidera_piperivora:15.773651):0.552812):22.936726,(Picumnus_exilis:29.036882,((Campephilus_leucopogon:16.535984,((((Colaptes_campestris:4.657292,(Colaptes_melanochloros:3.037272,Colaptes_chrysoides:3.037272):1.620020):2.274235,Colaptes_auratus:6.931528):4.590772,Dryocopus_pileatus:11.522300):0.739933,(Picus_squamatus:4.207423,Picus_viridis:4.207423):8.054809):4.273752):0.892636,((Sphyrapicus_varius:14.264166,((Melanerpes_formicivorus:7.736156,Melanerpes_candidus:7.736156):3.007981,Melanerpes_lewis:10.744139):3.520026):2.334251,((Picoides_villosus:9.662392,Dendrocopos_major:9.662392):5.042576,Picoides_tridactylus:14.704967):1.893447):0.830205):11.608262):10.226304):38.029289):7.506682):2.945808):1.903870):0.196342):18.351297):9.535046;
	TREE tree_5078 = ((((Gallus_gallus:30.311581,Alectoris_rufa:30.311581):0.616647,((Meleagris_gallopavo:21.268320,Tetrao_urogallus:21.268320):2.896346,(Phasianus_colchicus:20.762705,Perdix_perdix:20.762707):3.401960):6.763562):41.100456,(Anser_anser:15.110235,Anas_platyrhynchos:15.110235):56.918449):23.887449,((((((Phoenicopterus_roseus:19.480776,(Phoenicopterus_chilensis:18.982296,(Phoenicopterus_ruber:11.646262,(Phoenicoparrus_andinus:3.998933,Phoenicoparrus_jamesi:3.998933):7.647329):7.336033):0.498480):15.442294,Phoeniconaias_minor:34.923069):39.948944,(((Ptilinopus_pulchellus:12.008554,Ptilinopus_solomonensis:12.008554):5.547198,Ptilinopus_jambu:17.555752):4.202414,Ptilinopus_magnificus:21.758167):53.113850):0.940800,(Ciconia_ciconia:67.013962,((Eudocimus_ruber:51.770634,Platalea_ajaja:51.770630):10.243423,Fregata_minor:62.014053):4.999908):8.798851):0.667916,Phaethon_rubricauda:76.480728):8.985683,((Sterna_elegans:20.261494,(Larus_pipixcan:3.709534,(Larus_delawarensis:1.370425,Larus_michahellis:1.370426):2.339108):16.551962):64.663895,((((((Eurylaimus_steerii:16.028210,((Eurylaimus_javanicus:2.886637,Eurylaimus_ochromalus:2.886637):11.389183,Cymbirhynchus_macrorhynchos:14.275821):1.752390):5.131323,Psarisomus_dalhousiae:21.159534):19.288998,Calyptomena_viridis:40.448528):21.528990,((Iodopleura_isabellae:30.542961,Tyrannus_vociferans:30.542961):0.752276,(((((Masius_chrysopterus:8.464075,Ilicura_militaris:8.464075):1.957293,((Chiroxiphia_caudata:2.308009,Chiroxiphia_pareola:2.308009):2.523552,Antilophia_galeata:4.831561):5.589807):3.813778,((Lepidothrix_serena:5.586947,(Lepidothrix_coronata:1.542875,Lepidothrix_nattereri:1.542875):4.044072):4.940658,(Heterocercus_linteatus:9.413856,((Machaeropterus_regulus:7.466718,(Pipra_chloromeros:5.343588,(Pipra_rubrocapilla:1.910056,Pipra_erythrocephala:1.910056):3.433532):2.123130):1.289649,(Pipra_filicauda:1.559612,(Pipra_fasciicauda:0.799918,Pipra_aureola:0.799918):0.759695):7.196754):0.657489):1.113750):3.707541):4.192542,Neopelma_pallescens:18.427689):8.025674,(((Phibalura_flavirostris:3.022285,Ampelion_rufaxilla:3.022285):16.007208,((((Haematoderus_militaris:13.344291,(Querula_purpurata:11.810598,Pyroderus_scutatus:11.810598):1.533692):0.856075,((((Xipholena_lamellipennis:0.157761,(Xipholena_punicea:0.085346,Xipholena_atropurpurea:0.085346):0.072415):12.493836,Porphyrolaema_porphyrolaema:12.651598):0.334168,Procnias_tricarunculatus:12.985765):0.385670,(((Cotinga_maculata:4.522836,Cotinga_amabilis:4.522836):2.271677,Cotinga_cotinga:6.794512):6.426045,(Tijuca_atra:8.323853,Lipaugus_streptophorus:8.323852):4.896705):0.150878):0.828930):2.298237,Snowornis_subalaris:16.498602):1.762389,((Phoenicircus_carnifex:6.986752,(Rupicola_rupicola:6.097314,Rupicola_peruvianus:6.097314):0.889437):6.572771,Carpornis_cucullata:13.559523):4.701469):0.768502):2.339319,(((Pipreola_aureopectus:9.904004,Pipreola_chlorolepidota:9.904003):4.614093,(Pipreola_whitelyi:5.758759,Pipreola_formosa:5.758759):8.759337):2.512020,Ampelioides_tschudii:17.030117):4.338695):5.084550):4.841875):30.682283):6.441133,(Malurus_melanocephalus:52.255325,((Notiomystis_cincta:48.922626,((Pericrocotus_flammeus:36.056866,(Telophorus_zeylonus:21.417006,Telophorus_sulfureopectus:21.417004):14.639862):2.790801,((Oriolus_oriolus:9.511494,Oriolus_xanthornus:9.511494):0.970184,(Oriolus_traillii:9.947929,Oriolus_cruentus:9.947929):0.533749):28.365988):10.074955):2.352245,(((Parus_caeruleus:19.541798,(Parus_ater:16.966536,(Parus_major:14.336843,Parus_spilonotus:14.336843):2.629692):2.575262):25.930811,((Zosterops_japonicus:20.743454,(Leiothrix_lutea:2.937004,Leiothrix_argentauris:2.937004):17.806450):15.124113,Aegithalos_caudatus:35.867569):9.605042):1.663499,(((((Turdus_merula:23.731663,(Tarsiger_chrysaeus:17.089195,(Erithacus_rubecula:14.938858,(Luscinia_calliope:13.789187,Ficedula_zanthopygia:13.789187):1.149670):2.150337):6.642467):17.370852,Tichodroma_muraria:41.102512):1.943832,(Bombycilla_cedrorum:14.777626,(Bombycilla_garrulus:11.412336,Bombycilla_japonica:11.412336):3.365290):28.268717):1.452640,(Regulus_satrapa:35.801014,Regulus_regulus:35.801018):8.697968):1.208106,(((((Ploceus_sakalava:7.535481,(((Ploceus_nelicourvi:0.678658,(Ploceus_capensis:0.197549,Ploceus_velatus:0.197549):0.481109):4.913790,Ploceus_cucullatus:5.592448):0.274478,Ploceus_bicolor:5.866927):1.668554):0.542610,Ploceus_philippinus:8.078092):0.323511,((((Quelea_erythrops:2.484002,Quelea_quelea:2.484002):1.539456,Quelea_cardinalis:4.023458):1.964533,Foudia_madagascariensis:5.987991):1.561768,(Euplectes_afer:4.939529,((Euplectes_ardens:2.707281,Euplectes_orix:2.707281):0.861072,(Euplectes_capensis:3.234600,(Euplectes_macroura:2.525139,Euplectes_axillaris:2.525139):0.709461):0.333753):1.371177):2.610229):0.851844):10.889600,(((Erythrura_psittacea:7.004174,Erythrura_gouldiae:7.004174):3.237324,(Neochmia_ruficauda:6.535239,Taeniopygia_guttata:6.535239):3.706259):2.395926,(Amandava_subflava:6.485782,Amandava_amandava:6.485782):6.151642):6.653778):16.490883,(Motacilla_flava:29.900578,((((Euphonia_saturata:12.600845,Euphonia_laniirostris:12.600845):9.157084,(((Coccothraustes_abeillei:1.071472,Coccothraustes_vespertinus:1.071472):12.539204,(Mycerobas_carnipes:12.097529,((Mycerobas_icterioides:5.351892,Mycerobas_affinis:5.351892):1.132472,Mycerobas_melanozanthos:6.484365):5.613165):1.513147):5.464076,((((Carduelis_chloris:2.401962,(Carduelis_spinoides:1.903014,Carduelis_sinica:1.903014):0.498948):4.482485,Rhodopechys_obsoletus:6.884447):4.013697,((((Carduelis_spinus:4.327476,((Carduelis_atrata:1.683147,Carduelis_cucullata:1.683147):2.603651,Carduelis_tristis:4.286798):0.040678):2.331002,Carduelis_cannabina:6.658478):1.389574,((Carduelis_citrinella:4.891919,Carduelis_carduelis:4.891919):2.190633,((Carduelis_flammea:1.068168,Carduelis_hornemanni:1.068168):3.897065,(Loxia_curvirostra:2.323829,Loxia_leucoptera:2.323829):2.641404):2.117319):0.965500):0.139739,(Serinus_mozambicus:8.043993,(Serinus_canaria:4.830472,(Serinus_pusillus:4.323279,Serinus_serinus:4.323279):0.507192):3.213521):0.143799):2.710353):5.262634,((Bucanetes_githagineus:12.603004,((((Pyrrhula_erythrocephala:2.210280,Pyrrhula_erythaca:2.210280):0.528759,(Pyrrhula_pyrrhula:1.000645,Pyrrhula_aurantiaca:1.000645):1.738394):5.594178,Pyrrhoplectes_epauletta:8.333218):1.616767,Pinicola_enucleator:9.949985):2.653020):2.638502,(Vestiaria_coccinea:15.172215,(Haematospiza_sipahi:14.272135,(Uragus_sibiricus:14.159887,(((Carpodacus_roseus:7.706103,((Carpodacus_pulcherrimus:5.686910,Carpodacus_thura:5.686910):0.488773,Carpodacus_trifasciatus:6.175683):1.530420):2.279638,(Carpodacus_rubicilloides:3.040632,Rhynchostruthus_socotranus:3.040632):6.945110):3.843172,(Carpodacus_nipalensis:13.041162,Carpodacus_mexicanus:13.041162):0.787750):0.330975):0.112248):0.900081):0.069291):0.919272):2.913974):2.683177):2.351470,(Fringilla_coelebs:7.769301,Fringilla_montifringilla:7.769301):16.340097):2.797019,((((((Vermivora_ruficapilla:1.034209,Vermivora_virginiae:1.034209):7.382731,Geothlypis_trichas:8.416941):0.415600,(Dendroica_petechia:4.755192,((Dendroica_palmarum:3.644642,Dendroica_coronata:3.644642):0.853179,Setophaga_ruticilla:4.497821):0.257372):4.077348):7.359227,Icteria_virens:16.191767):0.573124,(((Emberiza_melanocephala:11.580289,Emberiza_citrinella:11.580289):1.269604,Chlorospingus_pileatus:12.849894):0.727412,(((((Cacicus_melanicterus:7.159647,((Cacicus_haemorrhous:5.354893,Cacicus_leucoramphus:5.354893):0.430180,(Cacicus_uropygialis:4.660037,Cacicus_cela:4.660037):1.125036):1.374574):1.039778,(Psarocolius_wagleri:5.089070,Psarocolius_montezuma:5.089070):3.110355):4.133818,Agelaius_phoeniceus:12.333243):0.251680,((((Icterus_cucullatus:0.912812,Icterus_croconotus:0.912812):3.062906,(Icterus_dominicensis:3.432332,Icterus_prosthemelas:3.432332):0.543386):3.216764,(Icterus_mesomelas:5.135652,(Icterus_icterus:4.824616,Icterus_pectoralis:4.824616):0.311035):2.056830):1.506846,(((Icterus_nigrogularis:1.887452,Icterus_gularis:1.887452):0.886403,((Icterus_pustulatus:1.486276,Icterus_bullockii:1.486276):0.756787,Icterus_galbula:2.243064):0.530792):2.636338,Icterus_graduacauda:5.410193):3.289135):3.885596):0.992246,(((Sturnella_militaris:4.232805,Sturnella_bellicosa:4.232805):4.898803,((Sturnella_magna:2.580750,Sturnella_neglecta:2.580750):1.633449,Sturnella_superciliaris:4.214199):4.917410):3.273703,Xanthocephalus_xanthocephalus:12.405312):1.171857):0.000136):3.187585):4.844594,((((Coereba_flaveola:10.830618,Paroaria_coronata:10.830617):2.757398,Nesospiza_acunhae:13.588015):4.790113,(Sicalis_flaveola:14.737031,Ramphocelus_dimidiatus:14.737030):3.641097):1.321864,((((Piranga_flava:6.419354,(Piranga_ludoviciana:2.358318,Piranga_olivacea:2.358318):4.061036):0.394332,Piranga_rubra:6.813686):8.368106,(Cardinalis_sinuatus:5.879973,Cardinalis_cardinalis:5.879973):9.301818):1.856157,Pheucticus_ludovicianus:17.037947):2.662045):1.909492):5.296934):2.994158):5.881508):9.925006):1.429019):4.138759):0.980456):16.163330):14.173967,(Neophron_percnopterus:81.593140,((Apaloderma_narina:32.383842,Trogon_mesurus:32.383846):46.912704,(((Ramphastos_tucanus:5.475170,Ramphastos_toco:5.475170):11.578512,(Pteroglossus_aracari:14.942961,Selenidera_piperivora:14.942961):2.110721):17.392673,(Picumnus_exilis:25.418465,((((Dendrocopos_major:11.811810,Picoides_villosus:11.811810):2.314478,Picoides_tridactylus:14.126288):2.785700,(Sphyrapicus_varius:15.438550,(Melanerpes_lewis:8.436470,(Melanerpes_formicivorus:6.543328,Melanerpes_candidus:6.543328):1.893142):7.002081):1.473437):1.314966,(Campephilus_leucopogon:16.565474,(((((Colaptes_campestris:4.673852,Colaptes_melanochloros:4.673852):1.099174,Colaptes_chrysoides:5.773026):1.158554,Colaptes_auratus:6.931580):3.578634,Dryocopus_pileatus:10.510215):2.586391,(Picus_squamatus:7.250443,Picus_viridis:7.250443):5.846160):3.468870):1.661480):7.191512):9.027890):44.850197):2.296591):0.999479):2.332769):0.541023):10.449723):23.085041;
	TREE tree_8867 = (((((Tetrao_urogallus:18.852045,Meleagris_gallopavo:18.852043):1.843524,(Phasianus_colchicus:17.941013,Perdix_perdix:17.941013):2.754554):5.552842,(Gallus_gallus:24.120106,Alectoris_rufa:24.120104):2.128306):47.450829,(Anser_anser:27.709244,Anas_platyrhynchos:27.709244):45.989994):25.474180,(((Sterna_elegans:18.532953,(Larus_pipixcan:3.498755,(Larus_delawarensis:1.762174,Larus_michahellis:1.762174):1.736582):15.034197):60.142712,((((Apaloderma_narina:25.549494,Trogon_mesurus:25.549494):46.528652,(((Ramphastos_tucanus:8.309738,Ramphastos_toco:8.309739):14.552131,(Pteroglossus_aracari:20.564188,Selenidera_piperivora:20.564186):2.297681):16.347881,(Picumnus_exilis:21.726068,((Campephilus_leucopogon:14.790807,((Picus_viridis:9.174111,Picus_squamatus:9.174110):1.407531,((Colaptes_auratus:5.846257,((Colaptes_melanochloros:4.082232,Colaptes_campestris:4.082231):1.264598,Colaptes_chrysoides:5.346829):0.499428):2.911382,Dryocopus_pileatus:8.757639):1.824003):4.209165):0.350352,(((Picoides_villosus:10.072580,Dendrocopos_major:10.072580):2.663852,Picoides_tridactylus:12.736433):1.857881,(Sphyrapicus_varius:13.644470,(Melanerpes_lewis:8.384756,(Melanerpes_formicivorus:7.146181,Melanerpes_candidus:7.146182):1.238574):5.259714):0.949843):0.546845):6.584909):17.483683):32.868393):3.087852,Neophron_percnopterus:75.165993):1.584926,(((Calyptomena_viridis:41.665642,(Psarisomus_dalhousiae:18.477520,(((Eurylaimus_javanicus:5.315094,Eurylaimus_ochromalus:5.315094):4.024561,Cymbirhynchus_macrorhynchos:9.339655):2.035735,Eurylaimus_steerii:11.375390):7.102130):23.188122):15.028945,((((((Masius_chrysopterus:9.834105,Ilicura_militaris:9.834105):0.941733,((Chiroxiphia_pareola:1.914905,Chiroxiphia_caudata:1.914905):3.164267,Antilophia_galeata:5.079172):5.696666):3.497616,(((Lepidothrix_nattereri:4.189896,Lepidothrix_coronata:4.189896):0.885755,Lepidothrix_serena:5.075651):5.167880,(((((Pipra_aureola:0.981849,Pipra_fasciicauda:0.981849):1.763419,Pipra_filicauda:2.745268):3.407534,Pipra_chloromeros:6.152802):2.728429,((Pipra_rubrocapilla:2.930758,Pipra_erythrocephala:2.930758):5.177353,Machaeropterus_regulus:8.108111):0.773120):0.437867,Heterocercus_linteatus:9.319098):0.924433):4.029923):4.880987,Neopelma_pallescens:19.154440):16.442156,(((Pipreola_formosa:13.770052,(Pipreola_chlorolepidota:13.481883,(Pipreola_aureopectus:4.606435,Pipreola_whitelyi:4.606435):8.875447):0.288170):1.872156,Ampelioides_tschudii:15.642209):9.978757,((Phibalura_flavirostris:12.326945,Ampelion_rufaxilla:12.326946):10.400950,((Snowornis_subalaris:22.036316,(((Pyroderus_scutatus:12.171675,Querula_purpurata:12.171675):2.838686,Haematoderus_militaris:15.010361):1.751677,(((Procnias_tricarunculatus:15.549671,(Porphyrolaema_porphyrolaema:14.098101,(Xipholena_lamellipennis:3.559447,(Xipholena_punicea:0.747671,Xipholena_atropurpurea:0.747671):2.811776):10.538654):1.451570):0.779166,(Tijuca_atra:8.555996,Lipaugus_streptophorus:8.555996):7.772840):0.091179,((Cotinga_amabilis:0.456828,Cotinga_cotinga:0.456828):3.858414,Cotinga_maculata:4.315242):12.104774):0.342022):5.274276):0.373732,((Phoenicircus_carnifex:8.582951,(Rupicola_rupicola:7.907244,Rupicola_peruvianus:7.907244):0.675707):13.249543,Carpornis_cucullata:21.832493):0.577552):0.317850):2.893070):9.975631):4.132925,(Tyrannus_vociferans:37.037415,Iodopleura_isabellae:37.037422):2.692098):16.965067):6.979575,(Malurus_melanocephalus:52.604729,((Notiomystis_cincta:48.885654,(((Oriolus_xanthornus:11.539358,Oriolus_oriolus:11.539358):4.386753,(Oriolus_traillii:14.355418,Oriolus_cruentus:14.355418):1.570693):27.511259,((Telophorus_sulfureopectus:22.891682,Telophorus_zeylonus:22.891680):14.614183,Pericrocotus_flammeus:37.505867):5.931507):5.448283):1.852357,(((Parus_caeruleus:20.807261,((Parus_major:18.065203,Parus_ater:18.065203):0.486678,Parus_spilonotus:18.551880):2.255382):20.190386,(Aegithalos_caudatus:28.370028,((Leiothrix_argentauris:3.676324,Leiothrix_lutea:3.676324):13.839517,Zosterops_japonicus:17.515842):10.854186):12.627621):1.562225,(((Regulus_regulus:32.370502,Regulus_satrapa:32.370502):8.696069,((Bombycilla_cedrorum:12.117101,(Bombycilla_japonica:8.063934,Bombycilla_garrulus:8.063934):4.053166):27.340677,(Tichodroma_muraria:38.438156,(Turdus_merula:27.174772,((Erithacus_rubecula:16.518629,(Ficedula_zanthopygia:15.673998,Luscinia_calliope:15.673999):0.844632):2.039831,Tarsiger_chrysaeus:18.558460):8.616312):11.263384):1.019621):1.608793):0.290463,((((((Ploceus_bicolor:5.047513,(Ploceus_capensis:0.095210,Ploceus_velatus:0.095210):4.952303):1.582663,Ploceus_cucullatus:6.630176):5.641010,((Ploceus_sakalava:2.825038,Ploceus_philippinus:2.825038):4.936709,Ploceus_nelicourvi:7.761747):4.509439):0.485398,(((Quelea_erythrops:6.909814,(Quelea_quelea:4.799398,Quelea_cardinalis:4.799398):2.110417):1.390103,Foudia_madagascariensis:8.299917):2.766542,(((Euplectes_orix:3.135265,Euplectes_ardens:3.135265):2.180034,((Euplectes_macroura:3.341767,Euplectes_axillaris:3.341767):1.443383,Euplectes_capensis:4.785150):0.530149):2.378529,Euplectes_afer:7.693827):3.372632):1.690125):10.130781,(((Erythrura_psittacea:3.063083,Erythrura_gouldiae:3.063083):10.531589,(Neochmia_ruficauda:7.727071,Taeniopygia_guttata:7.727071):5.867601):2.051377,(Amandava_subflava:8.763314,Amandava_amandava:8.763314):6.882734):7.241318):10.851315,(Motacilla_flava:29.494558,(((((((Mycerobas_carnipes:2.005984,Mycerobas_icterioides:2.005984):9.850123,(Mycerobas_melanozanthos:0.958184,Mycerobas_affinis:0.958184):10.897923):1.311792,(Coccothraustes_vespertinus:11.018999,Coccothraustes_abeillei:11.018999):2.148899):7.398979,((Vestiaria_coccinea:18.075745,((((Rhodopechys_obsoletus:10.108995,(Carduelis_chloris:2.822896,(Carduelis_sinica:0.897725,Carduelis_spinoides:0.897725):1.925171):7.286100):1.154369,((((Carduelis_spinus:5.470144,((Carduelis_atrata:2.064943,Carduelis_cucullata:2.064943):2.540628,Carduelis_tristis:4.605571):0.864574):1.913850,Carduelis_cannabina:7.383994):0.751551,(Serinus_mozambicus:8.057829,(Serinus_canaria:7.254052,(Serinus_pusillus:5.674517,Serinus_serinus:5.674517):1.579535):0.803777):0.077715):1.801078,(Carduelis_citrinella:9.029574,(((Carduelis_hornemanni:0.735284,Carduelis_flammea:0.735284):5.146486,(Loxia_curvirostra:2.084595,Loxia_leucoptera:2.084595):3.797175):2.956625,Carduelis_carduelis:8.838395):0.191178):0.907049):1.326742):6.160345,Bucanetes_githagineus:17.423710):0.198429,((Uragus_sibiricus:15.219841,Haematospiza_sipahi:15.219841):0.524059,(((Carpodacus_nipalensis:13.890102,Rhynchostruthus_socotranus:13.890103):1.170931,Carpodacus_mexicanus:15.061035):0.263721,((Carpodacus_roseus:7.915897,(Carpodacus_trifasciatus:6.812208,(Carpodacus_thura:5.531242,Carpodacus_pulcherrimus:5.531242):1.280966):1.103689):3.209447,Carpodacus_rubicilloides:11.125343):4.199411):0.419145):1.878239):0.453604):0.414776,((Pyrrhoplectes_epauletta:6.471331,((Pyrrhula_pyrrhula:2.728575,Pyrrhula_aurantiaca:2.728575):1.089061,(Pyrrhula_erythaca:2.211370,Pyrrhula_erythrocephala:2.211370):1.606266):2.653695):6.932896,Pinicola_enucleator:13.404227):5.086292):2.076358):3.342413,(Euphonia_saturata:12.490290,Euphonia_laniirostris:12.490290):11.419002):2.677330,(Fringilla_coelebs:9.341938,Fringilla_montifringilla:9.341939):17.244682):0.282978,(((((((((Icterus_mesomelas:6.210090,(Icterus_pectoralis:5.520301,Icterus_icterus:5.520301):0.689788):0.708777,(Icterus_croconotus:5.642952,(Icterus_cucullatus:4.545706,(Icterus_prosthemelas:4.176210,Icterus_dominicensis:4.176210):0.369496):1.097246):1.275915):2.083370,(((Icterus_nigrogularis:2.208497,Icterus_gularis:2.208497):0.555206,((Icterus_pustulatus:1.568476,Icterus_bullockii:1.568476):0.533882,Icterus_galbula:2.102357):0.661346):3.205443,Icterus_graduacauda:5.969147):3.033091):2.846729,((((Cacicus_haemorrhous:5.068035,Cacicus_leucoramphus:5.068035):0.687071,(Cacicus_uropygialis:4.895877,Cacicus_cela:4.895876):0.859229):1.073542,Cacicus_melanicterus:6.828648):0.408830,(Psarocolius_wagleri:4.666404,Psarocolius_montezuma:4.666404):2.571073):4.611488):1.015635,Agelaius_phoeniceus:12.864601):0.872042,(((Sturnella_militaris:3.559176,Sturnella_bellicosa:3.559176):5.346658,(Sturnella_superciliaris:4.192010,(Sturnella_magna:2.823662,Sturnella_neglecta:2.823662):1.368348):4.713824):2.642130,Xanthocephalus_xanthocephalus:11.547964):2.188679):0.000137,((Emberiza_melanocephala:10.808986,Emberiza_citrinella:10.808987):2.927658,Chlorospingus_pileatus:13.736643):0.000137):6.668642,(Icteria_virens:19.518446,(((Setophaga_ruticilla:5.719263,(Dendroica_palmarum:5.084229,Dendroica_coronata:5.084229):0.635034):0.281494,Dendroica_petechia:6.000757):4.721837,((Vermivora_ruficapilla:0.977919,Vermivora_virginiae:0.977919):9.327049,Geothlypis_trichas:10.304968):0.417626):8.795853):0.886976):3.576698,((((((Piranga_olivacea:3.473971,Piranga_ludoviciana:3.473971):3.483129,Piranga_flava:6.957101):0.679057,Piranga_rubra:7.636158):6.574995,(Cardinalis_sinuatus:5.013617,Cardinalis_cardinalis:5.013617):9.197536):3.324165,Pheucticus_ludovicianus:17.535318):2.285339,((Sicalis_flaveola:12.200694,Ramphocelus_dimidiatus:12.200694):1.424513,(Nesospiza_acunhae:13.622499,(Paroaria_coronata:12.054836,Coereba_flaveola:12.054837):1.567662):0.002708):6.195449):4.161464):2.887477):2.624959):4.244124):7.618351):1.202840):8.178138):1.866718):11.069435):13.076759):1.924741):0.971450,((Ciconia_ciconia:62.102081,((Platalea_ajaja:53.410458,Eudocimus_ruber:53.410461):7.744536,Fregata_minor:61.154991):0.947090):14.801987,(Phaethon_rubricauda:76.410469,((((Ptilinopus_pulchellus:9.348218,Ptilinopus_solomonensis:9.348219):4.459092,Ptilinopus_jambu:13.807310):3.661628,Ptilinopus_magnificus:17.468939):58.188652,(((Phoenicopterus_roseus:9.262663,Phoenicopterus_chilensis:9.262663):0.398167,((Phoenicoparrus_andinus:3.072866,Phoenicoparrus_jamesi:3.072866):0.473654,Phoenicopterus_ruber:3.546520):6.114310):5.475858,Phoeniconaias_minor:15.136687):60.520905):0.752874):0.493602):2.743044):19.526304):1.851390;
	TREE tree_8287 = (((Alectoris_rufa:18.217272,(Gallus_gallus:17.239483,((Meleagris_gallopavo:12.186460,Tetrao_urogallus:12.186460):1.937227,(Phasianus_colchicus:13.655282,Perdix_perdix:13.655282):0.468406):3.115795):0.977788):54.477257,(Anser_anser:23.111837,Anas_platyrhynchos:23.111837):49.582687):16.206875,(((Sterna_elegans:21.141869,(Larus_pipixcan:4.346926,(Larus_delawarensis:1.633420,Larus_michahellis:1.633420):2.713505):16.794939):59.195183,((Neophron_percnopterus:77.468727,((Apaloderma_narina:31.464546,Trogon_mesurus:31.464546):39.920525,(((Ramphastos_toco:6.202521,Ramphastos_tucanus:6.202521):12.254347,(Selenidera_piperivora:15.802662,Pteroglossus_aracari:15.802662):2.654206):22.065084,(Picumnus_exilis:28.030533,((Campephilus_leucopogon:17.853067,(((((Colaptes_melanochloros:3.204223,Colaptes_chrysoides:3.204223):1.116364,Colaptes_campestris:4.320587):2.002338,Colaptes_auratus:6.322925):5.008526,Dryocopus_pileatus:11.331451):2.908888,(Picus_viridis:11.851286,Picus_squamatus:11.851286):2.389053):3.612729):1.582428,((Sphyrapicus_varius:16.716721,((Melanerpes_candidus:8.723438,Melanerpes_formicivorus:8.723438):1.489582,Melanerpes_lewis:10.213020):6.503700):1.594239,(Picoides_tridactylus:15.287496,(Dendrocopos_major:13.106060,Picoides_villosus:13.106060):2.181436):3.023464):1.124535):8.595037):12.491421):30.863115):6.083666):1.604725,(((Calyptomena_viridis:35.236652,(Psarisomus_dalhousiae:12.713583,(Eurylaimus_steerii:12.365128,((Eurylaimus_javanicus:3.558285,Eurylaimus_ochromalus:3.558284):7.205700,Cymbirhynchus_macrorhynchos:10.763985):1.601143):0.348455):22.523071):18.706606,((((((((Machaeropterus_regulus:6.157456,(Pipra_chloromeros:4.797744,(Pipra_rubrocapilla:2.479419,Pipra_erythrocephala:2.479419):2.318325):1.359712):0.919161,(Pipra_filicauda:2.335201,(Pipra_aureola:1.025411,Pipra_fasciicauda:1.025411):1.309790):4.741416):0.191134,((Lepidothrix_coronata:2.299351,Lepidothrix_nattereri:2.299350):1.239654,Lepidothrix_serena:3.539005):3.728747):1.110775,Heterocercus_linteatus:8.378526):2.141280,((Masius_chrysopterus:5.660886,Ilicura_militaris:5.660886):1.428957,((Chiroxiphia_pareola:2.089118,Chiroxiphia_caudata:2.089118):1.189301,Antilophia_galeata:3.278419):3.811424):3.429964):2.709619,Neopelma_pallescens:13.229425):9.561726,((Ampelioides_tschudii:14.075863,(Pipreola_whitelyi:11.564621,((Pipreola_aureopectus:6.949798,Pipreola_formosa:6.949798):3.668113,Pipreola_chlorolepidota:10.617911):0.946710):2.511241):5.842151,(Ampelion_rufaxilla:18.696363,((Carpornis_cucullata:15.662788,((Rupicola_peruvianus:2.920654,Rupicola_rupicola:2.920654):2.496099,Phoenicircus_carnifex:5.416753):10.246037):1.445825,(((((Phibalura_flavirostris:6.061605,Pyroderus_scutatus:6.061605):2.835939,Querula_purpurata:8.897545):2.880876,Haematoderus_militaris:11.778421):2.076143,((Cotinga_amabilis:9.072630,(Cotinga_maculata:5.550047,Cotinga_cotinga:5.550047):3.522583):4.401819,((Lipaugus_streptophorus:9.228195,Tijuca_atra:9.228195):3.955821,(Procnias_tricarunculatus:13.105249,(Porphyrolaema_porphyrolaema:12.711960,(Xipholena_punicea:3.074370,(Xipholena_lamellipennis:0.615541,Xipholena_atropurpurea:0.615541):2.458829):9.637589):0.393290):0.078765):0.290434):0.380115):2.706770,Snowornis_subalaris:16.561335):0.547280):1.587747):1.221652):2.873137):4.025707,(Iodopleura_isabellae:26.688051,Tyrannus_vociferans:26.688055):0.128805):27.126400):14.486417,(Malurus_melanocephalus:53.759529,((Notiomystis_cincta:47.954906,((Pericrocotus_flammeus:37.723312,(Telophorus_zeylonus:24.157818,Telophorus_sulfureopectus:24.157818):13.565493):1.630811,((Oriolus_oriolus:10.654682,(Oriolus_traillii:9.514073,Oriolus_xanthornus:9.514073):1.140608):0.217713,Oriolus_cruentus:10.872395):28.481728):8.600786):2.156523,(((Parus_caeruleus:20.050755,(Parus_ater:18.045246,(Parus_major:15.049709,Parus_spilonotus:15.049710):2.995536):2.005508):22.984797,(Aegithalos_caudatus:25.413559,((Leiothrix_argentauris:2.905375,Leiothrix_lutea:2.905375):17.887905,Zosterops_japonicus:20.793278):4.620281):17.621992):2.533302,(((Regulus_regulus:39.088848,Regulus_satrapa:39.088852):4.350111,((Bombycilla_cedrorum:9.694548,(Bombycilla_japonica:2.641011,Bombycilla_garrulus:2.641011):7.053536):32.722755,(Tichodroma_muraria:32.600555,(Turdus_merula:21.592760,(Tarsiger_chrysaeus:15.243102,(Erithacus_rubecula:14.242357,(Luscinia_calliope:13.325342,Ficedula_zanthopygia:13.325341):0.917014):1.000746):6.349657):11.007796):9.816748):1.021657):0.413660,((((((((((Mycerobas_icterioides:0.697993,Mycerobas_carnipes:0.697993):10.474904,Mycerobas_melanozanthos:11.172897):0.772210,Mycerobas_affinis:11.945107):3.726632,(Coccothraustes_vespertinus:12.317427,Coccothraustes_abeillei:12.317427):3.354312):6.438723,((((Carduelis_citrinella:6.718630,Carduelis_carduelis:6.718630):2.715057,(((((Carduelis_tristis:5.649553,(Carduelis_cucullata:1.768755,Carduelis_atrata:1.768755):3.880798):0.629004,Carduelis_spinus:6.278557):1.191203,Carduelis_cannabina:7.469760):1.681503,(((Serinus_canaria:5.805202,Serinus_serinus:5.805202):0.778605,Serinus_pusillus:6.583807):2.362048,Serinus_mozambicus:8.945855):0.205408):0.187465,((Carduelis_hornemanni:0.833159,Carduelis_flammea:0.833159):4.207001,(Loxia_curvirostra:1.246518,Loxia_leucoptera:1.246518):3.793642):4.298567):0.094960):2.598517,((Carduelis_chloris:3.244164,(Carduelis_spinoides:2.650953,Carduelis_sinica:2.650953):0.593211):4.684580,Rhodopechys_obsoletus:7.928743):4.103461):7.137788,(((Vestiaria_coccinea:16.324118,Bucanetes_githagineus:16.324120):1.270820,(((Carpodacus_nipalensis:14.617767,Carpodacus_mexicanus:14.617767):0.056315,((Carpodacus_rubicilloides:8.413291,((Carpodacus_trifasciatus:5.853263,Carpodacus_thura:5.853263):1.767575,Carpodacus_roseus:7.620837):0.792454):2.502828,(Rhynchostruthus_socotranus:9.062294,Carpodacus_pulcherrimus:9.062294):1.853824):3.757962):0.092438,(Haematospiza_sipahi:12.970580,Uragus_sibiricus:12.970580):1.795940):2.828420):0.076387,((Pyrrhoplectes_epauletta:7.025577,((Pyrrhula_aurantiaca:2.482839,(Pyrrhula_erythaca:0.659381,Pyrrhula_erythrocephala:0.659381):1.823459):1.273295,Pyrrhula_pyrrhula:3.756134):3.269443):5.596261,Pinicola_enucleator:12.621840):5.049488):1.498666):2.940469):4.423901,(Euphonia_laniirostris:12.995817,Euphonia_saturata:12.995817):13.538546):2.023366,(Fringilla_coelebs:8.278984,Fringilla_montifringilla:8.278985):20.278744):0.097268,(((((Emberiza_citrinella:13.252932,Emberiza_melanocephala:13.252932):2.375755,Chlorospingus_pileatus:15.628688):0.000156,((((((Icterus_mesomelas:6.740954,(Icterus_pectoralis:6.360275,Icterus_icterus:6.360275):0.380679):2.112202,(Icterus_prosthemelas:4.958354,(Icterus_cucullatus:4.584149,(Icterus_dominicensis:2.708182,Icterus_croconotus:2.708182):1.875966):0.374205):3.894802):1.283217,(Icterus_graduacauda:6.437067,((Icterus_galbula:2.984934,(Icterus_nigrogularis:1.736025,Icterus_gularis:1.736025):1.248909):0.156093,(Icterus_pustulatus:1.991549,Icterus_bullockii:1.991549):1.149477):3.296040):3.699306):4.316346,((Cacicus_melanicterus:8.865854,((Cacicus_uropygialis:5.917981,Cacicus_cela:5.917981):1.485029,(Cacicus_leucoramphus:7.081091,Cacicus_haemorrhous:7.081092):0.321919):1.462844):0.338656,(Psarocolius_montezuma:6.588992,Psarocolius_wagleri:6.588992):2.615519):5.248209):0.659778,Agelaius_phoeniceus:15.112498):0.516191,(((Sturnella_bellicosa:4.112331,Sturnella_militaris:4.112331):8.333190,((Sturnella_magna:3.769650,Sturnella_neglecta:3.769650):2.496948,Sturnella_superciliaris:6.266597):6.178924):1.800727,Xanthocephalus_xanthocephalus:14.246248):1.382439):0.000156):4.819885,(((((Setophaga_ruticilla:5.284420,(Dendroica_coronata:4.667418,Dendroica_palmarum:4.667418):0.617003):0.160026,Dendroica_petechia:5.444447):4.026011,(Vermivora_virginiae:1.030146,Vermivora_ruficapilla:1.030146):8.440312):0.318008,Geothlypis_trichas:9.788465):9.054985,Icteria_virens:18.843451):1.605278):2.821692,((Pheucticus_ludovicianus:20.588907,((Piranga_rubra:9.528634,((Piranga_olivacea:4.045430,Piranga_ludoviciana:4.045430):5.086345,Piranga_flava:9.131775):0.396860):8.479166,(Cardinalis_sinuatus:7.191064,Cardinalis_cardinalis:7.191065):10.816736):2.581106):0.124683,((Sicalis_flaveola:8.188966,Ramphocelus_dimidiatus:8.188966):4.832822,((Paroaria_coronata:11.324322,Coereba_flaveola:11.324322):1.650165,Nesospiza_acunhae:12.974485):0.047301):7.691803):2.556830):5.384576):3.172153,Motacilla_flava:31.827150):4.208457,(((((((Ploceus_capensis:0.053081,Ploceus_velatus:0.053081):5.722852,Ploceus_bicolor:5.775933):0.284301,Ploceus_cucullatus:6.060234):5.297352,Ploceus_nelicourvi:11.357586):1.738063,(Ploceus_sakalava:3.639153,Ploceus_philippinus:3.639153):9.456496):0.802988,((Foudia_madagascariensis:9.936301,(Quelea_quelea:6.052730,(Quelea_cardinalis:4.745307,Quelea_erythrops:4.745307):1.307422):3.883571):1.642074,(Euplectes_afer:8.683853,((Euplectes_ardens:3.518140,Euplectes_orix:3.518140):2.453974,((Euplectes_axillaris:4.379414,Euplectes_macroura:4.379414):0.553571,Euplectes_capensis:4.932985):1.039129):2.711739):2.894522):2.320262):15.624332,((Erythrura_psittacea:12.053247,Erythrura_gouldiae:12.053248):6.711038,((Amandava_amandava:13.258075,Amandava_subflava:13.258075):5.003317,(Taeniopygia_guttata:9.755456,Neochmia_ruficauda:9.755456):8.505937):0.502894):10.758685):6.512637):7.817014):1.716232):4.542576):3.648102):14.670145):10.643785):1.263590):0.119451,(((Ptilinopus_solomonensis:10.390348,Ptilinopus_pulchellus:10.390348):9.231661,(Ptilinopus_magnificus:18.462126,Ptilinopus_jambu:18.462126):1.159884):55.454994,(((Ciconia_ciconia:67.774811,((Eudocimus_ruber:49.756599,Platalea_ajaja:49.756599):16.599047,Fregata_minor:66.355644):1.419171):5.547787,(((Phoenicopterus_roseus:4.722238,Phoenicopterus_chilensis:4.722238):4.170047,((Phoenicoparrus_andinus:2.643574,Phoenicoparrus_jamesi:2.643574):0.524233,Phoenicopterus_ruber:3.167807):5.724478):12.663083,Phoeniconaias_minor:21.555368):51.767235):1.742031,Phaethon_rubricauda:75.064636):0.012370):5.379497):8.444903):6.187854;
	TREE tree_2961 = (((((Meleagris_gallopavo:16.448803,Tetrao_urogallus:16.448803):1.137058,(Phasianus_colchicus:15.711259,Perdix_perdix:15.711259):1.874601):4.402024,(Gallus_gallus:21.271666,Alectoris_rufa:21.271666):0.716219):58.148113,(Anser_anser:23.006693,Anas_platyrhynchos:23.006691):57.129303):21.541290,((Phaethon_rubricauda:81.261826,(((Ptilinopus_magnificus:18.855612,(Ptilinopus_jambu:15.132022,(Ptilinopus_solomonensis:9.859763,Ptilinopus_pulchellus:9.859763):5.272259):3.723588):61.821156,((Phoenicopterus_chilensis:20.833488,(((Phoenicoparrus_andinus:11.128922,Phoenicoparrus_jamesi:11.128922):0.657222,Phoenicopterus_ruber:11.786144):3.775204,Phoenicopterus_roseus:15.561348):5.272141):11.829279,Phoeniconaias_minor:32.662769):48.014000):0.106627,(Ciconia_ciconia:61.922382,((Platalea_ajaja:53.858932,Eudocimus_ruber:53.858932):7.327194,Fregata_minor:61.186123):0.736258):18.861012):0.478437):1.461026,((Sterna_elegans:14.195390,(Larus_pipixcan:2.701467,(Larus_delawarensis:0.911520,Larus_michahellis:0.911520):1.789947):11.493922):68.198921,((((Apaloderma_narina:29.263935,Trogon_mesurus:29.263937):43.262836,(((Ramphastos_toco:5.804374,Ramphastos_tucanus:5.804374):7.377442,(Pteroglossus_aracari:7.799963,Selenidera_piperivora:7.799963):5.381854):12.746630,(Picumnus_exilis:19.251476,((((Dendrocopos_major:8.049149,Picoides_villosus:8.049149):2.293966,Picoides_tridactylus:10.343115):1.364155,(Sphyrapicus_varius:9.477962,(Melanerpes_lewis:7.654241,(Melanerpes_formicivorus:6.498899,Melanerpes_candidus:6.498899):1.155342):1.823721):2.229307):0.287965,(Campephilus_leucopogon:11.255691,((((Colaptes_campestris:2.932722,(Colaptes_chrysoides:2.905648,Colaptes_melanochloros:2.905648):0.027074):1.526659,Colaptes_auratus:4.459381):2.762492,Dryocopus_pileatus:7.221872):1.770673,(Picus_squamatus:1.782199,Picus_viridis:1.782198):7.210346):2.263146):0.739544):7.256244):6.676969):46.598324):3.528904,Neophron_percnopterus:76.055679):3.456128,(((Calyptomena_viridis:32.113018,((((Eurylaimus_javanicus:2.107431,Eurylaimus_ochromalus:2.107431):5.647535,Cymbirhynchus_macrorhynchos:7.754966):3.646720,Eurylaimus_steerii:11.401686):2.314310,Psarisomus_dalhousiae:13.715996):18.397024):15.067788,((((((Masius_chrysopterus:3.645963,Ilicura_militaris:3.645963):0.316696,((Chiroxiphia_caudata:1.072785,Chiroxiphia_pareola:1.072785):1.047434,Antilophia_galeata:2.120219):1.842441):1.580624,((Lepidothrix_serena:2.193526,(Lepidothrix_nattereri:1.388230,Lepidothrix_coronata:1.388230):0.805296):2.012914,(Heterocercus_linteatus:3.825724,((((Pipra_erythrocephala:1.025064,Pipra_rubrocapilla:1.025064):0.307422,Pipra_chloromeros:1.332486):1.158036,Machaeropterus_regulus:2.490522):1.093789,(Pipra_filicauda:0.502882,(Pipra_fasciicauda:0.369491,Pipra_aureola:0.369491):0.133391):3.081429):0.241413):0.380716):1.336844):2.208188,Neopelma_pallescens:7.751472):5.407174,(((((Phoenicircus_carnifex:3.488813,(Rupicola_rupicola:2.581796,Rupicola_peruvianus:2.581796):0.907017):4.698140,Carpornis_cucullata:8.186954):2.295875,(Snowornis_subalaris:9.789549,(((Pyroderus_scutatus:5.177237,Querula_purpurata:5.177237):1.470592,Haematoderus_militaris:6.647829):0.917285,((Cotinga_cotinga:3.436663,(Cotinga_amabilis:2.869245,Cotinga_maculata:2.869245):0.567418):3.974972,((Procnias_tricarunculatus:6.785430,(((Xipholena_lamellipennis:0.320486,Xipholena_punicea:0.320486):1.975383,Xipholena_atropurpurea:2.295869):4.360136,Porphyrolaema_porphyrolaema:6.656005):0.129425):0.625208,(Tijuca_atra:4.178084,Lipaugus_streptophorus:4.178084):3.232554):0.000997):0.153479):2.224435):0.693279):0.371687,(Ampelion_rufaxilla:9.008652,Phibalura_flavirostris:9.008652):1.845863):0.365293,(Ampelioides_tschudii:7.645671,(((Pipreola_chlorolepidota:1.948141,Pipreola_aureopectus:1.948141):0.722607,Pipreola_whitelyi:2.670748):3.426688,Pipreola_formosa:6.097435):1.548235):3.574137):1.938837):3.816338,(Iodopleura_isabellae:15.855169,Tyrannus_vociferans:15.855169):1.119816):30.205822):16.099022,(Malurus_melanocephalus:51.267467,((Notiomystis_cincta:47.946480,(((Oriolus_xanthornus:9.370545,Oriolus_oriolus:9.370544):1.322933,(Oriolus_cruentus:9.013203,Oriolus_traillii:9.013202):1.680276):23.073307,(Pericrocotus_flammeus:30.002945,(Telophorus_zeylonus:16.635328,Telophorus_sulfureopectus:16.635328):13.367615):3.763842):14.179695):0.835627,(((Parus_caeruleus:17.645250,(Parus_ater:14.097634,(Parus_spilonotus:12.738336,Parus_major:12.738336):1.359298):3.547615):21.172268,(Aegithalos_caudatus:30.443302,(Zosterops_japonicus:17.416925,(Leiothrix_argentauris:3.334891,Leiothrix_lutea:3.334891):14.082034):13.026377):8.374218):2.879233,(((Regulus_satrapa:23.654371,Regulus_regulus:23.654371):16.725393,(((Turdus_merula:18.978048,(Tarsiger_chrysaeus:13.828012,((Luscinia_calliope:11.172615,Ficedula_zanthopygia:11.172615):1.507702,Erithacus_rubecula:12.680317):1.147693):5.150039):10.487341,Tichodroma_muraria:29.465391):5.226947,((Bombycilla_japonica:2.037080,Bombycilla_garrulus:2.037080):3.039412,Bombycilla_cedrorum:5.076492):29.615845):5.687428):0.641494,((((((Euphonia_saturata:10.184984,Euphonia_laniirostris:10.184984):7.241799,(((Mycerobas_affinis:8.545951,(Mycerobas_icterioides:7.168909,(Mycerobas_melanozanthos:4.133358,Mycerobas_carnipes:4.133358):3.035551):1.377042):3.044598,(Coccothraustes_vespertinus:8.689829,Coccothraustes_abeillei:8.689829):2.900720):5.431398,(((((Pyrrhula_pyrrhula:3.734721,(Pyrrhula_erythrocephala:0.361839,(Pyrrhula_aurantiaca:0.115053,Pyrrhula_erythaca:0.115053):0.246786):3.372881):3.977779,Pyrrhoplectes_epauletta:7.712500):2.549982,Pinicola_enucleator:10.262482):4.233897,(Bucanetes_githagineus:13.259220,(((Uragus_sibiricus:10.009180,Haematospiza_sipahi:10.009180):0.938219,((Carpodacus_mexicanus:10.225322,Carpodacus_nipalensis:10.225323):0.666322,((((Carpodacus_roseus:5.800359,(Carpodacus_trifasciatus:2.763775,Carpodacus_thura:2.763775):3.036584):0.953559,Carpodacus_pulcherrimus:6.753918):0.319291,Carpodacus_rubicilloides:7.073210):0.310433,Rhynchostruthus_socotranus:7.383643):3.508001):0.055754):1.761920,Vestiaria_coccinea:12.709318):0.549902):1.237158):0.677791,((((Serinus_mozambicus:7.983745,(Serinus_canaria:7.027674,(Serinus_serinus:6.000643,Serinus_pusillus:6.000643):1.027031):0.956070):0.003291,((((Carduelis_atrata:1.096790,Carduelis_cucullata:1.096790):4.716072,Carduelis_tristis:5.812862):0.630179,Carduelis_spinus:6.443041):0.541643,Carduelis_cannabina:6.984684):1.002351):0.335185,((Carduelis_citrinella:5.453494,Carduelis_carduelis:5.453494):1.743487,((Loxia_leucoptera:1.599761,Loxia_curvirostra:1.599761):3.674247,(Carduelis_flammea:0.644024,Carduelis_hornemanni:0.644024):4.629983):1.922974):1.125239):1.444601,(Rhodopechys_obsoletus:4.771681,(Carduelis_chloris:2.172459,(Carduelis_sinica:1.549869,Carduelis_spinoides:1.549869):0.622591):2.599222):4.995141):5.407348):1.847777):0.404837):1.362865,(Fringilla_coelebs:7.295538,Fringilla_montifringilla:7.295538):11.494111):2.323872,(((Pheucticus_ludovicianus:14.775781,(((Piranga_flava:5.196143,(Piranga_olivacea:2.706623,Piranga_ludoviciana:2.706623):2.489520):0.633939,Piranga_rubra:5.830081):6.238473,(Cardinalis_sinuatus:6.233603,Cardinalis_cardinalis:6.233603):5.834951):2.707227):1.227698,(((Paroaria_coronata:5.868745,Coereba_flaveola:5.868744):0.822929,Nesospiza_acunhae:6.691673):0.799613,(Sicalis_flaveola:5.978261,Ramphocelus_dimidiatus:5.978261):1.513025):8.512194):2.789057,(((((Agelaius_phoeniceus:11.369047,((((Cacicus_uropygialis:4.357405,Cacicus_cela:4.357405):1.330380,(Cacicus_leucoramphus:4.987197,Cacicus_haemorrhous:4.987197):0.700588):0.979044,Cacicus_melanicterus:6.666830):0.102765,(Psarocolius_wagleri:3.996212,Psarocolius_montezuma:3.996212):2.773382):4.599453):0.423834,((Icterus_graduacauda:4.564113,((Icterus_gularis:1.241734,Icterus_nigrogularis:1.241734):1.355137,(Icterus_galbula:2.347287,(Icterus_pustulatus:1.754007,Icterus_bullockii:1.754007):0.593280):0.249584):1.967242):3.155246,(((Icterus_pectoralis:4.702377,Icterus_icterus:4.702376):0.239047,Icterus_mesomelas:4.941424):2.076417,(Icterus_cucullatus:3.946425,((Icterus_dominicensis:3.516824,Icterus_croconotus:3.516824):0.234696,Icterus_prosthemelas:3.751520):0.194905):3.071416):0.701519):4.073523):0.887254,(((Sturnella_bellicosa:3.553933,Sturnella_militaris:3.553933):5.606955,(Sturnella_superciliaris:3.944160,(Sturnella_magna:2.436707,Sturnella_neglecta:2.436707):1.507453):5.216728):2.439896,Xanthocephalus_xanthocephalus:11.600784):1.079352):0.000127,(Chlorospingus_pileatus:12.680136,(Emberiza_citrinella:10.637325,Emberiza_melanocephala:10.637325):2.042810):0.000127):4.583082,(Icteria_virens:14.543747,((((Setophaga_ruticilla:4.682925,(Dendroica_palmarum:3.833251,Dendroica_coronata:3.833251):0.849674):0.151780,Dendroica_petechia:4.834704):4.315013,(Vermivora_ruficapilla:0.863697,Vermivora_virginiae:0.863697):8.286021):0.194161,Geothlypis_trichas:9.343879):5.199868):2.719599):1.529191):2.320985):11.360990,Motacilla_flava:32.474510):3.523816,((((Euplectes_afer:9.050416,((Euplectes_orix:3.202813,Euplectes_ardens:3.202813):2.929648,((Euplectes_macroura:4.516176,Euplectes_axillaris:4.516176):1.497930,Euplectes_capensis:6.014106):0.118356):2.917955):3.005139,(Foudia_madagascariensis:10.040051,(Quelea_cardinalis:6.281450,(Quelea_quelea:1.169562,Quelea_erythrops:1.169562):5.111888):3.758600):2.015505):1.903193,((Ploceus_nelicourvi:6.878204,(((Ploceus_sakalava:4.593480,Ploceus_cucullatus:4.593480):0.862548,Ploceus_bicolor:5.456028):0.816876,(Ploceus_velatus:0.223890,Ploceus_capensis:0.223890):6.049014):0.605300):5.028405,Ploceus_philippinus:11.906609):2.052139):11.192035,(((Neochmia_ruficauda:8.964641,Taeniopygia_guttata:8.964641):4.436102,(Erythrura_psittacea:7.911177,Erythrura_gouldiae:7.911177):5.489566):1.480195,(Amandava_amandava:6.955925,Amandava_subflava:6.955925):7.925013):10.269845):10.847544):5.022933):0.675493):7.085355):2.485355):12.012366):16.231974):2.882510):0.328544):18.954432):2.032282;
	TREE tree_3068 = ((((((Meleagris_gallopavo:15.036857,Tetrao_urogallus:15.036856):2.532746,(Phasianus_colchicus:15.235374,Perdix_perdix:15.235375):2.334227):2.656066,Gallus_gallus:20.225668):0.539150,Alectoris_rufa:20.764818):51.550331,(Anser_anser:16.049917,Anas_platyrhynchos:16.049915):56.265232):28.888123,(((Phaethon_rubricauda:69.470757,(Ciconia_ciconia:62.699417,((Platalea_ajaja:48.960659,Eudocimus_ruber:48.960651):13.223741,Fregata_minor:62.184391):0.515020):6.771348):0.832930,(((Ptilinopus_jambu:4.099199,Ptilinopus_magnificus:4.099199):14.949113,(Ptilinopus_solomonensis:9.554671,Ptilinopus_pulchellus:9.554671):9.493640):50.862488,(((Phoenicopterus_ruber:11.861084,(Phoenicoparrus_andinus:9.877014,Phoenicoparrus_jamesi:9.877014):1.984069):12.608827,(Phoenicopterus_roseus:18.074711,Phoenicopterus_chilensis:18.074711):6.395200):29.828131,Phoeniconaias_minor:54.298038):15.612760):0.392893):3.739633,((Sterna_elegans:19.444418,(Larus_pipixcan:4.133793,(Larus_delawarensis:1.154916,Larus_michahellis:1.154915):2.978878):15.310624):54.404736,((Neophron_percnopterus:70.923004,((Trogon_mesurus:22.995726,Apaloderma_narina:22.995728):43.909752,(((Ramphastos_tucanus:8.623834,Ramphastos_toco:8.623834):6.334063,(Selenidera_piperivora:13.234470,Pteroglossus_aracari:13.234470):1.723426):21.412319,(Picumnus_exilis:26.802599,((((Picoides_villosus:10.458964,Dendrocopos_major:10.458964):2.834897,Picoides_tridactylus:13.293861):1.725099,(Sphyrapicus_varius:13.166604,(Melanerpes_formicivorus:9.449961,(Melanerpes_lewis:7.924598,Melanerpes_candidus:7.924598):1.525363):3.716643):1.852357):1.200850,(Campephilus_leucopogon:15.290207,(((((Colaptes_campestris:3.657501,Colaptes_melanochloros:3.657501):0.532607,Colaptes_chrysoides:4.190108):1.885717,Colaptes_auratus:6.075825):3.067473,Dryocopus_pileatus:9.143298):2.570827,(Picus_squamatus:4.432939,Picus_viridis:4.432939):7.281186):3.576082):0.929605):10.582787):9.567617):30.535261):4.017530):1.883542,(((Calyptomena_viridis:44.197861,(((Cymbirhynchus_macrorhynchos:8.841981,(Eurylaimus_javanicus:3.127001,Eurylaimus_ochromalus:3.127001):5.714980):2.316082,Eurylaimus_steerii:11.158063):0.634340,Psarisomus_dalhousiae:11.792403):32.405460):14.015664,((Tyrannus_vociferans:37.474968,Iodopleura_isabellae:37.474972):5.118411,((((Ampelion_rufaxilla:26.697468,(Phibalura_flavirostris:13.042335,((Rupicola_peruvianus:7.141858,Rupicola_rupicola:7.141858):2.614194,Phoenicircus_carnifex:9.756052):3.286282):13.655133):0.252082,(((((Procnias_tricarunculatus:18.439653,(Porphyrolaema_porphyrolaema:15.655737,((Xipholena_lamellipennis:1.329511,Xipholena_punicea:1.329511):3.072369,Xipholena_atropurpurea:4.401879):11.253859):2.783916):0.663687,(((Cotinga_maculata:10.619469,Cotinga_amabilis:10.619470):7.039976,Cotinga_cotinga:17.659445):1.373142,(Lipaugus_streptophorus:10.427768,Tijuca_atra:10.427769):8.604819):0.070752):2.150055,(Querula_purpurata:14.622083,Pyroderus_scutatus:14.622084):6.631312):1.358306,Haematoderus_militaris:22.611702):4.109693,(Carpornis_cucullata:26.563999,Snowornis_subalaris:26.563999):0.157395):0.228156):2.124880,(((Pipreola_aureopectus:11.112651,Pipreola_formosa:11.112651):3.058843,(Pipreola_whitelyi:10.574418,Pipreola_chlorolepidota:10.574418):3.597076):6.278392,Ampelioides_tschudii:20.449886):8.624543):7.887997,(((Heterocercus_linteatus:11.007229,(((Pipra_aureola:1.214169,(Pipra_filicauda:0.589341,Pipra_fasciicauda:0.589341):0.624827):7.524685,(Machaeropterus_regulus:8.113959,(Pipra_erythrocephala:2.039942,(Pipra_chloromeros:1.252130,Pipra_rubrocapilla:1.252130):0.787811):6.074018):0.624894):0.598008,(Lepidothrix_serena:6.161473,(Lepidothrix_coronata:4.782524,Lepidothrix_nattereri:4.782524):1.378949):3.175388):1.670367):4.491908,((Masius_chrysopterus:8.562646,Ilicura_militaris:8.562646):2.870860,((Chiroxiphia_pareola:3.590910,Chiroxiphia_caudata:3.590910):1.105248,Antilophia_galeata:4.696158):6.737348):4.065630):4.141136,Neopelma_pallescens:19.640272):17.322155):5.630953):15.620147):2.884949,(Malurus_melanocephalus:48.280998,((Notiomystis_cincta:42.407188,(((Oriolus_cruentus:10.850765,Oriolus_traillii:10.850765):0.604432,(Oriolus_oriolus:9.600272,Oriolus_xanthornus:9.600273):1.854924):25.646057,((Telophorus_sulfureopectus:20.339817,Telophorus_zeylonus:20.339819):14.350011,Pericrocotus_flammeus:34.689831):2.411427):5.305932):4.156952,((((Parus_ater:13.868241,(Parus_spilonotus:13.301270,Parus_major:13.301270):0.566970):3.321821,Parus_caeruleus:17.190060):21.517799,((Zosterops_japonicus:16.108492,(Leiothrix_lutea:2.098576,Leiothrix_argentauris:2.098576):14.009915):13.465332,Aegithalos_caudatus:29.573824):9.134037):1.091467,(((Regulus_regulus:29.543467,Regulus_satrapa:29.543467):9.432517,(((Turdus_merula:23.155481,(((Ficedula_zanthopygia:13.814160,Luscinia_calliope:13.814161):0.754969,Erithacus_rubecula:14.569129):1.177298,Tarsiger_chrysaeus:15.746428):7.409054):10.214958,Tichodroma_muraria:33.370441):2.742657,((Bombycilla_garrulus:5.115454,Bombycilla_japonica:5.115454):2.598703,Bombycilla_cedrorum:7.714157):28.398939):2.862888):0.337012,(((((Ploceus_cucullatus:4.040624,(Ploceus_bicolor:3.503893,(Ploceus_velatus:0.248204,Ploceus_capensis:0.248204):3.255689):0.536731):4.103232,((Ploceus_nelicourvi:3.166868,Ploceus_sakalava:3.166868):2.053032,Ploceus_philippinus:5.219901):2.923955):0.300644,(((((Euplectes_macroura:2.145155,Euplectes_axillaris:2.145155):0.326761,Euplectes_capensis:2.471917):0.447125,(Euplectes_orix:1.877166,Euplectes_ardens:1.877166):1.041876):1.876529,Euplectes_afer:4.795571):2.289272,(((Quelea_erythrops:0.930437,Quelea_cardinalis:0.930437):1.897153,Quelea_quelea:2.827590):2.472107,Foudia_madagascariensis:5.299697):1.785145):1.359657):8.197083,(((Neochmia_ruficauda:6.105068,Taeniopygia_guttata:6.105068):3.361372,(Erythrura_gouldiae:5.484974,Erythrura_psittacea:5.484974):3.981467):1.143122,(Amandava_amandava:6.357094,Amandava_subflava:6.357094):4.252468):6.032020):11.781970,(((((((Mycerobas_melanozanthos:13.023879,((Mycerobas_carnipes:3.056940,Mycerobas_icterioides:3.056940):7.701799,Mycerobas_affinis:10.758739):2.265140):0.550040,(Coccothraustes_vespertinus:9.629831,Coccothraustes_abeillei:9.629830):3.944088):4.426767,(((((Haematospiza_sipahi:12.581290,Uragus_sibiricus:12.581290):0.767782,((Carpodacus_nipalensis:11.911863,Carpodacus_mexicanus:11.911863):1.157905,(Carpodacus_rubicilloides:7.813144,((Carpodacus_thura:6.189437,(Carpodacus_roseus:5.719959,Carpodacus_trifasciatus:5.719959):0.469478):0.437117,Carpodacus_pulcherrimus:6.626554):1.186590):5.256625):0.279303):1.643668,(Vestiaria_coccinea:14.471392,Bucanetes_githagineus:14.471392):0.521349):0.520978,((Pyrrhoplectes_epauletta:5.398214,((Pyrrhula_pyrrhula:3.262764,Pyrrhula_erythaca:3.262764):0.416280,(Pyrrhula_aurantiaca:0.409068,Pyrrhula_erythrocephala:0.409068):3.269976):1.719170):3.892395,Pinicola_enucleator:9.290609):6.223108):0.597873,(((Carduelis_chloris:1.718919,(Carduelis_spinoides:1.636367,Carduelis_sinica:1.636367):0.082552):5.297167,(Rhodopechys_obsoletus:2.272448,Rhynchostruthus_socotranus:2.272449):4.743637):2.627720,((((Carduelis_spinus:4.741543,(Carduelis_cucullata:1.478619,Carduelis_atrata:1.478619):3.262924):0.225656,Carduelis_tristis:4.967199):1.055309,Carduelis_cannabina:6.022508):1.967428,((((Carduelis_hornemanni:0.441172,Carduelis_flammea:0.441172):4.173542,(Loxia_curvirostra:1.881465,Loxia_leucoptera:1.881465):2.733249):2.086281,(Carduelis_carduelis:5.745283,Carduelis_citrinella:5.745283):0.955711):1.195622,(Serinus_mozambicus:7.801521,((Serinus_pusillus:5.127131,Serinus_serinus:5.127131):0.420972,Serinus_canaria:5.548102):2.253419):0.095095):0.093320):1.653869):6.467785):1.889096):2.325774,(Euphonia_laniirostris:11.030166,Euphonia_saturata:11.030166):9.296295):2.332371,(Fringilla_coelebs:6.722566,Fringilla_montifringilla:6.722566):15.936266):1.126842,(((Icteria_virens:15.351007,(((Vermivora_virginiae:0.874847,Vermivora_ruficapilla:0.874847):7.588637,((Setophaga_ruticilla:4.552699,(Dendroica_coronata:4.226263,Dendroica_palmarum:4.226263):0.326435):0.129987,Dendroica_petechia:4.682685):3.780798):0.058784,Geothlypis_trichas:8.522266):6.828740):1.022824,((((Agelaius_phoeniceus:11.951689,((((Cacicus_cela:5.121086,Cacicus_uropygialis:5.121086):0.931086,(Cacicus_leucoramphus:4.960366,Cacicus_haemorrhous:4.960366):1.091806):0.693468,Cacicus_melanicterus:6.745640):0.515921,(Psarocolius_wagleri:5.376356,Psarocolius_montezuma:5.376356):1.885205):4.690129):1.330933,(((((Icterus_prosthemelas:1.199967,Icterus_croconotus:1.199967):3.222198,Icterus_dominicensis:4.422164):0.455942,Icterus_cucullatus:4.878107):3.250311,((Icterus_pectoralis:6.142153,Icterus_icterus:6.142153):0.518577,Icterus_mesomelas:6.660730):1.467688):1.174966,(Icterus_graduacauda:5.897664,((Icterus_galbula:2.762880,(Icterus_pustulatus:1.941936,Icterus_bullockii:1.941936):0.820944):0.112824,(Icterus_gularis:1.448609,Icterus_nigrogularis:1.448609):1.427095):3.021960):3.405720):3.979239):0.879763,(((Sturnella_superciliaris:4.022611,(Sturnella_neglecta:2.568446,Sturnella_magna:2.568446):1.454165):6.164343,(Sturnella_militaris:3.770399,Sturnella_bellicosa:3.770399):6.416555):1.667385,Xanthocephalus_xanthocephalus:11.854340):2.308047):0.458856,((Emberiza_citrinella:12.047286,Emberiza_melanocephala:12.047285):2.573810,Chlorospingus_pileatus:14.621096):0.000146):1.752589):1.832762,(((Ramphocelus_dimidiatus:10.160963,Sicalis_flaveola:10.160965):1.915395,(Nesospiza_acunhae:11.285024,(Paroaria_coronata:9.483203,Coereba_flaveola:9.483204):1.801820):0.791335):3.392216,(((Piranga_rubra:6.480046,((Piranga_olivacea:2.415535,Piranga_ludoviciana:2.415535):3.605422,Piranga_flava:6.020958):0.459088):6.339855,(Cardinalis_sinuatus:5.308996,Cardinalis_cardinalis:5.308996):7.510906):1.051313,Pheucticus_ludovicianus:13.871214):1.597361):2.738017):5.579081):1.869632,Motacilla_flava:25.655306):2.768248):10.889444):0.486333):6.764811):1.716861):12.817474):11.708073):1.042604):0.194174):27.159943):13.210927;
	TREE tree_3752 = ((((Alectoris_rufa:24.218773,Gallus_gallus:24.218773):0.915760,((Tetrao_urogallus:19.030142,Meleagris_gallopavo:19.030142):1.023153,(Phasianus_colchicus:17.042789,Perdix_perdix:17.042789):3.010506):5.081238):55.104443,(Anser_anser:30.152439,Anas_platyrhynchos:30.152439):50.086536):16.910042,(((Sterna_elegans:16.820175,(Larus_pipixcan:3.114414,(Larus_michahellis:1.177180,Larus_delawarensis:1.177180):1.937234):13.705761):59.436455,((((Apaloderma_narina:24.957794,Trogon_mesurus:24.957792):46.031536,(((Ramphastos_tucanus:5.662843,Ramphastos_toco:5.662843):8.071587,(Pteroglossus_aracari:11.741409,Selenidera_piperivora:11.741409):1.993021):19.388947,(((Campephilus_leucopogon:12.098209,((Dryocopus_pileatus:7.866825,(((Colaptes_campestris:2.643379,Colaptes_melanochloros:2.643379):0.826813,Colaptes_chrysoides:3.470192):0.909556,Colaptes_auratus:4.379748):3.487077):0.937443,(Picus_squamatus:3.540044,Picus_viridis:3.540044):5.264225):3.293942):0.753758,((Picoides_tridactylus:10.473019,(Dendrocopos_major:7.795452,Picoides_villosus:7.795451):2.677567):1.561783,(Sphyrapicus_varius:10.878872,((Melanerpes_candidus:6.017510,Melanerpes_formicivorus:6.017509):2.259250,Melanerpes_lewis:8.276759):2.602112):1.155930):0.817167):4.772154,Picumnus_exilis:17.624123):15.499253):37.865948):3.102958,Neophron_percnopterus:74.092285):0.619701,(((Calyptomena_viridis:42.997475,(Psarisomus_dalhousiae:15.265785,(((Eurylaimus_ochromalus:3.953224,Eurylaimus_javanicus:3.953224):5.154540,Cymbirhynchus_macrorhynchos:9.107763):1.448742,Eurylaimus_steerii:10.556506):4.709280):27.731686):13.491860,((((((((Pyroderus_scutatus:8.190086,Querula_purpurata:8.190087):3.446232,Haematoderus_militaris:11.636318):0.857548,(((Cotinga_amabilis:0.190633,Cotinga_cotinga:0.190633):5.333209,Cotinga_maculata:5.523841):5.529191,((Lipaugus_streptophorus:5.984626,Tijuca_atra:5.984625):4.894119,(((Phibalura_flavirostris:0.555038,Porphyrolaema_porphyrolaema:0.555038):9.350791,((Xipholena_lamellipennis:2.315639,Xipholena_punicea:2.315639):0.876877,Xipholena_atropurpurea:3.192515):6.713315):0.586914,Procnias_tricarunculatus:10.492743):0.386001):0.174289):1.440834):4.733509,(Snowornis_subalaris:15.971505,((Phoenicircus_carnifex:5.055392,(Rupicola_peruvianus:2.402724,Rupicola_rupicola:2.402724):2.652668):9.431551,Carpornis_cucullata:14.486942):1.484562):1.255871):1.372948,Ampelion_rufaxilla:18.600325):1.214013,(((Pipreola_aureopectus:4.364137,Pipreola_formosa:4.364138):5.597070,(Pipreola_whitelyi:8.035961,Pipreola_chlorolepidota:8.035961):1.925246):3.717237,Ampelioides_tschudii:13.678445):6.135891):5.377886,((((Masius_chrysopterus:5.877669,Ilicura_militaris:5.877669):2.294806,((Chiroxiphia_pareola:1.946038,Chiroxiphia_caudata:1.946038):1.658946,Antilophia_galeata:3.604984):4.567491):2.463950,((((Lepidothrix_coronata:2.656823,Lepidothrix_nattereri:2.656823):0.862187,Lepidothrix_serena:3.519010):3.911875,(((Pipra_aureola:0.561242,Pipra_fasciicauda:0.561242):0.738705,Pipra_filicauda:1.299947):5.699386,(Machaeropterus_regulus:6.079937,(Pipra_chloromeros:5.012136,(Pipra_rubrocapilla:1.639082,Pipra_erythrocephala:1.639082):3.373055):1.067801):0.919396):0.431553):0.352592,Heterocercus_linteatus:7.783478):2.852947):2.355577,Neopelma_pallescens:12.992002):12.200220):1.630652,(Tyrannus_vociferans:26.102455,Iodopleura_isabellae:26.102457):0.720418):29.666458):6.980989,(Malurus_melanocephalus:51.602852,((Notiomystis_cincta:45.786442,(((Oriolus_oriolus:15.932935,Oriolus_xanthornus:15.932934):0.033613,(Oriolus_cruentus:14.493314,Oriolus_traillii:14.493313):1.473234):28.225956,((Telophorus_sulfureopectus:24.414093,Telophorus_zeylonus:24.414093):17.313023,Pericrocotus_flammeus:41.727116):2.465389):1.593940):1.617088,(((Parus_caeruleus:17.413551,(Parus_ater:13.298281,(Parus_major:12.363859,Parus_spilonotus:12.363859):0.934421):4.115273):20.013580,(Aegithalos_caudatus:29.469765,(Zosterops_japonicus:13.720058,(Leiothrix_lutea:1.641080,Leiothrix_argentauris:1.641080):12.078979):15.749704):7.957369):4.464018,(((Regulus_regulus:38.962379,Regulus_satrapa:38.962379):2.143796,(((Turdus_merula:30.430922,(((Luscinia_calliope:20.303394,Ficedula_zanthopygia:20.303394):0.724114,Erithacus_rubecula:21.027508):1.947523,Tarsiger_chrysaeus:22.975033):7.455889):7.962131,Tichodroma_muraria:38.393051):1.448226,(Bombycilla_cedrorum:9.943483,(Bombycilla_garrulus:7.209705,Bombycilla_japonica:7.209705):2.733779):29.897795):1.264896):0.133804,(((((((Ploceus_capensis:0.325004,Ploceus_velatus:0.325004):4.241021,Ploceus_bicolor:4.566025):1.513134,(Ploceus_nelicourvi:4.831353,Ploceus_cucullatus:4.831352):1.247806):3.752572,(Ploceus_philippinus:8.322731,Ploceus_sakalava:8.322732):1.508999):1.448870,((((Quelea_cardinalis:2.660868,Quelea_erythrops:2.660868):1.983314,Quelea_quelea:4.644182):1.878720,Foudia_madagascariensis:6.522902):4.389111,(Euplectes_afer:7.616443,(((Euplectes_macroura:3.770346,Euplectes_axillaris:3.770346):0.854729,Euplectes_capensis:4.625075):0.223546,(Euplectes_orix:2.567316,Euplectes_ardens:2.567316):2.281305):2.767822):3.295570):0.368587):12.707125,(((Amandava_amandava:9.041709,Amandava_subflava:9.041709):2.622185,(Erythrura_psittacea:6.706155,Erythrura_gouldiae:6.706155):4.957740):0.807198,(Taeniopygia_guttata:8.321056,Neochmia_ruficauda:8.321057):4.150036):11.516632):8.549254,(Motacilla_flava:27.302742,((((Euphonia_saturata:8.494362,Euphonia_laniirostris:8.494362):14.595110,((((Mycerobas_melanozanthos:9.265692,(Mycerobas_affinis:0.671781,Mycerobas_icterioides:0.671781):8.593910):1.864180,Mycerobas_carnipes:11.129871):3.571361,(Coccothraustes_vespertinus:5.808001,Coccothraustes_abeillei:5.808001):8.893231):4.798424,((((((Carduelis_spinoides:1.140822,Carduelis_sinica:1.140822):0.758153,Carduelis_chloris:1.898975):3.259744,Rhodopechys_obsoletus:5.158719):5.369102,((((((Carduelis_atrata:1.947252,Carduelis_cucullata:1.947252):2.105145,Carduelis_tristis:4.052397):0.394006,Carduelis_spinus:4.446404):1.713422,Carduelis_cannabina:6.159826):1.948356,((Carduelis_citrinella:6.057494,Carduelis_carduelis:6.057494):1.534703,((Loxia_curvirostra:2.319845,Loxia_leucoptera:2.319845):4.171008,(Carduelis_flammea:0.486503,Carduelis_hornemanni:0.486503):6.004350):1.101344):0.515984):0.563755,(Serinus_mozambicus:8.600775,((Serinus_serinus:4.936633,Serinus_pusillus:4.936633):2.226329,Serinus_canaria:7.162961):1.437813):0.071163):1.855884):5.731310,(((Haematospiza_sipahi:14.018710,Uragus_sibiricus:14.018710):0.152970,(((((Carpodacus_trifasciatus:3.784584,Carpodacus_pulcherrimus:3.784584):0.890232,Carpodacus_roseus:4.674816):1.696984,Carpodacus_thura:6.371799):3.370642,Carpodacus_rubicilloides:9.742441):3.616551,(Carpodacus_mexicanus:12.823585,(Carpodacus_nipalensis:9.335717,Rhynchostruthus_socotranus:9.335716):3.487867):0.535408):0.812687):1.251159,Vestiaria_coccinea:15.422840):0.836291):0.358686,(Bucanetes_githagineus:15.519934,((((Pyrrhula_pyrrhula:3.530848,Pyrrhula_aurantiaca:3.530848):0.896408,(Pyrrhula_erythrocephala:2.174371,Pyrrhula_erythaca:2.174371):2.252885):4.750716,Pyrrhoplectes_epauletta:9.177972):4.313651,Pinicola_enucleator:13.491623):2.028311):1.097883):2.881840):3.589815):1.065404,(Fringilla_coelebs:8.405582,Fringilla_montifringilla:8.405581):15.749293):0.451571,(((((Emberiza_citrinella:11.432577,Emberiza_melanocephala:11.432577):3.666105,Chlorospingus_pileatus:15.098683):0.000151,(((((((Icterus_icterus:4.956075,Icterus_pectoralis:4.956075):0.660728,Icterus_mesomelas:5.616802):1.288490,(Icterus_cucullatus:4.488635,(Icterus_dominicensis:4.190689,Icterus_prosthemelas:4.190689):0.297945):2.416658):1.783043,(((Icterus_galbula:2.653882,(Icterus_pustulatus:1.881476,Icterus_bullockii:1.881476):0.772406):0.091548,((Icterus_nigrogularis:1.431445,Icterus_gularis:1.431445):0.517163,Icterus_croconotus:1.948608):0.796822):3.108459,Icterus_graduacauda:5.853889):2.834446):3.733909,Agelaius_phoeniceus:12.422244):0.603730,((Cacicus_melanicterus:6.949996,((Cacicus_uropygialis:5.025040,Cacicus_cela:5.025039):1.185529,(Cacicus_haemorrhous:5.131534,Cacicus_leucoramphus:5.131534):1.079035):0.739427):0.428687,(Psarocolius_montezuma:4.950636,Psarocolius_wagleri:4.950636):2.428046):5.647291):0.605227,(((Sturnella_militaris:3.327946,Sturnella_bellicosa:3.327946):6.762640,((Sturnella_magna:2.536930,Sturnella_neglecta:2.536930):1.181138,Sturnella_superciliaris:3.718068):6.372518):2.243206,Xanthocephalus_xanthocephalus:12.333792):1.297410):1.467632):1.775256,((((Setophaga_ruticilla:4.928276,(Dendroica_coronata:3.942892,Dendroica_palmarum:3.942892):0.985384):0.053166,Dendroica_petechia:4.981442):3.946882,((Vermivora_ruficapilla:1.047225,Vermivora_virginiae:1.047225):6.942283,Geothlypis_trichas:7.989509):0.938816):6.592316,Icteria_virens:15.520640):1.353450):2.967907,(((Nesospiza_acunhae:13.501664,(Coereba_flaveola:11.120975,Paroaria_coronata:11.120975):2.380688):0.444986,(Ramphocelus_dimidiatus:13.194439,Sicalis_flaveola:13.194438):0.752211):4.074217,(Pheucticus_ludovicianus:17.390234,((Piranga_rubra:7.536226,((Piranga_olivacea:2.589610,Piranga_ludoviciana:2.589610):4.252672,Piranga_flava:6.842282):0.693945):7.473884,(Cardinalis_sinuatus:6.221181,Cardinalis_cardinalis:6.221181):8.788930):2.380124):0.630633):1.821130):4.764449):2.696297):5.234236):8.703000):0.651172):5.512380):4.199318):11.867475):11.241665):1.544641):0.193865,(((Ciconia_ciconia:58.755264,((Platalea_ajaja:48.756790,Eudocimus_ruber:48.756783):8.578024,Fregata_minor:57.334808):1.420451):9.372030,((((Phoenicoparrus_andinus:1.924835,Phoenicoparrus_jamesi:1.924835):3.350258,Phoenicopterus_ruber:5.275093):2.062798,(Phoenicopterus_roseus:5.481233,Phoenicopterus_chilensis:5.481233):1.856658):11.076210,Phoeniconaias_minor:18.414101):49.713192):2.218482,(((Ptilinopus_solomonensis:12.188345,Ptilinopus_pulchellus:12.188345):9.959119,(Ptilinopus_jambu:18.897850,Ptilinopus_magnificus:18.897850):3.249614):47.086216,Phaethon_rubricauda:69.233681):1.112095):6.104719):20.698526):0.102913;
	TREE tree_8185 = (((((Tetrao_urogallus:17.056713,Meleagris_gallopavo:17.056713):0.876277,(Phasianus_colchicus:15.911436,Perdix_perdix:15.911436):2.021554):4.371200,(Gallus_gallus:21.223490,Alectoris_rufa:21.223488):1.080702):51.395050,(Anser_anser:27.709242,Anas_platyrhynchos:27.709244):45.989994):25.474180,(((Sterna_elegans:18.524830,(Larus_pipixcan:4.504787,(Larus_delawarensis:1.275484,Larus_michahellis:1.275484):3.229303):14.020041):60.150837,((((Apaloderma_narina:30.232712,Trogon_mesurus:30.232712):41.845432,(((Ramphastos_toco:10.402292,Ramphastos_tucanus:10.402292):9.937402,(Selenidera_piperivora:16.092382,Pteroglossus_aracari:16.092382):4.247311):18.870058,(Picumnus_exilis:21.850449,((Campephilus_leucopogon:14.721205,((Dryocopus_pileatus:9.086166,(((Colaptes_chrysoides:3.652516,Colaptes_melanochloros:3.652516):1.008591,Colaptes_campestris:4.661108):1.484671,Colaptes_auratus:6.145778):2.940389):1.178268,(Picus_viridis:9.458740,Picus_squamatus:9.458740):0.805695):4.456769):0.939410,(((Picoides_villosus:10.268921,Dendrocopos_major:10.268921):3.180901,Picoides_tridactylus:13.449821):1.579792,(Sphyrapicus_varius:14.251169,(Melanerpes_lewis:9.703664,(Melanerpes_candidus:6.790776,Melanerpes_formicivorus:6.790776):2.912887):4.547506):0.778444):0.631001):6.189835):17.359303):32.868393):3.087852,Neophron_percnopterus:75.165993):1.584926,(((Calyptomena_viridis:37.306728,(((Cymbirhynchus_macrorhynchos:8.115690,(Eurylaimus_ochromalus:3.004739,Eurylaimus_javanicus:3.004739):5.110950):4.039833,Eurylaimus_steerii:12.155523):3.664397,Psarisomus_dalhousiae:15.819920):21.486807):19.387861,((((((Heterocercus_linteatus:9.953771,(((Pipra_rubrocapilla:1.813792,Pipra_erythrocephala:1.813792):4.328249,(Machaeropterus_regulus:2.717495,Pipra_chloromeros:2.717495):3.424546):2.777320,(Pipra_filicauda:2.082949,(Pipra_aureola:1.100905,Pipra_fasciicauda:1.100905):0.982043):6.836412):1.034410):0.713362,(Lepidothrix_serena:4.836791,(Lepidothrix_nattereri:4.180986,Lepidothrix_coronata:4.180986):0.655804):5.830343):3.959365,((Masius_chrysopterus:7.463422,Ilicura_militaris:7.463422):3.910393,(Antilophia_galeata:4.948839,(Chiroxiphia_pareola:3.416361,Chiroxiphia_caudata:3.416361):1.532477):6.424976):3.252682):4.074725,Neopelma_pallescens:18.701221):16.895374,((Ampelioides_tschudii:18.825163,((Pipreola_formosa:14.924719,Pipreola_aureopectus:14.924718):0.255580,(Pipreola_whitelyi:3.740908,Pipreola_chlorolepidota:3.740909):11.439389):3.644866):8.120142,(((((Haematoderus_militaris:17.231554,(Querula_purpurata:14.276444,Pyroderus_scutatus:14.276443):2.955110):0.846511,((Lipaugus_streptophorus:10.401955,Tijuca_atra:10.401955):5.634897,(((Cotinga_maculata:3.209137,Cotinga_cotinga:3.209137):6.506639,Cotinga_amabilis:9.715775):6.169760,(Procnias_tricarunculatus:15.859556,(Porphyrolaema_porphyrolaema:14.471825,((Xipholena_punicea:1.165960,Xipholena_lamellipennis:1.165960):1.582809,Xipholena_atropurpurea:2.748769):11.723055):1.387731):0.025980):0.151315):2.041214):2.660490,(Carpornis_cucullata:20.654354,Snowornis_subalaris:20.654354):0.084202):2.292039,(Phibalura_flavirostris:9.295753,(Phoenicircus_carnifex:8.003829,(Rupicola_peruvianus:4.594981,Rupicola_rupicola:4.594981):3.408848):1.291925):13.734840):1.336898,Ampelion_rufaxilla:24.367495):2.577812):8.651291):4.132925,(Tyrannus_vociferans:37.159882,Iodopleura_isabellae:37.159885):2.569636):16.965067):6.979575,(Malurus_melanocephalus:52.604729,((Notiomystis_cincta:48.885651,(((Oriolus_xanthornus:15.701859,Oriolus_oriolus:15.701859):1.728042,(Oriolus_cruentus:15.174718,Oriolus_traillii:15.174718):2.255182):26.007471,((Telophorus_sulfureopectus:21.692402,Telophorus_zeylonus:21.692404):15.813461,Pericrocotus_flammeus:37.505863):5.931507):5.448283):1.852357,(((Parus_caeruleus:17.160275,(Parus_ater:14.851871,(Parus_major:13.655704,Parus_spilonotus:13.655704):1.196167):2.308404):23.837374,(Aegithalos_caudatus:28.370029,((Leiothrix_argentauris:4.441609,Leiothrix_lutea:4.441609):13.525857,Zosterops_japonicus:17.967466):10.402562):12.627621):1.562225,(((Regulus_regulus:37.931969,Regulus_satrapa:37.931965):3.134604,(((Bombycilla_garrulus:6.098810,Bombycilla_japonica:6.098810):3.192402,Bombycilla_cedrorum:9.291211):30.166565,(Tichodroma_muraria:38.438156,(Turdus_merula:27.174772,((Erithacus_rubecula:16.487326,(Ficedula_zanthopygia:15.696998,Luscinia_calliope:15.696997):0.790329):1.254323,Tarsiger_chrysaeus:17.741650):9.433122):11.263384):1.019621):1.608793):0.290463,(((((Foudia_madagascariensis:7.065354,((Quelea_erythrops:2.438825,Quelea_quelea:2.438825):3.573753,Quelea_cardinalis:6.012578):1.052777):3.041553,(((Euplectes_orix:3.056997,Euplectes_ardens:3.056997):2.218336,(Euplectes_capensis:5.012128,(Euplectes_macroura:4.645909,Euplectes_axillaris:4.645909):0.366219):0.263204):1.690141,Euplectes_afer:6.965474):3.141434):1.466114,((Ploceus_philippinus:9.404244,Ploceus_sakalava:9.404245):1.671705,(Ploceus_nelicourvi:7.485138,((Ploceus_bicolor:5.249000,Ploceus_cucullatus:5.249000):0.695089,(Ploceus_capensis:0.084052,Ploceus_velatus:0.084052):5.860037):1.541050):3.590811):0.497072):11.314343,(((Neochmia_ruficauda:9.541744,Taeniopygia_guttata:9.541743):2.322981,(Erythrura_psittacea:8.565787,Erythrura_gouldiae:8.565787):3.298937):2.857843,(Amandava_subflava:8.146483,Amandava_amandava:8.146483):6.576084):8.164800):10.851315,(Motacilla_flava:29.494556,(((((((Mycerobas_affinis:7.638076,Mycerobas_melanozanthos:7.638076):3.487272,(Mycerobas_carnipes:0.219242,Mycerobas_icterioides:0.219242):10.906106):4.304586,(Coccothraustes_abeillei:11.635681,Coccothraustes_vespertinus:11.635681):3.794253):4.802722,(((Rhodopechys_obsoletus:5.987846,(Carduelis_chloris:1.564772,(Carduelis_sinica:1.129162,Carduelis_spinoides:1.129162):0.435609):4.423075):5.285063,(((Serinus_mozambicus:9.014604,(Serinus_canaria:7.033336,(Serinus_serinus:3.856605,Serinus_pusillus:3.856605):3.176731):1.981267):0.050080,(((Carduelis_tristis:5.050092,(Carduelis_cucullata:1.893974,Carduelis_atrata:1.893974):3.156117):1.044880,Carduelis_spinus:6.094972):1.012269,Carduelis_cannabina:7.107242):1.957442):0.482979,((Carduelis_citrinella:5.914166,Carduelis_carduelis:5.914166):3.049363,((Carduelis_hornemanni:0.923205,Carduelis_flammea:0.923205):5.331376,(Loxia_leucoptera:1.157900,Loxia_curvirostra:1.157900):5.096681):2.708948):0.584132):1.725248):6.713634,(((Uragus_sibiricus:15.009297,(Haematospiza_sipahi:14.857295,((Carpodacus_pulcherrimus:11.165833,(((Carpodacus_thura:5.508778,Carpodacus_trifasciatus:5.508778):1.588313,Carpodacus_roseus:7.097091):2.809899,(Rhynchostruthus_socotranus:5.842436,Carpodacus_rubicilloides:5.842436):4.064554):1.258842):3.432241,(Carpodacus_mexicanus:14.040969,Carpodacus_nipalensis:14.040969):0.557105):0.259221):0.152003):1.601637,Vestiaria_coccinea:16.610935):1.091110,(Bucanetes_githagineus:15.229307,((Pyrrhoplectes_epauletta:8.506020,((Pyrrhula_aurantiaca:1.254891,(Pyrrhula_erythaca:0.324360,Pyrrhula_erythrocephala:0.324360):0.930530):2.541833,Pyrrhula_pyrrhula:3.796724):4.709296):4.204751,Pinicola_enucleator:12.710771):2.518537):2.472738):0.284498):2.246113):3.584782,(Euphonia_laniirostris:10.833537,Euphonia_saturata:10.833538):12.983901):2.416889,(Fringilla_coelebs:8.615376,Fringilla_montifringilla:8.615376):17.618950):0.635271,(((((((((Icterus_dominicensis:3.520031,(Icterus_cucullatus:3.315541,Icterus_prosthemelas:3.315541):0.204490):3.429356,((Icterus_pectoralis:5.753216,Icterus_icterus:5.753215):0.127700,Icterus_mesomelas:5.880916):1.068471):0.813408,((Icterus_croconotus:1.269401,Icterus_graduacauda:1.269401):4.464538,(Icterus_galbula:2.735707,((Icterus_gularis:1.596903,Icterus_nigrogularis:1.596903):1.118331,(Icterus_pustulatus:1.605691,Icterus_bullockii:1.605691):1.109543):0.020474):2.998231):2.028857):4.521192,((Cacicus_melanicterus:7.346400,((Cacicus_leucoramphus:5.775357,Cacicus_haemorrhous:5.775357):0.993303,(Cacicus_uropygialis:5.487533,Cacicus_cela:5.487533):1.281127):0.577740):0.705914,(Psarocolius_wagleri:4.671407,Psarocolius_montezuma:4.671408):3.380906):4.231673):0.905386,Agelaius_phoeniceus:13.189373):0.547271,((((Sturnella_magna:2.730059,Sturnella_neglecta:2.730059):1.618153,Sturnella_superciliaris:4.348211):5.723501,(Sturnella_militaris:2.908928,Sturnella_bellicosa:2.908928):7.162784):1.689658,Xanthocephalus_xanthocephalus:11.761370):1.975273):0.000137,((Emberiza_melanocephala:11.304605,Emberiza_citrinella:11.304605):2.432038,Chlorospingus_pileatus:13.736643):0.000137):6.668642,(((Dendroica_petechia:5.154649,(Setophaga_ruticilla:4.984207,(Dendroica_palmarum:4.092810,Dendroica_coronata:4.092810):0.891397):0.170441):4.809622,((Vermivora_virginiae:1.177792,Vermivora_ruficapilla:1.177792):8.428991,Geothlypis_trichas:9.606784):0.357486):8.394558,Icteria_virens:18.358829):2.046594):3.576698,(((((Piranga_flava:7.525064,(Piranga_olivacea:3.352833,Piranga_ludoviciana:3.352832):4.172231):0.918740,Piranga_rubra:8.443804):8.161928,(Cardinalis_sinuatus:7.219399,Cardinalis_cardinalis:7.219398):9.386333):2.888412,Pheucticus_ludovicianus:19.494144):0.326512,((Ramphocelus_dimidiatus:12.812014,Sicalis_flaveola:12.812013):0.813195,((Coereba_flaveola:11.675769,Paroaria_coronata:11.675770):1.882278,Nesospiza_acunhae:13.558047):0.067160):6.195449):4.161464):2.887477):2.624959):4.244124):7.618351):1.202840):8.178138):1.866718):11.069435):13.076759):1.924741):0.971450,((Ciconia_ciconia:62.102085,((Eudocimus_ruber:51.456551,Platalea_ajaja:51.456554):9.698442,Fregata_minor:61.154991):0.947090):14.801987,(Phaethon_rubricauda:76.410469,((Ptilinopus_magnificus:16.080595,((Ptilinopus_solomonensis:9.282797,Ptilinopus_pulchellus:9.282797):3.833212,Ptilinopus_jambu:13.116009):2.964587):59.576996,((Phoenicopterus_roseus:14.994201,(((Phoenicoparrus_andinus:4.153090,Phoenicoparrus_jamesi:4.153090):2.323148,Phoenicopterus_ruber:6.476238):7.513805,Phoenicopterus_chilensis:13.990044):1.004157):4.979084,Phoeniconaias_minor:19.973286):55.684307):0.752874):0.493602):2.743044):19.526304):1.851390;
	TREE tree_5484 = (((Alectoris_rufa:26.915615,(Gallus_gallus:26.217602,((Meleagris_gallopavo:18.959238,Tetrao_urogallus:18.959240):1.017045,(Phasianus_colchicus:17.900890,Perdix_perdix:17.900890):2.075394):6.241316):0.698016):51.318443,(Anser_anser:27.709131,Anas_platyrhynchos:27.709129):50.524925):27.041521,(((((Ptilinopus_magnificus:18.278406,((Ptilinopus_pulchellus:8.868116,Ptilinopus_solomonensis:8.868115):8.757149,Ptilinopus_jambu:17.625263):0.653141):61.923813,(Ciconia_ciconia:74.103294,((Eudocimus_ruber:69.051483,Platalea_ajaja:69.051483):4.200499,Fregata_minor:73.251984):0.851314):6.098918):0.847929,Phaethon_rubricauda:81.050148):1.186570,(((Phoenicopterus_chilensis:15.486860,((Phoenicoparrus_andinus:2.400773,Phoenicoparrus_jamesi:2.400773):11.872348,Phoenicopterus_ruber:14.273121):1.213739):0.020476,Phoenicopterus_roseus:15.507336):12.564518,Phoeniconaias_minor:28.071854):54.164864):9.119033,((Sterna_elegans:19.630497,(Larus_pipixcan:4.857193,(Larus_delawarensis:1.199348,Larus_michahellis:1.199348):3.657845):14.773304):71.673050,((Neophron_percnopterus:88.551254,((Trogon_mesurus:32.272953,Apaloderma_narina:32.272953):51.666424,(((Ramphastos_tucanus:10.198841,Ramphastos_toco:10.198841):18.756351,(Pteroglossus_aracari:26.979355,Selenidera_piperivora:26.979353):1.975838):17.326597,(((Campephilus_leucopogon:17.146725,((Picus_squamatus:4.393254,Picus_viridis:4.393254):8.275529,((((Colaptes_campestris:4.357640,Colaptes_chrysoides:4.357640):0.765505,Colaptes_melanochloros:5.123146):1.168085,Colaptes_auratus:6.291231):4.502901,Dryocopus_pileatus:10.794131):1.874650):4.477944):1.349170,((Picoides_tridactylus:15.517274,(Dendrocopos_major:12.138697,Picoides_villosus:12.138697):3.378578):2.132041,(Sphyrapicus_varius:15.094522,((Melanerpes_formicivorus:9.585279,Melanerpes_candidus:9.585279):1.941854,Melanerpes_lewis:11.527134):3.567388):2.554794):0.846581):6.330521,Picumnus_exilis:24.826416):21.455372):37.657589):4.611885):0.858290,(((Calyptomena_viridis:35.861092,(Psarisomus_dalhousiae:19.247986,(Eurylaimus_steerii:12.055104,((Eurylaimus_javanicus:3.320601,Eurylaimus_ochromalus:3.320601):5.891347,Cymbirhynchus_macrorhynchos:9.211948):2.843156):7.192883):16.613102):24.638771,((((Ampelioides_tschudii:19.879900,(((Pipreola_aureopectus:6.798734,Pipreola_whitelyi:6.798734):5.461823,Pipreola_formosa:12.260556):1.735844,Pipreola_chlorolepidota:13.996401):5.883499):6.592782,((((((Tijuca_atra:10.965942,Lipaugus_streptophorus:10.965941):6.259019,(((Porphyrolaema_porphyrolaema:13.502887,((Xipholena_atropurpurea:0.401954,Xipholena_punicea:0.401954):1.705772,Xipholena_lamellipennis:2.107726):11.395161):1.957999,Procnias_tricarunculatus:15.460886):1.593123,((Cotinga_cotinga:0.355525,Cotinga_maculata:0.355525):5.713998,Cotinga_amabilis:6.069523):10.984487):0.170952):1.416708,(Haematoderus_militaris:16.614712,(Phibalura_flavirostris:13.772603,(Pyroderus_scutatus:10.819260,Querula_purpurata:10.819260):2.953343):2.842108):2.026959):2.276292,Snowornis_subalaris:20.917961):2.166539,(((Rupicola_peruvianus:6.552916,Rupicola_rupicola:6.552916):1.407063,Phoenicircus_carnifex:7.959979):13.596506,Carpornis_cucullata:21.556484):1.528015):1.435646,Ampelion_rufaxilla:24.520147):1.952534):4.077238,((((Masius_chrysopterus:7.796649,Ilicura_militaris:7.796649):1.741208,((Chiroxiphia_caudata:2.224652,Chiroxiphia_pareola:2.224652):2.594104,Antilophia_galeata:4.818755):4.719102):4.151216,((((Machaeropterus_regulus:6.974156,(Pipra_rubrocapilla:1.589840,(Pipra_chloromeros:0.466988,Pipra_erythrocephala:0.466988):1.122852):5.384317):0.984627,((Pipra_fasciicauda:0.840873,Pipra_filicauda:0.840873):0.570891,Pipra_aureola:1.411764):6.547020):0.943848,Heterocercus_linteatus:8.902632):0.254458,(Lepidothrix_serena:5.825655,(Lepidothrix_nattereri:2.453501,Lepidothrix_coronata:2.453501):3.372154):3.331435):4.531983):3.710255,Neopelma_pallescens:17.399328):13.150591):1.772584,(Tyrannus_vociferans:30.553263,Iodopleura_isabellae:30.553263):1.769240):28.177357):12.399561,(Malurus_melanocephalus:59.353607,((Notiomystis_cincta:49.808296,(((Telophorus_zeylonus:17.191463,Telophorus_sulfureopectus:17.191463):17.279537,Pericrocotus_flammeus:34.471001):6.457912,((Oriolus_oriolus:13.830078,(Oriolus_cruentus:13.569726,Oriolus_traillii:13.569726):0.260351):0.064562,Oriolus_xanthornus:13.894639):27.034273):8.879382):5.688433,((((Parus_ater:18.264734,(Parus_spilonotus:17.111008,Parus_major:17.111008):1.153725):0.492588,Parus_caeruleus:18.757320):29.392647,((Zosterops_japonicus:18.984249,(Leiothrix_argentauris:2.229283,Leiothrix_lutea:2.229283):16.754967):16.962822,Aegithalos_caudatus:35.947067):12.202899):1.808998,((((Tichodroma_muraria:44.110676,(Turdus_merula:27.851347,(Tarsiger_chrysaeus:18.858671,(Erithacus_rubecula:17.593424,(Ficedula_zanthopygia:16.536373,Luscinia_calliope:16.536373):1.057050):1.265248):8.992674):16.259331):0.813794,(Bombycilla_cedrorum:8.973838,(Bombycilla_japonica:6.395602,Bombycilla_garrulus:6.395602):2.578236):35.950630):2.253824,(Regulus_regulus:36.727859,Regulus_satrapa:36.727856):10.450436):1.491700,(((((Foudia_madagascariensis:6.889082,(Quelea_quelea:4.927369,(Quelea_erythrops:2.628813,Quelea_cardinalis:2.628813):2.298556):1.961712):1.670028,(Euplectes_afer:5.399396,((Euplectes_ardens:2.458203,Euplectes_orix:2.458203):1.445463,((Euplectes_macroura:2.485471,Euplectes_axillaris:2.485471):0.809027,Euplectes_capensis:3.294499):0.609167):1.495730):3.159714):1.769867,((Ploceus_cucullatus:4.367690,(Ploceus_bicolor:4.015450,(Ploceus_capensis:0.062568,Ploceus_velatus:0.062568):3.952882):0.352240):5.037646,((Ploceus_nelicourvi:4.982882,Ploceus_philippinus:4.982882):1.956673,Ploceus_sakalava:6.939556):2.465780):0.923640):9.356068,(((Taeniopygia_guttata:6.555236,Neochmia_ruficauda:6.555237):4.624171,(Erythrura_psittacea:7.717556,Erythrura_gouldiae:7.717556):3.461852):0.657383,(Amandava_subflava:7.050537,Amandava_amandava:7.050537):4.786254):7.848254):20.371130,(Motacilla_flava:34.647697,(((((((Mycerobas_affinis:13.068960,Mycerobas_carnipes:13.068960):0.453095,(Mycerobas_icterioides:4.535615,Mycerobas_melanozanthos:4.535615):8.986440):2.118302,(Coccothraustes_abeillei:13.433657,Coccothraustes_vespertinus:13.433657):2.206700):7.262117,((((Bucanetes_githagineus:17.193958,(Vestiaria_coccinea:7.527787,Rhynchostruthus_socotranus:7.527787):9.666172):0.733505,((Haematospiza_sipahi:13.389930,Uragus_sibiricus:13.389930):2.563304,((Carpodacus_mexicanus:15.427645,Carpodacus_nipalensis:15.427646):0.087737,(Carpodacus_rubicilloides:8.844324,((Carpodacus_pulcherrimus:4.406676,Carpodacus_trifasciatus:4.406676):3.150357,(Carpodacus_roseus:7.489087,Carpodacus_thura:7.489088):0.067946):1.287291):6.671057):0.437852):1.974231):0.361672,(Pinicola_enucleator:13.949404,(Pyrrhoplectes_epauletta:9.546992,(((Pyrrhula_erythrocephala:1.596219,Pyrrhula_erythaca:1.596219):1.295423,Pyrrhula_pyrrhula:2.891642):4.806084,Pyrrhula_aurantiaca:7.697725):1.849267):4.402411):4.339733):0.898075,((Rhodopechys_obsoletus:5.912403,((Carduelis_sinica:0.664307,Carduelis_spinoides:0.664307):1.125853,Carduelis_chloris:1.790161):4.122242):6.081915,(((Carduelis_carduelis:7.342574,Carduelis_citrinella:7.342574):1.610297,((Loxia_curvirostra:1.228246,Loxia_leucoptera:1.228246):4.724324,(Carduelis_flammea:0.305087,Carduelis_hornemanni:0.305087):5.647483):3.000300):0.948561,((Carduelis_cannabina:8.842472,(Carduelis_spinus:6.371840,((Carduelis_cucullata:1.674381,Carduelis_atrata:1.674381):4.430513,Carduelis_tristis:6.104894):0.266946):2.470632):1.025968,(((Serinus_serinus:5.442082,Serinus_pusillus:5.442082):2.981719,Serinus_canaria:8.423800):1.410417,Serinus_mozambicus:9.834217):0.034222):0.032991):2.092887):7.192894):3.715262):5.236721,(Euphonia_saturata:13.203557,Euphonia_laniirostris:13.203558):14.935637):2.193346,(Fringilla_coelebs:9.782179,Fringilla_montifringilla:9.782179):20.550364):1.669095,((((Ramphocelus_dimidiatus:17.700792,Sicalis_flaveola:17.700792):1.609742,((Coereba_flaveola:16.527746,Paroaria_coronata:16.527748):2.566249,Nesospiza_acunhae:19.093994):0.216539):3.656685,(Pheucticus_ludovicianus:21.865078,(((Piranga_flava:8.915635,(Piranga_olivacea:2.902299,Piranga_ludoviciana:2.902299):6.013336):0.984613,Piranga_rubra:9.900249):9.225348,(Cardinalis_sinuatus:7.445507,Cardinalis_cardinalis:7.445507):11.680090):2.739481):1.102142):0.978943,(((Icteria_virens:16.515711,(((Vermivora_virginiae:1.344320,Vermivora_ruficapilla:1.344320):7.251953,Geothlypis_trichas:8.596272):0.664869,(Dendroica_petechia:5.093255,(Setophaga_ruticilla:4.716623,(Dendroica_palmarum:4.379424,Dendroica_coronata:4.379424):0.337199):0.376631):4.167887):7.254569):0.570048,((((((Cacicus_cela:5.305091,Cacicus_uropygialis:5.305091):1.373125,(Cacicus_haemorrhous:6.057520,Cacicus_leucoramphus:6.057520):0.620696):1.365258,Cacicus_melanicterus:8.043473):0.471819,(Psarocolius_montezuma:5.223053,Psarocolius_wagleri:5.223053):3.292240):6.341914,((((Icterus_cucullatus:4.872496,(Icterus_dominicensis:4.369932,(Icterus_prosthemelas:2.843001,Icterus_croconotus:2.843001):1.526931):0.502564):2.698237,((Icterus_icterus:5.009087,Icterus_pectoralis:5.009087):0.321689,Icterus_mesomelas:5.330776):2.239957):2.551221,(((Icterus_galbula:2.751640,(Icterus_pustulatus:1.739674,Icterus_bullockii:1.739674):1.011966):0.291591,(Icterus_nigrogularis:2.003278,Icterus_gularis:2.003278):1.039952):3.576811,Icterus_graduacauda:6.620042):3.501913):4.077290,Agelaius_phoeniceus:14.199245):0.657962):1.398946,(((Sturnella_superciliaris:4.004554,(Sturnella_neglecta:3.005391,Sturnella_magna:3.005391):0.999163):6.965942,(Sturnella_bellicosa:4.370909,Sturnella_militaris:4.370909):6.599586):1.874216,Xanthocephalus_xanthocephalus:12.844711):3.411442):0.829606):4.983135,(Chlorospingus_pileatus:17.409454,(Emberiza_melanocephala:12.903714,Emberiza_citrinella:12.903713):4.505740):4.659439):1.877269):8.055474):2.646062):5.408477):8.613817):1.288974):5.537760):3.856878):13.545815):16.510130):1.893993):0.052202):13.919830):13.117961;
	TREE tree_6508 = ((((Gallus_gallus:23.037155,((Meleagris_gallopavo:17.433319,Tetrao_urogallus:17.433319):1.487873,(Phasianus_colchicus:17.508684,Perdix_perdix:17.508682):1.412509):4.115964):0.492529,Alectoris_rufa:23.529686):58.119102,(Anser_anser:11.184759,Anas_platyrhynchos:11.184759):70.464035):20.610111,((((((Phoenicopterus_roseus:10.220123,(Phoenicopterus_chilensis:9.842810,((Phoenicoparrus_andinus:2.090751,Phoenicoparrus_jamesi:2.090751):6.854297,Phoenicopterus_ruber:8.945047):0.897763):0.377313):3.705072,Phoeniconaias_minor:13.925195):56.251236,(((Ptilinopus_solomonensis:8.007528,Ptilinopus_pulchellus:8.007528):3.867274,Ptilinopus_jambu:11.874803):2.840900,Ptilinopus_magnificus:14.715703):55.460735):0.267914,(Ciconia_ciconia:63.762970,((Platalea_ajaja:47.719063,Eudocimus_ruber:47.719059):13.034566,Fregata_minor:60.753628):3.009344):6.681377):0.740006,Phaethon_rubricauda:71.184357):9.922335,(((Larus_pipixcan:3.875675,(Larus_delawarensis:1.633598,Larus_michahellis:1.633598):2.242076):16.060446,Sterna_elegans:19.936123):61.143013,((Neophron_percnopterus:77.325935,((Trogon_mesurus:25.558952,Apaloderma_narina:25.558952):46.132378,(((Ramphastos_tucanus:4.224775,Ramphastos_toco:4.224776):12.950438,(Pteroglossus_aracari:16.572186,Selenidera_piperivora:16.572186):0.603027):20.593544,(Picumnus_exilis:23.339939,(((Picoides_tridactylus:14.257141,(Picoides_villosus:10.749790,Dendrocopos_major:10.749791):3.507350):2.113513,(Sphyrapicus_varius:15.840866,((Melanerpes_formicivorus:7.814214,Melanerpes_candidus:7.814214):2.747854,Melanerpes_lewis:10.562068):5.278799):0.529787):1.051410,(Campephilus_leucopogon:15.673480,((Picus_viridis:3.975883,Picus_squamatus:3.975883):7.245502,(((Colaptes_melanochloros:5.029778,Colaptes_campestris:5.029778):1.001966,(Colaptes_chrysoides:1.135447,Colaptes_auratus:1.135447):4.896297):4.174684,Dryocopus_pileatus:10.206429):1.014957):4.452095):1.748583):5.917878):14.428817):33.922569):5.634604):1.139634,(((Calyptomena_viridis:30.148666,(Psarisomus_dalhousiae:12.849179,(Eurylaimus_steerii:9.304977,(Cymbirhynchus_macrorhynchos:6.868229,(Eurylaimus_javanicus:3.974358,Eurylaimus_ochromalus:3.974358):2.893872):2.436749):3.544201):17.299486):19.000492,((Iodopleura_isabellae:27.706499,Tyrannus_vociferans:27.706497):3.204465,(((((Lepidothrix_serena:4.500193,(Lepidothrix_nattereri:3.523151,Lepidothrix_coronata:3.523151):0.977042):4.153332,((((Pipra_fasciicauda:0.520186,Pipra_aureola:0.520186):1.405813,Pipra_filicauda:1.926000):4.359492,((Pipra_chloromeros:1.990955,Machaeropterus_regulus:1.990955):3.716166,(Pipra_rubrocapilla:1.909032,Pipra_erythrocephala:1.909032):3.798090):0.578371):0.838101,Heterocercus_linteatus:7.123594):1.529931):2.853221,((Masius_chrysopterus:7.670978,Ilicura_militaris:7.670978):0.936216,(Antilophia_galeata:4.245507,(Chiroxiphia_pareola:2.415133,Chiroxiphia_caudata:2.415133):1.830374):4.361687):2.899552):3.514795,Neopelma_pallescens:15.021540):11.586371,((((Pipreola_formosa:11.558273,Pipreola_chlorolepidota:11.558273):1.055151,(Pipreola_whitelyi:11.150679,Pipreola_aureopectus:11.150679):1.462745):3.066894,Ampelioides_tschudii:15.680318):8.374295,(Ampelion_rufaxilla:23.133120,((Carpornis_cucullata:18.200602,(Phoenicircus_carnifex:8.415334,(Rupicola_rupicola:6.231197,Rupicola_peruvianus:6.231197):2.184137):9.785268):3.702573,(Snowornis_subalaris:21.056973,((((Tijuca_atra:9.825749,Lipaugus_streptophorus:9.825749):7.256764,(((Porphyrolaema_porphyrolaema:4.054464,Phibalura_flavirostris:4.054464):10.867941,((Xipholena_punicea:1.032097,Xipholena_atropurpurea:1.032097):1.700368,Xipholena_lamellipennis:2.732465):12.189939):1.854294,Procnias_tricarunculatus:16.776699):0.305815):0.430050,((Cotinga_amabilis:5.436960,Cotinga_cotinga:5.436960):0.685126,Cotinga_maculata:6.122087):11.390477):0.453338,(Haematoderus_militaris:15.784442,(Pyroderus_scutatus:11.798476,Querula_purpurata:11.798476):3.985966):2.181459):3.091071):0.846203):1.229944):0.921495):2.553298):4.303052):18.238194):16.524075,(Malurus_melanocephalus:50.099369,((Notiomystis_cincta:45.844376,((Pericrocotus_flammeus:29.935617,(Telophorus_zeylonus:16.143469,Telophorus_sulfureopectus:16.143469):13.792147):2.489357,((Oriolus_oriolus:9.904269,Oriolus_xanthornus:9.904270):0.523786,(Oriolus_traillii:9.782892,Oriolus_cruentus:9.782892):0.645163):21.996918):13.419402):1.951451,(((Parus_caeruleus:18.136492,((Parus_major:14.249614,Parus_spilonotus:14.249615):2.164106,Parus_ater:16.413721):1.722773):19.423790,((Zosterops_japonicus:10.128028,(Leiothrix_argentauris:2.308709,Leiothrix_lutea:2.308709):7.819318):15.792928,Aegithalos_caudatus:25.920954):11.639326):3.598803,((((Tichodroma_muraria:35.721455,(Turdus_merula:26.285431,(((Luscinia_calliope:15.265755,Ficedula_zanthopygia:15.265755):0.586291,Erithacus_rubecula:15.852044):1.948172,Tarsiger_chrysaeus:17.800217):8.485211):9.436025):1.926664,(Bombycilla_cedrorum:7.830455,(Bombycilla_garrulus:6.133029,Bombycilla_japonica:6.133029):1.697427):29.817659):1.972948,(Regulus_regulus:32.942432,Regulus_satrapa:32.942432):6.678634):0.303903,((((((Euphonia_laniirostris:0.786967,Euphonia_saturata:0.786967):18.106716,(((Coccothraustes_vespertinus:3.897732,Coccothraustes_abeillei:3.897732):7.158959,((Mycerobas_icterioides:1.453804,Mycerobas_carnipes:1.453804):7.268439,(Mycerobas_affinis:6.777456,Mycerobas_melanozanthos:6.777456):1.944788):2.334447):3.746547,((((Vestiaria_coccinea:3.157090,Rhynchostruthus_socotranus:3.157090):9.280918,(((Uragus_sibiricus:7.394810,Haematospiza_sipahi:7.394810):3.550850,((Carpodacus_mexicanus:10.019494,Carpodacus_nipalensis:10.019495):0.681955,(((Carpodacus_roseus:4.415684,(Carpodacus_trifasciatus:2.636354,Carpodacus_thura:2.636354):1.779330):1.969175,Carpodacus_pulcherrimus:6.384858):0.303351,Carpodacus_rubicilloides:6.688210):4.013239):0.244211):1.489072,Bucanetes_githagineus:12.434732):0.003276):0.149434,(((((Serinus_canaria:4.428621,(Serinus_serinus:3.720150,Serinus_pusillus:3.720150):0.708471):1.605863,Serinus_mozambicus:6.034484):0.400767,(Carduelis_cannabina:5.158449,(((Carduelis_cucullata:0.791634,Carduelis_atrata:0.791634):2.589927,Carduelis_tristis:3.381561):0.783573,Carduelis_spinus:4.165133):0.993316):1.276802):0.194500,((Carduelis_carduelis:4.879134,Carduelis_citrinella:4.879134):1.610670,((Loxia_leucoptera:1.807130,Loxia_curvirostra:1.807130):2.563762,(Carduelis_flammea:0.407289,Carduelis_hornemanni:0.407289):3.963602):2.118912):0.139947):0.856448,(Rhodopechys_obsoletus:6.306818,(Carduelis_chloris:1.425243,(Carduelis_sinica:1.069392,Carduelis_spinoides:1.069392):0.355851):4.881576):1.179380):5.101244):1.062819,(((Pyrrhula_aurantiaca:5.163217,((Pyrrhula_erythrocephala:1.236127,Pyrrhula_erythaca:1.236127):0.823727,Pyrrhula_pyrrhula:2.059855):3.103363):0.808211,Pyrrhoplectes_epauletta:5.971428):4.742049,Pinicola_enucleator:10.713477):2.936784):1.152978):4.090446):2.303756,(Fringilla_coelebs:6.069770,Fringilla_montifringilla:6.069770):15.127671):0.216129,(((((Emberiza_citrinella:11.109224,Emberiza_melanocephala:11.109224):1.855395,Chlorospingus_pileatus:12.964619):0.000130,((((((Cacicus_cela:4.385010,Cacicus_uropygialis:4.385010):0.581904,(Cacicus_leucoramphus:4.244917,Cacicus_haemorrhous:4.244917):0.721997):2.549369,Cacicus_melanicterus:7.516284):0.126367,(Psarocolius_montezuma:4.467574,Psarocolius_wagleri:4.467574):3.175076):4.499733,(((((Icterus_nigrogularis:1.695852,Icterus_gularis:1.695852):0.729848,((Icterus_pustulatus:1.008705,Icterus_bullockii:1.008705):1.062808,Icterus_galbula:2.071513):0.354187):2.627684,Icterus_graduacauda:5.053384):1.909088,((Icterus_mesomelas:5.209409,(Icterus_pectoralis:4.271590,Icterus_icterus:4.271590):0.937819):0.778402,((Icterus_dominicensis:3.515477,(Icterus_prosthemelas:3.362364,Icterus_cucullatus:3.362364):0.153114):1.837713,Icterus_croconotus:5.353190):0.634620):0.974662):4.539052,Agelaius_phoeniceus:11.501524):0.640859):0.687434,(((Sturnella_militaris:3.783698,Sturnella_bellicosa:3.783698):4.569837,((Sturnella_magna:2.403601,Sturnella_neglecta:2.403601):1.271367,Sturnella_superciliaris:3.674968):4.678567):3.117775,Xanthocephalus_xanthocephalus:11.471311):1.358507):0.134932):1.434055,(Icteria_virens:13.659060,(((Vermivora_virginiae:0.580959,Vermivora_ruficapilla:0.580959):6.490172,Geothlypis_trichas:7.071132):0.328231,(((Dendroica_coronata:3.488682,Dendroica_palmarum:3.488682):0.284364,Setophaga_ruticilla:3.773047):0.262894,Dendroica_petechia:4.035941):3.363422):6.259696):0.739745):2.338275,((Pheucticus_ludovicianus:15.175519,((((Piranga_ludoviciana:2.794838,Piranga_olivacea:2.794838):3.401376,Piranga_flava:6.196214):1.113091,Piranga_rubra:7.309305):7.097225,(Cardinalis_sinuatus:4.355321,Cardinalis_cardinalis:4.355321):10.051208):0.768988):0.596956,((Ramphocelus_dimidiatus:5.968860,Sicalis_flaveola:5.968860):5.857061,((Coereba_flaveola:9.345411,Paroaria_coronata:9.345412):2.477321,Nesospiza_acunhae:11.822734):0.003187):3.946554):0.964604):4.676491):3.267460,Motacilla_flava:24.681030):5.159105,(((((Quelea_quelea:3.403947,(Quelea_erythrops:0.548283,Quelea_cardinalis:0.548283):2.855664):2.006947,Foudia_madagascariensis:5.410894):2.196523,(Euplectes_afer:6.035441,(((Euplectes_axillaris:2.331359,Euplectes_macroura:2.331359):0.940641,Euplectes_capensis:3.272000):0.295358,(Euplectes_ardens:1.608803,Euplectes_orix:1.608803):1.958555):2.468084):1.571976):1.779610,((Ploceus_bicolor:4.323904,(Ploceus_cucullatus:4.230678,(Ploceus_velatus:0.088315,Ploceus_capensis:0.088315):4.142362):0.093227):4.086273,((Ploceus_sakalava:4.338629,Ploceus_philippinus:4.338629):2.363542,Ploceus_nelicourvi:6.702171):1.708006):0.976850):7.074153,((Amandava_subflava:5.546110,Amandava_amandava:5.546110):4.940343,((Taeniopygia_guttata:6.405552,Neochmia_ruficauda:6.405552):3.530090,(Erythrura_gouldiae:2.051161,Erythrura_psittacea:2.051161):7.884481):0.550810):5.974727):13.378954):10.084834):1.234117):6.636740):2.303545):15.573861):12.792336):2.613562):0.027558):21.152208):11.494908;
	TREE tree_4687 = ((((Gallus_gallus:21.461111,Alectoris_rufa:21.461109):0.580230,((Meleagris_gallopavo:13.247923,Tetrao_urogallus:13.247923):2.060185,(Phasianus_colchicus:13.873083,Perdix_perdix:13.873083):1.435024):6.733232):54.139404,(Anser_anser:17.780449,Anas_platyrhynchos:17.780447):58.400299):14.590498,(((((((Phoenicopterus_ruber:4.353879,(Phoenicoparrus_andinus:1.790859,Phoenicoparrus_jamesi:1.790859):2.563020):5.819387,Phoenicopterus_chilensis:10.173266):0.657219,Phoenicopterus_roseus:10.830485):17.488718,Phoeniconaias_minor:28.319204):47.561317,(Phaethon_rubricauda:73.704865,(Ciconia_ciconia:60.150047,((Platalea_ajaja:49.466465,Eudocimus_ruber:49.466465):9.650060,Fregata_minor:59.116528):1.033518):13.554821):2.175658):0.612259,((Ptilinopus_magnificus:1.403811,Ptilinopus_jambu:1.403811):18.382847,(Ptilinopus_solomonensis:11.105249,Ptilinopus_pulchellus:11.105249):8.681409):56.706120):0.583854,((Sterna_elegans:17.866928,(Larus_pipixcan:2.976721,(Larus_delawarensis:1.476914,Larus_michahellis:1.476914):1.499807):14.890204):58.273788,((((Apaloderma_narina:24.879877,Trogon_mesurus:24.879875):44.728153,(((Ramphastos_toco:5.259825,Ramphastos_tucanus:5.259826):7.584044,(Selenidera_piperivora:12.766980,Pteroglossus_aracari:12.766981):0.076888):23.914057,(Picumnus_exilis:20.504921,(((Sphyrapicus_varius:11.355055,(Melanerpes_lewis:8.419907,(Melanerpes_formicivorus:5.452018,Melanerpes_candidus:5.452018):2.967888):2.935148):2.069559,(Picoides_tridactylus:11.322782,(Dendrocopos_major:9.213502,Picoides_villosus:9.213502):2.109280):2.101833):0.401288,(Campephilus_leucopogon:13.309374,(((Colaptes_auratus:5.635689,(Colaptes_chrysoides:3.837943,(Colaptes_campestris:3.601132,Colaptes_melanochloros:3.601132):0.236811):1.797746):2.640712,Dryocopus_pileatus:8.276402):1.805633,(Picus_squamatus:4.031835,Picus_viridis:4.031835):6.050199):3.227338):0.516531):6.679019):16.253002):32.850105):4.133176,Neophron_percnopterus:73.741203):1.287019,(((Calyptomena_viridis:37.881405,(Psarisomus_dalhousiae:15.503250,(((Eurylaimus_ochromalus:4.298966,Eurylaimus_javanicus:4.298966):6.804463,Cymbirhynchus_macrorhynchos:11.103429):2.146785,Eurylaimus_steerii:13.250216):2.253036):22.378155):20.685919,((((Ampelioides_tschudii:21.920351,((Pipreola_chlorolepidota:0.238091,Pipreola_whitelyi:0.238091):16.330297,(Pipreola_formosa:8.207412,Pipreola_aureopectus:8.207412):8.360975):5.351964):8.948004,(((Carpornis_cucullata:22.153820,(Phoenicircus_carnifex:13.291172,(Rupicola_peruvianus:8.954446,Rupicola_rupicola:8.954446):4.336726):8.862648):5.128866,(((((Porphyrolaema_porphyrolaema:19.212891,((Xipholena_lamellipennis:0.580607,Xipholena_atropurpurea:0.580607):1.302096,Xipholena_punicea:1.882703):17.330187):0.288873,Procnias_tricarunculatus:19.501762):0.305931,(((Cotinga_cotinga:0.585155,Cotinga_maculata:0.585155):12.954378,Cotinga_amabilis:13.539532):5.357856,(Tijuca_atra:12.265976,Lipaugus_streptophorus:12.265975):6.631413):0.910306):1.165267,((Pyroderus_scutatus:12.363878,Querula_purpurata:12.363877):5.389785,(Phibalura_flavirostris:13.918217,Haematoderus_militaris:13.918217):3.835445):3.219299):3.144494,Snowornis_subalaris:24.117455):3.165231):1.579609,Ampelion_rufaxilla:28.862297):2.006060):9.074243,((((Masius_chrysopterus:11.756239,Ilicura_militaris:11.756239):0.643127,(Antilophia_galeata:6.434528,(Chiroxiphia_caudata:2.598846,Chiroxiphia_pareola:2.598845):3.835682):5.964838):4.088846,(((Lepidothrix_nattereri:2.644268,Lepidothrix_coronata:2.644268):3.975755,Lepidothrix_serena:6.620023):4.176129,(Heterocercus_linteatus:10.016274,((Machaeropterus_regulus:8.619880,(Pipra_chloromeros:6.391758,(Pipra_erythrocephala:2.945468,Pipra_rubrocapilla:2.945468):3.446291):2.228121):0.894981,((Pipra_aureola:0.991417,Pipra_filicauda:0.991417):0.440250,Pipra_fasciicauda:1.431666):8.083195):0.501414):0.779877):5.692059):4.778276,Neopelma_pallescens:21.266487):18.676109):3.410229,(Iodopleura_isabellae:42.275368,Tyrannus_vociferans:42.275372):1.077459):15.214497):4.287035,(Malurus_melanocephalus:51.621861,((Notiomystis_cincta:42.846870,(((Oriolus_xanthornus:12.536788,Oriolus_oriolus:12.536787):0.856888,(Oriolus_traillii:12.571917,Oriolus_cruentus:12.571916):0.821760):27.489073,((Telophorus_zeylonus:19.557871,Telophorus_sulfureopectus:19.557873):14.653845,Pericrocotus_flammeus:34.211716):6.671031):1.964126):4.217521,(((Parus_caeruleus:15.166592,((Parus_major:13.301896,Parus_spilonotus:13.301896):0.783103,Parus_ater:14.085000):1.081592):23.590317,(Aegithalos_caudatus:30.572815,(Zosterops_japonicus:15.596437,(Leiothrix_lutea:2.270990,Leiothrix_argentauris:2.270990):13.325448):14.976377):8.184091):2.688809,(((((Bombycilla_garrulus:4.506816,Bombycilla_japonica:4.506816):2.872679,Bombycilla_cedrorum:7.379495):29.051208,(Tichodroma_muraria:35.280487,(Turdus_merula:23.629276,(Tarsiger_chrysaeus:17.440298,(Erithacus_rubecula:15.816037,(Ficedula_zanthopygia:15.068957,Luscinia_calliope:15.068958):0.747080):1.624261):6.188978):11.651213):1.150216):1.760551,(Regulus_regulus:23.325180,Regulus_satrapa:23.325178):14.866077):0.586049,(((((Euplectes_afer:5.326941,((Euplectes_axillaris:2.676374,(Euplectes_macroura:2.557881,Euplectes_capensis:2.557881):0.118493):0.814940,(Euplectes_ardens:1.895536,Euplectes_orix:1.895536):1.595778):1.835626):2.242899,(((Quelea_cardinalis:0.044663,Quelea_erythrops:0.044663):3.527581,Quelea_quelea:3.572244):2.102427,Foudia_madagascariensis:5.674671):1.895168):0.872690,((((Ploceus_velatus:0.023314,Ploceus_capensis:0.023314):4.240833,Ploceus_cucullatus:4.264148):0.041041,Ploceus_bicolor:4.305189):3.653318,(Ploceus_sakalava:3.711058,(Ploceus_nelicourvi:2.565759,Ploceus_philippinus:2.565760):1.145298):4.247449):0.484023):9.727123,((Erythrura_gouldiae:4.599786,Erythrura_psittacea:4.599786):8.621143,((Neochmia_ruficauda:8.482996,Taeniopygia_guttata:8.482996):4.697125,(Amandava_subflava:7.037211,Amandava_amandava:7.037211):6.142910):0.040808):4.948723):14.535170,(Motacilla_flava:28.831539,((((Euphonia_laniirostris:7.795647,Euphonia_saturata:7.795647):14.568088,(((Mycerobas_affinis:9.703494,((Mycerobas_melanozanthos:1.072368,Mycerobas_carnipes:1.072368):1.855715,Mycerobas_icterioides:2.928084):6.775410):3.741546,(Coccothraustes_vespertinus:0.890437,Coccothraustes_abeillei:0.890437):12.554603):6.053890,(((((Loxia_leucoptera:1.593472,Loxia_curvirostra:1.593472):4.097363,(Carduelis_hornemanni:0.725400,Carduelis_flammea:0.725400):4.965435):2.867983,((((Carduelis_spinus:4.585931,(Carduelis_tristis:4.567139,((Carduelis_atrata:2.348083,Carduelis_cucullata:2.348082):0.798665,Rhynchostruthus_socotranus:3.146747):1.420392):0.018792):0.647040,Carduelis_cannabina:5.232971):2.555304,(((Serinus_pusillus:5.602795,Serinus_serinus:5.602795):0.780745,Serinus_canaria:6.383540):1.357718,Serinus_mozambicus:7.741258):0.047017):0.367773,(Carduelis_citrinella:5.790004,Carduelis_carduelis:5.790004):2.366044):0.402770):3.109643,(Rhodopechys_obsoletus:6.183575,(Carduelis_chloris:1.745105,(Carduelis_sinica:1.166839,Carduelis_spinoides:1.166839):0.578266):4.438469):5.484887):4.980737,(((Pinicola_enucleator:11.494425,(Pyrrhoplectes_epauletta:9.607927,(((Pyrrhula_erythaca:0.300483,Pyrrhula_erythrocephala:0.300483):3.625383,Pyrrhula_aurantiaca:3.925866):1.187634,Pyrrhula_pyrrhula:5.113500):4.494428):1.886498):4.566848,(Uragus_sibiricus:14.594635,(((Carpodacus_nipalensis:13.184845,Carpodacus_mexicanus:13.184844):0.969795,(Carpodacus_rubicilloides:8.706690,(Carpodacus_roseus:6.219252,(Carpodacus_trifasciatus:4.299505,(Carpodacus_pulcherrimus:3.998797,Carpodacus_thura:3.998797):0.300709):1.919746):2.487437):5.447951):0.113270,Haematospiza_sipahi:14.267910):0.326725):1.466637):0.505151,(Bucanetes_githagineus:12.891068,Vestiaria_coccinea:12.891068):3.675357):0.082774):2.849732):2.864804):2.828641,(Fringilla_coelebs:7.641432,Fringilla_montifringilla:7.641432):17.550943):0.475523,(((((Paroaria_coronata:7.954207,Coereba_flaveola:7.954206):3.386541,Nesospiza_acunhae:11.340748):0.033695,(Ramphocelus_dimidiatus:10.641535,Sicalis_flaveola:10.641534):0.732909):5.975289,(Pheucticus_ludovicianus:14.407551,(((Piranga_flava:5.563283,(Piranga_olivacea:2.537394,Piranga_ludoviciana:2.537394):3.025889):0.645946,Piranga_rubra:6.209230):6.441838,(Cardinalis_sinuatus:5.317796,Cardinalis_cardinalis:5.317796):7.333272):1.756483):2.942181):3.209581,((Icteria_virens:16.028999,(((Vermivora_ruficapilla:0.985338,Vermivora_virginiae:0.985338):7.472322,Geothlypis_trichas:8.457659):0.215005,((Setophaga_ruticilla:4.705364,(Dendroica_palmarum:4.553095,Dendroica_coronata:4.553095):0.152269):0.312135,Dendroica_petechia:5.017500):3.655165):7.356335):1.712393,(((Emberiza_citrinella:11.119642,Emberiza_melanocephala:11.119643):2.281481,Chlorospingus_pileatus:13.401124):0.000134,((((((Cacicus_uropygialis:4.665310,Cacicus_cela:4.665310):1.671854,(Cacicus_haemorrhous:5.867182,Cacicus_leucoramphus:5.867182):0.469982):1.092383,Cacicus_melanicterus:7.429547):0.224192,(Psarocolius_montezuma:5.397343,Psarocolius_wagleri:5.397343):2.256397):5.289838,((((Icterus_croconotus:5.840636,((Icterus_prosthemelas:4.007682,Icterus_dominicensis:4.007682):0.066466,Icterus_cucullatus:4.074148):1.766488):2.013696,((Icterus_pectoralis:4.404790,Icterus_icterus:4.404791):0.848072,Icterus_mesomelas:5.252862):2.601470):0.587432,(Icterus_graduacauda:5.723414,((Icterus_gularis:1.486686,Icterus_nigrogularis:1.486686):1.380984,((Icterus_pustulatus:1.765944,Icterus_bullockii:1.765944):0.665498,Icterus_galbula:2.431442):0.436228):2.855744):2.718349):2.936114,Agelaius_phoeniceus:11.377876):1.565701):0.457546,((((Sturnella_neglecta:2.736369,Sturnella_magna:2.736369):1.621137,Sturnella_superciliaris:4.357506):4.969093,(Sturnella_militaris:4.102464,Sturnella_bellicosa:4.102464):5.224136):2.150165,Xanthocephalus_xanthocephalus:11.476765):1.924359):0.000134):4.340135):2.817921):5.108585):3.163641):3.873284):6.072481):2.668410):5.618680):4.557470):11.232492):12.173864):1.112491):0.935921):13.694608):20.436342;
	TREE tree_2188 = ((((Gallus_gallus:19.980965,((Meleagris_gallopavo:13.365156,Tetrao_urogallus:13.365155):2.837733,(Phasianus_colchicus:14.183999,Perdix_perdix:14.184000):2.018889):3.778075):1.024034,Alectoris_rufa:21.004999):56.149113,(Anser_anser:35.862904,Anas_platyrhynchos:35.862907):41.291206):23.234131,(((Sterna_elegans:17.959145,(Larus_pipixcan:3.640529,(Larus_delawarensis:0.985452,Larus_michahellis:0.985452):2.655077):14.318614):69.137566,((((Trogon_mesurus:27.495674,Apaloderma_narina:27.495674):51.904228,(((Ramphastos_tucanus:6.552497,Ramphastos_toco:6.552496):7.056633,(Pteroglossus_aracari:13.178518,Selenidera_piperivora:13.178518):0.430611):26.166147,(Picumnus_exilis:28.340967,((Campephilus_leucopogon:16.626036,((Picus_viridis:9.362061,Picus_squamatus:9.362061):3.648955,(Dryocopus_pileatus:11.108274,((Colaptes_chrysoides:5.889358,(Colaptes_campestris:3.757843,Colaptes_melanochloros:3.757843):2.131514):1.224015,Colaptes_auratus:7.113372):3.994901):1.902744):3.615019):0.963130,(((Dendrocopos_major:12.101217,Picoides_villosus:12.101217):2.995921,Picoides_tridactylus:15.097139):1.241410,(Sphyrapicus_varius:15.359280,(Melanerpes_lewis:11.651947,(Melanerpes_candidus:5.712950,Melanerpes_formicivorus:5.712950):5.938997):3.707333):0.979269):1.250618):10.751804):11.434303):39.624630):3.220774,Neophron_percnopterus:82.620682):3.197205,(((Calyptomena_viridis:48.226437,((Eurylaimus_steerii:18.826841,((Eurylaimus_ochromalus:4.086620,Eurylaimus_javanicus:4.086620):11.945167,Cymbirhynchus_macrorhynchos:16.031788):2.795055):3.136170,Psarisomus_dalhousiae:21.963013):26.263428):16.437599,((((((Ampelion_rufaxilla:22.074070,Phibalura_flavirostris:22.074070):3.343959,(Snowornis_subalaris:24.117954,(((Pyroderus_scutatus:13.739474,Querula_purpurata:13.739474):3.812003,Haematoderus_militaris:17.551477):2.009089,((Procnias_tricarunculatus:16.284611,(((Xipholena_lamellipennis:2.900424,Xipholena_atropurpurea:2.900424):2.402817,Xipholena_punicea:5.303240):9.735703,Porphyrolaema_porphyrolaema:15.038944):1.245667):2.699626,(((Cotinga_maculata:4.893695,Cotinga_amabilis:4.893695):0.015618,Cotinga_cotinga:4.909312):12.720576,(Tijuca_atra:10.066138,Lipaugus_streptophorus:10.066138):7.563750):1.354348):0.576329):4.557388):1.300073):0.923065,((Phoenicircus_carnifex:7.719583,(Rupicola_rupicola:5.177144,Rupicola_peruvianus:5.177144):2.542439):15.813028,Carpornis_cucullata:23.532612):2.808481):3.660524,(Ampelioides_tschudii:19.372904,((Pipreola_whitelyi:12.505129,Pipreola_chlorolepidota:12.505129):2.653816,(Pipreola_aureopectus:14.102646,Pipreola_formosa:14.102646):1.056299):4.213959):10.628713):4.478738,((((Lepidothrix_serena:5.052500,(Lepidothrix_nattereri:2.554222,Lepidothrix_coronata:2.554222):2.498278):3.966226,(Heterocercus_linteatus:8.666354,(((Pipra_aureola:1.479105,Pipra_fasciicauda:1.479105):3.713934,Pipra_filicauda:5.193039):3.142251,((Machaeropterus_regulus:3.270124,Pipra_chloromeros:3.270124):3.278200,(Pipra_rubrocapilla:2.841435,Pipra_erythrocephala:2.841435):3.706890):1.786965):0.331064):0.352372):5.473227,((Masius_chrysopterus:9.023117,Ilicura_militaris:9.023117):0.828269,(Antilophia_galeata:5.031333,(Chiroxiphia_caudata:2.611545,Chiroxiphia_pareola:2.611545):2.419789):4.820053):4.640566):4.547144,Neopelma_pallescens:19.039097):15.441257):6.948854,(Tyrannus_vociferans:40.141472,Iodopleura_isabellae:40.141472):1.287737):23.234829):6.701867,(Malurus_melanocephalus:54.791737,((Notiomystis_cincta:46.057274,(((Telophorus_sulfureopectus:18.446096,Telophorus_zeylonus:18.446098):20.311810,Pericrocotus_flammeus:38.757908):1.388968,((Oriolus_oriolus:10.325341,Oriolus_xanthornus:10.325341):0.425564,(Oriolus_traillii:9.731429,Oriolus_cruentus:9.731429):1.019476):29.395969):5.910401):6.431575,(((((Parus_spilonotus:17.235754,Parus_major:17.235754):0.924097,Parus_ater:18.159849):2.386492,Parus_caeruleus:20.546343):23.834471,((Zosterops_japonicus:21.873669,(Leiothrix_argentauris:2.699930,Leiothrix_lutea:2.699930):19.173738):12.974936,Aegithalos_caudatus:34.848598):9.532209):2.749380,(((Regulus_regulus:38.281574,Regulus_satrapa:38.281574):7.296515,(((Turdus_merula:31.370853,(Tarsiger_chrysaeus:21.804934,((Ficedula_zanthopygia:18.305065,Luscinia_calliope:18.305067):1.026708,Erithacus_rubecula:19.331774):2.473160):9.565920):11.478643,Tichodroma_muraria:42.849495):2.152400,(Bombycilla_cedrorum:17.215216,(Bombycilla_japonica:10.188043,Bombycilla_garrulus:10.188043):7.027173):27.786684):0.576192):0.192712,((((((Ploceus_bicolor:4.095919,((Ploceus_capensis:0.139948,Ploceus_velatus:0.139948):1.388502,Ploceus_nelicourvi:1.528451):2.567468):0.693670,Ploceus_cucullatus:4.789589):5.732928,(Ploceus_sakalava:9.112107,Ploceus_philippinus:9.112108):1.410408):0.958328,(((Quelea_quelea:5.457253,(Quelea_cardinalis:2.360606,Quelea_erythrops:2.360606):3.096647):3.438742,Foudia_madagascariensis:8.895995):1.210546,(Euplectes_afer:5.652888,(((Euplectes_axillaris:2.651246,Euplectes_macroura:2.651246):1.419864,Euplectes_capensis:4.071110):0.810397,(Euplectes_orix:2.816008,Euplectes_ardens:2.816008):2.065499):0.771381):4.453653):1.374303):9.047940,((Amandava_amandava:6.450791,Amandava_subflava:6.450791):6.012242,((Erythrura_gouldiae:5.236849,Erythrura_psittacea:5.236849):6.686470,(Neochmia_ruficauda:7.815966,Taeniopygia_guttata:7.815966):4.107353):0.539714):8.065753):14.688086,(Motacilla_flava:30.933985,((((Euphonia_saturata:12.079851,Euphonia_laniirostris:12.079851):12.955975,(((Coccothraustes_vespertinus:13.194673,Coccothraustes_abeillei:13.194673):2.951226,(Mycerobas_icterioides:12.694420,((Mycerobas_melanozanthos:7.591937,Mycerobas_affinis:7.591937):5.016447,Mycerobas_carnipes:12.608384):0.086036):3.451479):4.785840,(((Bucanetes_githagineus:15.356984,(((Pyrrhula_aurantiaca:3.587923,((Pyrrhula_erythaca:3.086337,Pyrrhula_pyrrhula:3.086337):0.361557,Pyrrhula_erythrocephala:3.447894):0.140029):4.130905,Pyrrhoplectes_epauletta:7.718828):5.747026,Pinicola_enucleator:13.465856):1.891130):2.064717,(((((Carpodacus_mexicanus:13.904830,Carpodacus_nipalensis:13.904830):0.909316,(Carpodacus_rubicilloides:8.786089,((Carpodacus_trifasciatus:5.441035,(Carpodacus_pulcherrimus:3.979031,Carpodacus_thura:3.979031):1.462004):2.090232,Carpodacus_roseus:7.531267):1.254823):6.028057):0.295913,Haematospiza_sipahi:15.110059):0.623252,Uragus_sibiricus:15.733311):0.962828,(Rhynchostruthus_socotranus:11.011736,Vestiaria_coccinea:11.011735):5.684403):0.725562):0.419909,((((Carduelis_cannabina:7.569883,(Carduelis_spinus:6.936545,(Carduelis_tristis:6.171452,(Carduelis_atrata:2.083850,Carduelis_cucullata:2.083850):4.087602):0.765093):0.633338):1.276913,((Serinus_serinus:7.303651,(Serinus_canaria:7.132181,Serinus_pusillus:7.132181):0.171470):1.207951,Serinus_mozambicus:8.511602):0.335194):1.134218,(((Loxia_curvirostra:2.370305,Loxia_leucoptera:2.370305):2.249793,(Carduelis_flammea:0.464947,Carduelis_hornemanni:0.464947):4.155151):5.001566,(Carduelis_carduelis:8.529837,Carduelis_citrinella:8.529837):1.091827):0.359350):0.792941,(Rhodopechys_obsoletus:8.813871,(Carduelis_chloris:1.864393,(Carduelis_spinoides:1.565051,Carduelis_sinica:1.565051):0.299342):6.949478):1.960084):7.067655):3.090129):4.104087):3.050843,(Fringilla_coelebs:9.137361,Fringilla_montifringilla:9.137361):18.949308):0.126341,((((Nesospiza_acunhae:12.327156,(Coereba_flaveola:9.338404,Paroaria_coronata:9.338403):2.988754):0.312432,(Sicalis_flaveola:8.970188,Ramphocelus_dimidiatus:8.970188):3.669400):5.769199,(Pheucticus_ludovicianus:17.075336,((Piranga_rubra:7.702888,(Piranga_flava:6.466031,(Piranga_ludoviciana:2.774715,Piranga_olivacea:2.774715):3.691316):1.236857):7.103913,(Cardinalis_sinuatus:6.457921,Cardinalis_cardinalis:6.457921):8.348880):2.268536):1.333451):4.262784,(((Chlorospingus_pileatus:15.612581,(Emberiza_citrinella:11.854918,Emberiza_melanocephala:11.854918):3.757662):0.000156,((((Cacicus_melanicterus:9.064755,((Cacicus_cela:6.889006,Cacicus_uropygialis:6.889006):0.655842,(Cacicus_haemorrhous:6.806553,Cacicus_leucoramphus:6.806553):0.738294):1.519908):0.232570,(Psarocolius_wagleri:5.925692,Psarocolius_montezuma:5.925692):3.371635):5.268124,((((Icterus_mesomelas:6.373352,(Icterus_icterus:5.414646,Icterus_pectoralis:5.414647):0.958705):1.299240,(Icterus_cucullatus:4.554211,(Icterus_prosthemelas:4.140364,Icterus_dominicensis:4.140364):0.413847):3.118380):1.181403,((((Icterus_croconotus:0.883060,Icterus_gularis:0.883060):0.668683,Icterus_nigrogularis:1.551743):1.841496,(Icterus_galbula:2.963111,(Icterus_bullockii:1.991297,Icterus_pustulatus:1.991297):0.971814):0.430128):3.044230,Icterus_graduacauda:6.437469):2.416524):5.430499,Agelaius_phoeniceus:14.284492):0.280958):1.047130,(((Sturnella_bellicosa:3.734667,Sturnella_militaris:3.734667):7.189539,(Sturnella_superciliaris:5.624803,(Sturnella_neglecta:2.558728,Sturnella_magna:2.558728):3.066074):5.299404):3.159482,Xanthocephalus_xanthocephalus:14.083689):1.528892):0.000156):5.560946,(Icteria_virens:18.509022,(((Vermivora_ruficapilla:0.921783,Vermivora_virginiae:0.921783):8.822970,Geothlypis_trichas:9.744753):0.581039,((Setophaga_ruticilla:6.084983,(Dendroica_coronata:5.249096,Dendroica_palmarum:5.249096):0.835886):0.358991,Dendroica_petechia:6.443974):3.881818):8.183229):2.664662):1.497890):5.541437):2.720976):4.282885):10.553931):1.359393):5.358655):2.302885):16.574169):14.451980):1.278827):0.377020,((Phaethon_rubricauda:79.632751,(((Phoenicopterus_chilensis:31.442650,(Phoenicopterus_ruber:25.538101,(Phoenicoparrus_andinus:21.172253,Phoenicoparrus_jamesi:21.172253):4.365849):5.904548):0.559434,Phoenicopterus_roseus:32.002083):28.169662,Phoeniconaias_minor:60.171745):19.461006):1.125209,(((Ptilinopus_solomonensis:8.392475,Ptilinopus_pulchellus:8.392475):8.678508,(Ptilinopus_jambu:14.310592,Ptilinopus_magnificus:14.310593):2.760391):62.912300,(Ciconia_ciconia:74.208534,((Platalea_ajaja:48.589375,Eudocimus_ruber:48.589375):25.456959,Fregata_minor:74.046333):0.162196):5.774757):0.774672):6.715770):12.914515):16.062244;
	TREE tree_1427 = (((((Meleagris_gallopavo:14.284994,Tetrao_urogallus:14.284993):1.092326,(Phasianus_colchicus:14.202807,Perdix_perdix:14.202806):1.174512):3.477871,(Alectoris_rufa:18.147409,Gallus_gallus:18.147411):0.707779):57.424660,(Anser_anser:16.754620,Anas_platyrhynchos:16.754618):59.525234):20.612053,((Phaethon_rubricauda:84.886459,(((((Ptilinopus_pulchellus:9.652047,Ptilinopus_solomonensis:9.652048):3.202022,Ptilinopus_jambu:12.854070):5.298569,Ptilinopus_magnificus:18.152637):53.992889,(((Phoenicopterus_roseus:28.468506,((Phoenicoparrus_andinus:19.770773,Phoenicoparrus_jamesi:19.770773):5.533994,Phoenicopterus_ruber:25.304768):3.163738):12.127480,Phoenicopterus_chilensis:40.595985):20.332209,Phoeniconaias_minor:60.928196):11.217329):11.648677,(Ciconia_ciconia:65.375916,((Eudocimus_ruber:55.916767,Platalea_ajaja:55.916763):8.750513,Fregata_minor:64.667274):0.708636):18.418289):1.092262):3.649326,((Sterna_elegans:23.370033,(Larus_pipixcan:4.239450,(Larus_michahellis:1.481700,Larus_delawarensis:1.481700):2.757750):19.130583):64.759933,((((Calyptomena_viridis:42.702885,(Psarisomus_dalhousiae:26.293362,((Cymbirhynchus_macrorhynchos:7.506563,(Eurylaimus_ochromalus:5.058355,Eurylaimus_javanicus:5.058355):2.448207):8.491097,Eurylaimus_steerii:15.997660):10.295703):16.409523):19.653812,((Tyrannus_vociferans:35.049625,Iodopleura_isabellae:35.049625):0.271402,(((Ampelioides_tschudii:18.542574,(Pipreola_formosa:15.307682,(Pipreola_chlorolepidota:5.838403,(Pipreola_whitelyi:0.168373,Pipreola_aureopectus:0.168373):5.670030):9.469278):3.234893):7.570386,(((Carpornis_cucullata:17.945002,Snowornis_subalaris:17.945002):4.184224,((Haematoderus_militaris:15.082164,(Pyroderus_scutatus:11.274340,Querula_purpurata:11.274340):3.807824):0.823740,((Cotinga_maculata:10.741140,(Cotinga_cotinga:8.456949,Cotinga_amabilis:8.456949):2.284191):4.118814,((Procnias_tricarunculatus:14.035130,(((Xipholena_punicea:2.289352,Xipholena_lamellipennis:2.289352):1.383151,Xipholena_atropurpurea:3.672503):9.902646,Porphyrolaema_porphyrolaema:13.575149):0.459982):0.143756,(Lipaugus_streptophorus:8.620389,Tijuca_atra:8.620389):5.558496):0.681069):1.045949):6.223321):1.144684,((Phoenicircus_carnifex:8.605341,(Rupicola_rupicola:6.899065,Rupicola_peruvianus:6.899065):1.706276):13.432368,(Ampelion_rufaxilla:17.560827,Phibalura_flavirostris:17.560827):4.476882):1.236199):2.839052):5.393189,((((Masius_chrysopterus:8.670187,Ilicura_militaris:8.670187):0.647880,((Chiroxiphia_pareola:2.619221,Chiroxiphia_caudata:2.619220):1.823296,Antilophia_galeata:4.442517):4.875550):4.938422,(((Lepidothrix_coronata:1.982699,Lepidothrix_nattereri:1.982699):2.936265,Lepidothrix_serena:4.918965):5.502816,(Heterocercus_linteatus:9.944571,(((Pipra_chloromeros:6.681876,(Pipra_rubrocapilla:1.952932,Pipra_erythrocephala:1.952932):4.728944):0.523810,Machaeropterus_regulus:7.205686):2.007739,(Pipra_filicauda:3.784943,(Pipra_fasciicauda:1.039089,Pipra_aureola:1.039089):2.745855):5.428481):0.731147):0.477209):3.834707):3.350493,Neopelma_pallescens:17.606979):13.899169):3.814875):27.035669):10.693211,(Malurus_melanocephalus:53.490738,((Notiomystis_cincta:49.625412,(((Telophorus_sulfureopectus:24.201241,Telophorus_zeylonus:24.201237):17.224598,Pericrocotus_flammeus:41.425835):3.939200,((Oriolus_traillii:16.381630,Oriolus_cruentus:16.381630):1.347087,(Oriolus_oriolus:15.436325,Oriolus_xanthornus:15.436325):2.292391):27.636318):4.260374):2.628787,(((Parus_caeruleus:21.033028,((Parus_major:13.027040,Parus_spilonotus:13.027039):1.577870,Parus_ater:14.604910):6.428119):20.205322,((Zosterops_japonicus:11.114029,(Leiothrix_lutea:1.571426,Leiothrix_argentauris:1.571426):9.542604):21.289028,Aegithalos_caudatus:32.403061):8.835292):4.611002,(((Regulus_regulus:37.488884,Regulus_satrapa:37.488884):7.651637,((Bombycilla_cedrorum:9.260486,(Bombycilla_garrulus:5.235943,Bombycilla_japonica:5.235943):4.024543):33.579441,((Turdus_merula:30.240036,((Erithacus_rubecula:20.856665,(Ficedula_zanthopygia:19.963024,Luscinia_calliope:19.963024):0.893642):2.782864,Tarsiger_chrysaeus:23.639526):6.600507):12.191566,Tichodroma_muraria:42.431599):0.408325):2.300592):0.281228,(((((Euplectes_afer:6.303800,((Euplectes_ardens:2.416006,Euplectes_orix:2.416006):1.958069,((Euplectes_axillaris:3.389025,Euplectes_macroura:3.389025):0.229675,Euplectes_capensis:3.618700):0.755375):1.929726):3.810894,(Foudia_madagascariensis:7.340077,((Quelea_cardinalis:2.417029,Quelea_erythrops:2.417029):2.391466,Quelea_quelea:4.808495):2.531582):2.774618):1.940518,(Ploceus_philippinus:11.301825,((Ploceus_sakalava:2.448182,((Ploceus_capensis:0.320362,Ploceus_velatus:0.320362):0.824333,Ploceus_nelicourvi:1.144694):1.303488):2.524539,(Ploceus_bicolor:4.314091,Ploceus_cucullatus:4.314091):0.658630):6.329104):0.753388):8.756005,(((Neochmia_ruficauda:9.063416,Taeniopygia_guttata:9.063416):1.115616,(Amandava_subflava:6.782997,Amandava_amandava:6.782997):3.396035):1.034926,(Erythrura_psittacea:7.606890,Erythrura_gouldiae:7.606890):3.607069):9.597260):15.823248,(Motacilla_flava:32.003693,((((((Coccothraustes_abeillei:11.805739,Coccothraustes_vespertinus:11.805739):7.482741,((Mycerobas_icterioides:4.964179,Mycerobas_affinis:4.964179):7.353272,(Mycerobas_melanozanthos:2.616402,Mycerobas_carnipes:2.616402):9.701050):6.971029):3.463252,((((Carduelis_chloris:2.812130,(Carduelis_sinica:2.087778,Carduelis_spinoides:2.087778):0.724352):4.780634,Rhodopechys_obsoletus:7.592764):6.245097,((((Carduelis_flammea:1.105250,Carduelis_hornemanni:1.105250):4.593244,(Loxia_leucoptera:1.648559,Loxia_curvirostra:1.648559):4.049935):4.326808,(Carduelis_carduelis:8.098896,Carduelis_citrinella:8.098896):1.926406):0.840771,(((Carduelis_spinus:7.219932,(Carduelis_tristis:6.214957,(Carduelis_cucullata:1.112226,Carduelis_atrata:1.112226):5.102731):1.004975):1.781417,Carduelis_cannabina:9.001349):1.082183,(((Serinus_pusillus:5.683579,Serinus_serinus:5.683579):0.672219,Serinus_canaria:6.355798):3.631261,Serinus_mozambicus:9.987059):0.096474):0.782540):2.971787):5.592222,(((Bucanetes_githagineus:16.820385,(((Pyrrhula_pyrrhula:4.483746,(Pyrrhula_aurantiaca:3.365930,(Pyrrhula_erythaca:0.686698,Pyrrhula_erythrocephala:0.686698):2.679232):1.117816):5.481989,Pyrrhoplectes_epauletta:9.965735):4.109914,Pinicola_enucleator:14.075650):2.744735):0.493423,Vestiaria_coccinea:17.313808):0.778345,(((Carpodacus_mexicanus:15.808867,(Rhynchostruthus_socotranus:6.841800,Carpodacus_nipalensis:6.841800):8.967067):0.966012,(Carpodacus_rubicilloides:10.558149,(Carpodacus_trifasciatus:6.959775,(Carpodacus_thura:6.909135,(Carpodacus_roseus:5.344779,Carpodacus_pulcherrimus:5.344779):1.564356):0.050640):3.598374):6.216730):0.008533,(Haematospiza_sipahi:14.802758,Uragus_sibiricus:14.802758):1.980654):1.308741):1.337929):3.321650):1.647517,(Euphonia_laniirostris:4.489190,Euphonia_saturata:4.489190):19.910059):3.482868,(Fringilla_coelebs:7.118075,Fringilla_montifringilla:7.118075):20.764042):1.079773,(((Pheucticus_ludovicianus:18.998245,((((Piranga_ludoviciana:3.440809,Piranga_olivacea:3.440809):4.356956,Piranga_flava:7.797765):0.960070,Piranga_rubra:8.757835):7.827464,(Cardinalis_sinuatus:7.257030,Cardinalis_cardinalis:7.257030):9.328268):2.412946):3.082181,(((Coereba_flaveola:15.665896,Paroaria_coronata:15.665895):3.384593,Nesospiza_acunhae:19.050488):1.788478,(Ramphocelus_dimidiatus:20.833467,Sicalis_flaveola:20.833467):0.005498):1.241460):0.903418,(((((Setophaga_ruticilla:6.169650,(Dendroica_palmarum:5.302276,Dendroica_coronata:5.302276):0.867374):0.183960,Dendroica_petechia:6.353610):4.906680,((Vermivora_virginiae:1.443707,Vermivora_ruficapilla:1.443706):9.626670,Geothlypis_trichas:11.070375):0.189913):8.376954,Icteria_virens:19.637243):1.972538,((((Agelaius_phoeniceus:14.651240,(((Icterus_mesomelas:7.174649,(Icterus_pectoralis:6.189366,Icterus_icterus:6.189365):0.985284):2.028222,((Icterus_dominicensis:4.558539,Icterus_prosthemelas:4.558539):0.987234,Icterus_cucullatus:5.545773):3.657098):0.953092,(Icterus_graduacauda:7.524079,(Icterus_croconotus:4.243983,(((Icterus_pustulatus:2.594247,Icterus_bullockii:2.594247):0.543032,Icterus_galbula:3.137279):0.333853,(Icterus_nigrogularis:1.877172,Icterus_gularis:1.877172):1.593960):0.772851):3.280096):2.631884):4.495277):1.791568,((Cacicus_melanicterus:8.703515,((Cacicus_uropygialis:6.134144,Cacicus_cela:6.134144):0.841854,(Cacicus_haemorrhous:6.118702,Cacicus_leucoramphus:6.118702):0.857296):1.727518):0.554174,(Psarocolius_wagleri:5.025699,Psarocolius_montezuma:5.025699):4.231990):7.185119):1.568243,(((Sturnella_superciliaris:5.274345,(Sturnella_neglecta:3.589870,Sturnella_magna:3.589870):1.684475):9.369101,(Sturnella_bellicosa:6.831179,Sturnella_militaris:6.831179):7.812268):2.456797,Xanthocephalus_xanthocephalus:17.100245):0.910808):0.000180,(Chlorospingus_pileatus:18.011053,(Emberiza_citrinella:14.603966,Emberiza_melanocephala:14.603966):3.407087):0.000180):3.598550):1.374063):5.978045):3.041802):4.630775):8.787281):0.427604):6.404846):1.236538):19.559170):14.301266,(Neophron_percnopterus:86.327087,((Apaloderma_narina:29.905411,Trogon_mesurus:29.905409):51.748520,(((Ramphastos_toco:7.164231,Ramphastos_tucanus:7.164231):9.812546,(Pteroglossus_aracari:14.565114,Selenidera_piperivora:14.565113):2.411663):18.410034,(((Campephilus_leucopogon:11.815934,((Picus_squamatus:8.107931,Picus_viridis:8.107932):0.776039,((Colaptes_auratus:4.875574,((Colaptes_chrysoides:3.337564,Colaptes_melanochloros:3.337564):0.321333,Colaptes_campestris:3.658897):1.216677):3.009625,Dryocopus_pileatus:7.885198):0.998772):2.931963):0.750977,((Picoides_tridactylus:10.634644,(Picoides_villosus:8.783918,Dendrocopos_major:8.783918):1.850724):1.184174,(Sphyrapicus_varius:10.515857,((Melanerpes_candidus:5.059302,Melanerpes_formicivorus:5.059302):2.485822,Melanerpes_lewis:7.545125):2.970731):1.302961):0.748094):6.911885,Picumnus_exilis:19.478796):15.908014):46.267120):4.673163):1.024077):0.778797):0.405822):8.356117):21.612818;
	TREE tree_5369 = ((((Gallus_gallus:22.960787,((Meleagris_gallopavo:17.679153,Tetrao_urogallus:17.679155):1.806833,(Phasianus_colchicus:16.920719,Perdix_perdix:16.920719):2.565269):3.474801):0.769628,Alectoris_rufa:23.730417):51.936222,(Anser_anser:15.191182,Anas_platyrhynchos:15.191181):60.475456):15.077521,(((Sterna_elegans:16.936794,(Larus_pipixcan:4.051251,(Larus_delawarensis:1.222380,Larus_michahellis:1.222380):2.828871):12.885545):63.403358,((((Calyptomena_viridis:46.294823,(Psarisomus_dalhousiae:17.880831,(((Eurylaimus_ochromalus:3.483668,Eurylaimus_javanicus:3.483668):6.277266,Cymbirhynchus_macrorhynchos:9.760935):6.246716,Eurylaimus_steerii:16.007650):1.873180):28.413998):16.055775,((Tyrannus_vociferans:37.322136,Iodopleura_isabellae:37.322136):1.895919,(((((Phoenicircus_carnifex:10.185250,(Rupicola_rupicola:6.030323,Rupicola_peruvianus:6.030323):4.154927):17.102707,Carpornis_cucullata:27.287958):1.755597,((Ampelion_rufaxilla:25.038961,Phibalura_flavirostris:25.038961):3.577790,(Snowornis_subalaris:26.357101,((((((Xipholena_atropurpurea:2.523414,Xipholena_lamellipennis:2.523414):0.023238,Xipholena_punicea:2.546652):16.093624,Porphyrolaema_porphyrolaema:18.640278):0.120184,Procnias_tricarunculatus:18.760462):1.127112,((Tijuca_atra:12.188341,Lipaugus_streptophorus:12.188341):7.260511,((Cotinga_amabilis:4.484916,Cotinga_maculata:4.484916):6.585445,Cotinga_cotinga:11.070361):8.378490):0.438721):1.182514,((Querula_purpurata:14.814181,Pyroderus_scutatus:14.814181):2.812541,Haematoderus_militaris:17.626722):3.443365):5.287014):2.259651):0.426803):2.227418,((((Pipreola_formosa:1.562232,Pipreola_aureopectus:1.562232):1.716541,Pipreola_whitelyi:3.278773):14.874667,Pipreola_chlorolepidota:18.153440):4.356108,Ampelioides_tschudii:22.509548):8.761426):5.340692,((((Masius_chrysopterus:11.321920,Ilicura_militaris:11.321920):1.290866,(Antilophia_galeata:5.146480,(Chiroxiphia_caudata:2.866115,Chiroxiphia_pareola:2.866115):2.280365):7.466306):3.962236,(((Lepidothrix_coronata:3.824317,Lepidothrix_nattereri:3.824317):1.572489,Lepidothrix_serena:5.396806):6.557997,(Heterocercus_linteatus:11.243577,((((Pipra_aureola:0.656230,Pipra_fasciicauda:0.656230):0.166567,Pipra_chloromeros:0.822797):2.947862,Pipra_filicauda:3.770659):6.866318,(Machaeropterus_regulus:10.495241,(Pipra_erythrocephala:3.253231,Pipra_rubrocapilla:3.253231):7.242010):0.141736):0.606599):0.711226):4.620220):4.628153,Neopelma_pallescens:21.203176):15.408489):2.606392):23.132544):5.232840,(Malurus_melanocephalus:51.997631,((Notiomystis_cincta:47.168724,(((Oriolus_xanthornus:16.641613,(Oriolus_cruentus:14.913428,Oriolus_traillii:14.913428):1.728185):0.511749,Oriolus_oriolus:17.153360):21.974434,((Telophorus_zeylonus:18.097149,Telophorus_sulfureopectus:18.097149):13.843372,Pericrocotus_flammeus:31.940521):7.187274):8.040931):2.300798,(((((Parus_major:16.684235,Parus_spilonotus:16.684237):0.605532,Parus_ater:17.289766):0.453888,Parus_caeruleus:17.743656):23.575226,((Zosterops_japonicus:16.245182,(Leiothrix_argentauris:2.145590,Leiothrix_lutea:2.145590):14.099594):10.423476,Aegithalos_caudatus:26.668661):14.650223):2.454928,(((((Bombycilla_japonica:5.013452,Bombycilla_garrulus:5.013452):4.107297,Bombycilla_cedrorum:9.120749):30.139996,((Turdus_merula:23.369741,(((Ficedula_zanthopygia:14.050781,Luscinia_calliope:14.050782):0.501091,Erithacus_rubecula:14.551871):2.115853,Tarsiger_chrysaeus:16.667725):6.702017):14.134266,Tichodroma_muraria:37.504005):1.756737):1.157253,(Regulus_regulus:32.564606,Regulus_satrapa:32.564606):7.853390):0.801623,(((((((((Mycerobas_melanozanthos:0.849119,Mycerobas_carnipes:0.849119):12.893513,(Mycerobas_icterioides:1.807328,Mycerobas_affinis:1.807328):11.935304):0.538719,(Coccothraustes_abeillei:0.651019,Coccothraustes_vespertinus:0.651019):13.630331):2.940589,(((Rhodopechys_obsoletus:7.924256,((Carduelis_sinica:1.148204,Carduelis_spinoides:1.148204):1.139889,Carduelis_chloris:2.288093):5.636163):3.686059,((((Serinus_canaria:7.249111,(Serinus_serinus:6.521704,Serinus_pusillus:6.521704):0.727407):1.331015,Serinus_mozambicus:8.580126):0.129854,((Carduelis_cannabina:5.490399,Rhynchostruthus_socotranus:5.490399):1.086673,(Carduelis_spinus:5.525447,(Carduelis_tristis:4.505893,(Carduelis_atrata:1.170868,Carduelis_cucullata:1.170868):3.335024):1.019555):1.051625):2.132908):0.286240,(((Loxia_leucoptera:0.782225,Loxia_curvirostra:0.782225):4.331853,(Carduelis_flammea:0.158042,Carduelis_hornemanni:0.158042):4.956037):2.957156,(Carduelis_citrinella:6.294374,Carduelis_carduelis:6.294374):1.776861):0.924986):2.614095):3.611504,(((((Carpodacus_pulcherrimus:9.996549,((Carpodacus_roseus:7.794777,(Carpodacus_trifasciatus:5.674787,Carpodacus_thura:5.674786):2.119991):0.518855,Carpodacus_rubicilloides:8.313632):1.682917):2.836108,(Carpodacus_nipalensis:12.114426,Carpodacus_mexicanus:12.114426):0.718232):0.136449,(Uragus_sibiricus:11.404756,Haematospiza_sipahi:11.404756):1.564350):0.518820,(Vestiaria_coccinea:12.605322,Bucanetes_githagineus:12.605322):0.882604):1.048110,(Pinicola_enucleator:12.675074,(Pyrrhoplectes_epauletta:6.307435,((Pyrrhula_erythrocephala:2.842036,(Pyrrhula_erythaca:2.753625,Pyrrhula_pyrrhula:2.753625):0.088411):0.450268,Pyrrhula_aurantiaca:3.292304):3.015131):6.367638):1.860963):0.685782):2.000121):4.359353,(Euphonia_saturata:12.320394,Euphonia_laniirostris:12.320393):9.260900):1.757161,(Fringilla_coelebs:7.310288,Fringilla_montifringilla:7.310288):16.028164):1.688733,((((Ramphocelus_dimidiatus:9.808885,Sicalis_flaveola:9.808884):1.188210,(Nesospiza_acunhae:10.996984,(Paroaria_coronata:9.078488,Coereba_flaveola:9.078488):1.918496):0.000110):4.993863,(Pheucticus_ludovicianus:14.274328,((((Piranga_olivacea:2.170040,Piranga_ludoviciana:2.170040):3.444877,Piranga_flava:5.614917):0.439421,Piranga_rubra:6.054338):5.779746,(Cardinalis_sinuatus:5.237582,Cardinalis_cardinalis:5.237582):6.596501):2.440245):1.716628):5.023321,((Icteria_virens:14.650450,((Geothlypis_trichas:8.821206,(Vermivora_ruficapilla:0.899258,Vermivora_virginiae:0.899258):7.921947):0.265587,((Setophaga_ruticilla:4.600064,(Dendroica_palmarum:4.038511,Dendroica_coronata:4.038511):0.561553):0.063817,Dendroica_petechia:4.663880):4.422912):5.563657):2.476596,(((Emberiza_melanocephala:13.111261,Emberiza_citrinella:13.111261):2.322150,Chlorospingus_pileatus:15.433411):0.772732,((((Cacicus_melanicterus:8.596352,((Cacicus_haemorrhous:5.807455,Cacicus_leucoramphus:5.807455):0.620025,(Cacicus_uropygialis:5.496875,Cacicus_cela:5.496875):0.930605):2.168873):0.372886,(Psarocolius_wagleri:5.073789,Psarocolius_montezuma:5.073789):3.895450):6.130518,(Agelaius_phoeniceus:14.496901,((((Icterus_icterus:5.662742,Icterus_pectoralis:5.662741):0.592274,Icterus_mesomelas:6.255015):2.116722,(Icterus_dominicensis:4.612045,((Icterus_prosthemelas:1.728696,Icterus_croconotus:1.728696):2.765886,Icterus_cucullatus:4.494582):0.117463):3.759693):1.221552,(((Icterus_galbula:2.793601,(Icterus_pustulatus:2.017771,Icterus_bullockii:2.017771):0.775829):0.075899,(Icterus_nigrogularis:1.538580,Icterus_gularis:1.538580):1.330920):3.463160,Icterus_graduacauda:6.332660):3.260631):4.903610):0.602856):0.774126,(((Sturnella_militaris:4.854039,Sturnella_bellicosa:4.854039):5.646065,((Sturnella_magna:2.903391,Sturnella_neglecta:2.903391):2.085062,Sturnella_superciliaris:4.988452):5.511652):3.176773,Xanthocephalus_xanthocephalus:13.676877):2.197005):0.332260):0.920903):3.887233):4.012908):3.379725,Motacilla_flava:28.406910):4.871489,(((Ploceus_nelicourvi:11.772963,((Ploceus_sakalava:9.319238,((Ploceus_bicolor:4.969158,Ploceus_cucullatus:4.969158):1.128874,(Ploceus_capensis:0.358381,Ploceus_velatus:0.358381):5.739651):3.221206):0.849376,Ploceus_philippinus:10.168613):1.604350):0.787705,((((Quelea_erythrops:4.739211,Quelea_cardinalis:4.739211):0.446003,Quelea_quelea:5.185213):1.990410,Foudia_madagascariensis:7.175624):3.293535,(((Euplectes_ardens:2.911709,Euplectes_orix:2.911709):1.974222,((Euplectes_axillaris:3.493707,Euplectes_macroura:3.493707):0.285339,Euplectes_capensis:3.779045):1.106885):2.514386,Euplectes_afer:7.400317):3.068842):2.091510):9.686184,((Amandava_subflava:6.631125,Amandava_amandava:6.631125):6.611661,((Taeniopygia_guttata:6.840526,Neochmia_ruficauda:6.840526):4.093717,(Erythrura_psittacea:7.594502,Erythrura_gouldiae:7.594503):3.339740):2.308543):9.004066):11.031548):7.941219):2.554191):5.695714):2.528106):15.585812):11.531464,(((Apaloderma_narina:28.904875,Trogon_mesurus:28.904877):44.547100,(((Ramphastos_toco:6.423423,Ramphastos_tucanus:6.423423):8.095040,(Selenidera_piperivora:13.477560,Pteroglossus_aracari:13.477560):1.040903):16.759630,(Picumnus_exilis:20.672407,((((Picoides_villosus:8.955014,Dendrocopos_major:8.955014):3.480461,Picoides_tridactylus:12.435475):2.069226,(Sphyrapicus_varius:13.289940,(Melanerpes_lewis:9.235406,(Melanerpes_formicivorus:8.307367,Melanerpes_candidus:8.307367):0.928039):4.054533):1.214762):0.947335,(Campephilus_leucopogon:14.299318,((((Colaptes_campestris:3.831601,(Colaptes_chrysoides:2.970658,Colaptes_melanochloros:2.970658):0.860943):1.487767,Colaptes_auratus:5.319368):3.267239,Dryocopus_pileatus:8.586606):1.348765,(Picus_squamatus:5.991200,Picus_viridis:5.991201):3.944172):4.363947):1.152717):5.220371):10.605686):42.173878):5.419871,Neophron_percnopterus:78.871841):0.243060):1.225251):0.646566,((Phaethon_rubricauda:72.613632,((Ciconia_ciconia:67.062439,((Eudocimus_ruber:51.471153,Platalea_ajaja:51.471161):14.933179,Fregata_minor:66.404335):0.658105):5.515916,((Ptilinopus_pulchellus:10.014654,Ptilinopus_solomonensis:10.014655):10.237762,(Ptilinopus_jambu:20.128319,Ptilinopus_magnificus:20.128319):0.124098):52.325943):0.035277):0.267049,(((((Phoenicoparrus_andinus:2.171037,Phoenicoparrus_jamesi:2.171037):5.247908,Phoenicopterus_ruber:7.418945):5.586155,Phoenicopterus_roseus:13.005099):1.360492,Phoenicopterus_chilensis:14.365592):5.012714,Phoeniconaias_minor:19.378305):53.502380):8.106039):9.757436):2.071885;
	TREE tree_4769 = ((((Alectoris_rufa:16.349625,Gallus_gallus:16.349623):0.249647,((Meleagris_gallopavo:12.442448,Tetrao_urogallus:12.442448):0.866032,(Phasianus_colchicus:11.568384,Perdix_perdix:11.568385):1.740095):3.290790):60.335579,(Anser_anser:22.910143,Anas_platyrhynchos:22.910145):54.024704):24.668346,((((Ptilinopus_jambu:14.865774,Ptilinopus_magnificus:14.865773):1.722384,(Ptilinopus_pulchellus:10.260047,Ptilinopus_solomonensis:10.260047):6.328111):59.379566,(((Ciconia_ciconia:66.897125,((Eudocimus_ruber:41.592312,Platalea_ajaja:41.592308):23.507402,Fregata_minor:65.099716):1.797413):7.140161,(((Phoenicopterus_chilensis:10.108194,(Phoenicopterus_ruber:9.232920,(Phoenicoparrus_andinus:3.176368,Phoenicoparrus_jamesi:3.176368):6.056551):0.875275):1.441865,Phoenicopterus_roseus:11.550059):1.961311,Phoeniconaias_minor:13.511371):60.525913):1.122683,Phaethon_rubricauda:75.159966):0.807759):7.456098,((Sterna_elegans:19.077421,(Larus_pipixcan:3.505876,(Larus_delawarensis:1.245351,Larus_michahellis:1.245351):2.260525):15.571544):63.957520,(Neophron_percnopterus:81.152245,(((((Psarisomus_dalhousiae:16.605394,((Cymbirhynchus_macrorhynchos:9.352553,(Eurylaimus_javanicus:4.070021,Eurylaimus_ochromalus:4.070021):5.282533):6.150004,Eurylaimus_steerii:15.502557):1.102838):22.275558,Calyptomena_viridis:38.880951):20.183542,((Iodopleura_isabellae:42.112068,Tyrannus_vociferans:42.112068):0.324654,((((((((Cotinga_amabilis:14.564500,(Cotinga_maculata:12.869536,Cotinga_cotinga:12.869537):1.694963):3.236152,(((Porphyrolaema_porphyrolaema:14.460092,(Phibalura_flavirostris:13.581439,((Xipholena_lamellipennis:3.153128,Xipholena_atropurpurea:3.153128):2.201730,Xipholena_punicea:5.354858):8.226581):0.878653):0.930658,Procnias_tricarunculatus:15.390749):2.233283,(Tijuca_atra:12.330976,Lipaugus_streptophorus:12.330977):5.293055):0.176619):0.945801,((Querula_purpurata:13.209763,Pyroderus_scutatus:13.209763):3.439093,Haematoderus_militaris:16.648855):2.097598):6.073552,(Carpornis_cucullata:22.317766,Snowornis_subalaris:22.317766):2.502240):0.841209,((Rupicola_peruvianus:6.302814,Rupicola_rupicola:6.302814):3.451081,Phoenicircus_carnifex:9.753896):15.907319):2.486230,Ampelion_rufaxilla:28.147444):4.200014,((((Pipreola_formosa:14.618675,Pipreola_chlorolepidota:14.618675):0.290633,Pipreola_whitelyi:14.909307):4.290199,Pipreola_aureopectus:19.199507):1.659016,Ampelioides_tschudii:20.858522):11.488935):5.983661,((((Masius_chrysopterus:9.305210,Ilicura_militaris:9.305210):0.768524,(Antilophia_galeata:4.650985,(Chiroxiphia_caudata:3.963155,Chiroxiphia_pareola:3.963156):0.687829):5.422749):4.539991,(((Lepidothrix_nattereri:2.382200,Lepidothrix_coronata:2.382200):1.955762,Lepidothrix_serena:4.337962):6.205269,(Heterocercus_linteatus:9.962158,((Machaeropterus_regulus:8.640379,(Pipra_chloromeros:6.799940,(Pipra_rubrocapilla:1.790934,Pipra_erythrocephala:1.790934):5.009006):1.840439):1.121299,((Pipra_fasciicauda:1.084037,Pipra_aureola:1.084037):1.694182,Pipra_filicauda:2.778219):6.983459):0.200481):0.581073):4.070494):3.690892,Neopelma_pallescens:18.304615):20.026503):4.105606):16.627769):5.160772,(Malurus_melanocephalus:54.557060,((Notiomystis_cincta:49.893059,(((Oriolus_cruentus:14.508526,Oriolus_traillii:14.508525):0.398890,(Oriolus_xanthornus:13.590302,Oriolus_oriolus:13.590302):1.317112):30.632069,(Pericrocotus_flammeus:42.181358,(Telophorus_zeylonus:19.963573,Telophorus_sulfureopectus:19.963575):22.217785):3.358122):4.353575):3.034103,(((Parus_caeruleus:15.946022,(Parus_ater:14.405783,(Parus_spilonotus:14.167990,Parus_major:14.167990):0.237793):1.540240):22.479004,(Aegithalos_caudatus:32.104618,(Zosterops_japonicus:18.719624,(Leiothrix_argentauris:2.188656,Leiothrix_lutea:2.188656):16.530968):13.384992):6.320411):4.384945,(((((Turdus_merula:22.099571,((Erithacus_rubecula:13.494484,(Ficedula_zanthopygia:12.259188,Luscinia_calliope:12.259188):1.235297):1.098598,Tarsiger_chrysaeus:14.593082):7.506487):16.189837,Tichodroma_muraria:38.289410):1.498952,((Bombycilla_japonica:7.713769,Bombycilla_garrulus:7.713769):7.692135,Bombycilla_cedrorum:15.405905):24.382456):2.529021,(Regulus_regulus:32.016670,Regulus_satrapa:32.016674):10.300706):0.289353,(((((Euplectes_afer:5.009802,(((Euplectes_axillaris:2.756286,Euplectes_macroura:2.756286):0.299192,Euplectes_capensis:3.055478):0.492323,(Euplectes_orix:1.785687,Euplectes_ardens:1.785687):1.762114):1.462001):2.810600,(((Quelea_erythrops:0.869015,Quelea_cardinalis:0.869015):3.558209,Quelea_quelea:4.427224):1.714515,Foudia_madagascariensis:6.141739):1.678663):1.175293,((Ploceus_nelicourvi:5.755417,Ploceus_philippinus:5.755417):1.777465,((((Ploceus_velatus:0.099002,Ploceus_capensis:0.099002):3.910752,Ploceus_bicolor:4.009755):0.642466,Ploceus_cucullatus:4.652220):2.677877,Ploceus_sakalava:7.330097):0.202785):1.462812):11.065336,(((Taeniopygia_guttata:7.393488,Neochmia_ruficauda:7.393488):3.151147,(Erythrura_gouldiae:8.080052,Erythrura_psittacea:8.080052):2.464583):2.222888,(Amandava_subflava:5.131619,Amandava_amandava:5.131619):7.635905):7.293507):14.146955,(((((Euphonia_laniirostris:14.104797,Euphonia_saturata:14.104796):8.228415,(((Coccothraustes_vespertinus:7.392383,Coccothraustes_abeillei:7.392383):10.066016,(((Mycerobas_affinis:4.786629,Mycerobas_icterioides:4.786629):2.837117,Mycerobas_melanozanthos:7.623746):4.182389,Mycerobas_carnipes:11.806135):5.652264):2.160355,(((((((Carduelis_tristis:5.473360,(Carduelis_atrata:2.728949,Carduelis_cucullata:2.728949):2.744411):0.281093,Carduelis_spinus:5.754453):1.398843,Carduelis_cannabina:7.153296):1.244554,(Serinus_mozambicus:8.373438,(Serinus_pusillus:6.246111,(Serinus_serinus:5.587337,Serinus_canaria:5.587337):0.658774):2.127327):0.024412):0.527398,(Carduelis_carduelis:8.800367,(Carduelis_citrinella:8.536424,(((Carduelis_flammea:0.659728,Carduelis_hornemanni:0.659728):3.185858,Rhynchostruthus_socotranus:3.845586):3.024254,(Loxia_leucoptera:1.494808,Loxia_curvirostra:1.494808):5.375031):1.666584):0.263943):0.124881):1.548303,((Carduelis_chloris:2.791256,(Carduelis_sinica:1.515787,Carduelis_spinoides:1.515787):1.275469):2.689473,Rhodopechys_obsoletus:5.480730):4.992821):6.784145,(((Pinicola_enucleator:10.975771,(Pyrrhoplectes_epauletta:7.728405,((Pyrrhula_pyrrhula:3.193952,(Pyrrhula_erythrocephala:1.040930,Pyrrhula_erythaca:1.040930):2.153022):0.867758,Pyrrhula_aurantiaca:4.061709):3.666696):3.247366):4.441529,Bucanetes_githagineus:15.417300):1.084457,(Vestiaria_coccinea:15.493718,((Uragus_sibiricus:12.004274,Haematospiza_sipahi:12.004274):2.488561,(((Carpodacus_roseus:8.221102,Carpodacus_rubicilloides:8.221102):0.409468,(Carpodacus_trifasciatus:7.633359,(Carpodacus_pulcherrimus:5.137201,Carpodacus_thura:5.137201):2.496158):0.997211):5.788409,(Carpodacus_nipalensis:13.532550,Carpodacus_mexicanus:13.532551):0.886429):0.073857):1.000882):1.008039):0.755939):2.361058):2.714458):0.685977,(Fringilla_coelebs:7.954533,Fringilla_montifringilla:7.954533):15.064657):2.364693,(((((Dendroica_petechia:4.440704,((Dendroica_palmarum:4.049211,Dendroica_coronata:4.049211):0.299729,Setophaga_ruticilla:4.348940):0.091764):3.393281,(Geothlypis_trichas:7.376462,(Vermivora_ruficapilla:0.675866,Vermivora_virginiae:0.675866):6.700596):0.457523):6.962652,Icteria_virens:14.796637):0.721356,((Chlorospingus_pileatus:12.550498,(Emberiza_melanocephala:9.984998,Emberiza_citrinella:9.984998):2.565500):0.000126,(((Agelaius_phoeniceus:10.817442,((Icterus_graduacauda:4.879036,((Icterus_galbula:2.077468,(Icterus_pustulatus:1.477073,Icterus_bullockii:1.477073):0.600395):0.387744,(Icterus_gularis:1.499114,Icterus_nigrogularis:1.499114):0.966098):2.413824):2.372062,(((Icterus_cucullatus:2.620482,Icterus_prosthemelas:2.620482):1.019909,(Icterus_croconotus:2.718778,Icterus_dominicensis:2.718778):0.921613):2.858478,((Icterus_icterus:4.166516,Icterus_pectoralis:4.166516):0.190968,Icterus_mesomelas:4.357484):2.141384):0.752229):3.566344):0.457259,((Cacicus_melanicterus:6.322048,((Cacicus_cela:4.677212,Cacicus_uropygialis:4.677212):0.751145,(Cacicus_leucoramphus:4.623570,Cacicus_haemorrhous:4.623570):0.804786):0.893691):0.143384,(Psarocolius_wagleri:4.783007,Psarocolius_montezuma:4.783007):1.682425):4.809269):1.275797,(((Sturnella_militaris:2.753349,Sturnella_bellicosa:2.753349):5.997654,(Sturnella_superciliaris:3.320341,(Sturnella_neglecta:2.051991,Sturnella_magna:2.051991):1.268350):5.430662):2.895987,Xanthocephalus_xanthocephalus:11.646990):0.903509):0.000126):2.967369):4.236795,(((Nesospiza_acunhae:14.314206,(Paroaria_coronata:10.714679,Coereba_flaveola:10.714678):3.599528):0.736810,(Ramphocelus_dimidiatus:12.783410,Sicalis_flaveola:12.783410):2.267606):1.724417,(Pheucticus_ludovicianus:16.360468,((Piranga_rubra:6.558454,((Piranga_olivacea:1.832420,Piranga_ludoviciana:1.832420):3.540835,Piranga_flava:5.373256):1.185198):7.309234,(Cardinalis_sinuatus:6.307915,Cardinalis_cardinalis:6.307916):7.559773):2.492779):0.414966):2.979355):5.629095):2.075228,Motacilla_flava:27.459110):6.748876):8.398746):0.203238):10.117189):1.629893):9.668212):16.851898,((Apaloderma_narina:30.362078,Trogon_mesurus:30.362076):46.218960,(((Ramphastos_toco:7.654054,Ramphastos_tucanus:7.654053):12.348544,(Selenidera_piperivora:14.811899,Pteroglossus_aracari:14.811898):5.190699):26.837084,((((Picoides_tridactylus:17.253464,(Dendrocopos_major:13.029465,Picoides_villosus:13.029464):4.223999):2.178238,(Sphyrapicus_varius:17.364826,(Melanerpes_lewis:13.062794,(Melanerpes_candidus:10.545144,Melanerpes_formicivorus:10.545143):2.517651):4.302032):2.066874):1.121253,(Campephilus_leucopogon:19.540987,((Picus_squamatus:6.583142,Picus_viridis:6.583142):8.290777,(Dryocopus_pileatus:12.112858,(((Colaptes_campestris:5.021052,Colaptes_melanochloros:5.021052):0.267103,Colaptes_chrysoides:5.288155):2.117931,Colaptes_auratus:7.406086):4.706771):2.761061):4.667069):1.011965):7.411724,Picumnus_exilis:27.964676):18.875004):29.741356):4.496125):0.075079):1.882695):0.388887):18.179373):22.464447;
	TREE tree_833 = (((((Tetrao_urogallus:16.232428,Meleagris_gallopavo:16.232428):1.672424,(Phasianus_colchicus:15.972978,Perdix_perdix:15.972978):1.931874):4.692052,(Gallus_gallus:22.300238,Alectoris_rufa:22.300238):0.296665):52.943512,(Anser_anser:24.722921,Anas_platyrhynchos:24.722919):50.817501):26.332018,(((Sterna_elegans:22.171442,(Larus_pipixcan:4.844493,(Larus_michahellis:1.451360,Larus_delawarensis:1.451360):3.393133):17.326950):54.913727,((Neophron_percnopterus:74.225204,((Apaloderma_narina:24.888037,Trogon_mesurus:24.888039):46.007729,(((Ramphastos_tucanus:5.824333,Ramphastos_toco:5.824333):12.357019,(Selenidera_piperivora:11.521502,Pteroglossus_aracari:11.521502):6.659850):13.913377,(Picumnus_exilis:25.395773,((Campephilus_leucopogon:16.952908,((Dryocopus_pileatus:10.453932,((Colaptes_chrysoides:5.674509,(Colaptes_melanochloros:5.295467,Colaptes_campestris:5.295467):0.379042):0.362354,Colaptes_auratus:6.036862):4.417069):2.803271,(Picus_viridis:11.588644,Picus_squamatus:11.588644):1.668559):3.695706):1.479960,(((Picoides_villosus:12.202834,Dendrocopos_major:12.202835):3.059753,Picoides_tridactylus:15.262588):2.135337,(Sphyrapicus_varius:15.175266,(Melanerpes_lewis:10.870427,(Melanerpes_formicivorus:7.248304,Melanerpes_candidus:7.248304):3.622123):4.304840):2.222659):1.034943):6.962903):6.698956):38.801037):3.329434):0.939419,(((Calyptomena_viridis:34.630314,(Psarisomus_dalhousiae:16.811794,((Cymbirhynchus_macrorhynchos:7.702778,(Eurylaimus_javanicus:2.675509,Eurylaimus_ochromalus:2.675509):5.027269):2.795515,Eurylaimus_steerii:10.498292):6.313501):17.818521):19.575100,((Tyrannus_vociferans:31.181759,Iodopleura_isabellae:31.181761):1.968827,((((((((Pipra_erythrocephala:2.478007,Pipra_rubrocapilla:2.478007):4.556213,Machaeropterus_regulus:7.034220):0.610847,(Pipra_chloromeros:4.567924,(Pipra_filicauda:2.144662,(Pipra_aureola:0.805434,Pipra_fasciicauda:0.805434):1.339228):2.423261):3.077144):0.551143,Heterocercus_linteatus:8.196211):1.170716,((Lepidothrix_coronata:1.360811,Lepidothrix_nattereri:1.360811):3.165203,Lepidothrix_serena:4.526014):4.840912):3.712593,((Masius_chrysopterus:7.729888,Ilicura_militaris:7.729888):1.356776,(Antilophia_galeata:3.910008,(Chiroxiphia_caudata:2.292801,Chiroxiphia_pareola:2.292801):1.617207):5.176656):3.992856):3.573652,Neopelma_pallescens:16.653172):11.966519,((Ampelion_rufaxilla:21.801214,((Snowornis_subalaris:20.641424,((Pyroderus_scutatus:11.346045,Querula_purpurata:11.346045):4.651028,((((Tijuca_atra:9.769174,Lipaugus_streptophorus:9.769175):3.610227,(Procnias_tricarunculatus:12.853155,(Porphyrolaema_porphyrolaema:12.696991,(Xipholena_punicea:0.684201,(Xipholena_lamellipennis:0.040664,Xipholena_atropurpurea:0.040664):0.643538):12.012789):0.156164):0.526246):0.310584,(Cotinga_cotinga:12.785915,(Cotinga_amabilis:0.220149,Cotinga_maculata:0.220149):12.565766):0.904069):1.015514,Haematoderus_militaris:14.705499):1.291574):4.644351):0.989563,(Carpornis_cucullata:21.370544,(Phibalura_flavirostris:11.894371,(Phoenicircus_carnifex:7.850303,(Rupicola_rupicola:5.745351,Rupicola_peruvianus:5.745351):2.104952):4.044068):9.476171):0.260444):0.170230):2.797866,(Ampelioides_tschudii:17.372759,(((Pipreola_formosa:7.520634,Pipreola_aureopectus:7.520634):3.157639,Pipreola_whitelyi:10.678273):4.276500,Pipreola_chlorolepidota:14.954773):2.417987):7.226322):4.020609):4.530897):21.054827):8.878149,(Malurus_melanocephalus:49.756798,((Notiomystis_cincta:42.933830,(((Oriolus_traillii:12.043856,Oriolus_cruentus:12.043855):2.419533,(Oriolus_oriolus:11.669874,Oriolus_xanthornus:11.669874):2.793514):19.960613,(Pericrocotus_flammeus:31.637398,(Telophorus_sulfureopectus:20.253532,Telophorus_zeylonus:20.253532):11.383867):2.786602):8.509832):4.249443,(((((Parus_major:13.519798,Parus_spilonotus:13.519798):2.079298,Parus_ater:15.599097):1.946489,Parus_caeruleus:17.545586):22.122108,(((Leiothrix_argentauris:2.226585,Leiothrix_lutea:2.226585):15.266237,Zosterops_japonicus:17.492823):15.375746,Aegithalos_caudatus:32.868568):6.799125):0.892274,(((Regulus_satrapa:35.236622,Regulus_regulus:35.236622):4.104066,(((Turdus_merula:20.765005,(Tarsiger_chrysaeus:14.506439,((Ficedula_zanthopygia:12.065383,Luscinia_calliope:12.065383):1.068780,Erithacus_rubecula:13.134163):1.372276):6.258567):13.525881,Tichodroma_muraria:34.290886):4.410891,(Bombycilla_cedrorum:11.708350,(Bombycilla_japonica:5.174508,Bombycilla_garrulus:5.174508):6.533842):26.993427):0.638910):0.254544,((((((Euphonia_laniirostris:11.970637,Euphonia_saturata:11.970636):12.292972,(((Mycerobas_affinis:11.415629,(Mycerobas_carnipes:1.155442,(Mycerobas_icterioides:1.119583,Mycerobas_melanozanthos:1.119583):0.035860):10.260187):3.850360,(Coccothraustes_abeillei:4.785722,Coccothraustes_vespertinus:4.785722):10.480268):4.113220,(((((Carduelis_cannabina:7.588457,(((Carduelis_cucullata:0.885601,Carduelis_atrata:0.885601):3.850526,Carduelis_tristis:4.736127):1.725861,Carduelis_spinus:6.461987):1.126470):1.069187,(((Serinus_serinus:5.533622,Serinus_pusillus:5.533622):0.092875,Serinus_canaria:5.626496):2.942576,Serinus_mozambicus:8.569072):0.088572):0.239819,((Carduelis_citrinella:5.787840,Carduelis_carduelis:5.787840):2.444811,((Loxia_curvirostra:1.839794,Loxia_leucoptera:1.839794):3.147369,(Carduelis_flammea:0.271935,Carduelis_hornemanni:0.271935):4.715227):3.245489):0.664811):1.854108,((Carduelis_chloris:2.288457,(Carduelis_sinica:1.198328,Carduelis_spinoides:1.198328):1.090128):3.996043,Rhodopechys_obsoletus:6.284500):4.467071):6.180083,((Vestiaria_coccinea:14.914783,(Bucanetes_githagineus:13.765526,(Pinicola_enucleator:11.329722,(((Pyrrhula_erythrocephala:3.032812,(Pyrrhula_aurantiaca:0.834131,Pyrrhula_pyrrhula:0.834131):2.198681):1.428259,Pyrrhula_erythaca:4.461071):3.591502,Pyrrhoplectes_epauletta:8.052572):3.277150):2.435803):1.149258):0.099805,((Uragus_sibiricus:13.485248,Haematospiza_sipahi:13.485248):0.404141,(((Rhynchostruthus_socotranus:8.913947,(Carpodacus_thura:7.810150,((Carpodacus_roseus:4.426835,Carpodacus_pulcherrimus:4.426835):1.041769,Carpodacus_trifasciatus:5.468604):2.341547):1.103796):1.260026,Carpodacus_rubicilloides:10.173973):2.912896,(Carpodacus_mexicanus:13.002288,Carpodacus_nipalensis:13.002287):0.084581):0.802520):1.125201):1.917063):2.447557):4.884398):1.049384,(Fringilla_coelebs:8.792517,Fringilla_montifringilla:8.792517):16.520475):0.894188,(((Pheucticus_ludovicianus:15.968877,((Piranga_rubra:7.992218,(Piranga_flava:6.470836,(Piranga_olivacea:2.805272,Piranga_ludoviciana:2.805272):3.665565):1.521381):5.778039,(Cardinalis_sinuatus:5.500312,Cardinalis_cardinalis:5.500312):8.269945):2.198620):2.368009,((Sicalis_flaveola:13.703346,Ramphocelus_dimidiatus:13.703345):3.620898,(Nesospiza_acunhae:16.940067,(Coereba_flaveola:13.456492,Paroaria_coronata:13.456494):3.483573):0.384177):1.012643):1.481591,(((((Agelaius_phoeniceus:13.165452,((Icterus_graduacauda:6.176328,(((Icterus_pustulatus:2.059363,Icterus_bullockii:2.059363):0.722504,Icterus_galbula:2.781868):0.603518,(Icterus_nigrogularis:1.867407,Icterus_gularis:1.867407):1.517979):2.790943):3.148719,(((Icterus_icterus:6.101259,Icterus_pectoralis:6.101258):0.441182,Icterus_mesomelas:6.542441):1.372683,(((Icterus_prosthemelas:0.326765,Icterus_croconotus:0.326765):3.947549,Icterus_dominicensis:4.274313):0.237459,Icterus_cucullatus:4.511772):3.403352):1.409923):3.840404):0.308664,((Cacicus_melanicterus:6.991535,(Cacicus_haemorrhous:6.538607,((Cacicus_leucoramphus:5.165068,Cacicus_cela:5.165068):0.940387,Cacicus_uropygialis:6.105454):0.433152):0.452928):0.965481,(Psarocolius_montezuma:5.392711,Psarocolius_wagleri:5.392711):2.564305):5.517100):1.591554,(((Sturnella_superciliaris:4.901899,(Sturnella_neglecta:3.508118,Sturnella_magna:3.508118):1.393781):5.618706,(Sturnella_bellicosa:4.303237,Sturnella_militaris:4.303237):6.217368):2.349775,Xanthocephalus_xanthocephalus:12.870380):2.195290):0.064530,((Emberiza_citrinella:11.727354,Emberiza_melanocephala:11.727354):3.402695,Chlorospingus_pileatus:15.130049):0.000151):2.229381,(((Geothlypis_trichas:8.429811,(Vermivora_ruficapilla:0.798139,Vermivora_virginiae:0.798139):7.631673):0.198847,((Setophaga_ruticilla:4.605219,(Dendroica_coronata:3.939839,Dendroica_palmarum:3.939838):0.665381):0.128911,Dendroica_petechia:4.734130):3.894530):8.132553,Icteria_virens:16.761213):0.598368):2.458895):6.388704):3.214677,Motacilla_flava:29.421858):2.492961,((((Foudia_madagascariensis:7.436507,((Quelea_erythrops:3.499544,Quelea_quelea:3.499544):1.586765,Quelea_cardinalis:5.086309):2.350198):2.807735,((((Euplectes_macroura:3.058142,Euplectes_axillaris:3.058142):0.688514,Euplectes_capensis:3.746657):0.410537,(Euplectes_orix:2.682353,Euplectes_ardens:2.682353):1.474841):2.213100,Euplectes_afer:6.370294):3.873948):0.646946,(((((Ploceus_sakalava:4.310498,(Ploceus_velatus:0.366231,Ploceus_capensis:0.366231):3.944267):0.054815,Ploceus_bicolor:4.365314):0.975125,Ploceus_cucullatus:5.340438):1.913813,Ploceus_nelicourvi:7.254251):2.964128,Ploceus_philippinus:10.218380):0.672808):8.190575,(((Erythrura_psittacea:6.950483,Erythrura_gouldiae:6.950483):2.962190,(Taeniopygia_guttata:7.950912,Neochmia_ruficauda:7.950912):1.961762):2.452536,(Amandava_subflava:5.163415,Amandava_amandava:5.163415):7.201794):6.716554):12.833055):7.680412):0.964737):6.623308):2.573524):13.326763):12.081057):1.920545):0.494481,(((Ciconia_ciconia:62.782883,((Platalea_ajaja:50.332264,Eudocimus_ruber:50.332268):11.685184,Fregata_minor:62.017456):0.765429):11.186939,Phaethon_rubricauda:73.969818):0.224474,((Ptilinopus_jambu:17.631674,((Ptilinopus_solomonensis:10.335044,Ptilinopus_pulchellus:10.335045):7.035584,Ptilinopus_magnificus:17.370628):0.261046):54.106331,(((Phoenicopterus_roseus:18.698719,Phoenicopterus_chilensis:18.698719):10.039363,(Phoenicopterus_ruber:21.363586,(Phoenicoparrus_andinus:14.302561,Phoenicoparrus_jamesi:14.302561):7.061025):7.374497):9.285568,Phoeniconaias_minor:38.023651):33.714355):2.456291):3.385350):24.292791):38.421810;
	TREE tree_4188 = (((Alectoris_rufa:19.838104,(((Meleagris_gallopavo:14.930357,Tetrao_urogallus:14.930357):0.766632,(Phasianus_colchicus:14.190695,Perdix_perdix:14.190695):1.506294):3.272952,Gallus_gallus:18.969940):0.868165):59.690552,(Anser_anser:17.858068,Anas_platyrhynchos:17.858068):61.670582):22.410847,(((Sterna_elegans:21.645958,(Larus_pipixcan:4.673640,(Larus_delawarensis:1.650897,Larus_michahellis:1.650897):3.022744):16.972319):62.666595,((((Apaloderma_narina:28.915455,Trogon_mesurus:28.915451):45.123360,(((Ramphastos_toco:7.485200,Ramphastos_tucanus:7.485200):8.431858,(Selenidera_piperivora:14.534767,Pteroglossus_aracari:14.534767):1.382290):26.060537,(Picumnus_exilis:24.229990,((Campephilus_leucopogon:15.712311,((Picus_viridis:4.556610,Picus_squamatus:4.556610):7.748204,(Dryocopus_pileatus:9.542153,(Colaptes_auratus:4.585151,((Colaptes_chrysoides:2.826431,Colaptes_melanochloros:2.826431):1.358187,Colaptes_campestris:4.184618):0.400533):4.957003):2.762661):3.407496):2.720213,(((Dendrocopos_major:11.220318,Picoides_villosus:11.220318):4.954819,Picoides_tridactylus:16.175135):0.983515,(Sphyrapicus_varius:16.273260,((Melanerpes_formicivorus:4.790208,Melanerpes_candidus:4.790208):6.630894,Melanerpes_lewis:11.421103):4.852158):0.885391):1.273873):5.797466):17.747604):32.061214):6.371495,Neophron_percnopterus:80.410294):1.108763,(((Calyptomena_viridis:42.225124,(Psarisomus_dalhousiae:20.839808,(Eurylaimus_steerii:15.172276,(Cymbirhynchus_macrorhynchos:11.686131,(Eurylaimus_javanicus:2.135384,Eurylaimus_ochromalus:2.135384):9.550747):3.486145):5.667532):21.385319):17.721935,((Tyrannus_vociferans:36.983490,Iodopleura_isabellae:36.983486):1.449083,(((Ampelioides_tschudii:15.437684,((Pipreola_chlorolepidota:9.332302,(Pipreola_whitelyi:3.313609,Pipreola_formosa:3.313609):6.018693):3.081517,Pipreola_aureopectus:12.413819):3.023865):9.341356,(Ampelion_rufaxilla:23.369246,(((Phoenicircus_carnifex:5.677190,(Rupicola_peruvianus:4.316892,Rupicola_rupicola:4.316892):1.360298):11.570447,Carpornis_cucullata:17.247637):5.126124,(Snowornis_subalaris:20.466574,(((Querula_purpurata:13.631512,Pyroderus_scutatus:13.631511):1.689130,(Haematoderus_militaris:2.917410,Phibalura_flavirostris:2.917410):12.403231):3.087477,(((Porphyrolaema_porphyrolaema:15.114820,(Xipholena_lamellipennis:4.215187,(Xipholena_atropurpurea:0.426693,Xipholena_punicea:0.426693):3.788494):10.899632):0.969999,Procnias_tricarunculatus:16.084818):1.210937,((Tijuca_atra:8.555096,Lipaugus_streptophorus:8.555096):7.336584,(Cotinga_amabilis:14.590083,(Cotinga_cotinga:4.644033,Cotinga_maculata:4.644033):9.946051):1.301596):1.404076):1.112362):2.058456):1.907186):0.995486):1.409794):9.192373,((((Masius_chrysopterus:9.063089,Ilicura_militaris:9.063089):1.186511,((Chiroxiphia_pareola:2.248776,Chiroxiphia_caudata:2.248776):2.701147,Antilophia_galeata:4.949923):5.299678):4.427140,(((((Pipra_erythrocephala:1.568210,Pipra_chloromeros:1.568210):0.624457,Pipra_rubrocapilla:2.192667):5.771729,Machaeropterus_regulus:7.964396):0.557970,((Pipra_aureola:0.364962,Pipra_fasciicauda:0.364962):2.588031,Pipra_filicauda:2.952993):5.569373):1.402640,(Heterocercus_linteatus:9.854391,(Lepidothrix_serena:4.651550,(Lepidothrix_nattereri:3.294849,Lepidothrix_coronata:3.294849):1.356701):5.202840):0.070616):4.751734):3.818796,Neopelma_pallescens:18.495535):15.475878):4.461157):21.514490):7.659074,(Malurus_melanocephalus:54.259441,((Notiomystis_cincta:48.399174,((Oriolus_oriolus:12.597347,((Oriolus_traillii:10.807611,Oriolus_cruentus:10.807611):1.103877,Oriolus_xanthornus:11.911488):0.685859):24.296780,((Telophorus_sulfureopectus:19.287210,Telophorus_zeylonus:19.287209):14.936844,Pericrocotus_flammeus:34.224052):2.670074):11.505044):2.648761,(((((Parus_major:16.265432,Parus_spilonotus:16.265432):1.846911,Parus_ater:18.112343):2.454844,Parus_caeruleus:20.567186):20.430677,(Aegithalos_caudatus:31.971567,(Zosterops_japonicus:17.826042,(Leiothrix_lutea:3.731794,Leiothrix_argentauris:3.731794):14.094247):14.145523):9.026299):3.784286,((((Bombycilla_cedrorum:8.993209,(Bombycilla_garrulus:3.973042,Bombycilla_japonica:3.973042):5.020167):33.440155,((Turdus_merula:27.272898,((Erithacus_rubecula:17.944313,(Ficedula_zanthopygia:16.796721,Luscinia_calliope:16.796722):1.147592):1.327389,Tarsiger_chrysaeus:19.271702):8.001195):9.344568,Tichodroma_muraria:36.617466):5.815902):0.862660,(Regulus_satrapa:37.306328,Regulus_regulus:37.306328):5.989700):0.220895,((((((((Coccothraustes_vespertinus:10.942689,Coccothraustes_abeillei:10.942688):4.621139,((Mycerobas_icterioides:11.829484,(Mycerobas_carnipes:4.889006,Mycerobas_melanozanthos:4.889006):6.940478):0.603026,Mycerobas_affinis:12.432510):3.131316):5.356923,((((Carduelis_chloris:2.815586,(Carduelis_spinoides:1.624657,Carduelis_sinica:1.624657):1.190929):6.257160,Rhodopechys_obsoletus:9.072745):2.088538,(((Serinus_mozambicus:8.927316,((Serinus_serinus:5.035266,Serinus_pusillus:5.035266):2.088107,Serinus_canaria:7.123372):1.803942):0.064486,(Carduelis_cannabina:6.526132,(Carduelis_spinus:5.916307,((Carduelis_cucullata:1.570658,Carduelis_atrata:1.570658):3.378242,Carduelis_tristis:4.948900):0.967407):0.609825):2.465668):0.368238,(((Loxia_curvirostra:1.673336,Loxia_leucoptera:1.673336):3.881553,(Carduelis_hornemanni:1.205976,Carduelis_flammea:1.205976):4.348914):3.462282,(Carduelis_citrinella:6.208586,Carduelis_carduelis:6.208586):2.808585):0.342867):1.801245):6.734912,(((Haematospiza_sipahi:15.014611,(((((Carpodacus_thura:4.558511,(Carpodacus_trifasciatus:4.318352,Carpodacus_pulcherrimus:4.318352):0.240159):3.609204,(Rhynchostruthus_socotranus:6.297511,Carpodacus_roseus:6.297511):1.870203):2.748579,Carpodacus_rubicilloides:10.916294):4.040367,(Carpodacus_nipalensis:14.262274,Carpodacus_mexicanus:14.262274):0.694387):0.038124,Uragus_sibiricus:14.994784):0.019827):1.127767,(Vestiaria_coccinea:13.809304,Bucanetes_githagineus:13.809304):2.333074):1.120439,((Pyrrhoplectes_epauletta:7.199889,(Pyrrhula_aurantiaca:5.172423,(Pyrrhula_pyrrhula:3.417044,(Pyrrhula_erythaca:0.747333,Pyrrhula_erythrocephala:0.747333):2.669711):1.755379):2.027466):6.206078,Pinicola_enucleator:13.405967):3.856850):0.633379):3.024554):3.104051,(Euphonia_laniirostris:14.854671,Euphonia_saturata:14.854671):9.170130):2.306404,(Fringilla_coelebs:7.145607,Fringilla_montifringilla:7.145607):19.185596):1.851478,((((Chlorospingus_pileatus:13.867545,(Emberiza_melanocephala:11.513271,Emberiza_citrinella:11.513271):2.354274):0.000139,((((((Icterus_icterus:5.208352,Icterus_pectoralis:5.208352):0.709193,Icterus_mesomelas:5.917546):1.390607,(Icterus_cucullatus:3.487679,(Icterus_prosthemelas:3.156113,(Icterus_croconotus:2.700030,Icterus_dominicensis:2.700031):0.456083):0.331566):3.820474):1.262089,(((Icterus_galbula:2.394755,(Icterus_pustulatus:1.407746,Icterus_bullockii:1.407746):0.987010):0.332924,(Icterus_nigrogularis:1.523899,Icterus_gularis:1.523899):1.203781):2.722578,Icterus_graduacauda:5.450258):3.119984):3.982757,(Agelaius_phoeniceus:12.454352,((Cacicus_melanicterus:7.049772,((Cacicus_leucoramphus:5.442697,Cacicus_haemorrhous:5.442697):0.478620,(Cacicus_cela:5.007041,Cacicus_uropygialis:5.007041):0.914276):1.128455):0.384878,(Psarocolius_montezuma:5.389825,Psarocolius_wagleri:5.389824):2.044826):5.019703):0.098645):1.314547,(((Sturnella_bellicosa:4.152037,Sturnella_militaris:4.152037):5.422077,(Sturnella_superciliaris:4.765953,(Sturnella_magna:3.318009,Sturnella_neglecta:3.318009):1.447944):4.808162):2.219820,Xanthocephalus_xanthocephalus:11.793934):2.073611):0.000139):4.215084,(((Vermivora_virginiae:0.769356,Vermivora_ruficapilla:0.769356):7.906825,(((Setophaga_ruticilla:4.961564,(Dendroica_palmarum:4.278392,Dendroica_coronata:4.278392):0.683171):0.041967,Dendroica_petechia:5.003531):3.552798,Geothlypis_trichas:8.556328):0.119853):6.604473,Icteria_virens:15.280654):2.802113):2.179278,((((Coereba_flaveola:10.222252,Paroaria_coronata:10.222253):2.995304,Nesospiza_acunhae:13.217557):0.901877,(Ramphocelus_dimidiatus:12.486953,Sicalis_flaveola:12.486952):1.632481):4.209878,(((Piranga_rubra:6.798140,(Piranga_flava:5.754969,(Piranga_ludoviciana:2.260783,Piranga_olivacea:2.260783):3.494186):1.043172):6.922703,(Cardinalis_sinuatus:5.746074,Cardinalis_cardinalis:5.746074):7.974770):2.707780,Pheucticus_ludovicianus:16.428621):1.900688):1.932734):7.920637):2.831466,Motacilla_flava:31.014149):3.300268,(((((Ploceus_velatus:0.081175,Ploceus_capensis:0.081175):5.658611,(Ploceus_bicolor:4.920150,Ploceus_cucullatus:4.920150):0.819635):5.397235,((Ploceus_nelicourvi:0.424750,Ploceus_philippinus:0.424750):6.397126,Ploceus_sakalava:6.821877):4.315145):0.420248,(((Quelea_cardinalis:5.636074,(Quelea_erythrops:1.788463,Quelea_quelea:1.788463):3.847610):2.056274,Foudia_madagascariensis:7.692348):1.404453,(Euplectes_afer:7.026469,((Euplectes_capensis:4.034708,(Euplectes_axillaris:3.265839,Euplectes_macroura:3.265839):0.768868):0.792179,(Euplectes_ardens:3.269858,Euplectes_orix:3.269858):1.557028):2.199583):2.070332):2.460468):9.724927,((Amandava_amandava:7.023341,Amandava_subflava:7.023341):6.532577,((Erythrura_psittacea:7.454043,Erythrura_gouldiae:7.454044):4.837321,(Neochmia_ruficauda:7.867853,Taeniopygia_guttata:7.867853):4.423512):1.264553):7.726277):13.032221):9.202506):1.265229):6.265781):3.211509):13.346694):13.912931):2.793485):0.969930,((((Phoenicopterus_chilensis:21.687164,(Phoenicopterus_roseus:19.883404,(Phoenicopterus_ruber:10.303923,(Phoenicoparrus_andinus:5.132395,Phoenicoparrus_jamesi:5.132395):5.171527):9.579481):1.803762):9.400531,Phoeniconaias_minor:31.087696):49.532520,(((Ptilinopus_solomonensis:10.264761,Ptilinopus_pulchellus:10.264761):9.570943,Ptilinopus_magnificus:19.835705):0.136270,Ptilinopus_jambu:19.971975):60.648247):0.954095,((Ciconia_ciconia:67.138580,((Platalea_ajaja:58.151199,Eudocimus_ruber:58.151203):8.903801,Fregata_minor:67.055008):0.083574):13.020579,Phaethon_rubricauda:80.159157):1.415156):3.708171):16.657019):13.094732;
	TREE tree_4500 = (((Alectoris_rufa:18.559681,(Gallus_gallus:18.271219,((Meleagris_gallopavo:13.056531,Tetrao_urogallus:13.056531):1.605156,(Phasianus_colchicus:12.998997,Perdix_perdix:12.998997):1.662691):3.609532):0.288462):61.479378,(Anser_anser:17.405247,Anas_platyrhynchos:17.405247):62.633812):21.871792,((((Ptilinopus_pulchellus:10.359692,Ptilinopus_solomonensis:10.359692):8.068850,(Ptilinopus_magnificus:2.376629,Ptilinopus_jambu:2.376629):16.051912):58.690914,(((Ciconia_ciconia:64.772598,((Eudocimus_ruber:52.241974,Platalea_ajaja:52.241978):8.729368,Fregata_minor:60.971344):3.801252):9.496321,(((Phoenicopterus_chilensis:16.277708,Phoenicopterus_roseus:16.277708):0.330638,(Phoenicopterus_ruber:15.216269,(Phoenicoparrus_andinus:3.255419,Phoenicoparrus_jamesi:3.255419):11.960850):1.392077):5.491286,Phoeniconaias_minor:22.099632):52.169285):0.715067,Phaethon_rubricauda:74.983978):2.135472):0.723874,((Sterna_elegans:16.595913,(Larus_pipixcan:3.264470,(Larus_michahellis:1.453442,Larus_delawarensis:1.453442):1.811028):13.331441):60.795517,(((((Psarisomus_dalhousiae:14.625727,(((Eurylaimus_ochromalus:4.044080,Eurylaimus_javanicus:4.044080):4.905024,Cymbirhynchus_macrorhynchos:8.949103):3.453215,Eurylaimus_steerii:12.402318):2.223408):16.916569,Calyptomena_viridis:31.542295):22.780102,((((Ampelioides_tschudii:20.402925,((Pipreola_formosa:0.516978,Pipreola_aureopectus:0.516978):14.999019,(Pipreola_whitelyi:14.784172,Pipreola_chlorolepidota:14.784172):0.731824):4.886929):4.342251,(((Carpornis_cucullata:20.380299,(Phoenicircus_carnifex:8.200586,(Rupicola_peruvianus:6.520332,Rupicola_rupicola:6.520332):1.680254):12.179711):0.657668,(Snowornis_subalaris:19.545135,((((Porphyrolaema_porphyrolaema:14.437583,(Xipholena_punicea:1.411845,(Xipholena_atropurpurea:0.083129,Xipholena_lamellipennis:0.083129):1.328716):13.025738):0.252577,Procnias_tricarunculatus:14.690161):0.262617,((Tijuca_atra:9.914598,Lipaugus_streptophorus:9.914598):4.284788,((Cotinga_maculata:4.942064,Cotinga_cotinga:4.942064):7.159652,Cotinga_amabilis:12.101716):2.097670):0.753392):0.561130,(Haematoderus_militaris:14.954509,(Querula_purpurata:10.393003,(Pyroderus_scutatus:6.168136,Phibalura_flavirostris:6.168136):4.224867):4.561505):0.559399):4.031228):1.492831):0.731203,Ampelion_rufaxilla:21.769169):2.976008):6.093671,((((Masius_chrysopterus:11.094403,Ilicura_militaris:11.094403):1.600214,(Antilophia_galeata:5.855801,(Chiroxiphia_caudata:4.348598,Chiroxiphia_pareola:4.348598):1.507203):6.838817):2.680015,(((Lepidothrix_nattereri:5.990727,Lepidothrix_coronata:5.990727):0.891776,Lepidothrix_serena:6.882504):4.679862,((((Pipra_aureola:1.868399,(Pipra_fasciicauda:1.693833,Pipra_filicauda:1.693833):0.174566):0.145612,Pipra_chloromeros:2.014010):7.298300,((Pipra_rubrocapilla:3.336864,Pipra_erythrocephala:3.336864):4.572309,Machaeropterus_regulus:7.909174):1.403136):1.631709,Heterocercus_linteatus:10.944020):0.618346):3.812266):4.067099,Neopelma_pallescens:19.441730):11.397118):6.984912,(Iodopleura_isabellae:34.063713,Tyrannus_vociferans:34.063713):3.760049):16.498634):8.766268,(Malurus_melanocephalus:48.708004,((Notiomystis_cincta:39.796001,((Oriolus_oriolus:14.840180,((Oriolus_traillii:11.137230,Oriolus_cruentus:11.137230):2.834491,Oriolus_xanthornus:13.971721):0.868460):22.309370,((Telophorus_sulfureopectus:18.764769,Telophorus_zeylonus:18.764769):15.045200,Pericrocotus_flammeus:33.809971):3.339581):2.646449):5.128523,(((((Parus_major:14.412575,Parus_spilonotus:14.412575):0.919264,Parus_ater:15.331838):2.560112,Parus_caeruleus:17.891951):21.590340,(Aegithalos_caudatus:30.731228,(Zosterops_japonicus:13.897845,(Leiothrix_argentauris:2.297359,Leiothrix_lutea:2.297359):11.600485):16.833382):8.751062):1.136566,((((Bombycilla_cedrorum:11.089710,(Bombycilla_garrulus:3.292874,Bombycilla_japonica:3.292874):7.796836):26.835268,(Tichodroma_muraria:34.330875,(Turdus_merula:23.511909,(Tarsiger_chrysaeus:15.423317,(Erithacus_rubecula:14.389767,(Luscinia_calliope:13.487575,Ficedula_zanthopygia:13.487574):0.902194):1.033549):8.088593):10.818967):3.594103):1.376367,(Regulus_satrapa:39.042236,Regulus_regulus:39.042236):0.259110):0.759217,(((((Foudia_madagascariensis:5.445632,((Quelea_quelea:0.182438,Quelea_erythrops:0.182438):3.993398,Quelea_cardinalis:4.175836):1.269797):4.320680,(Euplectes_afer:7.182274,(((Euplectes_macroura:3.666590,Euplectes_axillaris:3.666590):0.124480,Euplectes_capensis:3.791070):0.536568,(Euplectes_ardens:3.023628,Euplectes_orix:3.023628):1.304010):2.854636):2.584038):1.513388,(((Ploceus_sakalava:1.832637,(Ploceus_capensis:0.159538,Ploceus_velatus:0.159538):1.673099):3.771059,(Ploceus_bicolor:4.936382,Ploceus_cucullatus:4.936382):0.667314):4.256351,(Ploceus_nelicourvi:9.086698,Ploceus_philippinus:9.086698):0.773349):1.419654):9.835196,((Amandava_amandava:9.291323,Amandava_subflava:9.291323):5.489374,((Erythrura_psittacea:9.325607,Erythrura_gouldiae:9.325606):3.519957,(Taeniopygia_guttata:7.904172,Neochmia_ruficauda:7.904172):4.941391):1.935133):6.334201):11.957109,(((((((Coccothraustes_vespertinus:0.980169,Coccothraustes_abeillei:0.980169):15.880476,(((Mycerobas_carnipes:2.381567,Mycerobas_melanozanthos:2.381567):0.027914,Mycerobas_icterioides:2.409482):7.638313,Mycerobas_affinis:10.047795):6.812850):3.232223,(((Rhodopechys_obsoletus:9.170172,(Carduelis_chloris:3.194463,(Carduelis_spinoides:2.147551,Carduelis_sinica:2.147551):1.046913):5.975708):1.485081,((Carduelis_carduelis:6.308239,Carduelis_citrinella:6.308238):2.485583,(((((Carduelis_tristis:4.831198,(Carduelis_cucullata:1.719136,Carduelis_atrata:1.719136):3.112062):1.156958,Carduelis_spinus:5.988156):0.953442,Carduelis_cannabina:6.941598):1.400158,((Serinus_canaria:5.522617,(Serinus_serinus:5.208130,Serinus_pusillus:5.208130):0.314487):2.787676,Serinus_mozambicus:8.310293):0.031463):0.223366,((Loxia_curvirostra:1.537804,Loxia_leucoptera:1.537804):4.083319,(Carduelis_hornemanni:0.663207,Carduelis_flammea:0.663207):4.957916):2.943999):0.228699):1.861431):6.017926,((Vestiaria_coccinea:14.484209,(((Pyrrhoplectes_epauletta:8.438237,(Pyrrhula_aurantiaca:8.292477,(Pyrrhula_pyrrhula:4.235621,(Pyrrhula_erythaca:0.805885,Pyrrhula_erythrocephala:0.805885):3.429736):4.056856):0.145760):3.634951,Pinicola_enucleator:12.073189):2.205883,Bucanetes_githagineus:14.279072):0.205138):1.493284,((Haematospiza_sipahi:13.329637,Uragus_sibiricus:13.329637):1.281097,((Carpodacus_mexicanus:14.105842,Carpodacus_nipalensis:14.105843):0.448733,(Carpodacus_rubicilloides:8.693331,((Carpodacus_roseus:6.483123,Rhynchostruthus_socotranus:6.483123):1.642047,((Carpodacus_pulcherrimus:4.405294,Carpodacus_thura:4.405294):0.976743,Carpodacus_trifasciatus:5.382037):2.743133):0.568160):5.861244):0.056159):1.366759):0.695685):3.419689):3.104533,(Euphonia_saturata:14.334263,Euphonia_laniirostris:14.334263):8.863137):2.113100,(Fringilla_coelebs:8.239916,Fringilla_montifringilla:8.239916):17.070585):1.208196,(((((Coereba_flaveola:8.109687,Paroaria_coronata:8.109688):1.293441,Nesospiza_acunhae:9.403127):3.914400,(Sicalis_flaveola:11.183904,Ramphocelus_dimidiatus:11.183905):2.133623):6.690259,(Pheucticus_ludovicianus:18.080935,((((Piranga_olivacea:2.625074,Piranga_ludoviciana:2.625074):4.956586,Piranga_flava:7.581660):0.859137,Piranga_rubra:8.440797):8.988526,(Cardinalis_sinuatus:6.154870,Cardinalis_cardinalis:6.154870):11.274452):0.651612):1.926852):1.722777,(((Chlorospingus_pileatus:11.644461,(Emberiza_melanocephala:9.051947,Emberiza_citrinella:9.051946):2.592514):0.000116,(((((((Icterus_icterus:4.554018,Icterus_pectoralis:4.554018):0.367773,Icterus_mesomelas:4.921792):1.128917,(((Icterus_croconotus:2.852386,Icterus_dominicensis:2.852386):0.597465,Icterus_cucullatus:3.449852):0.368733,Icterus_prosthemelas:3.818584):2.232124):0.842251,(Icterus_graduacauda:4.734000,(((Icterus_pustulatus:1.716781,Icterus_bullockii:1.716781):0.377871,Icterus_galbula:2.094652):0.084915,(Icterus_gularis:1.289873,Icterus_nigrogularis:1.289873):0.889694):2.554433):2.158960):3.244610,((((Cacicus_haemorrhous:5.145818,Cacicus_leucoramphus:5.145818):0.181743,(Cacicus_uropygialis:4.361171,Cacicus_cela:4.361171):0.966389):1.036769,Cacicus_melanicterus:6.364330):0.442239,(Psarocolius_montezuma:3.677194,Psarocolius_wagleri:3.677194):3.129375):3.331001):0.669070,Agelaius_phoeniceus:10.806640):0.837821,(((Sturnella_militaris:3.741841,Sturnella_bellicosa:3.741841):4.687503,(Sturnella_superciliaris:4.243105,(Sturnella_magna:2.473192,Sturnella_neglecta:2.473192):1.769913):4.186239):2.262645,Xanthocephalus_xanthocephalus:10.691990):0.952470):0.000116):4.370177,(Icteria_virens:15.568145,((((Dendroica_palmarum:3.772722,Dendroica_coronata:3.772722):0.714684,Setophaga_ruticilla:4.487406):0.239151,Dendroica_petechia:4.726558):3.123444,((Vermivora_virginiae:0.645401,Vermivora_ruficapilla:0.645401):6.821240,Geothlypis_trichas:7.466641):0.383360):7.718143):0.446609):5.715810):4.788133):1.498977,Motacilla_flava:28.017673):5.054333):6.988556):0.558292):4.305668):3.783480):14.380661):12.688465,(((Apaloderma_narina:30.431927,Trogon_mesurus:30.431927):40.131325,(((Ramphastos_tucanus:4.147903,Ramphastos_toco:4.147903):5.538634,(Pteroglossus_aracari:8.137266,Selenidera_piperivora:8.137266):1.549271):12.823843,(((Campephilus_leucopogon:8.733441,((((Colaptes_campestris:2.121873,(Colaptes_melanochloros:1.533137,Colaptes_chrysoides:1.533137):0.588737):1.855870,Colaptes_auratus:3.977743):2.119488,Dryocopus_pileatus:6.097231):1.324048,(Picus_squamatus:7.037522,Picus_viridis:7.037523):0.383757):1.312161):1.767506,(((Dendrocopos_major:6.676335,Picoides_villosus:6.676335):1.880141,Picoides_tridactylus:8.556477):1.457765,(Sphyrapicus_varius:7.452931,((Melanerpes_formicivorus:4.850062,Melanerpes_candidus:4.850062):1.995533,Melanerpes_lewis:6.845595):0.607337):2.561310):0.486705):3.832708,Picumnus_exilis:14.333654):8.176724):48.052876):3.760679,Neophron_percnopterus:74.323929):1.453199):1.614294):0.451906):24.067520):5.189545;
	TREE tree_2463 = (((Alectoris_rufa:15.938107,(((Tetrao_urogallus:12.142387,Meleagris_gallopavo:12.142387):1.123151,(Phasianus_colchicus:11.498741,Perdix_perdix:11.498741):1.766796):2.151759,Gallus_gallus:15.417296):0.520811):59.548031,(Anser_anser:26.388266,Anas_platyrhynchos:26.388266):49.097874):27.421995,((((Larus_pipixcan:4.579557,(Larus_delawarensis:1.544589,Larus_michahellis:1.544589):3.034968):16.452940,Sterna_elegans:21.032497):59.551407,((Neophron_percnopterus:75.778709,((Trogon_mesurus:29.161932,Apaloderma_narina:29.161932):41.402596,(((Ramphastos_toco:10.381936,Ramphastos_tucanus:10.381937):7.757943,(Pteroglossus_aracari:16.470362,Selenidera_piperivora:16.470362):1.669518):22.740921,(((Campephilus_leucopogon:15.756208,((Dryocopus_pileatus:9.622857,(Colaptes_auratus:6.672912,(Colaptes_chrysoides:5.091381,(Colaptes_campestris:4.292876,Colaptes_melanochloros:4.292876):0.798505):1.581531):2.949945):2.261749,(Picus_squamatus:2.450915,Picus_viridis:2.450915):9.433691):3.871603):2.826093,((Picoides_tridactylus:14.344894,(Dendrocopos_major:10.291536,Picoides_villosus:10.291535):4.053358):2.629806,(Sphyrapicus_varius:15.458026,(Melanerpes_lewis:12.988536,(Melanerpes_candidus:8.868962,Melanerpes_formicivorus:8.868962):4.119573):2.469490):1.516675):1.607600):8.323312,Picumnus_exilis:26.905613):13.975188):29.683729):5.214178):1.417330,((((Psarisomus_dalhousiae:13.947911,(Eurylaimus_steerii:10.259393,((Eurylaimus_ochromalus:6.750237,Eurylaimus_javanicus:6.750237):2.215544,Cymbirhynchus_macrorhynchos:8.965781):1.293611):3.688518):20.338175,Calyptomena_viridis:34.286083):21.492325,((((((Masius_chrysopterus:5.968749,Ilicura_militaris:5.968749):1.076620,(Antilophia_galeata:3.420704,(Chiroxiphia_pareola:2.159537,Chiroxiphia_caudata:2.159537):1.261167):3.624665):2.310366,(((Lepidothrix_serena:3.827578,(Lepidothrix_coronata:1.971569,Lepidothrix_nattereri:1.971569):1.856009):2.219767,((Pipra_filicauda:1.907172,(Pipra_aureola:0.064222,Pipra_fasciicauda:0.064222):1.842950):3.772057,(Machaeropterus_regulus:4.101042,(Pipra_chloromeros:3.809582,(Pipra_rubrocapilla:1.545879,Pipra_erythrocephala:1.545879):2.263702):0.291460):1.578187):0.368116):1.532393,Heterocercus_linteatus:7.579738):1.775997):2.644536,Neopelma_pallescens:12.000271):11.698694,((Ampelion_rufaxilla:18.834589,((Phoenicircus_carnifex:7.133820,(Rupicola_rupicola:4.580565,Rupicola_peruvianus:4.580565):2.553255):10.856072,(((((Haematoderus_militaris:6.630517,Phibalura_flavirostris:6.630517):6.866415,(Pyroderus_scutatus:7.735197,Querula_purpurata:7.735197):5.761734):0.479223,(((Tijuca_atra:8.843105,Lipaugus_streptophorus:8.843105):3.908476,(Procnias_tricarunculatus:12.419488,((Xipholena_lamellipennis:2.867721,(Xipholena_punicea:0.190034,Xipholena_atropurpurea:0.190034):2.677688):8.547935,Porphyrolaema_porphyrolaema:11.415655):1.003832):0.332093):0.464440,(Cotinga_maculata:6.114535,(Cotinga_cotinga:0.675086,Cotinga_amabilis:0.675086):5.439449):7.101486):0.760133):2.147849,Snowornis_subalaris:16.124004):0.252884,Carpornis_cucullata:16.376888):1.613005):0.844697):0.202857,(Ampelioides_tschudii:15.033190,((Pipreola_formosa:7.714838,(Pipreola_chlorolepidota:3.741501,Pipreola_aureopectus:3.741501):3.973337):0.956566,Pipreola_whitelyi:8.671404):6.361785):4.004256):4.661519):0.891289,(Iodopleura_isabellae:24.413763,Tyrannus_vociferans:24.413761):0.176491):31.188156):6.838044,(Malurus_melanocephalus:50.639809,((Notiomystis_cincta:42.969204,((Pericrocotus_flammeus:30.300922,(Telophorus_sulfureopectus:16.493568,Telophorus_zeylonus:16.493568):13.807354):4.828468,((Oriolus_xanthornus:8.966436,Oriolus_oriolus:8.966436):0.253508,(Oriolus_cruentus:8.907572,Oriolus_traillii:8.907572):0.312372):25.909449):7.839812):5.221841,(((Parus_caeruleus:19.087427,(Parus_ater:15.636808,(Parus_spilonotus:14.085654,Parus_major:14.085653):1.551155):3.450619):22.175402,(Aegithalos_caudatus:26.506918,(Zosterops_japonicus:16.645430,(Leiothrix_lutea:3.479987,Leiothrix_argentauris:3.479987):13.165443):9.861490):14.755911):1.453860,(((Regulus_regulus:33.973854,Regulus_satrapa:33.973854):8.113334,(((Turdus_merula:28.561630,(((Luscinia_calliope:17.821697,Ficedula_zanthopygia:17.821695):1.394475,Erithacus_rubecula:19.216171):2.227277,Tarsiger_chrysaeus:21.443447):7.118185):10.653715,Tichodroma_muraria:39.215347):1.136336,(Bombycilla_cedrorum:11.012135,(Bombycilla_japonica:6.995010,Bombycilla_garrulus:6.995010):4.017125):29.339548):1.735504):0.273531,(((((((Euplectes_orix:2.520900,Euplectes_ardens:2.520900):1.803069,((Euplectes_axillaris:3.070614,Euplectes_macroura:3.070614):0.392126,Euplectes_capensis:3.462740):0.861229):1.928307,Euplectes_afer:6.252277):2.697006,(Foudia_madagascariensis:7.359383,(Quelea_cardinalis:5.104820,(Quelea_quelea:1.284411,Quelea_erythrops:1.284411):3.820408):2.254564):1.589899):1.565272,(((Ploceus_nelicourvi:4.317717,Ploceus_philippinus:4.317717):4.634895,Ploceus_sakalava:8.952612):0.064595,(Ploceus_cucullatus:4.672105,(Ploceus_bicolor:4.019533,(Ploceus_velatus:0.072728,Ploceus_capensis:0.072728):3.946805):0.652573):4.345101):1.497348):9.555482,(((Erythrura_psittacea:4.220010,Erythrura_gouldiae:4.220010):8.345999,(Taeniopygia_guttata:7.361874,Neochmia_ruficauda:7.361874):5.204135):0.730987,(Amandava_subflava:5.549652,Amandava_amandava:5.549652):7.747344):6.773039):14.166805,(Motacilla_flava:27.998602,((((((Mycerobas_affinis:11.167710,(Mycerobas_melanozanthos:7.779065,(Mycerobas_icterioides:1.399308,Mycerobas_carnipes:1.399308):6.379757):3.388645):1.946689,(Coccothraustes_abeillei:0.924273,Coccothraustes_vespertinus:0.924273):12.190126):4.988056,((((((Carduelis_spinus:4.762305,(Carduelis_tristis:4.437308,(Carduelis_atrata:1.077539,Carduelis_cucullata:1.077539):3.359769):0.324997):2.062436,Carduelis_cannabina:6.824741):0.971896,(((Serinus_pusillus:5.168149,Serinus_serinus:5.168149):0.416173,Serinus_canaria:5.584322):2.208336,Serinus_mozambicus:7.792658):0.003978):0.373907,((Carduelis_citrinella:4.973799,Carduelis_carduelis:4.973799):3.000561,((Carduelis_hornemanni:0.505527,Carduelis_flammea:0.505527):4.597741,(Loxia_curvirostra:1.362492,Loxia_leucoptera:1.362492):3.740776):2.871092):0.196184):1.266192,(((Carduelis_sinica:1.517399,Carduelis_spinoides:1.517399):1.053386,Carduelis_chloris:2.570785):3.125816,Rhodopechys_obsoletus:5.696601):3.740135):7.234824,(((((((Pyrrhula_erythaca:0.677009,Pyrrhula_aurantiaca:0.677009):1.736630,Pyrrhula_erythrocephala:2.413639):0.394336,Pyrrhula_pyrrhula:2.807975):4.520652,Pyrrhoplectes_epauletta:7.328628):2.896142,Pinicola_enucleator:10.224770):4.143006,Bucanetes_githagineus:14.367775):1.780297,(((Haematospiza_sipahi:11.432900,Uragus_sibiricus:11.432900):1.860466,((Carpodacus_rubicilloides:10.353150,(Carpodacus_roseus:6.642798,((Carpodacus_thura:5.868789,Carpodacus_trifasciatus:5.868789):0.496888,Carpodacus_pulcherrimus:6.365677):0.277121):3.710352):2.573996,(Carpodacus_mexicanus:12.486648,Carpodacus_nipalensis:12.486647):0.440499):0.366221):1.455989,(Rhynchostruthus_socotranus:5.677528,Vestiaria_coccinea:5.677528):9.071827):1.398716):0.523488):1.430895):3.663270,(Euphonia_laniirostris:10.898502,Euphonia_saturata:10.898501):10.867223):1.639688,(Fringilla_coelebs:7.217788,Fringilla_montifringilla:7.217788):16.187624):0.981228,(((((((Piranga_olivacea:2.170282,Piranga_ludoviciana:2.170282):2.183165,Piranga_flava:4.353447):1.465834,Piranga_rubra:5.819281):5.076560,(Cardinalis_sinuatus:4.212893,Cardinalis_cardinalis:4.212893):6.682948):1.636462,Pheucticus_ludovicianus:12.532304):1.362334,(((Coereba_flaveola:8.461284,Paroaria_coronata:8.461284):1.588047,Nesospiza_acunhae:10.049332):0.378603,(Ramphocelus_dimidiatus:8.594320,Sicalis_flaveola:8.594320):1.833614):3.466704):5.560999,((Chlorospingus_pileatus:15.741972,(Emberiza_citrinella:13.364246,Emberiza_melanocephala:13.364246):2.377726):2.231274,((((((((((Icterus_pustulatus:1.160184,Icterus_bullockii:1.160184):0.894658,Icterus_galbula:2.054842):0.197961,(Icterus_nigrogularis:1.282326,Icterus_gularis:1.282326):0.970477):0.108112,Icterus_croconotus:2.360915):2.190455,Icterus_graduacauda:4.551370):2.075241,(((Icterus_dominicensis:3.509180,Icterus_prosthemelas:3.509180):0.479088,Icterus_cucullatus:3.988268):2.055196,((Icterus_icterus:4.148515,Icterus_pectoralis:4.148515):0.303139,Icterus_mesomelas:4.451654):1.591810):0.583147):4.853608,((Cacicus_melanicterus:6.632254,((Cacicus_uropygialis:5.107973,Cacicus_cela:5.107973):0.389317,(Cacicus_haemorrhous:5.179946,Cacicus_leucoramphus:5.179946):0.317344):1.134964):0.410787,(Psarocolius_wagleri:4.416440,Psarocolius_montezuma:4.416440):2.626601):4.437178):0.319573,Agelaius_phoeniceus:11.799791):0.885186,((((Sturnella_magna:2.880704,Sturnella_neglecta:2.880704):1.195189,Sturnella_superciliaris:4.075893):4.053769,(Sturnella_bellicosa:3.851960,Sturnella_militaris:3.851960):4.277702):2.819183,Xanthocephalus_xanthocephalus:10.948845):1.736132):2.407440,(Icteria_virens:14.291699,(((Vermivora_virginiae:0.745881,Vermivora_ruficapilla:0.745881):7.290743,Geothlypis_trichas:8.036624):0.259116,(Dendroica_petechia:4.594405,((Dendroica_palmarum:4.021124,Dendroica_coronata:4.021124):0.403005,Setophaga_ruticilla:4.424129):0.170277):3.701334):5.995959):0.800719):2.880830):1.482390):4.931003):3.611962):6.238238):8.123878):0.355971):5.474355):2.448762):11.976650):14.579580):3.387869):0.599499,(Phaethon_rubricauda:79.477837,(((Ptilinopus_magnificus:19.144175,Ptilinopus_jambu:19.144175):2.715504,(Ptilinopus_pulchellus:12.295811,Ptilinopus_solomonensis:12.295811):9.563868):57.208782,((((Phoenicopterus_roseus:8.800319,Phoenicopterus_chilensis:8.800319):0.311081,(Phoenicopterus_ruber:5.692142,(Phoenicoparrus_andinus:4.241952,Phoenicoparrus_jamesi:4.241952):1.450190):3.419258):14.098420,Phoeniconaias_minor:23.209820):55.069633,(Ciconia_ciconia:71.982498,((Eudocimus_ruber:67.650681,Platalea_ajaja:67.650681):4.230245,Fregata_minor:71.880928):0.101578):6.296946):0.789005):0.409386):1.705561):21.724730):4.736894;
	TREE tree_8827 = (((((Meleagris_gallopavo:13.020800,Tetrao_urogallus:13.020800):0.788542,(Phasianus_colchicus:12.445833,Perdix_perdix:12.445833):1.363508):3.795388,(Alectoris_rufa:16.666580,Gallus_gallus:16.666578):0.938149):69.479492,(Anser_anser:18.274368,Anas_platyrhynchos:18.274368):68.809845):13.068564,((((((Ptilinopus_solomonensis:11.373381,Ptilinopus_pulchellus:11.373381):11.109327,Ptilinopus_magnificus:22.482710):0.167471,Ptilinopus_jambu:22.650179):59.931328,(Phaethon_rubricauda:81.966576,(Ciconia_ciconia:68.478241,((Platalea_ajaja:54.715500,Eudocimus_ruber:54.715492):13.611897,Fregata_minor:68.327393):0.150850):13.488334):0.614930):0.779750,((Phoenicopterus_chilensis:20.494617,(Phoenicopterus_roseus:18.409103,((Phoenicoparrus_andinus:8.342093,Phoenicoparrus_jamesi:8.342093):2.849295,Phoenicopterus_ruber:11.191389):7.217714):2.085515):2.570993,Phoeniconaias_minor:23.065611):60.295647):7.140502,((Sterna_elegans:19.884979,(Larus_pipixcan:4.631167,(Larus_michahellis:1.262939,Larus_delawarensis:1.262939):3.368229):15.253813):69.870033,(Neophron_percnopterus:89.215797,(((((Psarisomus_dalhousiae:18.383823,(Eurylaimus_steerii:14.413339,((Eurylaimus_javanicus:5.418212,Eurylaimus_ochromalus:5.418212):4.117190,Cymbirhynchus_macrorhynchos:9.535401):4.877937):3.970484):25.705578,Calyptomena_viridis:44.089401):20.045948,((((((Masius_chrysopterus:5.849226,Ilicura_militaris:5.849226):0.705288,((Chiroxiphia_pareola:1.511918,Chiroxiphia_caudata:1.511918):1.711923,Antilophia_galeata:3.223841):3.330673):2.353031,((((Pipra_aureola:0.770546,(Pipra_fasciicauda:0.617766,Pipra_filicauda:0.617766):0.152780):5.952619,((Machaeropterus_regulus:5.251191,(Pipra_erythrocephala:1.563920,Pipra_rubrocapilla:1.563920):3.687272):0.713754,Pipra_chloromeros:5.964946):0.758219):0.131238,Heterocercus_linteatus:6.854403):0.378178,(Lepidothrix_serena:3.077618,(Lepidothrix_nattereri:2.039245,Lepidothrix_coronata:2.039245):1.038373):4.154963):1.674964):3.456790,Neopelma_pallescens:12.364335):12.699510,(((Pipreola_whitelyi:12.539877,((Pipreola_chlorolepidota:2.972772,Pipreola_formosa:2.972772):6.427294,Pipreola_aureopectus:9.400066):3.139810):5.152197,Ampelioides_tschudii:17.692074):4.496239,(((((Procnias_tricarunculatus:13.427464,((((Xipholena_lamellipennis:2.087428,Xipholena_atropurpurea:2.087428):1.298098,Xipholena_punicea:3.385525):0.730795,Phibalura_flavirostris:4.116320):8.562447,Porphyrolaema_porphyrolaema:12.678767):0.748696):0.631626,((Lipaugus_streptophorus:9.447987,Tijuca_atra:9.447987):4.241327,(Cotinga_maculata:12.681394,(Cotinga_amabilis:9.472265,Cotinga_cotinga:9.472265):3.209129):1.007919):0.369776):1.359909,(Haematoderus_militaris:12.630104,(Pyroderus_scutatus:8.841034,Querula_purpurata:8.841035):3.789069):2.788894):3.805074,(Snowornis_subalaris:19.110382,(((Rupicola_peruvianus:3.483953,Rupicola_rupicola:3.483953):1.688752,Phoenicircus_carnifex:5.172705):11.396526,Carpornis_cucullata:16.569231):2.541150):0.113691):0.714268,Ampelion_rufaxilla:19.938341):2.249972):2.875532):3.842954,(Iodopleura_isabellae:28.579252,Tyrannus_vociferans:28.579250):0.327547):35.228550):5.137966,(Malurus_melanocephalus:57.369057,((Notiomystis_cincta:50.664288,(((Oriolus_cruentus:14.237484,Oriolus_traillii:14.237484):0.707669,(Oriolus_xanthornus:14.786654,Oriolus_oriolus:14.786654):0.158499):23.425362,(Pericrocotus_flammeus:31.679388,(Telophorus_sulfureopectus:19.068987,Telophorus_zeylonus:19.068987):12.610400):6.691126):12.293774):2.775962,(((Parus_caeruleus:21.809029,(Parus_ater:18.461342,(Parus_major:15.526530,Parus_spilonotus:15.526531):2.934812):3.347687):24.075397,(Aegithalos_caudatus:34.281361,(Zosterops_japonicus:17.500875,(Leiothrix_lutea:3.995282,Leiothrix_argentauris:3.995282):13.505592):16.780485):11.603065):2.698729,(((Regulus_satrapa:38.771900,Regulus_regulus:38.771904):8.777219,((Bombycilla_cedrorum:9.832863,(Bombycilla_japonica:8.924544,Bombycilla_garrulus:8.924544):0.908319):34.286488,(Tichodroma_muraria:39.647751,(Turdus_merula:18.675642,((Erithacus_rubecula:11.075830,(Luscinia_calliope:10.209011,Ficedula_zanthopygia:10.209011):0.866819):1.397732,Tarsiger_chrysaeus:12.473561):6.202079):20.972109):4.471601):3.429771):0.192657,((((((((Coccothraustes_vespertinus:13.618699,Coccothraustes_abeillei:13.618699):2.934121,((Mycerobas_icterioides:1.256752,Mycerobas_carnipes:1.256752):10.825509,(Mycerobas_affinis:3.365005,Mycerobas_melanozanthos:3.365005):8.717257):4.470558):5.499026,((Vestiaria_coccinea:19.140747,((((Pyrrhoplectes_epauletta:7.663066,(Pyrrhula_erythaca:3.903126,((Pyrrhula_pyrrhula:0.153079,Pyrrhula_aurantiaca:0.153079):3.521624,Pyrrhula_erythrocephala:3.674703):0.228423):3.759941):3.885178,Pinicola_enucleator:11.548244):5.856273,Bucanetes_githagineus:17.404518):1.149128,((Carpodacus_mexicanus:15.875384,(((Rhynchostruthus_socotranus:10.528715,Carpodacus_pulcherrimus:10.528715):2.288186,((Carpodacus_thura:7.447949,(Carpodacus_trifasciatus:6.382215,Carpodacus_roseus:6.382215):1.065734):0.753070,Carpodacus_rubicilloides:8.201018):4.615882):2.872327,Carpodacus_nipalensis:15.689228):0.186157):0.035563,(Haematospiza_sipahi:11.766930,Uragus_sibiricus:11.766930):4.144017):2.642699):0.587101):0.418333,((((Carduelis_spinus:5.900537,((Carduelis_atrata:1.528780,Carduelis_cucullata:1.528780):3.505694,Carduelis_tristis:5.034474):0.866063):2.164169,Carduelis_cannabina:8.064707):1.561821,((((Carduelis_hornemanni:0.621757,Carduelis_flammea:0.621757):5.204178,(Loxia_curvirostra:1.823332,Loxia_leucoptera:1.823332):4.002604):3.043690,(Carduelis_carduelis:7.310426,Carduelis_citrinella:7.310427):1.559198):0.631712,((Serinus_canaria:7.296445,(Serinus_pusillus:6.263111,Serinus_serinus:6.263111):1.033334):2.075780,Serinus_mozambicus:9.372225):0.129111):0.125190):3.167030,((Carduelis_chloris:2.389910,(Carduelis_sinica:2.024374,Carduelis_spinoides:2.024374):0.365536):8.376534,Rhodopechys_obsoletus:10.766444):2.027113):6.765523):2.492766):4.791118,(Euphonia_laniirostris:12.477493,Euphonia_saturata:12.477493):14.365470):3.204115,(Fringilla_coelebs:8.758374,Fringilla_montifringilla:8.758374):21.288704):0.288800,(((((Dendroica_petechia:6.665033,((Dendroica_coronata:6.124315,Dendroica_palmarum:6.124315):0.492481,Setophaga_ruticilla:6.616796):0.048237):6.278688,(Geothlypis_trichas:12.802505,(Vermivora_ruficapilla:1.452994,Vermivora_virginiae:1.452994):11.349511):0.141217):8.658677,Icteria_virens:21.602400):2.679049,(((Emberiza_melanocephala:10.680037,Emberiza_citrinella:10.680037):3.673628,Chlorospingus_pileatus:14.353665):0.000144,(((((Icterus_mesomelas:6.066757,(Icterus_pectoralis:5.098346,Icterus_icterus:5.098346):0.968410):1.025872,(Icterus_croconotus:5.319541,((Icterus_prosthemelas:3.416770,Icterus_cucullatus:3.416770):0.860849,Icterus_dominicensis:4.277619):1.041922):1.773088):1.728544,((((Icterus_pustulatus:1.845297,Icterus_bullockii:1.845297):0.463763,Icterus_galbula:2.309060):0.715720,(Icterus_nigrogularis:1.495696,Icterus_gularis:1.495696):1.529084):3.697621,Icterus_graduacauda:6.722400):2.098772):4.645659,(((((Cacicus_leucoramphus:5.432853,Cacicus_haemorrhous:5.432854):0.495891,(Cacicus_uropygialis:4.005713,Cacicus_cela:4.005713):1.923032):1.970525,Cacicus_melanicterus:7.899269):0.128256,(Psarocolius_wagleri:4.413386,Psarocolius_montezuma:4.413387):3.614138):4.796024,Agelaius_phoeniceus:12.823549):0.643284):0.886833,(((Sturnella_militaris:3.652589,Sturnella_bellicosa:3.652589):5.003634,((Sturnella_magna:2.088057,Sturnella_neglecta:2.088057):2.511526,Sturnella_superciliaris:4.599583):4.056640):3.429273,Xanthocephalus_xanthocephalus:12.085495):2.268170):0.000144):9.927640):1.269797,((((((Piranga_ludoviciana:3.970641,Piranga_olivacea:3.970640):4.648195,Piranga_rubra:8.618835):0.387804,Piranga_flava:9.006639):9.275691,(Cardinalis_sinuatus:7.360159,Cardinalis_cardinalis:7.360159):10.922172):1.445462,Pheucticus_ludovicianus:19.727793):2.026108,((Nesospiza_acunhae:14.540414,(Paroaria_coronata:12.283763,Coereba_flaveola:12.283764):2.256649):0.000145,(Ramphocelus_dimidiatus:13.499520,Sicalis_flaveola:13.499520):1.041038):7.213342):3.797345):4.784635):1.942995,Motacilla_flava:32.278873):6.281877,((((((Ploceus_bicolor:4.372166,(Ploceus_capensis:0.046758,Ploceus_velatus:0.046758):4.325408):0.237359,Ploceus_cucullatus:4.609526):0.913020,Ploceus_nelicourvi:5.522546):3.794992,(Ploceus_sakalava:1.487297,Ploceus_philippinus:1.487297):7.830240):0.431452,(((Quelea_quelea:3.373858,(Quelea_cardinalis:2.827395,Quelea_erythrops:2.827395):0.546464):1.599167,Foudia_madagascariensis:4.973026):2.957178,(Euplectes_afer:5.575352,((Euplectes_ardens:2.052909,Euplectes_orix:2.052909):1.670654,((Euplectes_axillaris:2.517935,Euplectes_macroura:2.517935):0.684449,Euplectes_capensis:3.202383):0.521180):1.851789):2.354851):1.818786):9.328557,((Amandava_subflava:7.885533,Amandava_amandava:7.885533):5.225641,((Taeniopygia_guttata:7.922497,Neochmia_ruficauda:7.922497):3.677241,(Erythrura_psittacea:7.961440,Erythrura_gouldiae:7.961440):3.638299):1.511436):5.966372):19.483204):9.181026):0.841376):4.857094):3.928810):11.904257):19.415661,((Apaloderma_narina:29.103991,Trogon_mesurus:29.103989):55.025265,(((Ramphastos_toco:9.315418,Ramphastos_tucanus:9.315418):13.503892,(Pteroglossus_aracari:20.476776,Selenidera_piperivora:20.476776):2.342536):29.969242,(Picumnus_exilis:31.124477,(((Sphyrapicus_varius:18.204178,((Melanerpes_candidus:8.260035,Melanerpes_formicivorus:8.260035):3.167025,Melanerpes_lewis:11.427060):6.777119):2.916445,(Picoides_tridactylus:19.276291,(Picoides_villosus:13.864015,Dendrocopos_major:13.864015):5.412276):1.844334):1.589487,(Campephilus_leucopogon:20.840881,(((((Colaptes_melanochloros:3.910929,Colaptes_chrysoides:3.910929):0.740170,Colaptes_campestris:4.651099):1.412873,Colaptes_auratus:6.063972):6.773126,Dryocopus_pileatus:12.837097):2.238186,(Picus_viridis:12.696566,Picus_squamatus:12.696566):2.378717):5.765597):1.869230):8.414369):21.664074):31.340704):4.559722):0.526828):0.539205):0.746751):9.651024):0.566114;
	TREE tree_9718 = ((((((Tetrao_urogallus:14.908825,Meleagris_gallopavo:14.908825):0.588906,(Phasianus_colchicus:13.531353,Perdix_perdix:13.531353):1.966379):4.593263,Gallus_gallus:20.090994):0.293673,Alectoris_rufa:20.384666):60.021778,(Anser_anser:22.829012,Anas_platyrhynchos:22.829010):57.577431):21.153402,((((Ciconia_ciconia:70.147171,((Platalea_ajaja:56.340244,Eudocimus_ruber:56.340240):11.091417,Fregata_minor:67.431656):2.715511):10.356121,((Ptilinopus_pulchellus:12.391106,(Ptilinopus_jambu:7.347357,Ptilinopus_solomonensis:7.347357):5.043748):9.047563,Ptilinopus_magnificus:21.438667):59.064625):0.097923,(Phaethon_rubricauda:80.314911,(((Phoenicopterus_roseus:20.607040,Phoenicopterus_chilensis:20.607040):11.335412,((Phoenicoparrus_andinus:8.434766,Phoenicoparrus_jamesi:8.434766):5.417695,Phoenicopterus_ruber:13.852461):18.089993):7.507121,Phoeniconaias_minor:39.449574):40.865337):0.286303):7.229228,(((Larus_pipixcan:3.075551,(Larus_delawarensis:1.321872,Larus_michahellis:1.321872):1.753678):11.938579,Sterna_elegans:15.014130):71.555977,((((Calyptomena_viridis:43.525280,(Psarisomus_dalhousiae:22.279341,(Eurylaimus_steerii:20.178202,(Cymbirhynchus_macrorhynchos:13.085927,(Eurylaimus_ochromalus:7.355984,Eurylaimus_javanicus:7.355984):5.729943):7.092275):2.101138):21.245939):20.795256,((((Ampelioides_tschudii:15.759773,((Pipreola_whitelyi:9.566449,(Pipreola_aureopectus:2.833146,Pipreola_formosa:2.833146):6.733303):1.854751,Pipreola_chlorolepidota:11.421200):4.338573):7.481578,(Ampelion_rufaxilla:21.681648,((((Rupicola_peruvianus:5.230839,Rupicola_rupicola:5.230839):0.364388,Phoenicircus_carnifex:5.595227):13.721881,(Phibalura_flavirostris:11.205981,Carpornis_cucullata:11.205981):8.111126):1.482105,(Snowornis_subalaris:20.202103,(((Pyroderus_scutatus:8.611103,Querula_purpurata:8.611104):2.736036,Haematoderus_militaris:11.347139):1.571348,(((Procnias_tricarunculatus:11.109987,(Porphyrolaema_porphyrolaema:9.755126,(Xipholena_lamellipennis:3.473971,(Xipholena_atropurpurea:3.249622,Xipholena_punicea:3.249622):0.224349):6.281156):1.354860):0.549522,(Lipaugus_streptophorus:8.176149,Tijuca_atra:8.176148):3.483360):0.538672,((Cotinga_maculata:1.566905,Cotinga_amabilis:1.566905):6.560523,Cotinga_cotinga:8.127428):4.070753):0.720306):7.283615):0.597111):0.882435):1.559704):4.664929,(((((((Pipra_erythrocephala:2.354829,Pipra_rubrocapilla:2.354829):4.209400,(Machaeropterus_regulus:1.375919,Pipra_chloromeros:1.375919):5.188311):1.396033,((Pipra_aureola:0.315577,Pipra_fasciicauda:0.315577):0.761443,Pipra_filicauda:1.077020):6.883243):0.990012,Heterocercus_linteatus:8.950274):1.658786,(Lepidothrix_serena:6.355050,(Lepidothrix_nattereri:4.245838,Lepidothrix_coronata:4.245838):2.109212):4.254010):2.530795,((Masius_chrysopterus:7.917149,Ilicura_militaris:7.917149):1.761132,((Chiroxiphia_pareola:4.010135,Chiroxiphia_caudata:4.010135):0.705849,Antilophia_galeata:4.715984):4.962296):3.461574):4.979164,Neopelma_pallescens:18.119019):9.787261):2.889749,(Iodopleura_isabellae:29.653118,Tyrannus_vociferans:29.653120):1.142910):33.524506):4.919721,(Malurus_melanocephalus:59.442307,((Notiomystis_cincta:51.292355,(((Oriolus_oriolus:13.199780,Oriolus_xanthornus:13.199780):0.490324,(Oriolus_traillii:12.329598,Oriolus_cruentus:12.329597):1.360506):24.413902,(Pericrocotus_flammeus:33.286915,(Telophorus_zeylonus:19.706848,Telophorus_sulfureopectus:19.706848):13.580068):4.817091):13.188349):4.634685,((((Parus_major:18.221260,(Parus_spilonotus:18.137777,Parus_ater:18.137775):0.083482):1.640017,Parus_caeruleus:19.861277):27.440105,(((Leiothrix_argentauris:3.754470,Leiothrix_lutea:3.754470):16.525826,Zosterops_japonicus:20.280294):12.414717,Aegithalos_caudatus:32.695011):14.606371):2.057692,((((Bombycilla_cedrorum:9.924756,(Bombycilla_japonica:7.562165,Bombycilla_garrulus:7.562165):2.362591):37.059044,((Turdus_merula:29.005005,(Tarsiger_chrysaeus:20.258930,(Erithacus_rubecula:18.420231,(Luscinia_calliope:16.981737,Ficedula_zanthopygia:16.981739):1.438493):1.838700):8.746076):15.845844,Tichodroma_muraria:44.850853):2.132951):0.803311,(Regulus_satrapa:35.372272,Regulus_regulus:35.372276):12.414837):0.087291,((((((Euphonia_saturata:13.346642,Euphonia_laniirostris:13.346642):13.693390,(((((Mycerobas_carnipes:2.772220,Mycerobas_melanozanthos:2.772220):6.520482,Mycerobas_icterioides:9.292703):1.398216,Mycerobas_affinis:10.690918):8.979212,(Coccothraustes_vespertinus:14.630278,Coccothraustes_abeillei:14.630278):5.039852):3.285809,((((Carduelis_chloris:2.214351,(Carduelis_sinica:1.917665,Carduelis_spinoides:1.917665):0.296685):6.661757,Rhodopechys_obsoletus:8.876108):5.005414,(((Carduelis_cannabina:8.760946,(Carduelis_spinus:6.593160,((Carduelis_atrata:1.969787,Carduelis_cucullata:1.969787):3.841786,Carduelis_tristis:5.811574):0.781586):2.167787):1.319677,((Serinus_canaria:8.262600,(Serinus_pusillus:5.847433,Serinus_serinus:5.847433):2.415167):1.696909,Serinus_mozambicus:9.959508):0.121116):0.094023,(((Loxia_leucoptera:2.166465,Loxia_curvirostra:2.166465):2.996804,(Carduelis_flammea:0.597177,Carduelis_hornemanni:0.597177):4.566092):4.794411,(Carduelis_carduelis:6.067871,Carduelis_citrinella:6.067871):3.889809):0.216967):3.706875):5.366505,((Pinicola_enucleator:13.683004,((((Pyrrhula_erythaca:1.901659,Pyrrhula_erythrocephala:1.901659):1.308891,Pyrrhula_pyrrhula:3.210550):3.821957,Pyrrhula_aurantiaca:7.032506):1.630407,Pyrrhoplectes_epauletta:8.662913):5.020090):4.596077,((Vestiaria_coccinea:16.000250,Bucanetes_githagineus:16.000248):1.401539,(((Carpodacus_rubicilloides:11.651680,(((Carpodacus_thura:8.178100,Carpodacus_trifasciatus:8.178100):0.933990,Carpodacus_pulcherrimus:9.112090):0.952624,Carpodacus_roseus:10.064714):1.586966):3.748260,((Rhynchostruthus_socotranus:8.923200,Carpodacus_nipalensis:8.923199):5.966682,Carpodacus_mexicanus:14.889881):0.510059):0.501951,(Uragus_sibiricus:15.272055,Haematospiza_sipahi:15.272055):0.629836):1.499897):0.877294):0.968945):3.707912):4.084093):0.870822,(Fringilla_coelebs:8.187408,Fringilla_montifringilla:8.187409):19.723444):0.566094,(((((((Cacicus_melanicterus:7.844024,((Cacicus_cela:5.000597,Cacicus_uropygialis:5.000597):0.861566,(Cacicus_leucoramphus:5.121222,Cacicus_haemorrhous:5.121222):0.740941):1.981861):0.222624,(Psarocolius_montezuma:4.950344,Psarocolius_wagleri:4.950343):3.116304):5.883989,((((((Icterus_cucullatus:3.406247,Icterus_croconotus:3.406247):1.065880,Icterus_dominicensis:4.472126):0.474062,Icterus_prosthemelas:4.946189):2.412135,(Icterus_mesomelas:6.302588,(Icterus_pectoralis:5.351746,Icterus_icterus:5.351746):0.950842):1.055736):1.312413,(((Icterus_nigrogularis:1.518273,Icterus_gularis:1.518273):1.468222,((Icterus_pustulatus:1.975402,Icterus_bullockii:1.975402):0.679123,Icterus_galbula:2.654525):0.331970):2.862069,Icterus_graduacauda:5.848565):2.822173):4.558845,Agelaius_phoeniceus:13.229582):0.721054):1.618812,(((Sturnella_bellicosa:3.685619,Sturnella_militaris:3.685619):7.612863,(Sturnella_superciliaris:4.081789,(Sturnella_magna:2.405380,Sturnella_neglecta:2.405380):1.676410):7.216692):2.955347,Xanthocephalus_xanthocephalus:14.253828):1.315620):2.298333,(Icteria_virens:15.899052,((Geothlypis_trichas:8.203512,(Vermivora_ruficapilla:0.906332,Vermivora_virginiae:0.906332):7.297179):0.722983,(((Dendroica_palmarum:3.763946,Dendroica_coronata:3.763946):0.580792,Setophaga_ruticilla:4.344738):0.279388,Dendroica_petechia:4.624125):4.302369):6.972557):1.968730):1.601110,((Emberiza_citrinella:15.932043,Emberiza_melanocephala:15.932043):1.987102,Chlorospingus_pileatus:17.919144):1.549748):1.771358,((((Coereba_flaveola:11.016022,Paroaria_coronata:11.016021):2.898435,Nesospiza_acunhae:13.914456):0.619311,(Sicalis_flaveola:13.803041,Ramphocelus_dimidiatus:13.803041):0.730726):3.296018,(((Piranga_rubra:7.147340,((Piranga_olivacea:2.551152,Piranga_ludoviciana:2.551152):3.219441,Piranga_flava:5.770593):1.376747):8.067809,(Cardinalis_sinuatus:6.202086,Cardinalis_cardinalis:6.202086):9.013062):1.286278,Pheucticus_ludovicianus:16.501427):1.328357):3.410465):7.236697):6.599189,Motacilla_flava:35.076134):4.143436,((((((Euplectes_ardens:3.946114,Euplectes_orix:3.946115):2.821776,((Euplectes_axillaris:5.080682,Euplectes_macroura:5.080682):1.022006,Euplectes_capensis:6.102687):0.665203):2.205306,Euplectes_afer:8.973196):4.058103,(Foudia_madagascariensis:10.722525,((Quelea_erythrops:1.615588,Quelea_cardinalis:1.615588):5.677289,Quelea_quelea:7.292877):3.429647):2.308775):3.535350,((Ploceus_philippinus:7.514111,(Ploceus_nelicourvi:7.411823,Ploceus_sakalava:7.411823):0.102287):7.960905,(((Ploceus_capensis:0.129295,Ploceus_velatus:0.129295):5.776819,Ploceus_bicolor:5.906115):0.701727,Ploceus_cucullatus:6.607842):8.867174):1.091634):13.381286,((Amandava_subflava:9.763249,Amandava_amandava:9.763249):9.073635,((Neochmia_ruficauda:10.757301,Taeniopygia_guttata:10.757301):5.086596,(Erythrura_gouldiae:11.140184,Erythrura_psittacea:11.140184):4.703713):2.992987):11.111050):9.271639):8.654829):1.484673):6.567965):3.515266):9.797951):14.794460,(Neophron_percnopterus:81.780396,((Trogon_mesurus:28.127884,Apaloderma_narina:28.127882):47.326393,(((Ramphastos_toco:5.037262,Ramphastos_tucanus:5.037262):12.437115,(Pteroglossus_aracari:15.944756,Selenidera_piperivora:15.944756):1.529622):20.682228,((((Picoides_tridactylus:14.990910,(Dendrocopos_major:11.074288,Picoides_villosus:11.074288):3.916620):1.609350,(Sphyrapicus_varius:15.621616,(Melanerpes_lewis:10.569582,(Melanerpes_candidus:7.330931,Melanerpes_formicivorus:7.330931):3.238651):5.052033):0.978643):3.303631,(Campephilus_leucopogon:18.313559,(((Colaptes_auratus:6.011017,((Colaptes_chrysoides:0.474413,Colaptes_melanochloros:0.474413):3.917141,Colaptes_campestris:4.391554):1.619463):4.785833,Dryocopus_pileatus:10.796849):1.836696,(Picus_viridis:5.191032,Picus_squamatus:5.191032):7.442513):5.680013):1.590332):4.311854,Picumnus_exilis:24.215744):13.940862):37.297668):6.326121):2.254317):2.535389):1.260336):13.729406):6.260698;
	TREE tree_2821 = (((Alectoris_rufa:20.308468,(((Meleagris_gallopavo:12.796492,Tetrao_urogallus:12.796492):0.918069,(Phasianus_colchicus:12.186024,Perdix_perdix:12.186023):1.528538):4.302783,Gallus_gallus:18.017342):2.291123):60.455193,(Anser_anser:12.351744,Anas_platyrhynchos:12.351744):68.411919):12.832510,((Phaethon_rubricauda:80.145058,((((Phoenicopterus_roseus:16.175219,((Phoenicoparrus_andinus:8.177535,Phoenicoparrus_jamesi:8.177535):5.282187,Phoenicopterus_ruber:13.459723):2.715496):0.568984,Phoenicopterus_chilensis:16.744204):8.967650,Phoeniconaias_minor:25.711853):49.079376,((Ciconia_ciconia:70.398781,((Eudocimus_ruber:54.725925,Platalea_ajaja:54.725922):12.620253,Fregata_minor:67.346176):3.052607):4.116570,(((Ptilinopus_pulchellus:11.156030,Ptilinopus_solomonensis:11.156029):10.418318,Ptilinopus_magnificus:21.574347):0.954482,Ptilinopus_jambu:22.528830):51.986519):0.275881):5.353829):2.393993,((Sterna_elegans:17.418774,(Larus_pipixcan:3.334344,(Larus_delawarensis:1.259480,Larus_michahellis:1.259480):2.074864):14.084430):65.086655,((((Apaloderma_narina:27.083746,Trogon_mesurus:27.083746):48.489983,(((Ramphastos_tucanus:4.768176,Ramphastos_toco:4.768176):7.207691,(Selenidera_piperivora:10.311839,Pteroglossus_aracari:10.311839):1.664028):28.919529,(((Campephilus_leucopogon:17.012037,((Dryocopus_pileatus:10.863380,((Colaptes_auratus:3.848184,Colaptes_chrysoides:3.848184):3.231093,(Colaptes_campestris:4.349647,Colaptes_melanochloros:4.349647):2.729630):3.784103):2.069230,(Picus_squamatus:11.578871,Picus_viridis:11.578871):1.353740):4.079427):1.532899,((Picoides_tridactylus:15.206223,(Dendrocopos_major:11.415664,Picoides_villosus:11.415663):3.790561):2.463889,(Sphyrapicus_varius:15.493444,(Melanerpes_lewis:12.890620,(Melanerpes_formicivorus:12.323372,Melanerpes_candidus:12.323372):0.567247):2.602824):2.176670):0.874824):10.769625,Picumnus_exilis:29.314562):11.580833):34.678333):5.134055,Neophron_percnopterus:80.707779):1.108159,(((((((Eurylaimus_javanicus:2.941757,Eurylaimus_ochromalus:2.941757):11.160543,Cymbirhynchus_macrorhynchos:14.102301):1.050388,Eurylaimus_steerii:15.152689):3.225409,Psarisomus_dalhousiae:18.378098):28.166721,Calyptomena_viridis:46.544819):14.351842,(((((((Lepidothrix_coronata:2.939328,Lepidothrix_nattereri:2.939327):1.326506,Lepidothrix_serena:4.265834):3.906263,(((Pipra_chloromeros:6.060504,((Pipra_rubrocapilla:2.283417,Pipra_erythrocephala:2.283417):2.926894,Machaeropterus_regulus:5.210310):0.850194):0.702173,(Pipra_fasciicauda:0.517637,(Pipra_filicauda:0.453395,Pipra_aureola:0.453395):0.064242):6.245041):0.372113,Heterocercus_linteatus:7.134790):1.037306):2.617554,((Masius_chrysopterus:6.473336,Ilicura_militaris:6.473337):1.346423,(Antilophia_galeata:4.859353,(Chiroxiphia_caudata:2.622565,Chiroxiphia_pareola:2.622565):2.236788):2.960407):2.969891):1.393625,Neopelma_pallescens:12.183276):4.552177,(Tyrannus_vociferans:16.121731,Iodopleura_isabellae:16.121729):0.613723):6.857696,(((((Phoenicircus_carnifex:7.601646,(Rupicola_rupicola:4.286758,Rupicola_peruvianus:4.286758):3.314888):6.506148,Carpornis_cucullata:14.107794):3.799367,(Snowornis_subalaris:17.664955,((((Querula_purpurata:4.350424,Phibalura_flavirostris:4.350424):3.916389,Pyroderus_scutatus:8.266813):4.781097,Haematoderus_militaris:13.047911):1.292322,(((Tijuca_atra:9.261311,Lipaugus_streptophorus:9.261312):4.071537,(Procnias_tricarunculatus:11.922972,(Porphyrolaema_porphyrolaema:11.342158,((Xipholena_punicea:3.273426,Xipholena_lamellipennis:3.273426):0.010493,Xipholena_atropurpurea:3.283920):8.058239):0.580814):1.409876):0.600201,((Cotinga_cotinga:6.161002,Cotinga_amabilis:6.161001):6.693227,Cotinga_maculata:12.854229):1.078820):0.407184):3.324723):0.242205):1.474902,Ampelion_rufaxilla:19.382063):0.766934,(Ampelioides_tschudii:13.687841,((Pipreola_whitelyi:6.166799,Pipreola_formosa:6.166799):3.062768,(Pipreola_aureopectus:1.179014,Pipreola_chlorolepidota:1.179014):8.050552):4.458276):6.461156):3.444152):37.303513):4.786399,(Malurus_melanocephalus:51.571266,((Notiomystis_cincta:41.803936,((Pericrocotus_flammeus:31.614525,(Telophorus_sulfureopectus:17.200027,Telophorus_zeylonus:17.200029):14.414496):4.759434,((Oriolus_xanthornus:11.185233,Oriolus_oriolus:11.185233):0.889600,(Oriolus_cruentus:9.552978,Oriolus_traillii:9.552978):2.521854):24.299129):5.429977):8.011850,((((Parus_ater:18.924946,(Parus_spilonotus:15.599873,Parus_major:15.599874):3.325074):3.295857,Parus_caeruleus:22.220802):20.188372,((Zosterops_japonicus:11.747545,(Leiothrix_argentauris:2.090888,Leiothrix_lutea:2.090888):9.656658):22.127773,Aegithalos_caudatus:33.875320):8.533854):3.741194,(((Regulus_satrapa:28.808615,Regulus_regulus:28.808615):16.043125,(((Turdus_merula:29.504684,(Tarsiger_chrysaeus:21.824375,(Erithacus_rubecula:19.571302,(Luscinia_calliope:18.771477,Ficedula_zanthopygia:18.771477):0.799826):2.253073):7.680308):12.501087,Tichodroma_muraria:42.005775):1.475471,(Bombycilla_cedrorum:16.775671,(Bombycilla_japonica:12.988262,Bombycilla_garrulus:12.988262):3.787410):26.705570):1.370497):0.099003,(((((Euplectes_afer:7.826525,((Euplectes_ardens:4.107879,Euplectes_orix:4.107879):1.516852,((Euplectes_axillaris:4.064985,Euplectes_macroura:4.064985):0.654811,Euplectes_capensis:4.719796):0.904935):2.201794):1.636411,(Foudia_madagascariensis:6.588707,((Quelea_cardinalis:4.688384,Quelea_quelea:4.688384):0.822670,Quelea_erythrops:5.511054):1.077654):2.874229):2.470898,((Ploceus_cucullatus:5.970919,(Ploceus_bicolor:5.330950,(Ploceus_capensis:0.265180,Ploceus_velatus:0.265180):5.065770):0.639969):5.607995,(Ploceus_sakalava:11.145255,(Ploceus_nelicourvi:11.018764,Ploceus_philippinus:11.018764):0.126490):0.433659):0.354921):12.967226,((Amandava_amandava:8.157621,Amandava_subflava:8.157621):5.736852,((Erythrura_psittacea:10.932228,Erythrura_gouldiae:10.932228):1.528906,(Taeniopygia_guttata:8.994898,Neochmia_ruficauda:8.994898):3.466236):1.433339):11.006587):12.842811,(((((Euphonia_saturata:10.578169,Euphonia_laniirostris:10.578169):10.198411,((((Mycerobas_melanozanthos:1.622273,Mycerobas_affinis:1.622273):8.640070,(Mycerobas_icterioides:1.133475,Mycerobas_carnipes:1.133475):9.128868):4.133279,(Coccothraustes_vespertinus:2.417233,Coccothraustes_abeillei:2.417233):11.978388):4.520366,(((((Carduelis_cannabina:6.837699,(Carduelis_spinus:5.616505,((Carduelis_atrata:1.817516,Carduelis_cucullata:1.817516):3.341794,Carduelis_tristis:5.159309):0.457196):1.221194):1.889300,(Serinus_mozambicus:8.551801,(Serinus_canaria:7.193044,(Serinus_serinus:5.224876,Serinus_pusillus:5.224876):1.968168):1.358757):0.175197):0.355618,((Carduelis_citrinella:5.637369,Carduelis_carduelis:5.637368):3.127197,((Loxia_curvirostra:1.957197,Loxia_leucoptera:1.957197):1.886214,(Carduelis_flammea:0.849074,Carduelis_hornemanni:0.849074):2.994336):4.921155):0.318051):1.806990,(Rhodopechys_obsoletus:7.388109,((Carduelis_sinica:1.536885,Carduelis_spinoides:1.536885):0.251455,Carduelis_chloris:1.788340):5.599769):3.501497):5.891625,(((Vestiaria_coccinea:13.890177,Bucanetes_githagineus:13.890177):1.335343,(((Carpodacus_rubicilloides:9.752049,(((Carpodacus_trifasciatus:5.205233,Carpodacus_thura:5.205233):0.465100,Carpodacus_pulcherrimus:5.670332):1.005064,Carpodacus_roseus:6.675397):3.076653):4.580119,(Carpodacus_mexicanus:12.812590,Carpodacus_nipalensis:12.812590):1.519578):0.094821,(Haematospiza_sipahi:12.264928,Uragus_sibiricus:12.264928):2.162061):0.798530):1.284588,(((((Pyrrhula_erythaca:0.109752,Pyrrhula_erythrocephala:0.109752):2.860463,Pyrrhula_pyrrhula:2.970215):4.522531,Pyrrhula_aurantiaca:7.492746):1.705287,(Pyrrhoplectes_epauletta:2.955169,Rhynchostruthus_socotranus:2.955169):6.242864):4.017526,Pinicola_enucleator:13.215559):3.294549):0.271124):2.134755):1.860592):3.203062,(Fringilla_coelebs:7.139750,Fringilla_montifringilla:7.139750):16.839891):1.207310,(((Pheucticus_ludovicianus:15.467253,((Piranga_rubra:6.249582,((Piranga_ludoviciana:3.174761,Piranga_olivacea:3.174761):2.616535,Piranga_flava:5.791296):0.458286):6.797671,(Cardinalis_sinuatus:6.867976,Cardinalis_cardinalis:6.867976):6.179277):2.420000):2.518892,(((Coereba_flaveola:11.369194,Paroaria_coronata:11.369194):2.485051,Nesospiza_acunhae:13.854246):0.242228,(Ramphocelus_dimidiatus:12.840557,Sicalis_flaveola:12.840557):1.255916):3.889672):3.164464,((((Emberiza_melanocephala:8.639959,Emberiza_citrinella:8.639960):3.882314,Chlorospingus_pileatus:12.522273):0.000125,(((((((Cacicus_cela:4.318534,Cacicus_uropygialis:4.318534):1.110438,(Cacicus_haemorrhous:5.236703,Cacicus_leucoramphus:5.236703):0.192269):0.642766,Cacicus_melanicterus:6.071738):0.770197,(Psarocolius_montezuma:3.688593,Psarocolius_wagleri:3.688593):3.153342):4.345562,((Icterus_graduacauda:5.098782,((Icterus_galbula:1.973286,(Icterus_pustulatus:1.577142,Icterus_bullockii:1.577142):0.396144):0.317258,(Icterus_gularis:1.115917,Icterus_nigrogularis:1.115917):1.174628):2.808237):1.741956,(((Icterus_pectoralis:4.599221,Icterus_icterus:4.599221):0.386011,Icterus_mesomelas:4.985232):0.771978,((Icterus_croconotus:3.128150,Icterus_dominicensis:3.128150):0.275492,(Icterus_prosthemelas:2.687410,Icterus_cucullatus:2.687410):0.716232):2.353568):1.083528):4.346759):0.388929,Agelaius_phoeniceus:11.576427):0.945847,(((Sturnella_militaris:3.965948,Sturnella_bellicosa:3.965948):5.185262,(Sturnella_superciliaris:4.060217,(Sturnella_magna:2.709852,Sturnella_neglecta:2.709852):1.350365):5.090992):2.564149,Xanthocephalus_xanthocephalus:11.715359):0.806915):0.000125):6.190695,(((((Dendroica_palmarum:5.097457,Dendroica_coronata:5.097457):0.330183,Setophaga_ruticilla:5.427640):0.101071,Dendroica_petechia:5.528711):4.376463,((Vermivora_ruficapilla:1.016772,Vermivora_virginiae:1.016772):8.424404,Geothlypis_trichas:9.441176):0.463999):8.661914,Icteria_virens:18.567089):0.146005):2.437515):4.036343):7.683457,Motacilla_flava:32.870411):4.873463):7.206871):1.199626):3.665418):1.755475):14.111797):16.132885):0.689486):0.033625):11.057117):0.208294;
	TREE tree_442 = (((Alectoris_rufa:22.908859,(((Tetrao_urogallus:15.397591,Meleagris_gallopavo:15.397591):2.319871,(Phasianus_colchicus:15.503797,Perdix_perdix:15.503796):2.213666):4.278085,Gallus_gallus:21.995548):0.913311):65.793457,(Anser_anser:17.376286,Anas_platyrhynchos:17.376287):71.326035):13.805593,((((Larus_pipixcan:4.022619,(Larus_michahellis:1.668955,Larus_delawarensis:1.668955):2.353665):16.234194,Sterna_elegans:20.256813):63.604988,((((Calyptomena_viridis:44.383797,((Eurylaimus_steerii:14.666046,((Eurylaimus_ochromalus:4.372271,Eurylaimus_javanicus:4.372271):6.251030,Cymbirhynchus_macrorhynchos:10.623302):4.042745):3.676144,Psarisomus_dalhousiae:18.342190):26.041607):18.430784,((Iodopleura_isabellae:30.792179,Tyrannus_vociferans:30.792175):2.458321,(((((Masius_chrysopterus:6.108330,Ilicura_militaris:6.108330):1.081622,((Chiroxiphia_pareola:1.304470,Chiroxiphia_caudata:1.304470):2.117824,Antilophia_galeata:3.422294):3.767659):3.268268,((Heterocercus_linteatus:7.082302,((Machaeropterus_regulus:5.417749,(Pipra_erythrocephala:1.346006,Pipra_rubrocapilla:1.346006):4.071743):1.162907,(Pipra_filicauda:1.545904,(Pipra_chloromeros:0.922469,(Pipra_fasciicauda:0.659736,Pipra_aureola:0.659736):0.262733):0.623435):5.034752):0.501646):0.472081,((Lepidothrix_nattereri:1.228643,Lepidothrix_coronata:1.228643):2.652419,Lepidothrix_serena:3.881062):3.673321):2.903838):2.409510,Neopelma_pallescens:12.867730):13.798926,((Ampelioides_tschudii:15.825374,((Pipreola_aureopectus:11.328745,Pipreola_whitelyi:11.328745):3.343734,(Pipreola_formosa:11.025722,Pipreola_chlorolepidota:11.025723):3.646757):1.152895):6.581228,((((Rupicola_peruvianus:4.389398,Rupicola_rupicola:4.389398):1.038220,Phoenicircus_carnifex:5.427618):14.276220,((Carpornis_cucullata:15.959954,Snowornis_subalaris:15.959954):2.702950,(((Pyroderus_scutatus:9.332048,Querula_purpurata:9.332049):3.831137,Haematoderus_militaris:13.163186):2.840670,(((Procnias_tricarunculatus:13.708225,(Porphyrolaema_porphyrolaema:12.556536,((Xipholena_atropurpurea:3.895378,(Xipholena_lamellipennis:2.063276,Xipholena_punicea:2.063276):1.832102):2.672293,Phibalura_flavirostris:6.567671):5.988864):1.151689):0.552179,(Lipaugus_streptophorus:8.017678,Tijuca_atra:8.017679):6.242725):0.850707,(Cotinga_maculata:6.249075,(Cotinga_amabilis:1.943103,Cotinga_cotinga:1.943103):4.305972):8.862035):0.892746):2.659048):1.040934):0.385629,Ampelion_rufaxilla:20.089468):2.317133):4.260056):6.583843):29.564079):4.808048,(Malurus_melanocephalus:52.407265,((Notiomystis_cincta:48.358692,((Pericrocotus_flammeus:32.902000,(Telophorus_sulfureopectus:20.408892,Telophorus_zeylonus:20.408892):12.493109):3.584464,((Oriolus_oriolus:14.271451,Oriolus_xanthornus:14.271452):2.753941,(Oriolus_cruentus:16.100071,Oriolus_traillii:16.100071):0.925321):19.461071):11.872228):2.834716,(((((Parus_spilonotus:15.002258,Parus_major:15.002258):2.311422,Parus_ater:17.313679):2.953269,Parus_caeruleus:20.266949):22.640255,(((Leiothrix_lutea:2.871193,Leiothrix_argentauris:2.871193):12.050034,Zosterops_japonicus:14.921227):19.259207,Aegithalos_caudatus:34.180431):8.726769):1.742232,(((Regulus_regulus:34.637295,Regulus_satrapa:34.637295):8.552136,(((Turdus_merula:25.845318,(Tarsiger_chrysaeus:17.586077,(Erithacus_rubecula:16.277386,(Luscinia_calliope:15.557607,Ficedula_zanthopygia:15.557607):0.719779):1.308691):8.259240):12.281129,Tichodroma_muraria:38.126446):3.448963,(Bombycilla_cedrorum:14.998376,(Bombycilla_japonica:12.607909,Bombycilla_garrulus:12.607909):2.390466):26.577032):1.614022):1.331799,(((((Ploceus_nelicourvi:10.755326,(((Ploceus_bicolor:4.533022,Ploceus_sakalava:4.533022):1.337623,(Ploceus_velatus:0.123772,Ploceus_capensis:0.123772):5.746874):1.448731,Ploceus_cucullatus:7.319377):3.435949):4.919537,Ploceus_philippinus:15.674864):0.450526,((Foudia_madagascariensis:11.086545,(Quelea_quelea:6.108611,(Quelea_cardinalis:4.665719,Quelea_erythrops:4.665719):1.442892):4.977934):3.852902,(Euplectes_afer:9.352126,(((Euplectes_axillaris:5.533227,Euplectes_macroura:5.533227):0.920190,Euplectes_capensis:6.453417):0.328016,(Euplectes_orix:2.355183,Euplectes_ardens:2.355183):4.426250):2.570693):5.587320):1.185941):11.414089,((Amandava_subflava:7.960224,Amandava_amandava:7.960224):8.606754,((Taeniopygia_guttata:9.807161,Neochmia_ruficauda:9.807162):5.810727,(Erythrura_gouldiae:2.815912,Erythrura_psittacea:2.815912):12.801977):0.949089):10.972500):7.638498,(((((((Coccothraustes_vespertinus:11.127699,Coccothraustes_abeillei:11.127699):4.015901,((Mycerobas_icterioides:5.859395,Mycerobas_carnipes:5.859395):5.201227,(Mycerobas_affinis:2.139882,Mycerobas_melanozanthos:2.139882):8.920740):4.082978):7.049376,(((((Carduelis_spinoides:1.415485,Carduelis_sinica:1.415485):1.291227,Carduelis_chloris:2.706712):6.231019,Rhodopechys_obsoletus:8.937731):3.776966,(((Carduelis_cannabina:7.135207,(((Carduelis_cucullata:1.492165,Carduelis_atrata:1.492165):3.947328,Carduelis_spinus:5.439493):1.324803,Carduelis_tristis:6.764295):0.370912):1.420400,((Serinus_pusillus:6.138144,(Serinus_serinus:5.039096,Serinus_canaria:5.039096):1.099048):2.311925,Serinus_mozambicus:8.450068):0.105538):0.161337,((Carduelis_carduelis:6.246023,Carduelis_citrinella:6.246023):2.167690,((Loxia_leucoptera:1.703888,Loxia_curvirostra:1.703888):3.859553,(Carduelis_flammea:0.657210,Carduelis_hornemanni:0.657210):4.906231):2.850273):0.303232):3.997752):7.606748,((Bucanetes_githagineus:17.511784,(((Pyrrhula_erythaca:3.666575,((Pyrrhula_aurantiaca:1.826165,Pyrrhula_pyrrhula:1.826165):1.468263,Pyrrhula_erythrocephala:3.294428):0.372147):3.350849,Pyrrhoplectes_epauletta:7.017424):7.333676,Pinicola_enucleator:14.351101):3.160684):1.033720,(((Uragus_sibiricus:14.987179,Haematospiza_sipahi:14.987179):0.652426,(((Carpodacus_nipalensis:12.927280,Rhynchostruthus_socotranus:12.927279):1.251478,Carpodacus_mexicanus:14.178759):0.811269,(Carpodacus_rubicilloides:13.036563,(((Carpodacus_pulcherrimus:3.717317,Carpodacus_thura:3.717317):1.498715,Carpodacus_trifasciatus:5.216032):1.915560,Carpodacus_roseus:7.131592):5.904971):1.953464):0.649579):1.436687,Vestiaria_coccinea:17.076292):1.469212):1.775940):1.871531):3.437394,(Euphonia_saturata:6.603596,Euphonia_laniirostris:6.603596):19.026775):2.411248,(Fringilla_coelebs:10.240925,Fringilla_montifringilla:10.240925):17.800694):1.336737,(((((Piranga_rubra:6.376770,(Piranga_flava:5.517297,(Piranga_olivacea:2.318854,Piranga_ludoviciana:2.318854):3.198443):0.859473):8.880802,(Cardinalis_sinuatus:6.725693,Cardinalis_cardinalis:6.725692):8.531879):2.120575,Pheucticus_ludovicianus:17.378147):0.826588,((Nesospiza_acunhae:16.032900,(Paroaria_coronata:12.140741,Coereba_flaveola:12.140740):3.892160):0.465320,(Ramphocelus_dimidiatus:14.427183,Sicalis_flaveola:14.427184):2.071036):1.706514):4.971529,(((Emberiza_melanocephala:15.242496,Emberiza_citrinella:15.242496):1.685566,Chlorospingus_pileatus:16.928064):3.917310,((Icteria_virens:12.917578,((Dendroica_petechia:3.675987,((Dendroica_coronata:3.263243,Dendroica_palmarum:3.263243):0.234997,Setophaga_ruticilla:3.498240):0.177747):2.752961,(Geothlypis_trichas:6.270214,(Vermivora_virginiae:1.069720,Vermivora_ruficapilla:1.069720):5.200494):0.158733):6.488630):0.572991,(((Agelaius_phoeniceus:9.991573,((((Cacicus_haemorrhous:4.269126,Cacicus_leucoramphus:4.269126):0.670945,(Cacicus_cela:4.224672,Cacicus_uropygialis:4.224672):0.715399):0.514769,Cacicus_melanicterus:5.454840):0.211508,(Psarocolius_montezuma:4.284267,Psarocolius_wagleri:4.284267):1.382081):4.325225):0.012161,(((((Icterus_pectoralis:1.991100,Icterus_croconotus:1.991100):1.842620,Icterus_icterus:3.833720):0.433981,Icterus_mesomelas:4.267701):1.408188,(Icterus_prosthemelas:3.314144,(Icterus_cucullatus:2.924786,Icterus_dominicensis:2.924786):0.389358):2.361744):0.110857,(((Icterus_pustulatus:1.506225,Icterus_bullockii:1.506225):0.430839,((Icterus_gularis:0.744460,Icterus_nigrogularis:0.744460):1.157466,Icterus_galbula:1.901926):0.035138):2.041126,Icterus_graduacauda:3.978190):1.808555):4.216990):0.501129,((((Sturnella_magna:1.951134,Sturnella_neglecta:1.951134):1.474138,Sturnella_superciliaris:3.425272):4.295573,(Sturnella_bellicosa:3.204283,Sturnella_militaris:3.204283):4.516562):2.293479,Xanthocephalus_xanthocephalus:10.014324):0.490540):2.985705):7.354804):2.330892):6.202090):2.023967,Motacilla_flava:31.402325):3.775654):9.343253):0.128205):6.543973):1.213856):15.215364):13.662073,(Neophron_percnopterus:81.092422,((Apaloderma_narina:27.745159,Trogon_mesurus:27.745159):49.099716,(((Ramphastos_tucanus:7.316388,Ramphastos_toco:7.316388):19.545887,(Pteroglossus_aracari:23.274813,Selenidera_piperivora:23.274815):3.587461):19.398226,(((Campephilus_leucopogon:21.081675,((Picus_viridis:14.361667,Picus_squamatus:14.361668):1.550851,(Dryocopus_pileatus:13.716907,(((Colaptes_chrysoides:4.391181,Colaptes_melanochloros:4.391181):1.236773,Colaptes_campestris:5.627954):3.437027,Colaptes_auratus:9.064981):4.651926):2.195612):5.169155):1.665345,((Sphyrapicus_varius:20.579168,((Melanerpes_formicivorus:10.341229,Melanerpes_candidus:10.341229):5.250335,Melanerpes_lewis:15.591564):4.987603):1.249656,((Dendrocopos_major:15.571249,Picoides_villosus:15.571248):5.198236,Picoides_tridactylus:20.769485):1.059340):0.918195):12.848942,Picumnus_exilis:35.595959):10.664541):30.584373):4.247558):0.192269):2.577099):0.695697,(Phaethon_rubricauda:77.742569,((Ciconia_ciconia:70.678215,((Eudocimus_ruber:57.158886,Platalea_ajaja:57.158890):12.994144,Fregata_minor:70.153030):0.525182):6.592836,((((Phoenicopterus_roseus:21.375570,Phoenicopterus_chilensis:21.375570):9.956484,((Phoenicoparrus_andinus:6.357848,Phoenicoparrus_jamesi:6.357848):11.101022,Phoenicopterus_ruber:17.458870):13.873185):1.781259,Phoeniconaias_minor:33.113312):43.471153,((Ptilinopus_jambu:5.718650,Ptilinopus_magnificus:5.718651):12.730787,(Ptilinopus_solomonensis:10.656713,Ptilinopus_pulchellus:10.656713):7.792725):58.135029):0.686585):0.471522):6.814922):17.950411):4.073135;
	TREE tree_7841 = (((Alectoris_rufa:24.695711,(((Meleagris_gallopavo:17.392351,Tetrao_urogallus:17.392353):2.618054,(Phasianus_colchicus:18.631199,Perdix_perdix:18.631199):1.379207):3.724746,Gallus_gallus:23.735151):0.960563):58.254601,(Anser_anser:16.647228,Anas_platyrhynchos:16.647228):66.303085):23.721840,(((Sterna_elegans:17.020411,(Larus_pipixcan:3.679724,(Larus_michahellis:1.124241,Larus_delawarensis:1.124241):2.555483):13.340688):73.659958,((((((Eurylaimus_steerii:9.231750,((Eurylaimus_ochromalus:2.282069,Eurylaimus_javanicus:2.282070):6.577228,Cymbirhynchus_macrorhynchos:8.859297):0.372452):3.487547,Psarisomus_dalhousiae:12.719297):22.570179,Calyptomena_viridis:35.289474):26.833904,((Iodopleura_isabellae:40.214813,Tyrannus_vociferans:40.214817):0.499622,((((((((Pipra_filicauda:0.661051,Pipra_fasciicauda:0.661051):0.046612,Pipra_aureola:0.707663):9.151000,((Pipra_chloromeros:6.536807,(Pipra_erythrocephala:2.089204,Pipra_rubrocapilla:2.089204):4.447603):1.271629,Machaeropterus_regulus:7.808435):2.050227):0.823782,Heterocercus_linteatus:10.682446):0.767968,(Lepidothrix_serena:5.880993,(Lepidothrix_nattereri:5.665074,Lepidothrix_coronata:5.665075):0.215918):5.569420):2.108467,((Masius_chrysopterus:9.721328,Ilicura_militaris:9.721328):1.750021,((Chiroxiphia_caudata:3.068570,Chiroxiphia_pareola:3.068570):1.528424,Antilophia_galeata:4.596993):6.874355):2.087531):3.826871,Neopelma_pallescens:17.385752):16.027435,((((Pipreola_chlorolepidota:3.008083,Pipreola_whitelyi:3.008083):5.633552,(Pipreola_aureopectus:0.306869,Pipreola_formosa:0.306869):8.334765):8.795731,Ampelioides_tschudii:17.437365):9.233845,(Ampelion_rufaxilla:24.499863,((Snowornis_subalaris:21.619337,(Haematoderus_militaris:16.836130,((Pyroderus_scutatus:12.930128,Querula_purpurata:12.930128):3.599741,((((((Xipholena_lamellipennis:0.784988,Xipholena_atropurpurea:0.784988):1.901010,Xipholena_punicea:2.685998):10.427165,Porphyrolaema_porphyrolaema:13.113163):1.130789,Procnias_tricarunculatus:14.243952):1.048428,((Cotinga_amabilis:1.029774,Cotinga_cotinga:1.029774):3.050338,Cotinga_maculata:4.080112):11.212268):0.314777,((Phibalura_flavirostris:9.294462,Tijuca_atra:9.294461):1.040468,Lipaugus_streptophorus:10.334929):5.272227):0.922713):0.306261):4.783207):1.748557,(Carpornis_cucullata:18.555693,((Rupicola_peruvianus:6.886597,Rupicola_rupicola:6.886597):0.580249,Phoenicircus_carnifex:7.466846):11.088846):4.812202):1.131968):2.171348):6.741977):7.301250):21.408943):10.906945,(Malurus_melanocephalus:63.352360,((Notiomystis_cincta:51.256226,((((Oriolus_xanthornus:14.677649,Oriolus_oriolus:14.677648):0.088757,Oriolus_cruentus:14.766405):0.138412,Oriolus_traillii:14.904818):26.878895,(Pericrocotus_flammeus:36.554333,(Telophorus_zeylonus:20.942242,Telophorus_sulfureopectus:20.942242):15.612089):5.229382):9.472512):6.900617,(((((Parus_spilonotus:16.085175,Parus_major:16.085175):1.640383,Parus_ater:17.725557):5.954984,Parus_caeruleus:23.680542):26.527697,(Aegithalos_caudatus:37.447010,(Zosterops_japonicus:23.695847,(Leiothrix_lutea:4.300602,Leiothrix_argentauris:4.300602):19.395245):13.751165):12.761224):1.891412,((((Tichodroma_muraria:46.881218,(Turdus_merula:26.331961,(Tarsiger_chrysaeus:19.710831,(Erithacus_rubecula:17.231884,(Luscinia_calliope:15.832743,Ficedula_zanthopygia:15.832743):1.399141):2.478948):6.621129):20.549255):2.876774,(Bombycilla_cedrorum:17.853529,(Bombycilla_garrulus:15.300057,Bombycilla_japonica:15.300057):2.553471):31.904461):1.420672,(Regulus_satrapa:42.424564,Regulus_regulus:42.424564):8.754099):0.124276,((Motacilla_flava:32.841423,((((((Coccothraustes_abeillei:3.612488,Coccothraustes_vespertinus:3.612488):13.028160,(Mycerobas_carnipes:10.425566,((Mycerobas_melanozanthos:4.197644,Mycerobas_affinis:4.197644):4.804542,Mycerobas_icterioides:9.002186):1.423380):6.215082):7.328217,((((((Carpodacus_nipalensis:15.470938,Carpodacus_mexicanus:15.470938):0.893630,((Carpodacus_roseus:8.041002,((Carpodacus_trifasciatus:7.225280,Carpodacus_thura:7.225280):0.783174,Carpodacus_pulcherrimus:8.008453):0.032548):2.912930,Carpodacus_rubicilloides:10.953932):5.410635):0.772016,(Haematospiza_sipahi:13.997048,Uragus_sibiricus:13.997048):3.139535):1.311269,(Bucanetes_githagineus:17.004177,Vestiaria_coccinea:17.004177):1.443675):1.322079,((Rhodopechys_obsoletus:9.913679,(Rhynchostruthus_socotranus:6.279844,((Carduelis_sinica:2.750099,Carduelis_spinoides:2.750099):0.788551,Carduelis_chloris:3.538650):2.741194):3.633835):4.169118,(((Carduelis_flammea:0.711542,Carduelis_hornemanni:0.711542):6.394974,(Loxia_curvirostra:1.862198,Loxia_leucoptera:1.862198):5.244318):3.848788,((Carduelis_carduelis:7.618558,Carduelis_citrinella:7.618558):3.149070,(((Serinus_canaria:6.740766,(Serinus_serinus:5.550709,Serinus_pusillus:5.550709):1.190057):3.091910,Serinus_mozambicus:9.832676):0.062925,(Carduelis_cannabina:8.004113,(Carduelis_spinus:5.859373,(Carduelis_tristis:5.592511,(Carduelis_cucullata:1.563121,Carduelis_atrata:1.563121):4.029390):0.266863):2.144740):1.891488):0.872027):0.187676):3.127493):5.687134):0.780209,((Pyrrhoplectes_epauletta:10.837787,((Pyrrhula_erythrocephala:0.501694,Pyrrhula_erythaca:0.501694):4.571376,(Pyrrhula_pyrrhula:2.080316,Pyrrhula_aurantiaca:2.080316):2.992754):5.764716):7.119356,Pinicola_enucleator:17.957142):2.592998):3.418725):3.742005,(Euphonia_saturata:15.154905,Euphonia_laniirostris:15.154904):12.555964):3.765155,(Fringilla_coelebs:11.276426,Fringilla_montifringilla:11.276426):20.199596):0.549237,((((Nesospiza_acunhae:13.402483,(Coereba_flaveola:10.957468,Paroaria_coronata:10.957467):2.445014):1.628752,(Sicalis_flaveola:11.480722,Ramphocelus_dimidiatus:11.480724):3.550510):4.448799,(Pheucticus_ludovicianus:17.387861,((((Piranga_olivacea:2.684526,Piranga_ludoviciana:2.684526):4.063447,Piranga_flava:6.747973):1.503494,Piranga_rubra:8.251467):7.242128,(Cardinalis_sinuatus:6.897490,Cardinalis_cardinalis:6.897490):8.596106):1.894264):2.092174):2.363691,(((((Dendroica_petechia:4.363761,((Dendroica_palmarum:3.468259,Dendroica_coronata:3.468259):0.622061,Setophaga_ruticilla:4.090320):0.273441):3.934983,(Geothlypis_trichas:8.106178,(Vermivora_ruficapilla:0.850341,Vermivora_virginiae:0.850341):7.255838):0.192565):6.505168,Icteria_virens:14.803912):1.396767,((((Cacicus_melanicterus:6.840325,((Cacicus_leucoramphus:5.177529,Cacicus_haemorrhous:5.177529):0.592939,(Cacicus_uropygialis:4.449783,Cacicus_cela:4.449783):1.320685):1.069857):0.094338,(Psarocolius_wagleri:4.220993,Psarocolius_montezuma:4.220993):2.713670):5.760586,((((((Icterus_pustulatus:1.731261,Icterus_bullockii:1.731261):0.384451,Icterus_galbula:2.115712):0.144705,(Icterus_nigrogularis:1.126973,Icterus_gularis:1.126973):1.133444):3.247583,Icterus_graduacauda:5.508000):2.442572,((Icterus_mesomelas:6.050870,(Icterus_icterus:5.701934,Icterus_pectoralis:5.701934):0.348936):0.927075,((Icterus_dominicensis:3.532811,Icterus_croconotus:3.532811):0.358770,(Icterus_cucullatus:2.593110,Icterus_prosthemelas:2.593110):1.298471):3.086364):0.972627):3.704291,Agelaius_phoeniceus:11.654863):1.040386):0.815451,(((Sturnella_superciliaris:3.832911,(Sturnella_magna:2.651982,Sturnella_neglecta:2.651982):1.180929):5.854519,(Sturnella_militaris:4.042219,Sturnella_bellicosa:4.042219):5.645211):1.836997,Xanthocephalus_xanthocephalus:11.524426):1.986274):2.689979):2.829211,((Emberiza_melanocephala:12.715569,Emberiza_citrinella:12.715569):4.790888,Chlorospingus_pileatus:17.506458):1.523433):2.813833):10.181536):0.816164):7.723694,((((Euplectes_afer:8.480460,((Euplectes_orix:3.790843,Euplectes_ardens:3.790843):2.924914,(Euplectes_capensis:4.825705,(Euplectes_axillaris:4.607059,Euplectes_macroura:4.607059):0.218647):1.890051):1.764704):4.167584,(((Quelea_cardinalis:4.624195,Quelea_erythrops:4.624195):2.402005,Quelea_quelea:7.026200):3.325665,Foudia_madagascariensis:10.351866):2.296179):3.352620,((Ploceus_cucullatus:7.838179,(Ploceus_bicolor:6.811120,(Ploceus_velatus:0.100338,(Ploceus_sakalava:0.073350,Ploceus_capensis:0.073350):0.026988):6.710782):1.027059):7.269658,(Ploceus_nelicourvi:10.594645,Ploceus_philippinus:10.594645):4.513192):0.892828):16.577692,(((Erythrura_psittacea:11.864232,Erythrura_gouldiae:11.864233):5.144692,(Neochmia_ruficauda:10.412745,Taeniopygia_guttata:10.412745):6.596179):5.657186,(Amandava_amandava:14.734109,Amandava_subflava:14.734109):7.932001):9.912247):7.986761):10.737821):0.796710):6.057194):5.195515):9.677969):13.833890,(Neophron_percnopterus:85.756035,((Trogon_mesurus:35.859100,Apaloderma_narina:35.859100):44.424107,(((Ramphastos_tucanus:6.338984,Ramphastos_toco:6.338984):5.689878,(Pteroglossus_aracari:11.487123,Selenidera_piperivora:11.487123):0.541739):19.379114,(Picumnus_exilis:19.900234,(((Sphyrapicus_varius:13.821063,((Melanerpes_candidus:7.082222,Melanerpes_formicivorus:7.082222):3.609700,Melanerpes_lewis:10.691923):3.129141):1.696861,(Picoides_tridactylus:12.919387,(Dendrocopos_major:9.639553,Picoides_villosus:9.639553):3.279834):2.598536):0.751871,(Campephilus_leucopogon:14.537192,((Picus_viridis:7.452842,Picus_squamatus:7.452842):3.752860,(Dryocopus_pileatus:9.648285,((Colaptes_chrysoides:2.830385,Colaptes_auratus:2.830385):4.139865,(Colaptes_campestris:4.760542,Colaptes_melanochloros:4.760541):2.209708):2.678035):1.557416):3.331491):1.732603):3.630439):11.507742):48.875229):5.472832):1.108180):3.816148):2.010695,((((((Phoenicoparrus_andinus:4.530622,Phoenicoparrus_jamesi:4.530622):3.292041,Phoenicopterus_ruber:7.822664):7.002902,(Phoenicopterus_chilensis:10.824986,Phoenicopterus_roseus:10.824986):4.000579):17.943983,Phoeniconaias_minor:32.769550):48.208092,Phaethon_rubricauda:80.977638):0.964520,((Ciconia_ciconia:72.665764,((Platalea_ajaja:59.756432,Eudocimus_ruber:59.756432):10.121723,Fregata_minor:69.878159):2.787607):8.998022,((Ptilinopus_jambu:15.642111,(Ptilinopus_solomonensis:12.059623,Ptilinopus_pulchellus:12.059622):3.582488):4.828121,Ptilinopus_magnificus:20.470230):61.193554):0.278374):10.748900):13.981090):7.841805;
	TREE tree_2979 = (((((Tetrao_urogallus:16.373409,Meleagris_gallopavo:16.373409):1.031623,(Phasianus_colchicus:15.090054,Perdix_perdix:15.090054):2.314980):3.727976,(Gallus_gallus:20.836414,Alectoris_rufa:20.836414):0.296597):57.038673,(Anser_anser:19.225128,Anas_platyrhynchos:19.225128):58.946552):26.280859,(((Sterna_elegans:19.935951,(Larus_pipixcan:4.431824,(Larus_michahellis:1.188539,Larus_delawarensis:1.188539):3.243284):15.504127):65.491394,((Neophron_percnopterus:83.338036,((Trogon_mesurus:26.193209,Apaloderma_narina:26.193207):52.843040,(((Ramphastos_tucanus:8.467090,Ramphastos_toco:8.467090):12.354475,(Selenidera_piperivora:16.888035,Pteroglossus_aracari:16.888035):3.933528):18.425425,(((Campephilus_leucopogon:14.795333,(((Colaptes_auratus:5.794650,(Colaptes_campestris:3.868210,(Colaptes_chrysoides:2.760731,Colaptes_melanochloros:2.760731):1.107479):1.926440):3.221601,Dryocopus_pileatus:9.016251):2.155355,(Picus_squamatus:9.952613,Picus_viridis:9.952613):1.218993):3.623726):0.811392,((Picoides_tridactylus:12.568466,(Picoides_villosus:10.268215,Dendrocopos_major:10.268216):2.300251):1.868302,(Sphyrapicus_varius:12.910871,((Melanerpes_formicivorus:6.540576,Melanerpes_candidus:6.540577):2.741546,Melanerpes_lewis:9.282123):3.628747):1.525898):1.169956):9.029605,Picumnus_exilis:24.636330):14.610661):39.789261):4.301780):1.359656,((((Psarisomus_dalhousiae:19.204277,((Cymbirhynchus_macrorhynchos:13.264832,(Eurylaimus_ochromalus:3.213003,Eurylaimus_javanicus:3.213003):10.051829):3.553053,Eurylaimus_steerii:16.817886):2.386393):23.433897,Calyptomena_viridis:42.638176):20.991320,((((((Heterocercus_linteatus:7.584278,((Machaeropterus_regulus:6.059550,((Pipra_erythrocephala:1.828753,Pipra_rubrocapilla:1.828753):2.173536,Pipra_chloromeros:4.002289):2.057261):1.520028,((Pipra_fasciicauda:0.422717,Pipra_aureola:0.422717):0.129275,Pipra_filicauda:0.551992):7.027586):0.004700):0.304108,(Lepidothrix_serena:3.959691,(Lepidothrix_nattereri:2.499992,Lepidothrix_coronata:2.499992):1.459699):3.928694):3.062796,((Masius_chrysopterus:6.300711,Ilicura_militaris:6.300710):0.949541,(Antilophia_galeata:3.101737,(Chiroxiphia_caudata:2.155020,Chiroxiphia_pareola:2.155020):0.946717):4.148514):3.700930):3.057021,Neopelma_pallescens:14.008204):11.454935,((Ampelion_rufaxilla:19.034498,((Carpornis_cucullata:17.086494,(Phoenicircus_carnifex:6.493566,(Rupicola_peruvianus:4.047571,Rupicola_rupicola:4.047571):2.445994):10.592929):0.895604,(((Haematoderus_militaris:13.792480,((Querula_purpurata:0.091535,Phibalura_flavirostris:0.091535):8.239899,Pyroderus_scutatus:8.331434):5.461046):0.006900,(((Tijuca_atra:8.501732,Lipaugus_streptophorus:8.501732):4.728152,((((Xipholena_atropurpurea:1.155912,Xipholena_lamellipennis:1.155912):0.177966,Xipholena_punicea:1.333879):10.779981,Porphyrolaema_porphyrolaema:12.113860):0.738872,Procnias_tricarunculatus:12.852732):0.377152):0.087288,(Cotinga_cotinga:5.857884,(Cotinga_maculata:4.646222,Cotinga_amabilis:4.646221):1.211663):7.459287):0.482209):3.269615,Snowornis_subalaris:17.068996):0.913103):1.052400):2.356835,(((Pipreola_formosa:10.756936,(Pipreola_whitelyi:0.284324,Pipreola_aureopectus:0.284324):10.472611):2.017953,Pipreola_chlorolepidota:12.774889):1.229234,Ampelioides_tschudii:14.004123):7.387210):4.071805):7.440045,(Tyrannus_vociferans:31.211094,Iodopleura_isabellae:31.211098):1.692086):30.726315):5.381573,(Malurus_melanocephalus:49.925976,((Notiomystis_cincta:45.472446,(((Telophorus_zeylonus:19.864391,Telophorus_sulfureopectus:19.864391):19.140371,Pericrocotus_flammeus:39.004761):1.997565,((Oriolus_cruentus:11.090331,Oriolus_traillii:11.090331):0.643157,(Oriolus_oriolus:9.740166,Oriolus_xanthornus:9.740166):1.993322):29.268839):4.470119):2.246605,(((((Parus_major:16.593987,Parus_spilonotus:16.593988):0.782217,Parus_ater:17.376204):5.110706,Parus_caeruleus:22.486912):18.968819,(Aegithalos_caudatus:30.994179,(Zosterops_japonicus:17.337475,(Leiothrix_argentauris:3.268036,Leiothrix_lutea:3.268036):14.069441):13.656702):10.461552):1.878002,(((Regulus_regulus:41.360554,Regulus_satrapa:41.360554):0.773757,(((Bombycilla_japonica:5.252853,Bombycilla_garrulus:5.252853):5.131873,Bombycilla_cedrorum:10.384726):29.152168,((Turdus_merula:22.022871,(Tarsiger_chrysaeus:15.816705,((Luscinia_calliope:13.181309,Ficedula_zanthopygia:13.181309):1.038779,Erithacus_rubecula:14.220089):1.596616):6.206168):15.881109,Tichodroma_muraria:37.903980):1.632914):2.597417):0.291192,(((((((((Mycerobas_affinis:2.846763,Mycerobas_icterioides:2.846763):5.053636,(Mycerobas_carnipes:0.382738,Mycerobas_melanozanthos:0.382738):7.517661):6.489357,(Coccothraustes_abeillei:7.524072,Coccothraustes_vespertinus:7.524072):6.865685):5.255013,((((Pyrrhula_aurantiaca:4.844625,(Pyrrhula_pyrrhula:3.594936,(Pyrrhula_erythaca:0.771046,Pyrrhula_erythrocephala:0.771046):2.823889):1.249689):2.004529,Pyrrhoplectes_epauletta:6.849154):3.830015,Pinicola_enucleator:10.679169):6.494644,(((((Carpodacus_nipalensis:14.250747,Carpodacus_mexicanus:14.250747):0.096416,((((Carpodacus_pulcherrimus:4.942255,Carpodacus_thura:4.942254):0.735718,Carpodacus_trifasciatus:5.677972):2.181167,Carpodacus_roseus:7.859139):0.970383,Carpodacus_rubicilloides:8.829522):5.517640):0.012218,(Uragus_sibiricus:13.193193,Haematospiza_sipahi:13.193193):1.166187):1.729728,(Bucanetes_githagineus:14.281300,(Rhynchostruthus_socotranus:6.996959,Vestiaria_coccinea:6.996959):7.284341):1.807809):0.546005,(((Carduelis_citrinella:4.956781,Carduelis_carduelis:4.956781):2.664316,(((Carduelis_spinus:5.210979,(Carduelis_tristis:4.508065,(Carduelis_cucullata:1.670142,Carduelis_atrata:1.670142):2.837924):0.702913):0.886382,Carduelis_cannabina:6.097361):1.519641,(((Serinus_canaria:5.877983,(Serinus_pusillus:5.143809,Serinus_serinus:5.143809):0.734174):1.213420,Serinus_mozambicus:7.091403):0.505573,((Loxia_curvirostra:1.946862,Loxia_leucoptera:1.946862):2.046446,(Carduelis_hornemanni:0.350840,Carduelis_flammea:0.350840):3.642468):3.603668):0.020025):0.004096):1.726064,(Rhodopechys_obsoletus:6.679382,(Carduelis_chloris:2.215934,(Carduelis_spinoides:1.591256,Carduelis_sinica:1.591256):0.624677):4.463448):2.667779):7.287951):0.538701):2.470955):3.206795,(Euphonia_laniirostris:6.762402,Euphonia_saturata:6.762402):16.089161):1.220686,(Fringilla_coelebs:7.303171,Fringilla_montifringilla:7.303171):16.769079):2.731271,((((((Piranga_flava:5.143427,(Piranga_olivacea:2.271194,Piranga_ludoviciana:2.271194):2.872233):0.620883,Piranga_rubra:5.764310):7.855788,(Cardinalis_sinuatus:6.332680,Cardinalis_cardinalis:6.332680):7.287418):1.924143,Pheucticus_ludovicianus:15.544242):2.324850,((Ramphocelus_dimidiatus:11.795162,Sicalis_flaveola:11.795162):1.422521,((Coereba_flaveola:9.102888,Paroaria_coronata:9.102888):0.695152,Nesospiza_acunhae:9.798039):3.419643):4.651409):1.233045,(((((Setophaga_ruticilla:5.400778,(Dendroica_coronata:4.517518,Dendroica_palmarum:4.517518):0.883260):0.144587,Dendroica_petechia:5.545365):3.197450,((Vermivora_ruficapilla:1.123819,Vermivora_virginiae:1.123819):6.911716,Geothlypis_trichas:8.035536):0.707280):8.504294,Icteria_virens:17.247108):0.915648,((Chlorospingus_pileatus:11.980990,(Emberiza_citrinella:9.054144,Emberiza_melanocephala:9.054145):2.926845):0.000120,((Agelaius_phoeniceus:11.298205,(((((Cacicus_cela:3.646499,Cacicus_leucoramphus:3.646499):1.595341,(Cacicus_uropygialis:4.696563,Cacicus_haemorrhous:4.696563):0.545278):0.906976,Cacicus_melanicterus:6.148817):0.104205,(Psarocolius_montezuma:3.790657,Psarocolius_wagleri:3.790657):2.462365):4.694853,(((Icterus_dominicensis:3.291988,(Icterus_cucullatus:2.735769,Icterus_prosthemelas:2.735769):0.556219):2.838957,((Icterus_pectoralis:4.177350,(Icterus_croconotus:2.423271,Icterus_icterus:2.423271):1.754078):0.323723,Icterus_mesomelas:4.501073):1.629872):1.079898,(Icterus_graduacauda:4.279253,((Icterus_gularis:1.336169,Icterus_nigrogularis:1.336169):0.948762,((Icterus_pustulatus:1.637266,Icterus_bullockii:1.637266):0.562167,Icterus_galbula:2.199434):0.085497):1.994323):2.931590):3.737033):0.350330):0.682784,((((Sturnella_neglecta:2.156904,Sturnella_magna:2.156904):1.243535,Sturnella_superciliaris:3.400439):4.829592,(Sturnella_bellicosa:4.055095,Sturnella_militaris:4.055095):4.174935):1.730032,Xanthocephalus_xanthocephalus:9.960062):2.020927):0.000120):6.181647):0.939379):7.701385):1.789098,Motacilla_flava:28.592621):9.021663,((((Euplectes_afer:7.102446,((Euplectes_orix:3.982796,Euplectes_ardens:3.982795):1.422339,(Euplectes_capensis:4.987948,(Euplectes_macroura:3.638751,Euplectes_axillaris:3.638751):1.349198):0.417186):1.697311):2.722310,(Foudia_madagascariensis:7.671072,(Quelea_cardinalis:6.198101,(Quelea_quelea:1.329411,Quelea_erythrops:1.329411):4.868690):1.472970):2.153684):2.499368,((((Ploceus_velatus:0.409813,Ploceus_capensis:0.409813):4.071064,(Ploceus_sakalava:3.201035,Ploceus_nelicourvi:3.201035):1.279842):2.022971,(Ploceus_bicolor:5.111494,Ploceus_cucullatus:5.111494):1.392354):4.852590,Ploceus_philippinus:11.356438):0.967685):11.609299,((Amandava_amandava:7.679847,Amandava_subflava:7.679847):6.408368,((Erythrura_psittacea:8.139968,Erythrura_gouldiae:8.139968):4.184618,(Taeniopygia_guttata:9.069048,Neochmia_ruficauda:9.069047):3.255539):1.763630):9.845206):13.680860):4.811223):0.908229):4.385318):2.206924):19.085094):15.686617):0.729662):0.186017,(((Ptilinopus_magnificus:18.730574,Ptilinopus_jambu:18.730574):2.012168,(Ptilinopus_pulchellus:10.162374,Ptilinopus_solomonensis:10.162374):10.580366):61.376831,(((Ciconia_ciconia:68.459763,((Eudocimus_ruber:54.173565,Platalea_ajaja:54.173565):14.138897,Fregata_minor:68.312462):0.147307):11.483137,((Phoenicopterus_chilensis:20.479118,(Phoenicopterus_roseus:17.761368,((Phoenicoparrus_andinus:0.008986,Phoenicoparrus_jamesi:0.008986):12.806684,Phoenicopterus_ruber:12.815670):4.945697):2.717751):15.318136,Phoeniconaias_minor:35.797256):44.145653):1.017934,Phaethon_rubricauda:80.960838):1.158731):3.493793):18.839178):13.376027;
	TREE tree_3248 = (((Alectoris_rufa:22.722343,(((Meleagris_gallopavo:18.069445,Tetrao_urogallus:18.069445):0.921749,(Phasianus_colchicus:17.239799,Perdix_perdix:17.239799):1.751393):3.435814,Gallus_gallus:22.427006):0.295337):51.482674,(Anser_anser:13.311087,Anas_platyrhynchos:13.311087):60.893929):25.238829,(((((Phoenicopterus_roseus:13.649916,(Phoenicopterus_chilensis:11.954637,(Phoenicopterus_ruber:5.975668,(Phoenicoparrus_andinus:1.242037,Phoenicoparrus_jamesi:1.242037):4.733632):5.978968):1.695279):10.753267,Phoeniconaias_minor:24.403183):51.465912,((Ptilinopus_magnificus:17.273153,Ptilinopus_jambu:17.273153):2.601365,(Ptilinopus_solomonensis:10.448503,Ptilinopus_pulchellus:10.448502):9.426016):55.994579):1.933953,((Ciconia_ciconia:65.561859,((Platalea_ajaja:32.659195,Eudocimus_ruber:32.659195):32.782368,Fregata_minor:65.441559):0.120295):11.689532,Phaethon_rubricauda:77.251389):0.551660):4.651625,(((Larus_pipixcan:4.732558,(Larus_delawarensis:1.570976,Larus_michahellis:1.570976):3.161581):18.644669,Sterna_elegans:23.377224):58.940613,((((Trogon_mesurus:31.567131,Apaloderma_narina:31.567133):40.507320,(((Ramphastos_toco:4.925035,Ramphastos_tucanus:4.925035):8.328665,(Selenidera_piperivora:12.528886,Pteroglossus_aracari:12.528885):0.724815):15.350311,((((Picoides_tridactylus:11.425002,(Dendrocopos_major:9.043600,Picoides_villosus:9.043600):2.381403):2.238003,(Sphyrapicus_varius:12.085560,((Melanerpes_candidus:6.612797,Melanerpes_formicivorus:6.612797):2.665855,Melanerpes_lewis:9.278653):2.806907):1.577446):1.234408,(Campephilus_leucopogon:14.625554,((Dryocopus_pileatus:8.756894,(Colaptes_auratus:6.078308,(Colaptes_melanochloros:4.021537,(Colaptes_campestris:3.773114,Colaptes_chrysoides:3.773113):0.248423):2.056772):2.678586):1.279440,(Picus_squamatus:4.533253,Picus_viridis:4.533252):5.503082):4.589220):0.271860):6.582520,Picumnus_exilis:21.479933):7.124077):43.470444):8.119764,Neophron_percnopterus:80.194221):1.031269,(((((((Eurylaimus_javanicus:2.475507,Eurylaimus_ochromalus:2.475507):4.247777,Cymbirhynchus_macrorhynchos:6.723284):2.302941,Eurylaimus_steerii:9.026225):3.439143,Psarisomus_dalhousiae:12.465368):31.841484,Calyptomena_viridis:44.306854):15.214920,((((Ampelion_rufaxilla:27.363564,((Carpornis_cucullata:23.901438,((Rupicola_rupicola:6.214259,Rupicola_peruvianus:6.214259):3.233074,(Phoenicircus_carnifex:2.432932,Phibalura_flavirostris:2.432932):7.014401):14.454104):2.285403,(Snowornis_subalaris:24.208672,((((Tijuca_atra:11.687560,Lipaugus_streptophorus:11.687561):4.699264,(Procnias_tricarunculatus:14.675573,(((Xipholena_punicea:1.513989,Xipholena_atropurpurea:1.513989):0.884091,Xipholena_lamellipennis:2.398080):11.431708,Porphyrolaema_porphyrolaema:13.829788):0.845785):1.711251):0.553061,((Cotinga_cotinga:3.101597,Cotinga_amabilis:3.101597):8.944606,Cotinga_maculata:12.046203):4.893682):1.843039,(Haematoderus_militaris:17.656685,(Querula_purpurata:10.174570,Pyroderus_scutatus:10.174570):7.482114):1.126240):5.425746):1.978170):1.176722):1.649989,(Ampelioides_tschudii:19.162851,((Pipreola_formosa:4.344119,Pipreola_whitelyi:4.344119):6.783516,(Pipreola_aureopectus:7.695995,Pipreola_chlorolepidota:7.695995):3.431639):8.035216):9.850701):5.167740,((((Masius_chrysopterus:9.104486,Ilicura_militaris:9.104486):1.801280,((Chiroxiphia_caudata:3.361526,Chiroxiphia_pareola:3.361526):0.855852,Antilophia_galeata:4.217377):6.688388):4.182723,(((((Pipra_filicauda:0.303488,Pipra_aureola:0.303488):1.420548,Pipra_fasciicauda:1.724036):7.930699,(Machaeropterus_regulus:8.894183,((Pipra_rubrocapilla:1.281771,Pipra_erythrocephala:1.281771):6.326346,Pipra_chloromeros:7.608117):1.286066):0.760552):0.289421,Heterocercus_linteatus:9.944156):0.569858,(Lepidothrix_coronata:2.709000,(Lepidothrix_serena:0.450319,Lepidothrix_nattereri:0.450319):2.258681):7.805014):4.574475):5.119608,Neopelma_pallescens:20.208097):13.973195):4.092860,(Tyrannus_vociferans:36.085739,Iodopleura_isabellae:36.085735):2.188417):21.247620):9.009890,(Malurus_melanocephalus:54.387753,((Notiomystis_cincta:48.129051,(((Oriolus_cruentus:11.985825,Oriolus_traillii:11.985825):2.640784,(Oriolus_xanthornus:14.141422,Oriolus_oriolus:14.141423):0.485185):26.870411,(Pericrocotus_flammeus:37.205994,(Telophorus_zeylonus:21.568316,Telophorus_sulfureopectus:21.568317):15.637678):4.291026):6.632031):3.141273,(((((Parus_spilonotus:12.490191,Parus_major:12.490191):3.038831,Parus_ater:15.529022):1.114903,Parus_caeruleus:16.643925):23.295084,(Aegithalos_caudatus:34.558189,(Zosterops_japonicus:18.824389,(Leiothrix_lutea:2.128167,Leiothrix_argentauris:2.128167):16.696220):15.733803):5.380817):4.834580,(((Regulus_regulus:30.565691,Regulus_satrapa:30.565691):13.044104,(((Turdus_merula:30.602810,(((Ficedula_zanthopygia:18.712563,Luscinia_calliope:18.712564):0.546584,Erithacus_rubecula:19.259148):2.391625,Tarsiger_chrysaeus:21.650772):8.952037):10.053681,Tichodroma_muraria:40.656490):0.466105,(Bombycilla_cedrorum:9.321423,(Bombycilla_japonica:5.981891,Bombycilla_garrulus:5.981891):3.339531):31.801172):2.487199):0.092064,((Motacilla_flava:31.348957,((((((Coccothraustes_abeillei:6.979371,Coccothraustes_vespertinus:6.979371):6.300075,((Mycerobas_melanozanthos:3.348331,Mycerobas_affinis:3.348331):8.841838,(Mycerobas_carnipes:4.024808,Mycerobas_icterioides:4.024808):8.165360):1.089277):8.179010,(((((((Uragus_sibiricus:10.548938,Rhynchostruthus_socotranus:10.548937):2.242256,Haematospiza_sipahi:12.791193):3.024292,((Carpodacus_mexicanus:14.766328,Carpodacus_nipalensis:14.766327):0.738864,(Carpodacus_pulcherrimus:12.527791,((Carpodacus_roseus:9.057405,(Carpodacus_trifasciatus:6.045380,Carpodacus_thura:6.045380):3.012025):1.049784,Carpodacus_rubicilloides:10.107189):2.420602):2.977401):0.310293):0.293966,Vestiaria_coccinea:16.109451):0.799338,Bucanetes_githagineus:16.908789):0.652752,(((Pyrrhula_aurantiaca:5.504525,(Pyrrhula_pyrrhula:3.067873,(Pyrrhula_erythaca:2.423391,Pyrrhula_erythrocephala:2.423391):0.644482):2.436652):1.885212,Pyrrhoplectes_epauletta:7.389738):4.777071,Pinicola_enucleator:12.166808):5.394733):1.044374,((((Carduelis_hornemanni:0.727966,Carduelis_flammea:0.727966):5.028172,(Loxia_leucoptera:1.737017,Loxia_curvirostra:1.737017):4.019121):3.290865,((((Carduelis_spinus:5.309376,((Carduelis_atrata:2.287358,Carduelis_cucullata:2.287358):1.897871,Carduelis_tristis:4.185229):1.124147):0.796745,Carduelis_cannabina:6.106121):1.932131,(((Serinus_pusillus:6.111520,Serinus_serinus:6.111520):0.374440,Serinus_canaria:6.485960):1.548225,Serinus_mozambicus:8.034185):0.004066):0.012820,(Carduelis_citrinella:5.320839,Carduelis_carduelis:5.320839):2.730232):0.995931):1.761942,((Carduelis_chloris:2.870530,(Carduelis_sinica:1.312409,Carduelis_spinoides:1.312409):1.558121):4.492151,Rhodopechys_obsoletus:7.362681):3.446264):7.796969):2.852542):2.806776,(Euphonia_saturata:10.037363,Euphonia_laniirostris:10.037363):14.227869):1.559788,(Fringilla_coelebs:6.068674,Fringilla_montifringilla:6.068674):19.756346):1.962201,(((((Agelaius_phoeniceus:15.750231,(((((Icterus_icterus:6.944145,Icterus_pectoralis:6.944146):0.985090,Icterus_mesomelas:7.929235):2.072106,(Icterus_prosthemelas:5.797207,(Icterus_dominicensis:5.686961,(Icterus_cucullatus:2.404882,Icterus_croconotus:2.404882):3.282078):0.110247):4.204134):0.661032,(((Icterus_pustulatus:2.122074,Icterus_bullockii:2.122074):1.033133,(Icterus_galbula:2.933965,(Icterus_gularis:1.711875,Icterus_nigrogularis:1.711875):1.222090):0.221241):4.326310,Icterus_graduacauda:7.481517):3.180856):4.848274,((Cacicus_melanicterus:8.967914,((Cacicus_haemorrhous:6.452692,Cacicus_leucoramphus:6.452692):0.280715,(Cacicus_cela:5.329024,Cacicus_uropygialis:5.329024):1.404383):2.234508):0.531832,(Psarocolius_wagleri:6.044049,Psarocolius_montezuma:6.044048):3.455697):6.010901):0.239584):2.499822,(((Sturnella_militaris:4.429598,Sturnella_bellicosa:4.429598):9.114742,(Sturnella_superciliaris:5.420897,(Sturnella_neglecta:3.766911,Sturnella_magna:3.766911):1.653987):8.123443):3.047160,Xanthocephalus_xanthocephalus:16.591499):1.658552):0.000183,((Emberiza_citrinella:14.934001,Emberiza_melanocephala:14.934002):3.316051,Chlorospingus_pileatus:18.250053):0.000183):2.712903,(Icteria_virens:19.035507,((Vermivora_ruficapilla:1.046001,Vermivora_virginiae:1.046001):10.236300,(((Setophaga_ruticilla:4.983617,(Dendroica_coronata:4.552925,Dendroica_palmarum:4.552925):0.430692):0.510617,Dendroica_petechia:5.494234):5.768458,Geothlypis_trichas:11.262693):0.019607):7.753207):1.927631):1.945798,(((Sicalis_flaveola:10.053650,Ramphocelus_dimidiatus:10.053650):2.981164,(Nesospiza_acunhae:11.791249,(Paroaria_coronata:10.129166,Coereba_flaveola:10.129165):1.662084):1.243565):5.394781,(Pheucticus_ludovicianus:17.022348,((((Piranga_ludoviciana:2.568667,Piranga_olivacea:2.568667):4.188334,Piranga_flava:6.757002):0.728116,Piranga_rubra:7.485118):6.178501,(Cardinalis_sinuatus:5.836473,Cardinalis_cardinalis:5.836473):7.827146):3.358730):1.407246):4.479341):4.878285):3.561735):3.473212,((((Ploceus_nelicourvi:5.545546,((Ploceus_capensis:0.486865,Ploceus_velatus:0.486865):4.041606,(Ploceus_cucullatus:3.856188,Ploceus_bicolor:3.856188):0.672283):1.017075):4.065464,(Ploceus_sakalava:9.126959,Ploceus_philippinus:9.126959):0.484051):0.561846,((((Quelea_quelea:2.785670,Quelea_erythrops:2.785670):1.210204,Quelea_cardinalis:3.995874):3.276343,Foudia_madagascariensis:7.272217):1.864130,(Euplectes_afer:6.523232,((Euplectes_capensis:4.238212,(Euplectes_axillaris:3.477558,Euplectes_macroura:3.477558):0.760654):0.483207,(Euplectes_orix:2.798522,Euplectes_ardens:2.798522):1.922897):1.801813):2.613114):1.036510):9.252300,((Amandava_amandava:7.102904,Amandava_subflava:7.102904):5.609519,((Neochmia_ruficauda:7.698074,Taeniopygia_guttata:7.698073):3.028514,(Erythrura_gouldiae:8.157284,Erythrura_psittacea:8.157284):2.569304):1.985836):6.712732):15.397011):8.879692):1.071729):6.496737):3.117429):14.143908):12.693826):1.092350):0.136836):16.989174):14.405323;
	TREE tree_450 = (((Gallus_gallus:26.043356,(((Tetrao_urogallus:18.497936,Meleagris_gallopavo:18.497936):1.300520,(Phasianus_colchicus:18.133095,Perdix_perdix:18.133095):1.665361):6.208890,Alectoris_rufa:26.007347):0.036010):49.684383,(Anser_anser:33.209038,Anas_platyrhynchos:33.209038):42.518703):33.539032,(((((Ptilinopus_solomonensis:10.684654,Ptilinopus_pulchellus:10.684654):8.998363,(Ptilinopus_jambu:17.845240,Ptilinopus_magnificus:17.845240):1.837777):57.656849,Phaethon_rubricauda:77.339859):0.161763,(((((Phoenicopterus_ruber:5.743819,(Phoenicoparrus_andinus:4.163142,Phoenicoparrus_jamesi:4.163142):1.580677):0.761590,Phoenicopterus_roseus:6.505409):1.744095,Phoenicopterus_chilensis:8.249504):10.288354,Phoeniconaias_minor:18.537857):58.168430,(Ciconia_ciconia:69.796722,((Eudocimus_ruber:65.008034,Platalea_ajaja:65.008041):2.998718,Fregata_minor:68.006760):1.789969):6.909559):0.795341):13.875609,(((Larus_pipixcan:6.174675,(Larus_michahellis:2.215408,Larus_delawarensis:2.215408):3.959267):20.233475,Sterna_elegans:26.408150):64.610527,((Neophron_percnopterus:88.862251,((Apaloderma_narina:26.894943,Trogon_mesurus:26.894943):55.442551,(((Ramphastos_toco:7.201440,Ramphastos_tucanus:7.201440):15.171671,(Pteroglossus_aracari:20.453314,Selenidera_piperivora:20.453314):1.919798):26.119705,(((Campephilus_leucopogon:18.736986,((Picus_viridis:6.049235,Picus_squamatus:6.049235):8.279538,(Dryocopus_pileatus:12.772090,((Colaptes_melanochloros:6.107031,(Colaptes_campestris:4.950054,Colaptes_chrysoides:4.950054):1.156977):2.123137,Colaptes_auratus:8.230168):4.541921):1.556685):4.408213):1.805560,((Sphyrapicus_varius:16.323589,(Melanerpes_lewis:12.002157,(Melanerpes_candidus:10.424133,Melanerpes_formicivorus:10.424133):1.578024):4.321433):1.690699,((Picoides_villosus:13.272661,Dendrocopos_major:13.272661):2.394039,Picoides_tridactylus:15.666699):2.347589):2.528257):10.881502,Picumnus_exilis:31.424049):17.068768):33.844677):6.524755):0.767936,(((((Eurylaimus_steerii:15.482821,((Eurylaimus_javanicus:2.539166,Eurylaimus_ochromalus:2.539166):9.652441,Cymbirhynchus_macrorhynchos:12.191607):3.291214):3.443743,Psarisomus_dalhousiae:18.926563):28.966541,Calyptomena_viridis:47.893105):15.110499,((Tyrannus_vociferans:30.832602,Iodopleura_isabellae:30.832602):2.114673,(((Ampelioides_tschudii:15.960947,((Pipreola_chlorolepidota:7.970744,Pipreola_aureopectus:7.970743):6.570552,(Pipreola_formosa:5.627399,Pipreola_whitelyi:5.627399):8.913897):1.419651):7.817225,(Ampelion_rufaxilla:23.023731,((((((Porphyrolaema_porphyrolaema:12.910576,((Xipholena_punicea:1.811857,Xipholena_lamellipennis:1.811857):3.583175,Xipholena_atropurpurea:5.395031):7.515544):1.714275,Procnias_tricarunculatus:14.624850):1.515953,(((Lipaugus_streptophorus:10.686790,Tijuca_atra:10.686790):4.255808,Phibalura_flavirostris:14.942598):0.001040,((Cotinga_cotinga:1.119287,Cotinga_amabilis:1.119287):10.404345,Cotinga_maculata:11.523631):3.420007):1.197164):1.698999,(Haematoderus_militaris:16.338266,(Pyroderus_scutatus:12.683502,Querula_purpurata:12.683502):3.654763):1.501537):4.056590,Snowornis_subalaris:21.896391):0.670689,(Carpornis_cucullata:20.065676,((Rupicola_peruvianus:2.680632,Rupicola_rupicola:2.680632):4.695922,Phoenicircus_carnifex:7.376554):12.689121):2.501405):0.456648):0.754443):7.004464,((((Heterocercus_linteatus:9.693809,(((Pipra_filicauda:0.884140,Pipra_fasciicauda:0.884140):0.450196,Pipra_aureola:1.334335):7.980425,(Machaeropterus_regulus:7.919830,((Pipra_rubrocapilla:2.543480,Pipra_erythrocephala:2.543480):4.040183,Pipra_chloromeros:6.583663):1.336167):1.394930):0.379049):0.926140,(Lepidothrix_serena:4.560647,(Lepidothrix_coronata:3.687773,Lepidothrix_nattereri:3.687773):0.872873):6.059303):2.481584,((Masius_chrysopterus:8.988368,Ilicura_militaris:8.988368):0.326923,(Antilophia_galeata:4.153096,(Chiroxiphia_caudata:3.166025,Chiroxiphia_pareola:3.166025):0.987072):5.162195):3.786242):3.473361,Neopelma_pallescens:16.574894):14.207742):2.164639):30.056328):13.173255,(Malurus_melanocephalus:61.751564,((Notiomystis_cincta:55.388378,(((Oriolus_traillii:15.265483,Oriolus_cruentus:15.265483):0.446312,(Oriolus_xanthornus:15.246816,Oriolus_oriolus:15.246815):0.464980):28.856525,((Telophorus_sulfureopectus:14.234571,Telophorus_zeylonus:14.234570):24.392944,Pericrocotus_flammeus:38.627518):5.940807):10.820052):4.880713,(((Parus_caeruleus:23.633448,(Parus_ater:20.703211,(Parus_major:19.817646,Parus_spilonotus:19.817646):0.885564):2.930236):27.125568,(Aegithalos_caudatus:38.120441,((Leiothrix_argentauris:4.929945,Leiothrix_lutea:4.929945):18.329615,Zosterops_japonicus:23.259560):14.860882):12.638575):1.046164,(((((Turdus_merula:37.444862,(Tarsiger_chrysaeus:28.887432,(Erithacus_rubecula:26.038971,(Luscinia_calliope:24.820442,Ficedula_zanthopygia:24.820440):1.218531):2.848460):8.557430):8.366047,Tichodroma_muraria:45.810905):3.382067,(Bombycilla_cedrorum:19.986137,(Bombycilla_japonica:15.728289,Bombycilla_garrulus:15.728289):4.257849):29.206837):1.145440,(Regulus_regulus:30.397427,Regulus_satrapa:30.397427):19.940989):0.899475,((Motacilla_flava:37.007732,(((((((Mycerobas_melanozanthos:10.727142,Mycerobas_affinis:10.727142):2.152538,(Mycerobas_icterioides:7.869569,Mycerobas_carnipes:7.869569):5.010111):5.832554,(Coccothraustes_abeillei:6.198055,Coccothraustes_vespertinus:6.198055):12.514179):9.585218,((((((((Pyrrhula_aurantiaca:4.654523,Pyrrhula_pyrrhula:4.654523):0.905166,Pyrrhula_erythaca:5.559689):1.943338,Pyrrhula_erythrocephala:7.503027):2.257226,Pyrrhoplectes_epauletta:9.760253):4.697657,Pinicola_enucleator:14.457911):7.060248,Bucanetes_githagineus:21.518158):0.942031,(Vestiaria_coccinea:21.727818,(Uragus_sibiricus:18.353708,(Haematospiza_sipahi:17.830704,(((((Carpodacus_trifasciatus:5.105838,Carpodacus_pulcherrimus:5.105838):3.592705,Carpodacus_thura:8.698544):0.883276,Carpodacus_roseus:9.581820):5.188683,Carpodacus_rubicilloides:14.770502):3.003750,(Carpodacus_mexicanus:17.472380,Carpodacus_nipalensis:17.472380):0.301872):0.056451):0.523006):3.374107):0.732373):0.643765,((((Carduelis_spinoides:1.538384,Carduelis_sinica:1.538384):2.041289,Carduelis_chloris:3.579673):6.309171,Rhodopechys_obsoletus:9.888844):4.799330,(((Carduelis_citrinella:6.915707,Carduelis_carduelis:6.915707):4.028664,(((((Carduelis_atrata:3.458321,Carduelis_cucullata:3.458321):3.741104,Carduelis_tristis:7.199425):1.075374,(Carduelis_spinus:2.782830,Rhynchostruthus_socotranus:2.782830):5.491969):1.826308,Carduelis_cannabina:10.101109):0.744075,(Serinus_mozambicus:10.220659,((Serinus_serinus:7.173298,Serinus_pusillus:7.173298):2.260064,Serinus_canaria:9.433362):0.787297):0.624524):0.099188):0.016607,((Carduelis_hornemanni:0.908356,Carduelis_flammea:0.908356):6.220944,(Loxia_leucoptera:2.276393,Loxia_curvirostra:2.276393):4.852907):3.831677):3.727196):8.415780):5.193498):1.416964,(Euphonia_laniirostris:13.890291,Euphonia_saturata:13.890291):15.824125):3.774884,(Fringilla_coelebs:9.348215,Fringilla_montifringilla:9.348215):24.141085):1.484453,(((((Piranga_rubra:9.796184,(Piranga_flava:7.392490,(Piranga_olivacea:3.631541,Piranga_ludoviciana:3.631541):3.760949):2.403693):7.162296,(Cardinalis_sinuatus:7.187148,Cardinalis_cardinalis:7.187148):9.771332):2.681239,Pheucticus_ludovicianus:19.639719):2.276967,((Ramphocelus_dimidiatus:16.607548,Sicalis_flaveola:16.607550):2.640057,((Coereba_flaveola:15.425751,Paroaria_coronata:15.425750):3.462035,Nesospiza_acunhae:18.887785):0.359822):2.669079):5.239697,((((Emberiza_melanocephala:14.511751,Emberiza_citrinella:14.511752):2.994808,Chlorospingus_pileatus:17.506559):0.000175,(((((Cacicus_melanicterus:7.996052,((Cacicus_leucoramphus:5.819122,Cacicus_haemorrhous:5.819122):0.749021,(Cacicus_uropygialis:5.509346,Cacicus_cela:5.509346):1.058796):1.427909):0.842538,(Psarocolius_montezuma:6.122263,Psarocolius_wagleri:6.122263):2.716326):6.873125,((((Icterus_galbula:3.104645,(Icterus_pustulatus:2.268707,Icterus_bullockii:2.268707):0.835938):0.296870,(Icterus_nigrogularis:1.957789,Icterus_gularis:1.957789):1.443726):3.971081,Icterus_graduacauda:7.372596):3.752768,((Icterus_cucullatus:5.239785,(Icterus_dominicensis:5.170822,Icterus_prosthemelas:5.170822):0.068963):3.808385,(Icterus_mesomelas:7.138434,(Icterus_icterus:6.854242,(Icterus_croconotus:5.207882,Icterus_pectoralis:5.207881):1.646361):0.284192):1.909735):2.077194):4.586350):0.290731,Agelaius_phoeniceus:16.002445):1.504115,(((Sturnella_superciliaris:5.579620,(Sturnella_magna:3.422730,Sturnella_neglecta:3.422730):2.156890):7.243434,(Sturnella_bellicosa:4.555429,Sturnella_militaris:4.555429):8.267625):3.202049,Xanthocephalus_xanthocephalus:16.025105):1.481456):0.000175):6.071574,((((Vermivora_ruficapilla:1.452267,Vermivora_virginiae:1.452267):9.480318,Geothlypis_trichas:10.932585):1.164246,(((Dendroica_palmarum:5.532146,Dendroica_coronata:5.532146):1.588771,Setophaga_ruticilla:7.120918):0.438535,Dendroica_petechia:7.559453):4.537378):10.409312,Icteria_virens:22.506144):1.072166):3.578074):7.817371):2.033982):4.665385,((((Foudia_madagascariensis:9.255263,((Quelea_cardinalis:2.786222,Quelea_erythrops:2.786222):2.041791,Quelea_quelea:4.828012):4.427251):1.456222,(Euplectes_afer:6.643523,(((Euplectes_macroura:3.663763,Euplectes_axillaris:3.663763):0.957028,Euplectes_capensis:4.620790):0.781236,(Euplectes_ardens:2.975579,Euplectes_orix:2.975579):2.426448):1.241496):4.067963):2.786582,((((Ploceus_bicolor:7.054314,(Ploceus_velatus:0.525953,Ploceus_capensis:0.525953):6.528361):0.673010,(Ploceus_sakalava:3.404985,Ploceus_cucullatus:3.404984):4.322340):1.101158,Ploceus_nelicourvi:8.828483):3.842460,Ploceus_philippinus:12.670942):0.827125):10.765526,((Amandava_amandava:9.914757,Amandava_subflava:9.914757):7.456672,((Erythrura_gouldiae:8.316761,Erythrura_psittacea:8.316761):5.577100,(Taeniopygia_guttata:9.785286,Neochmia_ruficauda:9.785286):4.108575):3.477568):6.892164):17.409527):9.564770):0.567290):8.463907):1.482476):14.425295):13.453325):1.388492):0.358561):17.889538):7.846351;
	TREE tree_4646 = ((((Gallus_gallus:16.238817,Alectoris_rufa:16.238815):0.223801,((Tetrao_urogallus:11.685194,Meleagris_gallopavo:11.685193):1.236456,(Phasianus_colchicus:12.507545,Perdix_perdix:12.507545):0.414105):3.540967):61.662571,(Anser_anser:12.258802,Anas_platyrhynchos:12.258802):65.866386):15.148124,((((((Ptilinopus_jambu:16.942423,(Ptilinopus_solomonensis:8.489152,Ptilinopus_pulchellus:8.489152):8.453272):0.032098,Ptilinopus_magnificus:16.974522):46.266472,(((Phoenicopterus_roseus:5.410871,Phoenicopterus_chilensis:5.410871):7.050321,(Phoenicopterus_ruber:4.836092,(Phoenicoparrus_andinus:2.031501,Phoenicoparrus_jamesi:2.031501):2.804590):7.625101):7.461640,Phoeniconaias_minor:19.922832):43.318161):3.349355,(Ciconia_ciconia:63.585625,((Eudocimus_ruber:58.142776,Platalea_ajaja:58.142769):4.659401,Fregata_minor:62.802170):0.783450):3.004722):0.789179,Phaethon_rubricauda:67.379524):14.505506,((Sterna_elegans:13.842383,(Larus_pipixcan:2.237628,(Larus_delawarensis:0.894535,Larus_michahellis:0.894535):1.343093):11.604754):68.040436,((((Trogon_mesurus:28.336483,Apaloderma_narina:28.336483):47.747616,(((Ramphastos_toco:6.077446,Ramphastos_tucanus:6.077446):11.580632,(Pteroglossus_aracari:14.360446,Selenidera_piperivora:14.360445):3.297633):26.851837,(((Campephilus_leucopogon:20.948229,((((Colaptes_melanochloros:3.575384,(Colaptes_campestris:2.010762,Colaptes_chrysoides:2.010762):1.564621):2.809496,Colaptes_auratus:6.384880):5.925958,Dryocopus_pileatus:12.310838):3.461988,(Picus_viridis:8.253704,Picus_squamatus:8.253704):7.519122):5.175402):2.490427,(((Picoides_villosus:14.326185,Dendrocopos_major:14.326185):3.015680,Picoides_tridactylus:17.341866):3.674393,(Sphyrapicus_varius:18.315826,((Melanerpes_candidus:7.615655,Melanerpes_formicivorus:7.615655):3.588880,Melanerpes_lewis:11.204535):7.111291):2.700433):2.422396):8.384141,Picumnus_exilis:31.822796):12.687119):31.574181):3.222113,Neophron_percnopterus:79.306206):1.028290,(((((((Eurylaimus_javanicus:2.780234,Eurylaimus_ochromalus:2.780234):7.491155,Cymbirhynchus_macrorhynchos:10.271389):0.646982,Eurylaimus_steerii:10.918371):4.578542,Psarisomus_dalhousiae:15.496914):27.479523,Calyptomena_viridis:42.976437):17.773375,((Tyrannus_vociferans:38.824261,Iodopleura_isabellae:38.824261):0.363207,((((((((Pipra_filicauda:1.233635,(Pipra_fasciicauda:0.560545,Pipra_aureola:0.560545):0.673090):2.161544,Pipra_chloromeros:3.395179):6.783926,(Machaeropterus_regulus:8.913074,(Pipra_rubrocapilla:1.989086,Pipra_erythrocephala:1.989086):6.923986):1.266032):0.390827,Heterocercus_linteatus:10.569932):0.679555,((Lepidothrix_nattereri:3.775047,Lepidothrix_coronata:3.775047):2.096109,Lepidothrix_serena:5.871156):5.378331):5.584626,((Masius_chrysopterus:8.566899,Ilicura_militaris:8.566899):2.419791,((Chiroxiphia_caudata:2.450113,Chiroxiphia_pareola:2.450113):2.845938,Antilophia_galeata:5.296051):5.690639):5.847423):3.267241,Neopelma_pallescens:20.101353):14.662473,((Ampelioides_tschudii:20.587250,((Pipreola_chlorolepidota:9.831079,Pipreola_formosa:9.831079):5.107454,(Pipreola_whitelyi:2.084259,Pipreola_aureopectus:2.084259):12.854275):5.648717):8.244879,(Ampelion_rufaxilla:27.855419,(((Rupicola_rupicola:6.290408,Rupicola_peruvianus:6.290408):4.042863,Phoenicircus_carnifex:10.333271):15.916407,((Snowornis_subalaris:19.409189,Carpornis_cucullata:19.409189):5.262504,((((Procnias_tricarunculatus:16.351635,(((Xipholena_lamellipennis:0.950230,Xipholena_atropurpurea:0.950230):4.422444,Xipholena_punicea:5.372675):10.205829,Porphyrolaema_porphyrolaema:15.578504):0.773132):1.210223,(Tijuca_atra:11.950180,Lipaugus_streptophorus:11.950181):5.611678):1.232154,(Cotinga_amabilis:18.490568,(Cotinga_cotinga:2.695362,Cotinga_maculata:2.695362):15.795205):0.303445):1.190216,(Haematoderus_militaris:17.506922,((Querula_purpurata:12.507662,Pyroderus_scutatus:12.507663):3.125700,Phibalura_flavirostris:15.633362):1.873560):2.477306):4.687464):1.577986):1.605741):0.976710):5.931697):4.423643):21.562340):7.070215,(Malurus_melanocephalus:51.293266,((Notiomystis_cincta:42.147438,(((Oriolus_xanthornus:13.487182,Oriolus_oriolus:13.487182):0.783182,(Oriolus_cruentus:13.025755,Oriolus_traillii:13.025755):1.244609):24.893827,((Telophorus_sulfureopectus:21.232885,Telophorus_zeylonus:21.232885):15.268646,Pericrocotus_flammeus:36.501530):2.662662):2.983246):5.822356,(((Parus_caeruleus:17.483826,(Parus_ater:16.114607,(Parus_spilonotus:14.784685,Parus_major:14.784685):1.329923):1.369220):23.357918,(Aegithalos_caudatus:30.252544,(Zosterops_japonicus:15.700956,(Leiothrix_lutea:2.545647,Leiothrix_argentauris:2.545647):13.155310):14.551584):10.589202):3.596607,(((((Turdus_merula:32.136040,(Tarsiger_chrysaeus:19.975721,(Erithacus_rubecula:19.156071,(Luscinia_calliope:17.841196,Ficedula_zanthopygia:17.841196):1.314875):0.819652):12.160318):7.956667,Tichodroma_muraria:40.092705):2.154454,(Bombycilla_cedrorum:11.886490,(Bombycilla_garrulus:8.018213,Bombycilla_japonica:8.018213):3.868276):30.360670):0.685686,(Regulus_regulus:35.650463,Regulus_satrapa:35.650459):7.282386):0.586826,(((((Foudia_madagascariensis:5.762452,((Quelea_erythrops:0.751239,Quelea_cardinalis:0.751239):2.429942,Quelea_quelea:3.181182):2.581270):1.520591,((((Euplectes_axillaris:2.291250,Euplectes_macroura:2.291250):0.874988,Euplectes_capensis:3.166238):0.520269,(Euplectes_orix:1.963549,Euplectes_ardens:1.963549):1.722958):1.511732,Euplectes_afer:5.198239):2.084803):1.994734,(Ploceus_philippinus:8.838001,((Ploceus_cucullatus:3.683643,(Ploceus_bicolor:3.160646,Ploceus_sakalava:3.160646):0.522997):0.943020,((Ploceus_velatus:0.162569,Ploceus_capensis:0.162569):2.435418,Ploceus_nelicourvi:2.597987):2.028676):4.211339):0.439775):7.663109,((Amandava_amandava:7.220757,Amandava_subflava:7.220757):5.184359,((Erythrura_gouldiae:7.421387,Erythrura_psittacea:7.421387):3.514021,(Taeniopygia_guttata:6.150843,Neochmia_ruficauda:6.150844):4.784564):1.469708):4.535769):20.021656,(((((Euphonia_laniirostris:9.686359,Euphonia_saturata:9.686359):16.694775,(((Mycerobas_affinis:10.839486,((Mycerobas_icterioides:1.900066,Mycerobas_carnipes:1.900066):1.265181,Mycerobas_melanozanthos:3.165247):7.674239):5.765212,(Coccothraustes_vespertinus:0.860527,Coccothraustes_abeillei:0.860527):15.744171):5.978684,((((Bucanetes_githagineus:15.770518,Vestiaria_coccinea:15.770517):3.060590,(Uragus_sibiricus:17.193180,(((Carpodacus_nipalensis:15.208298,Carpodacus_mexicanus:15.208298):1.461125,(Carpodacus_rubicilloides:10.719563,((Carpodacus_trifasciatus:7.001432,Carpodacus_roseus:7.001432):0.078943,(Carpodacus_pulcherrimus:6.987789,Carpodacus_thura:6.987788):0.092587):3.639188):5.949861):0.290958,Haematospiza_sipahi:16.960382):0.232798):1.637928):0.191475,(Pinicola_enucleator:13.158312,(Pyrrhoplectes_epauletta:11.581033,((Pyrrhula_aurantiaca:4.448236,(Pyrrhula_erythaca:0.190980,Pyrrhula_erythrocephala:0.190980):4.257256):0.096837,Pyrrhula_pyrrhula:4.545073):7.035959):1.577280):5.864271):0.184743,((((Loxia_leucoptera:1.940032,Loxia_curvirostra:1.940032):4.515354,(Carduelis_hornemanni:1.085950,Carduelis_flammea:1.085950):5.369437):3.446960,((Carduelis_citrinella:7.532644,Carduelis_carduelis:7.532644):2.055293,(((Carduelis_spinus:5.284727,(Carduelis_tristis:5.259652,((Carduelis_atrata:2.052853,Carduelis_cucullata:2.052853):1.587858,Rhynchostruthus_socotranus:3.640711):1.618941):0.025074):1.010817,Carduelis_cannabina:6.295544):2.856237,(Serinus_mozambicus:8.705559,(Serinus_canaria:7.268788,(Serinus_pusillus:5.005677,Serinus_serinus:5.005677):2.263112):1.436770):0.446223):0.436156):0.314410):2.671261,(Rhodopechys_obsoletus:8.860306,(Carduelis_chloris:2.469253,(Carduelis_sinica:1.138512,Carduelis_spinoides:1.138512):1.330740):6.391053):3.713302):6.633718):3.376057):3.797752):2.869072,(Fringilla_coelebs:9.725480,Fringilla_montifringilla:9.725480):19.524727):0.446934,((((Nesospiza_acunhae:17.081059,(Paroaria_coronata:13.173685,Coereba_flaveola:13.173684):3.907373):0.029358,(Ramphocelus_dimidiatus:14.775847,Sicalis_flaveola:14.775847):2.334568):3.255087,(((Piranga_rubra:7.319284,(Piranga_flava:6.903098,(Piranga_olivacea:2.309198,Piranga_ludoviciana:2.309198):4.593900):0.416187):8.122675,(Cardinalis_sinuatus:5.890195,Cardinalis_cardinalis:5.890196):9.551764):2.837817,Pheucticus_ludovicianus:18.279778):2.085726):1.082373,((((Agelaius_phoeniceus:11.753452,(((((Cacicus_haemorrhous:4.949383,Cacicus_leucoramphus:4.949383):0.253222,(Cacicus_cela:4.726022,Cacicus_uropygialis:4.726022):0.476582):0.479787,Cacicus_melanicterus:5.682392):0.560174,(Psarocolius_montezuma:4.400067,Psarocolius_wagleri:4.400067):1.842498):5.191878,((Icterus_graduacauda:5.336980,((Icterus_gularis:1.184382,Icterus_nigrogularis:1.184382):1.224860,(Icterus_galbula:2.125458,(Icterus_pustulatus:1.302203,Icterus_bullockii:1.302203):0.823255):0.283784):2.927738):1.674944,(((Icterus_icterus:4.383580,Icterus_pectoralis:4.383580):0.389189,Icterus_mesomelas:4.772769):1.526813,(((Icterus_croconotus:2.485160,Icterus_dominicensis:2.485160):1.179533,Icterus_cucullatus:3.664693):0.538247,Icterus_prosthemelas:4.202940):2.096642):0.712343):4.422519):0.319008):0.824259,(((Sturnella_militaris:3.915216,Sturnella_bellicosa:3.915216):5.410141,(Sturnella_superciliaris:3.393812,(Sturnella_magna:2.326157,Sturnella_neglecta:2.326157):1.067655):5.931545):1.561909,Xanthocephalus_xanthocephalus:10.887266):1.690445):0.000126,(Chlorospingus_pileatus:12.577711,(Emberiza_melanocephala:8.688355,Emberiza_citrinella:8.688354):3.889356):0.000126):6.665480,((Geothlypis_trichas:9.087434,((Vermivora_ruficapilla:0.981813,Vermivora_virginiae:0.981813):7.963164,(Dendroica_petechia:4.750968,(Setophaga_ruticilla:4.588640,(Dendroica_palmarum:4.244214,Dendroica_coronata:4.244214):0.344427):0.162328):4.194009):0.142456):7.315533,Icteria_virens:16.402967):2.840350):2.204560):8.249266):2.343929,Motacilla_flava:32.041069):4.921471):6.557133):0.918678):3.531442):3.323472):16.526760):12.514473):1.548319):0.002215):11.388281):5.084975;
	TREE tree_5855 = (((((Meleagris_gallopavo:13.382336,Tetrao_urogallus:13.382336):1.694094,(Phasianus_colchicus:13.241386,Perdix_perdix:13.241386):1.835043):4.913711,(Alectoris_rufa:18.888210,Gallus_gallus:18.888212):1.101928):62.003643,(Anser_anser:15.396103,Anas_platyrhynchos:15.396105):66.597679):16.014090,((((((Phoenicopterus_roseus:3.500447,Phoenicopterus_chilensis:3.500447):9.757450,((Phoenicoparrus_andinus:4.021711,Phoenicoparrus_jamesi:4.021711):3.119239,Phoenicopterus_ruber:7.140950):6.116947):10.782360,Phoeniconaias_minor:24.040257):54.484684,(Phaethon_rubricauda:74.879959,(Ciconia_ciconia:70.740692,((Eudocimus_ruber:57.025162,Platalea_ajaja:57.025166):11.031461,Fregata_minor:68.056625):2.684073):4.139266):3.644977):3.180192,((Ptilinopus_magnificus:17.484247,(Ptilinopus_solomonensis:10.138630,Ptilinopus_pulchellus:10.138630):7.345619):0.539631,Ptilinopus_jambu:18.023880):63.681255):1.887717,(((Larus_pipixcan:5.055878,(Larus_delawarensis:2.297357,Larus_michahellis:2.297357):2.758521):18.359173,Sterna_elegans:23.415051):59.965843,((Neophron_percnopterus:80.780777,((Trogon_mesurus:30.058714,Apaloderma_narina:30.058712):46.919151,(((Ramphastos_toco:7.126151,Ramphastos_tucanus:7.126150):10.865734,(Pteroglossus_aracari:17.035803,Selenidera_piperivora:17.035803):0.956082):24.473785,(((Campephilus_leucopogon:17.711452,(((((Colaptes_melanochloros:5.254449,Colaptes_campestris:5.254449):1.120047,Colaptes_chrysoides:6.374496):1.475537,Colaptes_auratus:7.850033):3.147733,Dryocopus_pileatus:10.997766):2.526636,(Picus_squamatus:5.818921,Picus_viridis:5.818921):7.705482):4.187051):0.460002,((Picoides_tridactylus:15.277164,(Picoides_villosus:12.468582,Dendrocopos_major:12.468581):2.808583):2.401575,(Sphyrapicus_varius:15.139557,(Melanerpes_lewis:11.387891,(Melanerpes_candidus:8.160194,Melanerpes_formicivorus:8.160194):3.227696):3.751666):2.539182):0.492716):11.727654,Picumnus_exilis:29.899109):12.566559):34.512199):3.802917):0.559708,((((Psarisomus_dalhousiae:14.890471,((Cymbirhynchus_macrorhynchos:9.654076,(Eurylaimus_ochromalus:4.311141,Eurylaimus_javanicus:4.311141):5.342935):1.418871,Eurylaimus_steerii:11.072947):3.817523):29.760878,Calyptomena_viridis:44.651344):14.303640,((((Ampelioides_tschudii:14.350431,(Pipreola_whitelyi:11.224066,(Pipreola_formosa:8.574315,(Pipreola_chlorolepidota:1.829791,Pipreola_aureopectus:1.829791):6.744524):2.649751):3.126365):7.751033,(Ampelion_rufaxilla:21.531219,((Carpornis_cucullata:19.463528,((Rupicola_peruvianus:5.260626,Rupicola_rupicola:5.260626):3.256174,Phoenicircus_carnifex:8.516800):10.946727):0.191211,(((((Cotinga_cotinga:6.454632,Cotinga_amabilis:6.454632):3.119786,Cotinga_maculata:9.574419):5.666375,((Tijuca_atra:9.399891,Lipaugus_streptophorus:9.399891):5.266483,((Porphyrolaema_porphyrolaema:13.099752,(Phibalura_flavirostris:10.652492,((Xipholena_atropurpurea:0.612622,Xipholena_punicea:0.612622):1.205872,Xipholena_lamellipennis:1.818494):8.833998):2.447260):0.641769,Procnias_tricarunculatus:13.741521):0.924852):0.574420):0.290706,(Haematoderus_militaris:14.672097,(Pyroderus_scutatus:10.069271,Querula_purpurata:10.069271):4.602826):0.859402):2.892422,Snowornis_subalaris:18.423920):1.230817):1.876481):0.570245):7.314441,((((((((Pipra_chloromeros:0.688433,Pipra_erythrocephala:0.688433):1.045398,Pipra_rubrocapilla:1.733831):4.774654,Machaeropterus_regulus:6.508485):0.975461,((Pipra_fasciicauda:2.070803,Pipra_aureola:2.070803):1.424893,Pipra_filicauda:3.495696):3.988250):0.831355,Heterocercus_linteatus:8.315301):0.454233,((Lepidothrix_nattereri:3.980966,Lepidothrix_coronata:3.980965):0.747762,Lepidothrix_serena:4.728727):4.040806):3.684078,((Masius_chrysopterus:7.741937,Ilicura_militaris:7.741937):0.901088,(Antilophia_galeata:4.263599,(Chiroxiphia_pareola:2.973013,Chiroxiphia_caudata:2.973013):1.290586):4.379426):3.810587):4.620115,Neopelma_pallescens:17.073727):12.342179):1.631032,(Tyrannus_vociferans:29.045330,Iodopleura_isabellae:29.045336):2.001604):27.908051):4.642343,(Malurus_melanocephalus:50.674110,((Notiomystis_cincta:47.650154,(((Oriolus_traillii:13.324080,Oriolus_cruentus:13.324080):1.403070,(Oriolus_oriolus:12.286579,Oriolus_xanthornus:12.286579):2.440571):30.275370,(Pericrocotus_flammeus:42.973549,(Telophorus_zeylonus:24.449968,Telophorus_sulfureopectus:24.449970):18.523579):2.028975):2.647630):1.079418,(((Parus_caeruleus:18.067991,(Parus_ater:15.673798,(Parus_spilonotus:13.461621,Parus_major:13.461621):2.212176):2.394193):23.073488,(Aegithalos_caudatus:26.883913,(Zosterops_japonicus:15.206694,(Leiothrix_argentauris:2.253174,Leiothrix_lutea:2.253174):12.953520):11.677217):14.257568):2.783175,((((Tichodroma_muraria:38.693218,(Turdus_merula:29.780172,(Tarsiger_chrysaeus:20.195229,(Erithacus_rubecula:18.632563,(Ficedula_zanthopygia:17.957003,Luscinia_calliope:17.957003):0.675560):1.562668):9.584941):8.913048):2.144948,((Bombycilla_garrulus:7.686996,Bombycilla_japonica:7.686996):4.081763,Bombycilla_cedrorum:11.768760):29.069408):1.450252,(Regulus_regulus:30.800110,Regulus_satrapa:30.800108):11.488310):0.249072,(((((Foudia_madagascariensis:8.698886,((Quelea_erythrops:2.044901,Quelea_quelea:2.044901):3.714304,Quelea_cardinalis:5.759205):2.939680):3.328800,(((Euplectes_ardens:3.529868,Euplectes_orix:3.529868):1.194076,((Euplectes_axillaris:3.676153,Euplectes_macroura:3.676153):0.479519,Euplectes_capensis:4.155672):0.568272):1.723928,Euplectes_afer:6.447872):5.579814):1.449360,(((Ploceus_nelicourvi:7.747732,Ploceus_philippinus:7.747732):3.967616,Ploceus_sakalava:11.715348):1.209630,((Ploceus_cucullatus:5.971405,(Ploceus_velatus:0.534663,Ploceus_capensis:0.534663):5.436741):0.832064,Ploceus_bicolor:6.803468):6.121509):0.552068):9.339035,(((Taeniopygia_guttata:8.651209,Neochmia_ruficauda:8.651209):6.131393,(Erythrura_psittacea:11.333908,Erythrura_gouldiae:11.333908):3.448693):0.833807,(Amandava_subflava:6.419736,Amandava_amandava:6.419736):9.196671):7.199673):9.670002,(Motacilla_flava:27.307756,((((((Coccothraustes_abeillei:2.612008,Coccothraustes_vespertinus:2.612008):12.217646,(((Mycerobas_icterioides:0.229532,Mycerobas_affinis:0.229532):9.218719,Mycerobas_melanozanthos:9.448251):1.652861,Mycerobas_carnipes:11.101111):3.728544):4.290864,(((Pinicola_enucleator:10.979242,(Pyrrhoplectes_epauletta:6.000287,((Pyrrhula_pyrrhula:3.260330,(Pyrrhula_erythrocephala:0.796421,Pyrrhula_erythaca:0.796421):2.463909):2.261825,Pyrrhula_aurantiaca:5.522155):0.478132):4.978955):5.450551,(((((Carpodacus_mexicanus:13.203506,Carpodacus_nipalensis:13.203506):0.672180,(Carpodacus_rubicilloides:9.727184,(Carpodacus_pulcherrimus:9.686481,((Carpodacus_trifasciatus:5.776486,Carpodacus_thura:5.776486):1.205196,Carpodacus_roseus:6.981682):2.704799):0.040702):4.148502):0.208802,(Uragus_sibiricus:9.518244,Haematospiza_sipahi:9.518244):4.566245):1.245721,Vestiaria_coccinea:15.330209):0.279422,Bucanetes_githagineus:15.609631):0.820162):0.449005,((Rhodopechys_obsoletus:6.970707,((Carduelis_sinica:0.904400,Carduelis_spinoides:0.904400):0.462722,Carduelis_chloris:1.367121):5.603586):3.307693,((((((Carduelis_cucullata:1.622744,Carduelis_atrata:1.622744):2.946150,Carduelis_tristis:4.568894):0.655402,Carduelis_spinus:5.224296):1.148392,(Carduelis_cannabina:4.946466,Rhynchostruthus_socotranus:4.946467):1.426221):1.516621,((Carduelis_citrinella:6.961945,Carduelis_carduelis:6.961945):0.437939,((Loxia_leucoptera:1.629854,Loxia_curvirostra:1.629854):2.425122,(Carduelis_flammea:0.100007,Carduelis_hornemanni:0.100007):3.954970):3.344907):0.489426):0.630098,(((Serinus_serinus:5.287564,Serinus_pusillus:5.287564):1.875229,Serinus_canaria:7.162793):1.052837,Serinus_mozambicus:8.215631):0.303777):1.758994):6.600398):2.241720):3.665650,(Euphonia_laniirostris:9.410703,Euphonia_saturata:9.410703):13.375465):0.596745,(Fringilla_coelebs:6.628267,Fringilla_montifringilla:6.628267):16.754646):1.646809,((((Ramphocelus_dimidiatus:14.588223,Sicalis_flaveola:14.588223):2.465497,(Nesospiza_acunhae:15.902703,(Coereba_flaveola:13.441224,Paroaria_coronata:13.441224):2.461480):1.151015):2.313939,(((((Piranga_ludoviciana:2.850435,Piranga_olivacea:2.850435):3.953646,Piranga_flava:6.804081):1.076488,Piranga_rubra:7.880569):8.231590,(Cardinalis_sinuatus:5.900972,Cardinalis_cardinalis:5.900972):10.211187):1.788545,Pheucticus_ludovicianus:17.900703):1.466953):2.330684,(((((((Icterus_graduacauda:7.838493,(Icterus_galbula:4.460789,((Icterus_nigrogularis:2.515590,(Icterus_gularis:2.131489,Icterus_croconotus:2.131489):0.384101):1.465798,(Icterus_pustulatus:2.685267,Icterus_bullockii:2.685267):1.296122):0.479400):3.377704):3.369544,(((Icterus_icterus:7.184787,Icterus_pectoralis:7.184787):1.056511,Icterus_mesomelas:8.241299):1.632982,(Icterus_dominicensis:6.008018,(Icterus_cucullatus:5.360081,Icterus_prosthemelas:5.360081):0.647938):3.866262):1.333756):5.525990,((Cacicus_melanicterus:9.203798,((Cacicus_haemorrhous:6.889963,Cacicus_leucoramphus:6.889964):0.172756,(Cacicus_cela:6.622958,Cacicus_uropygialis:6.622958):0.439761):2.141078):0.120450,(Psarocolius_montezuma:5.382345,Psarocolius_wagleri:5.382345):3.941903):7.409779):0.453366,Agelaius_phoeniceus:17.187395):1.204986,(((Sturnella_bellicosa:5.434279,Sturnella_militaris:5.434279):9.161302,((Sturnella_magna:3.640935,Sturnella_neglecta:3.640935):1.976518,Sturnella_superciliaris:5.617453):8.978128):2.661016,Xanthocephalus_xanthocephalus:17.256596):1.135783):0.683226,(Chlorospingus_pileatus:17.357971,(Emberiza_melanocephala:12.365161,Emberiza_citrinella:12.365160):4.992809):1.717636):1.802713,(Icteria_virens:18.548656,(((Setophaga_ruticilla:5.518109,(Dendroica_palmarum:5.010139,Dendroica_coronata:5.010139):0.507970):0.534986,Dendroica_petechia:6.053095):4.752982,((Vermivora_ruficapilla:1.259945,Vermivora_virginiae:1.259945):9.256145,Geothlypis_trichas:10.516089):0.289988):7.742579):2.329662):0.820024):3.331380):2.278034):5.178327):10.051406):1.387165):4.804914):1.944539):12.923223):17.743158):2.040402):0.211957):14.415022):5.548524;
	TREE tree_4939 = ((((((Meleagris_gallopavo:16.404762,Tetrao_urogallus:16.404762):2.508875,(Phasianus_colchicus:16.490612,Perdix_perdix:16.490612):2.423026):4.202425,Gallus_gallus:23.116060):1.322574,Alectoris_rufa:24.438635):54.305717,(Anser_anser:21.979994,Anas_platyrhynchos:21.979994):56.764362):10.873933,((((Larus_pipixcan:4.182219,(Larus_delawarensis:1.411409,Larus_michahellis:1.411409):2.770810):15.822568,Sterna_elegans:20.004786):58.419281,((((Calyptomena_viridis:39.115185,(((Cymbirhynchus_macrorhynchos:6.888721,(Eurylaimus_javanicus:2.939487,Eurylaimus_ochromalus:2.939487):3.949235):3.242574,Eurylaimus_steerii:10.131295):5.653367,Psarisomus_dalhousiae:15.784662):23.330524):16.081400,((Iodopleura_isabellae:34.103382,Tyrannus_vociferans:34.103382):0.443054,((((((Rupicola_peruvianus:6.000871,Rupicola_rupicola:6.000871):1.682834,Phoenicircus_carnifex:7.683705):13.433136,(Snowornis_subalaris:20.592705,(((((Cotinga_maculata:9.358551,Cotinga_cotinga:9.358551):4.363740,Cotinga_amabilis:13.722290):2.004918,((Tijuca_atra:10.920892,Lipaugus_streptophorus:10.920892):4.536429,((((Xipholena_punicea:3.572327,(Xipholena_lamellipennis:1.292459,Xipholena_atropurpurea:1.292459):2.279869):7.517426,Phibalura_flavirostris:11.089753):3.055732,Porphyrolaema_porphyrolaema:14.145485):0.635778,Procnias_tricarunculatus:14.781263):0.676058):0.269888):0.909866,((Querula_purpurata:11.195625,Pyroderus_scutatus:11.195625):3.505063,Haematoderus_militaris:14.700688):1.936387):3.500760,Carpornis_cucullata:20.137835):0.454869):0.524137):2.710805,Ampelion_rufaxilla:23.827646):1.019430,(((Pipreola_formosa:13.860679,Pipreola_whitelyi:13.860678):2.241065,(Pipreola_aureopectus:9.027709,Pipreola_chlorolepidota:9.027709):7.074035):4.232646,Ampelioides_tschudii:20.334391):4.512686):5.234360,((((Masius_chrysopterus:10.589293,Ilicura_militaris:10.589292):0.628788,(Antilophia_galeata:4.476498,(Chiroxiphia_caudata:3.383203,Chiroxiphia_pareola:3.383203):1.093295):6.741582):3.418402,(((((Pipra_erythrocephala:1.754657,Pipra_rubrocapilla:1.754657):5.272612,Machaeropterus_regulus:7.027268):2.690650,((Pipra_fasciicauda:1.356506,Pipra_filicauda:1.356506):0.011722,(Pipra_aureola:0.513983,Pipra_chloromeros:0.513983):0.854245):8.349690):0.123925,Heterocercus_linteatus:9.841843):1.159281,((Lepidothrix_nattereri:3.464539,Lepidothrix_coronata:3.464539):1.123370,Lepidothrix_serena:4.587910):6.413214):3.635359):4.700431,Neopelma_pallescens:19.336914):10.744522):4.465000):20.650152):9.666063,(Malurus_melanocephalus:52.508320,((Notiomystis_cincta:43.682674,(((Oriolus_oriolus:13.269770,Oriolus_xanthornus:13.269770):0.416643,(Oriolus_traillii:11.461764,Oriolus_cruentus:11.461764):2.224648):18.789110,((Telophorus_sulfureopectus:16.699947,Telophorus_zeylonus:16.699947):12.421719,Pericrocotus_flammeus:29.121666):3.353857):11.207153):2.906864,(((Parus_caeruleus:18.387432,((Parus_major:14.953960,Parus_spilonotus:14.953962):0.996449,Parus_ater:15.950410):2.437021):22.557205,((Zosterops_japonicus:19.269173,(Leiothrix_lutea:2.417425,Leiothrix_argentauris:2.417425):16.851748):14.838556,Aegithalos_caudatus:34.107727):6.836907):1.862942,(((((Bombycilla_garrulus:8.527152,Bombycilla_japonica:8.527152):2.064962,Bombycilla_cedrorum:10.592114):28.955599,((Turdus_merula:24.465904,((Erithacus_rubecula:15.593779,(Ficedula_zanthopygia:15.082205,Luscinia_calliope:15.082206):0.511573):3.196674,Tarsiger_chrysaeus:18.790451):5.675454):12.102678,Tichodroma_muraria:36.568584):2.979127):2.922205,(Regulus_satrapa:31.703800,Regulus_regulus:31.703800):10.766116):0.010499,((Motacilla_flava:30.062052,((((Euphonia_saturata:10.313889,Euphonia_laniirostris:10.313889):11.414528,(((((Mycerobas_carnipes:7.102376,Mycerobas_icterioides:7.102376):2.289557,Mycerobas_melanozanthos:9.391933):3.139556,Mycerobas_affinis:12.531488):3.063807,(Coccothraustes_abeillei:10.586076,Coccothraustes_vespertinus:10.586076):5.009220):3.033386,((((((((((Carduelis_tristis:4.965858,(Carduelis_cucullata:1.702233,Carduelis_atrata:1.702233):3.263625):0.534439,Carduelis_spinus:5.500297):0.537069,Carduelis_cannabina:6.037366):1.416438,(Serinus_mozambicus:7.427125,(Serinus_canaria:6.431247,(Serinus_serinus:5.274688,Serinus_pusillus:5.274688):1.156559):0.995879):0.026678):0.424011,((Loxia_leucoptera:1.006197,Loxia_curvirostra:1.006197):3.950389,(Carduelis_hornemanni:0.936970,Carduelis_flammea:0.936970):4.019616):2.921228):0.029871,(Carduelis_carduelis:5.643922,Carduelis_citrinella:5.643922):2.263764):3.666248,(Rhodopechys_obsoletus:10.599953,(Carduelis_chloris:2.243621,(Carduelis_spinoides:1.559550,Carduelis_sinica:1.559550):0.684072):8.356332):0.973980):4.279779,(Bucanetes_githagineus:15.734818,((((Carpodacus_nipalensis:13.322683,Carpodacus_mexicanus:13.322683):0.638205,(((Carpodacus_thura:5.855519,Carpodacus_trifasciatus:5.855519):1.053393,(Carpodacus_pulcherrimus:4.427057,Carpodacus_roseus:4.427057):2.481856):3.645179,Carpodacus_rubicilloides:10.554090):3.406796):0.030086,Uragus_sibiricus:13.990973):0.734825,Haematospiza_sipahi:14.725799):1.009019):0.118895):0.683665,(Vestiaria_coccinea:6.570050,Rhynchostruthus_socotranus:6.570050):9.967327):0.791865,(Pinicola_enucleator:13.402333,(Pyrrhoplectes_epauletta:8.251776,(((Pyrrhula_aurantiaca:2.239204,Pyrrhula_pyrrhula:2.239204):1.019528,Pyrrhula_erythrocephala:3.258732):1.299560,Pyrrhula_erythaca:4.558292):3.693483):5.150558):3.926909):1.299439):3.099735):3.050256,(Fringilla_coelebs:6.696127,Fringilla_montifringilla:6.696126):18.082546):0.166595,((((Emberiza_citrinella:14.158257,Emberiza_melanocephala:14.158257):3.136536,Chlorospingus_pileatus:17.294792):1.284168,((((Agelaius_phoeniceus:9.653744,(((Icterus_dominicensis:2.916020,(Icterus_prosthemelas:2.886367,(Icterus_cucullatus:1.519819,Icterus_croconotus:1.519819):1.366548):0.029654):2.687081,((Icterus_pectoralis:3.407463,Icterus_icterus:3.407463):0.881813,Icterus_mesomelas:4.289276):1.313825):0.694316,((((Icterus_pustulatus:1.177880,Icterus_bullockii:1.177880):0.428559,Icterus_galbula:1.606440):0.240393,(Icterus_nigrogularis:0.918963,Icterus_gularis:0.918963):0.927870):1.780954,Icterus_graduacauda:3.627787):2.669630):3.356327):0.591724,((((Cacicus_leucoramphus:3.807879,Cacicus_haemorrhous:3.807879):0.389759,(Cacicus_cela:3.687675,Cacicus_uropygialis:3.687675):0.509963):1.260816,Cacicus_melanicterus:5.458454):0.167420,(Psarocolius_montezuma:3.504114,Psarocolius_wagleri:3.504114):2.121760):4.619594):0.590596,(((Sturnella_superciliaris:3.061550,(Sturnella_magna:1.925728,Sturnella_neglecta:1.925728):1.135822):4.848205,(Sturnella_militaris:2.783003,Sturnella_bellicosa:2.783003):5.126752):1.975932,Xanthocephalus_xanthocephalus:9.885687):0.950377):1.773751,(Icteria_virens:10.872298,((Geothlypis_trichas:5.936193,(Vermivora_virginiae:0.814041,Vermivora_ruficapilla:0.814041):5.122152):0.145974,(Dendroica_petechia:3.210187,((Dendroica_palmarum:2.570167,Dendroica_coronata:2.570167):0.359701,Setophaga_ruticilla:2.929868):0.280319):2.871979):4.790133):1.737516):5.969145):3.193202,((((Coereba_flaveola:12.261005,Paroaria_coronata:12.261004):2.694384,Nesospiza_acunhae:14.955389):0.136712,(Ramphocelus_dimidiatus:11.522992,Sicalis_flaveola:11.522993):3.569109):3.801980,(Pheucticus_ludovicianus:17.902920,(((Piranga_flava:6.539949,(Piranga_olivacea:2.841802,Piranga_ludoviciana:2.841802):3.698147):0.565519,Piranga_rubra:7.105468):8.985744,(Cardinalis_sinuatus:5.859315,Cardinalis_cardinalis:5.859315):10.231896):1.811709):0.991161):2.878082):3.173105):5.116784):6.380045,(((((((Euplectes_axillaris:3.941701,Euplectes_macroura:3.941701):0.149644,Euplectes_capensis:4.091345):0.718425,(Euplectes_orix:3.173289,Euplectes_ardens:3.173289):1.636481):2.254699,Euplectes_afer:7.064469):3.386713,(((Quelea_erythrops:1.998113,Quelea_cardinalis:1.998113):3.203617,Quelea_quelea:5.201730):2.595832,Foudia_madagascariensis:7.797562):2.653620):1.736065,(((Ploceus_bicolor:5.317829,(Ploceus_velatus:0.502422,Ploceus_capensis:0.502422):4.815407):0.469870,Ploceus_cucullatus:5.787699):5.641194,((Ploceus_nelicourvi:3.037902,Ploceus_philippinus:3.037902):7.315298,Ploceus_sakalava:10.353200):1.075692):0.758354):10.317154,(((Taeniopygia_guttata:8.882711,Neochmia_ruficauda:8.882711):4.227175,(Erythrura_psittacea:8.439649,Erythrura_gouldiae:8.439649):4.670238):1.386440,(Amandava_amandava:6.114080,Amandava_subflava:6.114080):8.382247):8.008074):13.937696):6.038320):0.327162):3.781961):5.918777):12.354336):12.283584,(((Trogon_mesurus:24.542896,Apaloderma_narina:24.542896):46.162994,(((Ramphastos_toco:5.543906,Ramphastos_tucanus:5.543906):10.010803,(Selenidera_piperivora:14.679049,Pteroglossus_aracari:14.679049):0.875659):20.490475,((((Sphyrapicus_varius:13.201066,((Melanerpes_candidus:5.958087,Melanerpes_formicivorus:5.958087):3.409209,Melanerpes_lewis:9.367296):3.833770):1.821971,((Dendrocopos_major:10.784851,Picoides_villosus:10.784851):2.786711,Picoides_tridactylus:13.571563):1.451475):0.744453,(Campephilus_leucopogon:15.244991,((Picus_viridis:4.152165,Picus_squamatus:4.152165):7.831948,(((Colaptes_chrysoides:4.479578,(Colaptes_campestris:4.232010,Colaptes_melanochloros:4.232011):0.247567):0.297101,Colaptes_auratus:4.776679):5.172161,Dryocopus_pileatus:9.948839):2.035273):3.260878):0.522499):8.137029,Picumnus_exilis:23.904518):12.140665):34.660706):5.638708,Neophron_percnopterus:76.344597):0.801637):1.277832):0.426474,(Phaethon_rubricauda:77.213249,(((Ptilinopus_magnificus:18.470831,(Ptilinopus_pulchellus:10.075416,Ptilinopus_solomonensis:10.075416):8.395414):0.022014,Ptilinopus_jambu:18.492844):58.259335,((Ciconia_ciconia:63.840126,((Platalea_ajaja:53.131508,Eudocimus_ruber:53.131512):10.085403,Fregata_minor:63.216915):0.623210):11.687231,(((Phoenicopterus_chilensis:3.289773,((Phoenicoparrus_andinus:1.071747,Phoenicoparrus_jamesi:1.071747):0.985082,Phoenicopterus_ruber:2.056829):1.232945):0.554759,Phoenicopterus_roseus:3.844532):1.034739,Phoeniconaias_minor:4.879271):70.648087):1.224824):0.461064):1.637295):10.767747):10.714009;
	TREE tree_22 = (((((Tetrao_urogallus:12.485277,Meleagris_gallopavo:12.485277):1.403949,(Phasianus_colchicus:11.880491,Perdix_perdix:11.880491):2.008735):4.374175,(Alectoris_rufa:17.901062,Gallus_gallus:17.901060):0.362339):63.044891,(Anser_anser:26.629045,Anas_platyrhynchos:26.629047):54.679245):20.522772,(((Sterna_elegans:14.603779,(Larus_pipixcan:2.962063,(Larus_delawarensis:1.013859,Larus_michahellis:1.013859):1.948204):11.641716):64.968239,((((Calyptomena_viridis:39.196678,(Psarisomus_dalhousiae:16.334612,((Cymbirhynchus_macrorhynchos:10.755973,(Eurylaimus_ochromalus:2.601731,Eurylaimus_javanicus:2.601731):8.154242):2.914760,Eurylaimus_steerii:13.670732):2.663878):22.862066):16.097761,((Tyrannus_vociferans:35.256519,Iodopleura_isabellae:35.256523):2.751614,(((((Masius_chrysopterus:7.559366,Ilicura_militaris:7.559366):1.560382,(Antilophia_galeata:4.041509,(Chiroxiphia_caudata:1.858279,Chiroxiphia_pareola:1.858279):2.183229):5.078239):4.428165,(((Lepidothrix_serena:4.087708,(Lepidothrix_nattereri:2.228482,Lepidothrix_coronata:2.228482):1.859227):4.838171,(((Pipra_fasciicauda:0.752251,Pipra_aureola:0.752251):1.307169,Pipra_filicauda:2.059420):5.575736,(Machaeropterus_regulus:6.695359,((Pipra_erythrocephala:2.006710,Pipra_rubrocapilla:2.006710):3.928044,Pipra_chloromeros:5.934754):0.760605):0.939796):1.290724):0.471887,Heterocercus_linteatus:9.397766):4.150146):4.063873,Neopelma_pallescens:17.611786):16.200993,(((Phibalura_flavirostris:21.408798,Ampelion_rufaxilla:21.408798):3.233298,((((Rupicola_rupicola:3.964963,Rupicola_peruvianus:3.964963):3.691603,Phoenicircus_carnifex:7.656567):8.595858,Carpornis_cucullata:16.252422):6.606510,((((Querula_purpurata:13.163116,Pyroderus_scutatus:13.163116):2.887207,Haematoderus_militaris:16.050322):1.242430,((Tijuca_atra:11.443022,Lipaugus_streptophorus:11.443022):4.855662,(((Porphyrolaema_porphyrolaema:14.076878,(Xipholena_punicea:3.964837,(Xipholena_lamellipennis:2.096381,Xipholena_atropurpurea:2.096381):1.868456):10.112041):0.453266,Procnias_tricarunculatus:14.530143):1.345606,(Cotinga_maculata:10.683080,(Cotinga_cotinga:9.614820,Cotinga_amabilis:9.614820):1.068259):5.192669):0.422935):0.994068):3.909350,Snowornis_subalaris:21.202103):1.656832):1.783164):3.977715,(Ampelioides_tschudii:21.659332,((Pipreola_whitelyi:0.589410,Pipreola_aureopectus:0.589410):16.190565,(Pipreola_formosa:3.981819,Pipreola_chlorolepidota:3.981819):12.798157):4.879356):6.960481):5.192966):4.195356):17.286303):8.571063,(Malurus_melanocephalus:52.915955,((Notiomystis_cincta:39.767258,(((Oriolus_xanthornus:9.995767,Oriolus_oriolus:9.995768):0.271294,(Oriolus_cruentus:9.407292,Oriolus_traillii:9.407292):0.859769):19.920799,(Pericrocotus_flammeus:27.849308,(Telophorus_zeylonus:11.540276,Telophorus_sulfureopectus:11.540276):16.309032):2.338552):9.579399):7.687086,((((Parus_ater:14.631584,(Parus_major:12.543776,Parus_spilonotus:12.543776):2.087809):2.912906,Parus_caeruleus:17.544491):23.789686,(Aegithalos_caudatus:30.631855,((Leiothrix_argentauris:3.543163,Leiothrix_lutea:3.543163):19.326105,Zosterops_japonicus:22.869270):7.762589):10.702322):1.673060,(((Regulus_regulus:22.499821,Regulus_satrapa:22.499823):18.816280,(((Bombycilla_japonica:7.288370,Bombycilla_garrulus:7.288370):4.414340,Bombycilla_cedrorum:11.702710):28.607176,((Turdus_merula:27.902105,(Tarsiger_chrysaeus:20.953457,(Erithacus_rubecula:18.608366,(Luscinia_calliope:17.464506,Ficedula_zanthopygia:17.464508):1.143860):2.345092):6.948647):9.442569,Tichodroma_muraria:37.344677):2.965211):1.006217):0.502871,(((((Foudia_madagascariensis:6.229260,((Quelea_cardinalis:4.279243,Quelea_quelea:4.279243):0.262116,Quelea_erythrops:4.541359):1.687902):2.226221,(Euplectes_afer:5.289085,((Euplectes_capensis:3.036335,(Euplectes_macroura:2.886116,Euplectes_axillaris:2.886116):0.150220):0.416733,(Euplectes_ardens:2.239268,Euplectes_orix:2.239268):1.213801):1.836017):3.166396):0.871969,((Ploceus_nelicourvi:6.248806,(Ploceus_sakalava:2.383913,Ploceus_philippinus:2.383913):3.864894):1.060946,((Ploceus_bicolor:3.735137,(Ploceus_capensis:0.194096,Ploceus_velatus:0.194096):3.541041):0.087736,Ploceus_cucullatus:3.822873):3.486880):2.017699):10.067576,(((Taeniopygia_guttata:7.179517,Neochmia_ruficauda:7.179517):3.718253,(Erythrura_gouldiae:1.284998,Erythrura_psittacea:1.284998):9.612772):2.103832,(Amandava_amandava:7.368921,Amandava_subflava:7.368921):5.632681):6.393426):10.507385,((((((((Mycerobas_carnipes:0.911068,Mycerobas_icterioides:0.911068):8.789054,(Mycerobas_affinis:0.170168,Mycerobas_melanozanthos:0.170168):9.529954):2.428864,(Coccothraustes_vespertinus:9.175008,Coccothraustes_abeillei:9.175008):2.953977):6.784394,(((Vestiaria_coccinea:15.577449,((Haematospiza_sipahi:12.513967,Uragus_sibiricus:12.513967):2.130570,((Carpodacus_nipalensis:12.813297,Carpodacus_mexicanus:12.813297):1.479544,(((Carpodacus_pulcherrimus:5.750092,Carpodacus_roseus:5.750092):0.676146,(Carpodacus_thura:5.523047,(Carpodacus_trifasciatus:2.010936,Rhynchostruthus_socotranus:2.010936):3.512112):0.903190):2.523730,Carpodacus_rubicilloides:8.949967):5.342874):0.351695):0.932913):0.071097,(((((Pyrrhula_pyrrhula:2.425031,(Pyrrhula_aurantiaca:1.485636,Pyrrhula_erythaca:1.485636):0.939395):0.547316,Pyrrhula_erythrocephala:2.972347):5.970322,Pyrrhoplectes_epauletta:8.942668):1.182991,Pinicola_enucleator:10.125660):3.811134,Bucanetes_githagineus:13.936794):1.711752):0.670355,(((Carduelis_chloris:2.108531,(Carduelis_spinoides:0.816984,Carduelis_sinica:0.816984):1.291547):4.678902,Rhodopechys_obsoletus:6.787434):3.495427,((((Carduelis_flammea:0.148995,Carduelis_hornemanni:0.148995):5.784367,(Loxia_leucoptera:1.980629,Loxia_curvirostra:1.980629):3.952733):1.539235,(Carduelis_carduelis:5.231682,Carduelis_citrinella:5.231682):2.240915):1.039152,((Serinus_mozambicus:8.251893,((Serinus_pusillus:4.938822,Serinus_serinus:4.938822):1.610390,Serinus_canaria:6.549212):1.702681):0.019684,(Carduelis_cannabina:6.411046,(((Carduelis_cucullata:2.091993,Carduelis_atrata:2.091993):2.213277,Carduelis_tristis:4.305270):0.405334,Carduelis_spinus:4.710604):1.700442):1.860531):0.240172):1.771111):6.036041):2.594478):1.840168,(Euphonia_saturata:5.500368,Euphonia_laniirostris:5.500368):15.253180):1.752735,(Fringilla_coelebs:6.333301,Fringilla_montifringilla:6.333301):16.172981):1.656962,((((((Piranga_flava:5.553397,(Piranga_ludoviciana:2.160521,Piranga_olivacea:2.160521):3.392875):0.725169,Piranga_rubra:6.278566):5.366894,(Cardinalis_sinuatus:4.669107,Cardinalis_cardinalis:4.669107):6.976353):2.781097,Pheucticus_ludovicianus:14.426558):0.602350,((Sicalis_flaveola:11.065074,Ramphocelus_dimidiatus:11.065073):1.855733,((Coereba_flaveola:10.184608,Paroaria_coronata:10.184608):1.569014,Nesospiza_acunhae:11.753622):1.167183):2.108101):1.719805,((((Emberiza_melanocephala:12.131762,Emberiza_citrinella:12.131761):1.340114,Chlorospingus_pileatus:13.471875):1.491825,(Icteria_virens:14.957140,((Geothlypis_trichas:8.025084,((Setophaga_ruticilla:4.273015,(Dendroica_coronata:3.935951,Dendroica_palmarum:3.935951):0.337064):0.135049,Dendroica_petechia:4.408064):3.617020):0.090860,(Vermivora_ruficapilla:0.905558,Vermivora_virginiae:0.905558):7.210386):6.841196):0.006559):1.060845,((((((Cacicus_haemorrhous:4.516628,Cacicus_leucoramphus:4.516628):1.134093,(Cacicus_uropygialis:4.876361,Cacicus_cela:4.876361):0.774360):1.075133,Cacicus_melanicterus:6.725854):0.513620,(Psarocolius_wagleri:4.916241,Psarocolius_montezuma:4.916241):2.323233):5.383099,(Agelaius_phoeniceus:12.545663,((((Icterus_croconotus:3.142835,Icterus_mesomelas:3.142835):2.345537,(Icterus_icterus:4.720036,Icterus_pectoralis:4.720036):0.768336):1.881718,((Icterus_dominicensis:4.049373,Icterus_cucullatus:4.049372):0.128265,Icterus_prosthemelas:4.177638):3.192453):0.177132,(Icterus_graduacauda:5.280205,((Icterus_gularis:1.610492,Icterus_nigrogularis:1.610492):0.773041,(Icterus_galbula:2.179607,(Icterus_pustulatus:1.831201,Icterus_bullockii:1.831201):0.348406):0.203926):2.896672):2.267017):4.998441):0.076909):1.021465,((((Sturnella_magna:3.196374,Sturnella_neglecta:3.196374):1.234914,Sturnella_superciliaris:4.431288):5.351077,(Sturnella_bellicosa:3.681885,Sturnella_militaris:3.681885):6.100480):1.134839,Xanthocephalus_xanthocephalus:10.917205):2.726833):2.380508):0.724167):7.414531):4.478467,Motacilla_flava:28.641710):1.260702):11.916560):1.188264):4.447106):5.461607):10.949549):13.877405,(Neophron_percnopterus:77.634834,((Apaloderma_narina:29.277113,Trogon_mesurus:29.277111):43.630226,(((Ramphastos_tucanus:5.689473,Ramphastos_toco:5.689473):6.932191,(Selenidera_piperivora:9.343001,Pteroglossus_aracari:9.343001):3.278662):25.089569,(Picumnus_exilis:22.960590,((Campephilus_leucopogon:17.188332,((Picus_squamatus:8.160342,Picus_viridis:8.160342):3.800942,((Colaptes_auratus:6.174284,(Colaptes_chrysoides:5.128057,(Colaptes_campestris:3.711743,Colaptes_melanochloros:3.711744):1.416313):1.046228):4.686325,Dryocopus_pileatus:10.860609):1.100676):5.227047):1.299813,((Sphyrapicus_varius:14.953075,((Melanerpes_formicivorus:7.241787,Melanerpes_candidus:7.241786):3.761419,Melanerpes_lewis:11.003206):3.949870):1.785624,((Picoides_villosus:12.176747,Dendrocopos_major:12.176747):2.333138,Picoides_tridactylus:14.509886):2.228814):1.749446):4.472446):14.750643):35.196106):4.727492):0.108072):1.829113):0.131984,(((Ciconia_ciconia:68.104614,((Platalea_ajaja:39.143593,Eudocimus_ruber:39.143593):26.689241,Fregata_minor:65.832832):2.271785):3.725475,Phaethon_rubricauda:71.830093):0.724987,(((Ptilinopus_solomonensis:9.358464,Ptilinopus_pulchellus:9.358465):8.568136,(Ptilinopus_jambu:14.614275,Ptilinopus_magnificus:14.614276):3.312325):54.117226,((Phoenicopterus_roseus:10.931861,(Phoenicopterus_chilensis:8.518192,((Phoenicoparrus_andinus:4.553521,Phoenicoparrus_jamesi:4.553521):1.094191,Phoenicopterus_ruber:5.647711):2.870481):2.413668):8.623656,Phoeniconaias_minor:19.555517):52.488312):0.511252):7.148921):22.127062):1.882061;
	TREE tree_4523 = (((((Meleagris_gallopavo:14.159208,Tetrao_urogallus:14.159208):1.258018,(Phasianus_colchicus:13.637304,Perdix_perdix:13.637304):1.779923):3.959241,(Gallus_gallus:18.798252,Alectoris_rufa:18.798254):0.578215):53.110157,(Anser_anser:21.693493,Anas_platyrhynchos:21.693493):50.793129):23.388483,(((Phaethon_rubricauda:75.116005,(Ciconia_ciconia:62.214214,((Platalea_ajaja:49.454865,Eudocimus_ruber:49.454865):12.514263,Fregata_minor:61.969128):0.245090):12.901790):0.373251,((((Phoenicopterus_ruber:23.155884,(Phoenicoparrus_andinus:15.923828,Phoenicoparrus_jamesi:15.923828):7.232055):4.885210,(Phoenicopterus_chilensis:15.645772,Phoenicopterus_roseus:15.645772):12.395321):5.978788,Phoeniconaias_minor:34.019882):39.847691,((Ptilinopus_solomonensis:9.948620,Ptilinopus_pulchellus:9.948619):10.509069,(Ptilinopus_jambu:19.569130,Ptilinopus_magnificus:19.569132):0.888557):53.409882):1.621684):8.374322,((Sterna_elegans:19.241619,(Larus_pipixcan:3.284565,(Larus_delawarensis:1.378728,Larus_michahellis:1.378728):1.905837):15.957053):64.472710,((((Apaloderma_narina:27.230976,Trogon_mesurus:27.230976):48.585274,(((Ramphastos_tucanus:6.553168,Ramphastos_toco:6.553168):8.731108,(Pteroglossus_aracari:13.069028,Selenidera_piperivora:13.069029):2.215247):18.653301,((((Picoides_tridactylus:11.023273,(Dendrocopos_major:8.596951,Picoides_villosus:8.596951):2.426324):1.296940,(Sphyrapicus_varius:11.315598,(Melanerpes_lewis:9.802850,(Melanerpes_formicivorus:5.967782,Melanerpes_candidus:5.967782):3.835068):1.512749):1.004616):0.522425,(Campephilus_leucopogon:11.953009,((Dryocopus_pileatus:8.111701,(Colaptes_auratus:4.596316,((Colaptes_campestris:3.427048,Colaptes_melanochloros:3.427048):0.126677,Colaptes_chrysoides:3.553725):1.042591):3.515385):1.312160,(Picus_squamatus:3.772578,Picus_viridis:3.772578):5.651283):2.529147):0.889631):5.248447,Picumnus_exilis:18.091087):15.846487):41.878674):4.013431,Neophron_percnopterus:79.829689):1.897041,((((Psarisomus_dalhousiae:13.157978,(Eurylaimus_steerii:10.026739,(Cymbirhynchus_macrorhynchos:8.255818,(Eurylaimus_ochromalus:3.005974,Eurylaimus_javanicus:3.005975):5.249844):1.770921):3.131239):19.825130,Calyptomena_viridis:32.983109):17.936678,((Iodopleura_isabellae:27.661144,Tyrannus_vociferans:27.661148):0.337486,(((Ampelion_rufaxilla:18.052505,(((Phoenicircus_carnifex:5.628095,(Rupicola_rupicola:3.862064,Rupicola_peruvianus:3.862064):1.766031):8.003268,Carpornis_cucullata:13.631363):2.035106,(((((Porphyrolaema_porphyrolaema:9.639026,(Xipholena_lamellipennis:2.770012,(Xipholena_punicea:0.043705,Xipholena_atropurpurea:0.043705):2.726307):6.869014):0.391774,Procnias_tricarunculatus:10.030800):0.908163,((Tijuca_atra:8.037947,Lipaugus_streptophorus:8.037947):2.266227,((Cotinga_amabilis:2.334832,Cotinga_maculata:2.334832):0.881559,Cotinga_cotinga:3.216391):7.087782):0.634789):1.734173,(Haematoderus_militaris:11.117329,(Pyroderus_scutatus:8.751196,Querula_purpurata:8.751196):2.366133):1.555806):2.055778,Snowornis_subalaris:14.728912):0.937556):2.386037):2.609794,((Ampelioides_tschudii:14.991805,((Pipreola_formosa:8.483266,Pipreola_aureopectus:8.483266):4.367128,(Pipreola_chlorolepidota:4.998897,Pipreola_whitelyi:4.998897):7.851497):2.141411):0.169714,Phibalura_flavirostris:15.161519):5.500781):3.934311,((((Masius_chrysopterus:8.013609,Ilicura_militaris:8.013609):0.552980,(Antilophia_galeata:3.726422,(Chiroxiphia_pareola:1.841161,Chiroxiphia_caudata:1.841161):1.885261):4.840167):2.501936,((Heterocercus_linteatus:7.770010,((((Pipra_erythrocephala:1.142797,Pipra_chloromeros:1.142797):1.336342,Pipra_rubrocapilla:2.479140):3.865616,Machaeropterus_regulus:6.344755):0.458127,((Pipra_aureola:0.262695,Pipra_fasciicauda:0.262695):1.357263,Pipra_filicauda:1.619959):5.182923):0.967127):0.776924,((Lepidothrix_coronata:2.035919,Lepidothrix_nattereri:2.035919):1.552959,Lepidothrix_serena:3.588878):4.958055):2.521592):3.808560,Neopelma_pallescens:14.877085):9.719525):3.402023):22.921154):14.358985,(Malurus_melanocephalus:52.308357,((Notiomystis_cincta:46.164032,(((Oriolus_oriolus:12.473833,Oriolus_xanthornus:12.473833):1.055218,(Oriolus_traillii:12.596918,Oriolus_cruentus:12.596917):0.932134):22.311148,((Telophorus_sulfureopectus:17.295086,Telophorus_zeylonus:17.295084):16.425539,Pericrocotus_flammeus:33.720627):2.119575):10.323829):2.631973,(((Parus_caeruleus:17.402496,(Parus_ater:14.567880,(Parus_major:13.281338,Parus_spilonotus:13.281338):1.286542):2.834618):23.222721,((Zosterops_japonicus:14.615519,(Leiothrix_lutea:2.196714,Leiothrix_argentauris:2.196714):12.418804):15.261450,Aegithalos_caudatus:29.876968):10.748249):2.152552,(((((Bombycilla_garrulus:9.032765,Bombycilla_japonica:9.032765):4.027651,Bombycilla_cedrorum:13.060416):23.336674,((Turdus_merula:24.914663,((Erithacus_rubecula:15.879802,(Luscinia_calliope:15.548108,Ficedula_zanthopygia:15.548107):0.331695):3.459252,Tarsiger_chrysaeus:19.339054):5.575610):10.875692,Tichodroma_muraria:35.790359):0.606735):4.367680,(Regulus_satrapa:33.187138,Regulus_regulus:33.187141):7.577632):1.514243,(((((((Quelea_cardinalis:0.345313,Quelea_erythrops:0.345313):6.508522,Quelea_quelea:6.853835):3.237690,Foudia_madagascariensis:10.091524):3.159386,(((Euplectes_capensis:6.063822,(Euplectes_axillaris:5.300132,Euplectes_macroura:5.300131):0.763690):0.519883,(Euplectes_ardens:5.053178,Euplectes_orix:5.053178):1.530527):2.693105,Euplectes_afer:9.276810):3.974101):3.156116,((Ploceus_bicolor:8.192976,(Ploceus_cucullatus:7.752216,(Ploceus_nelicourvi:1.859996,(Ploceus_capensis:0.086977,Ploceus_velatus:0.086977):1.773019):5.892219):0.440760):6.953720,(Ploceus_philippinus:11.511667,Ploceus_sakalava:11.511667):3.635028):1.260332):11.133714,(((Taeniopygia_guttata:11.738246,Neochmia_ruficauda:11.738246):6.378385,(Erythrura_gouldiae:10.977448,Erythrura_psittacea:10.977448):7.139183):1.896138,(Amandava_subflava:11.129514,Amandava_amandava:11.129514):8.883255):7.527972):8.784266,(((((((Coccothraustes_vespertinus:10.243866,Coccothraustes_abeillei:10.243866):4.442370,((Mycerobas_melanozanthos:0.219573,Mycerobas_carnipes:0.219573):10.863604,(Mycerobas_affinis:4.600475,Mycerobas_icterioides:4.600475):6.482701):3.603060):4.521154,(((((Uragus_sibiricus:14.630531,(((((Carpodacus_trifasciatus:5.685704,Carpodacus_thura:5.685704):1.090410,Carpodacus_roseus:6.776114):1.914967,(Carpodacus_pulcherrimus:7.608590,Carpodacus_rubicilloides:7.608590):1.082491):5.575694,(Carpodacus_nipalensis:13.248065,Carpodacus_mexicanus:13.248065):1.018709):0.065211,Rhynchostruthus_socotranus:14.331985):0.298546):1.152147,(Bucanetes_githagineus:13.620251,Haematospiza_sipahi:13.620251):2.162427):0.691899,(((((Loxia_leucoptera:2.595645,Loxia_curvirostra:2.595645):1.692401,(Carduelis_flammea:1.020231,Carduelis_hornemanni:1.020231):3.267815):4.271337,(Carduelis_carduelis:5.379626,Carduelis_citrinella:5.379626):3.179757):0.044948,((Carduelis_cannabina:6.068868,(Carduelis_spinus:4.771618,((Carduelis_atrata:1.083892,Carduelis_cucullata:1.083892):2.572465,Carduelis_tristis:3.656357):1.115261):1.297250):1.972901,(Serinus_mozambicus:7.895782,(Serinus_canaria:6.373342,(Serinus_pusillus:3.720585,Serinus_serinus:3.720585):2.652756):1.522440):0.145987):0.562562):1.372607,(Rhodopechys_obsoletus:8.678249,(Carduelis_chloris:2.843743,(Carduelis_spinoides:1.430295,Carduelis_sinica:1.430294):1.413448):5.834507):1.298687):6.497640):0.361131,Vestiaria_coccinea:16.835709):1.613358,((Pyrrhoplectes_epauletta:7.353374,((Pyrrhula_erythaca:2.535834,Pyrrhula_erythrocephala:2.535834):0.797426,(Pyrrhula_pyrrhula:2.934289,Pyrrhula_aurantiaca:2.934289):0.398972):4.020114):5.477923,Pinicola_enucleator:12.831298):5.617769):0.758324):3.660537,(Euphonia_saturata:8.675040,Euphonia_laniirostris:8.675041):14.192886):2.518227,(Fringilla_coelebs:7.013189,Fringilla_montifringilla:7.013189):18.372965):0.892741,(((Chlorospingus_pileatus:17.793617,(Emberiza_citrinella:12.993429,Emberiza_melanocephala:12.993430):4.800188):1.629571,(((((Cacicus_melanicterus:6.460467,((Cacicus_cela:4.983224,Cacicus_uropygialis:4.983224):0.195119,(Cacicus_haemorrhous:5.010494,Cacicus_leucoramphus:5.010494):0.167849):1.282124):0.355836,(Psarocolius_wagleri:4.983539,Psarocolius_montezuma:4.983539):1.832765):5.295710,(((((Icterus_cucullatus:3.622545,Icterus_prosthemelas:3.622545):0.196645,(Icterus_croconotus:3.116541,Icterus_dominicensis:3.116542):0.702648):2.658265,((Icterus_pectoralis:4.564807,Icterus_icterus:4.564807):0.502420,Icterus_mesomelas:5.067227):1.410228):1.136910,(Icterus_graduacauda:5.594643,((Icterus_gularis:1.494816,Icterus_nigrogularis:1.494816):1.122129,((Icterus_pustulatus:1.536960,Icterus_bullockii:1.536960):0.981178,Icterus_galbula:2.518138):0.098808):2.977697):2.019722):3.951670,Agelaius_phoeniceus:11.566035):0.545978):0.735346,(((Sturnella_militaris:4.260902,Sturnella_bellicosa:4.260902):4.683457,(Sturnella_superciliaris:3.767612,(Sturnella_neglecta:2.214809,Sturnella_magna:2.214809):1.552803):5.176747):2.260873,Xanthocephalus_xanthocephalus:11.205233):1.642126):2.467749,(Icteria_virens:14.440936,(((Vermivora_virginiae:0.550977,Vermivora_ruficapilla:0.550977):6.909035,Geothlypis_trichas:7.460012):0.264202,(((Dendroica_palmarum:3.439496,Dendroica_coronata:3.439496):0.540700,Setophaga_ruticilla:3.980196):0.217493,Dendroica_petechia:4.197689):3.526525):6.716722):0.874172):4.108080):1.172379,(((Sicalis_flaveola:14.444992,Ramphocelus_dimidiatus:14.444993):0.278930,(Nesospiza_acunhae:14.706397,(Coereba_flaveola:12.578099,Paroaria_coronata:12.578100):2.128299):0.017525):4.033245,(((Piranga_rubra:6.918457,((Piranga_olivacea:3.237789,Piranga_ludoviciana:3.237789):2.331134,Piranga_flava:5.568923):1.349534):6.857348,(Cardinalis_sinuatus:5.323278,Cardinalis_cardinalis:5.323278):8.452527):1.752991,Pheucticus_ludovicianus:15.528797):3.228371):1.838399):5.683328):2.361732,Motacilla_flava:28.640627):7.684379):5.954007):0.498757):6.018232):3.512355):12.970414):16.447948):1.987607):0.149252):12.011528):5.540310;
	TREE tree_6875 = (((((Meleagris_gallopavo:13.004135,Tetrao_urogallus:13.004135):1.003817,(Phasianus_colchicus:12.464386,Perdix_perdix:12.464386):1.543566):4.659918,(Gallus_gallus:17.558987,Alectoris_rufa:17.558985):1.108884):52.071091,(Anser_anser:24.510063,Anas_platyrhynchos:24.510063):46.228901):30.561293,((Phaethon_rubricauda:80.584190,(((Ptilinopus_pulchellus:9.227422,Ptilinopus_solomonensis:9.227421):9.893844,(Ptilinopus_jambu:11.572899,Ptilinopus_magnificus:11.572899):7.548367):58.729816,((Ciconia_ciconia:70.083298,((Platalea_ajaja:58.278667,Eudocimus_ruber:58.278667):8.154490,Fregata_minor:66.433159):3.650136):3.556471,(((Phoenicopterus_roseus:9.825312,Phoenicopterus_chilensis:9.825312):13.330975,((Phoenicoparrus_andinus:5.637070,Phoenicoparrus_jamesi:5.637070):15.815804,Phoenicopterus_ruber:21.452873):1.703413):8.070228,Phoeniconaias_minor:31.226513):42.413254):4.211312):2.733114):1.181013,(((Larus_pipixcan:3.816840,(Larus_delawarensis:1.600520,Larus_michahellis:1.600520):2.216320):17.488811,Sterna_elegans:21.305653):59.333218,((((Apaloderma_narina:29.709248,Trogon_mesurus:29.709246):43.215317,(((Ramphastos_tucanus:10.652780,Ramphastos_toco:10.652780):14.627010,(Pteroglossus_aracari:17.998039,Selenidera_piperivora:17.998039):7.281751):15.314070,(((Campephilus_leucopogon:15.884590,((Picus_viridis:9.622382,Picus_squamatus:9.622382):1.897505,(((Colaptes_melanochloros:3.924113,(Colaptes_campestris:0.637576,Colaptes_chrysoides:0.637576):3.286537):2.377060,Colaptes_auratus:6.301172):4.227858,Dryocopus_pileatus:10.529031):0.990857):4.364703):1.471619,(((Dendrocopos_major:11.869462,Picoides_villosus:11.869461):2.876839,Picoides_tridactylus:14.746301):1.552404,(Sphyrapicus_varius:14.445385,(Melanerpes_lewis:9.280608,(Melanerpes_formicivorus:7.318163,Melanerpes_candidus:7.318163):1.962445):5.164777):1.853319):1.057505):7.603196,Picumnus_exilis:24.959404):15.634453):32.330704):4.829615,Neophron_percnopterus:77.754173):1.900100,(((Calyptomena_viridis:44.989048,(Psarisomus_dalhousiae:18.822739,(Eurylaimus_steerii:10.041451,(Cymbirhynchus_macrorhynchos:8.453250,(Eurylaimus_javanicus:3.256159,Eurylaimus_ochromalus:3.256159):5.197091):1.588202):8.781285):26.166309):19.227177,(((((((Pipreola_aureopectus:1.403246,Pipreola_chlorolepidota:1.403246):17.175623,Pipreola_whitelyi:18.578869):2.661365,Pipreola_formosa:21.240234):4.730402,Ampelioides_tschudii:25.970636):6.842447,(((Snowornis_subalaris:26.524817,((((Lipaugus_streptophorus:12.678029,Tijuca_atra:12.678029):6.371613,(((Phibalura_flavirostris:14.359839,((Xipholena_lamellipennis:0.366774,Xipholena_punicea:0.366774):1.214596,Xipholena_atropurpurea:1.581370):12.778468):3.388928,Porphyrolaema_porphyrolaema:17.748768):0.788621,Procnias_tricarunculatus:18.537388):0.512253):1.797871,((Cotinga_maculata:14.817551,Cotinga_amabilis:14.817551):5.175939,Cotinga_cotinga:19.993488):0.854024):1.908473,(Haematoderus_militaris:20.380327,(Querula_purpurata:16.519135,Pyroderus_scutatus:16.519135):3.861193):2.375657):3.768832):3.354591,((Phoenicircus_carnifex:15.262573,(Rupicola_rupicola:8.568390,Rupicola_peruvianus:8.568390):6.694184):10.938281,Carpornis_cucullata:26.200855):3.678553):0.855265,Ampelion_rufaxilla:30.734673):2.078410):9.045100,((((Masius_chrysopterus:11.175015,Ilicura_militaris:11.175015):1.389994,(Antilophia_galeata:4.276842,(Chiroxiphia_caudata:2.865457,Chiroxiphia_pareola:2.865457):1.411385):8.288167):6.162881,((Lepidothrix_serena:7.287380,(Lepidothrix_nattereri:3.724802,Lepidothrix_coronata:3.724802):3.562578):6.260012,(((Machaeropterus_regulus:8.556486,(Pipra_rubrocapilla:3.554230,Pipra_erythrocephala:3.554229):5.002257):2.190041,(Pipra_fasciicauda:1.841336,(Pipra_aureola:1.533527,(Pipra_filicauda:1.022131,Pipra_chloromeros:1.022131):0.511397):0.307809):8.905190):1.246757,Heterocercus_linteatus:11.993283):1.554108):5.180499):5.001836,Neopelma_pallescens:23.729727):18.128456):1.633851,(Iodopleura_isabellae:40.309402,Tyrannus_vociferans:40.309399):3.182635):20.724190):5.076643,(Malurus_melanocephalus:50.289627,((Notiomystis_cincta:39.655483,(((Oriolus_traillii:8.294587,Oriolus_cruentus:8.294587):2.017273,(Oriolus_xanthornus:10.089231,Oriolus_oriolus:10.089231):0.222630):25.415668,((Telophorus_zeylonus:18.129881,Telophorus_sulfureopectus:18.129881):14.866882,Pericrocotus_flammeus:32.996765):2.730767):3.927953):6.434408,((((Parus_ater:13.879182,(Parus_major:12.933544,Parus_spilonotus:12.933544):0.945638):3.256323,Parus_caeruleus:17.135504):20.657753,((Zosterops_japonicus:16.996510,(Leiothrix_lutea:2.842446,Leiothrix_argentauris:2.842446):14.154064):14.848793,Aegithalos_caudatus:31.845301):5.947956):1.670516,((((Tichodroma_muraria:31.902092,(Turdus_merula:23.668446,(Tarsiger_chrysaeus:16.695183,((Ficedula_zanthopygia:13.710165,Luscinia_calliope:13.710165):1.066723,Erithacus_rubecula:14.776889):1.918293):6.973264):8.233647):2.236714,((Bombycilla_japonica:5.066370,Bombycilla_garrulus:5.066370):1.945172,Bombycilla_cedrorum:7.011542):27.127264):3.921289,(Regulus_regulus:30.637539,Regulus_satrapa:30.637539):7.422557):0.022581,(((((Ploceus_nelicourvi:4.585174,Ploceus_philippinus:4.585174):5.312758,((Ploceus_sakalava:5.326598,(Ploceus_cucullatus:5.132533,Ploceus_bicolor:5.132533):0.194065):0.533396,(Ploceus_velatus:0.147280,Ploceus_capensis:0.147280):5.712714):4.037938):1.145908,(((Quelea_quelea:5.165137,(Quelea_erythrops:1.581838,Quelea_cardinalis:1.581838):3.583299):2.247739,Foudia_madagascariensis:7.412876):2.488557,(((Euplectes_orix:2.864716,Euplectes_ardens:2.864716):1.401655,((Euplectes_capensis:3.279161,Euplectes_macroura:3.279161):0.291081,Euplectes_axillaris:3.570242):0.696129):1.836240,Euplectes_afer:6.102611):3.798823):1.142406):11.871608,((Erythrura_psittacea:9.221257,Erythrura_gouldiae:9.221257):2.742383,((Amandava_subflava:5.292246,Amandava_amandava:5.292246):6.229011,(Taeniopygia_guttata:6.637810,Neochmia_ruficauda:6.637811):4.883447):0.442383):10.951808):9.155083,(Motacilla_flava:28.176846,(((((((Mycerobas_affinis:5.109368,(Mycerobas_melanozanthos:1.209690,Mycerobas_icterioides:1.209690):3.899678):3.444634,Mycerobas_carnipes:8.554003):3.508186,(Coccothraustes_vespertinus:8.773856,Coccothraustes_abeillei:8.773856):3.288332):5.029109,((Pinicola_enucleator:11.489613,(Pyrrhoplectes_epauletta:6.710975,(Pyrrhula_aurantiaca:6.538881,((Pyrrhula_erythaca:1.913082,Pyrrhula_erythrocephala:1.913082):1.330734,Pyrrhula_pyrrhula:3.243817):3.295064):0.172094):4.778637):3.848453,(((Bucanetes_githagineus:9.814641,Vestiaria_coccinea:9.814641):4.129039,(((Rhynchostruthus_socotranus:4.519495,Uragus_sibiricus:4.519495):7.269489,Haematospiza_sipahi:11.788983):0.808907,(Carpodacus_mexicanus:12.204759,((Carpodacus_rubicilloides:8.119209,((Carpodacus_roseus:4.985888,(Carpodacus_pulcherrimus:4.469580,Carpodacus_trifasciatus:4.469580):0.516309):1.265566,Carpodacus_thura:6.251454):1.867756):3.782296,Carpodacus_nipalensis:11.901505):0.303254):0.393132):1.345789):0.921903,((Rhodopechys_obsoletus:7.740718,((Carduelis_spinoides:1.151120,Carduelis_sinica:1.151120):0.344380,Carduelis_chloris:1.495500):6.245219):1.976164,((Serinus_mozambicus:7.448164,((Serinus_serinus:4.394647,Serinus_pusillus:4.394647):1.834700,Serinus_canaria:6.229347):1.218818):0.348465,((((Carduelis_tristis:4.478678,(Carduelis_atrata:1.480059,Carduelis_cucullata:1.480059):2.998620):0.249120,Carduelis_spinus:4.727798):1.697352,Carduelis_cannabina:6.425150):0.822332,(((Loxia_leucoptera:1.065058,Loxia_curvirostra:1.065058):3.240818,(Carduelis_hornemanni:0.594480,Carduelis_flammea:0.594480):3.711396):2.563236,(Carduelis_citrinella:5.382835,Carduelis_carduelis:5.382835):1.486277):0.378371):0.549147):1.920253):5.148701):0.472482):1.753232):5.213316,(Euphonia_saturata:6.601712,Euphonia_laniirostris:6.601711):15.702902):1.752161,(Fringilla_coelebs:7.712340,Fringilla_montifringilla:7.712340):16.344435):0.833098,(((Icteria_virens:14.404367,((Dendroica_petechia:4.699160,(Setophaga_ruticilla:4.568624,(Dendroica_palmarum:3.979645,Dendroica_coronata:3.979645):0.588979):0.130536):3.629386,((Vermivora_ruficapilla:0.837212,Vermivora_virginiae:0.837212):7.457480,Geothlypis_trichas:8.294693):0.033854):6.075822):1.953923,(((Emberiza_citrinella:8.559402,Emberiza_melanocephala:8.559402):2.202869,Chlorospingus_pileatus:10.762271):0.000108,((((((Icterus_croconotus:0.662881,Icterus_graduacauda:0.662881):4.051095,(((Icterus_pustulatus:1.473112,Icterus_bullockii:1.473112):0.894674,Icterus_galbula:2.367786):0.225533,(Icterus_nigrogularis:1.526961,Icterus_gularis:1.526961):1.066358):2.120657):2.089254,(((Icterus_icterus:3.679654,Icterus_pectoralis:3.679654):0.828406,Icterus_mesomelas:4.508060):0.748584,(Icterus_cucullatus:3.540401,(Icterus_prosthemelas:3.223436,Icterus_dominicensis:3.223436):0.316965):1.716243):1.546585):3.166246,Agelaius_phoeniceus:9.969476):0.262085,((Cacicus_melanicterus:5.771093,((Cacicus_uropygialis:4.222250,Cacicus_cela:4.222250):0.420516,(Cacicus_leucoramphus:4.348250,Cacicus_haemorrhous:4.348250):0.294516):1.128327):0.059665,(Psarocolius_wagleri:3.654076,Psarocolius_montezuma:3.654075):2.176683):4.400802):0.530710,(((Sturnella_superciliaris:2.892370,(Sturnella_neglecta:1.735816,Sturnella_magna:1.735816):1.156554):4.936616,(Sturnella_militaris:2.602190,Sturnella_bellicosa:2.602190):5.226796):1.910567,Xanthocephalus_xanthocephalus:9.739553):1.022718):0.000108):5.595912):3.612222,(((((Piranga_flava:4.687519,(Piranga_ludoviciana:2.165693,Piranga_olivacea:2.165693):2.521827):1.398760,Piranga_rubra:6.086279):5.718949,(Cardinalis_sinuatus:5.374408,Cardinalis_cardinalis:5.374408):6.430820):2.995154,Pheucticus_ludovicianus:14.800383):2.609523,((Sicalis_flaveola:9.367123,Ramphocelus_dimidiatus:9.367124):2.600726,((Coereba_flaveola:9.010504,Paroaria_coronata:9.010504):2.799204,Nesospiza_acunhae:11.809708):0.158142):5.442055):2.560608):4.919360):3.286970):3.893687):6.012147):1.381097):6.626116):4.199738):19.003239):10.361413):0.984589):1.126339):19.535046):2.643195;
	TREE tree_1756 = (((Alectoris_rufa:20.532825,(Gallus_gallus:19.709120,((Meleagris_gallopavo:15.192321,Tetrao_urogallus:15.192321):1.161285,(Phasianus_colchicus:14.534052,Perdix_perdix:14.534052):1.819554):3.355515):0.823704):52.714058,(Anser_anser:18.947237,Anas_platyrhynchos:18.947237):54.299648):26.035307,(((((Larus_pipixcan:2.937865,(Larus_michahellis:1.608425,Larus_delawarensis:1.608425):1.329440):13.796865,Sterna_elegans:16.734732):66.034515,((((Apaloderma_narina:24.829010,Trogon_mesurus:24.829012):52.033291,(((Ramphastos_tucanus:5.325539,Ramphastos_toco:5.325539):12.229348,(Pteroglossus_aracari:15.580395,Selenidera_piperivora:15.580396):1.974492):19.116081,(Picumnus_exilis:27.939672,((Campephilus_leucopogon:15.768173,(((Colaptes_auratus:6.609421,((Colaptes_campestris:4.620570,Colaptes_melanochloros:4.620570):0.134412,Colaptes_chrysoides:4.754982):1.854439):3.874109,Dryocopus_pileatus:10.483530):1.345147,(Picus_squamatus:10.643413,Picus_viridis:10.643413):1.185265):3.939495):2.648995,((Picoides_tridactylus:14.666012,(Picoides_villosus:11.380350,Dendrocopos_major:11.380349):3.285662):2.228310,(Sphyrapicus_varius:14.752628,((Melanerpes_candidus:8.745611,Melanerpes_formicivorus:8.745612):2.957488,Melanerpes_lewis:11.703100):3.049529):2.141693):1.522846):9.522505):8.731295):40.191334):3.118791,Neophron_percnopterus:79.981102):1.660508,(((Calyptomena_viridis:30.079981,((Eurylaimus_steerii:8.800081,((Eurylaimus_javanicus:3.612669,Eurylaimus_ochromalus:3.612669):3.184232,Cymbirhynchus_macrorhynchos:6.796901):2.003181):4.868201,Psarisomus_dalhousiae:13.668283):16.411701):15.766763,((Iodopleura_isabellae:29.907148,Tyrannus_vociferans:29.907148):0.085973,((((((Phoenicircus_carnifex:4.587973,(Rupicola_peruvianus:3.371727,Rupicola_rupicola:3.371727):1.216246):7.200136,Carpornis_cucullata:11.788109):1.763623,((((Cotinga_cotinga:9.173782,(Cotinga_maculata:4.992717,Cotinga_amabilis:4.992716):4.181067):0.948681,(((Phibalura_flavirostris:3.208663,Tijuca_atra:3.208663):3.137626,Lipaugus_streptophorus:6.346289):3.326564,(((Xipholena_lamellipennis:0.300969,(Xipholena_punicea:0.112678,Xipholena_atropurpurea:0.112678):0.188291):8.114445,Porphyrolaema_porphyrolaema:8.415413):0.535083,Procnias_tricarunculatus:8.950497):0.722357):0.449611):0.458599,(Haematoderus_militaris:9.847816,(Querula_purpurata:6.421111,Pyroderus_scutatus:6.421111):3.426705):0.733248):0.999965,Snowornis_subalaris:11.581028):1.970704):0.333562,Ampelion_rufaxilla:13.885294):0.493235,((Pipreola_formosa:9.061593,(Pipreola_chlorolepidota:5.959635,(Pipreola_whitelyi:5.292767,Pipreola_aureopectus:5.292767):0.666868):3.101958):2.418090,Ampelioides_tschudii:11.479683):2.898845):5.056395,((((Masius_chrysopterus:4.411843,Ilicura_militaris:4.411843):0.829340,((Chiroxiphia_pareola:1.350979,Chiroxiphia_caudata:1.350979):1.049714,Antilophia_galeata:2.400693):2.840491):2.602358,(((Lepidothrix_serena:2.591589,(Lepidothrix_nattereri:1.834401,Lepidothrix_coronata:1.834401):0.757188):2.643592,(((Pipra_fasciicauda:0.388757,Pipra_aureola:0.388757):1.110962,Pipra_filicauda:1.499720):3.295614,((Pipra_erythrocephala:1.563673,(Pipra_rubrocapilla:0.886362,Pipra_chloromeros:0.886362):0.677311):2.247686,Machaeropterus_regulus:3.811359):0.983974):0.439848):0.652555,Heterocercus_linteatus:5.887736):1.955805):2.839574,Neopelma_pallescens:10.683116):8.751807):10.558198):15.853626):19.228626,(Malurus_melanocephalus:51.015938,((Notiomystis_cincta:45.393948,(((Oriolus_xanthornus:8.564137,(Oriolus_traillii:7.417472,Oriolus_cruentus:7.417472):1.146664):0.114654,Oriolus_oriolus:8.678790):31.873508,(Pericrocotus_flammeus:38.951218,(Telophorus_zeylonus:22.076059,Telophorus_sulfureopectus:22.076061):16.875158):1.601077):4.841647):1.994602,((((Parus_ater:15.400062,(Parus_major:13.523417,Parus_spilonotus:13.523417):1.876643):1.031003,Parus_caeruleus:16.431063):23.208710,(Aegithalos_caudatus:30.281620,((Leiothrix_argentauris:1.835268,Leiothrix_lutea:1.835268):11.218621,Zosterops_japonicus:13.053889):17.227728):9.358156):2.300246,(((Regulus_satrapa:33.187546,Regulus_regulus:33.187546):7.481472,(((Turdus_merula:23.034164,(Tarsiger_chrysaeus:16.689331,((Ficedula_zanthopygia:14.524472,Luscinia_calliope:14.524472):0.920754,Erithacus_rubecula:15.445227):1.244104):6.344834):12.284628,Tichodroma_muraria:35.318790):0.855907,(Bombycilla_cedrorum:10.473605,(Bombycilla_japonica:4.958941,Bombycilla_garrulus:4.958941):5.514665):25.701094):4.494316):0.650629,(((((((((Rhodopechys_obsoletus:9.307779,(Carduelis_chloris:2.913096,(Carduelis_spinoides:1.496469,Carduelis_sinica:1.496469):1.416626):6.394683):1.681866,(((((Rhynchostruthus_socotranus:1.019205,Carduelis_carduelis:1.019205):4.668476,Carduelis_citrinella:5.687681):1.885607,((Loxia_curvirostra:1.731598,Loxia_leucoptera:1.731599):3.490822,(Carduelis_flammea:0.314273,Carduelis_hornemanni:0.314273):4.908147):2.350867):1.404367,((Carduelis_spinus:5.855176,((Carduelis_atrata:0.950173,Carduelis_cucullata:0.950173):4.367478,Carduelis_tristis:5.317650):0.537525):0.646511,Carduelis_cannabina:6.501686):2.475968):0.072462,(((Serinus_pusillus:6.203978,Serinus_serinus:6.203978):0.508948,Serinus_canaria:6.712926):2.244802,Serinus_mozambicus:8.957728):0.092388):1.939529):6.941292,((((((Pyrrhula_erythrocephala:0.490416,Pyrrhula_erythaca:0.490416):3.097211,(Pyrrhula_pyrrhula:2.619702,Pyrrhula_aurantiaca:2.619702):0.967926):3.711597,Pyrrhoplectes_epauletta:7.299225):5.150772,Pinicola_enucleator:12.449997):4.308949,((Uragus_sibiricus:16.272272,Haematospiza_sipahi:16.272272):0.009347,((Carpodacus_nipalensis:14.923084,Carpodacus_mexicanus:14.923084):0.704625,((((Carpodacus_trifasciatus:4.735436,Carpodacus_pulcherrimus:4.735436):0.066993,Carpodacus_thura:4.802429):1.832911,Carpodacus_roseus:6.635340):2.774244,Carpodacus_rubicilloides:9.409584):6.218125):0.653909):0.477327):0.861421,(Bucanetes_githagineus:13.373884,Vestiaria_coccinea:13.373884):4.246483):0.310570):2.065279,((Mycerobas_carnipes:10.931106,((Mycerobas_icterioides:2.465242,Mycerobas_affinis:2.465242):1.101546,Mycerobas_melanozanthos:3.566788):7.364317):6.366922,(Coccothraustes_abeillei:9.219337,Coccothraustes_vespertinus:9.219337):8.078691):2.698189):2.335476,(Euphonia_laniirostris:9.226132,Euphonia_saturata:9.226133):13.105559):1.983449,(Fringilla_coelebs:7.535505,Fringilla_montifringilla:7.535506):16.779634):1.648530,(((Pheucticus_ludovicianus:16.442528,(((Piranga_flava:5.617745,(Piranga_olivacea:2.753639,Piranga_ludoviciana:2.753639):2.864107):0.946315,Piranga_rubra:6.564061):7.799834,(Cardinalis_sinuatus:5.405762,Cardinalis_cardinalis:5.405762):8.958134):2.078633):2.557926,((Sicalis_flaveola:16.168650,Ramphocelus_dimidiatus:16.168648):1.054233,(Nesospiza_acunhae:15.430327,(Coereba_flaveola:11.995939,Paroaria_coronata:11.995937):3.434390):1.792554):1.777573):2.174941,((Icteria_virens:16.599709,((Geothlypis_trichas:8.723034,(Vermivora_ruficapilla:0.780471,Vermivora_virginiae:0.780471):7.942563):0.291842,(Dendroica_petechia:5.101830,(Setophaga_ruticilla:5.023317,(Dendroica_palmarum:4.273059,Dendroica_coronata:4.273058):0.750258):0.078513):3.913044):7.584833):2.567121,(((Emberiza_citrinella:11.698059,Emberiza_melanocephala:11.698061):4.043817,Chlorospingus_pileatus:15.741877):0.000157,((((Cacicus_melanicterus:7.678185,(((Cacicus_leucoramphus:5.115341,Cacicus_cela:5.115341):0.565567,Cacicus_uropygialis:5.680908):0.449380,Cacicus_haemorrhous:6.130289):1.547896):0.229811,(Psarocolius_montezuma:5.384724,Psarocolius_wagleri:5.384724):2.523272):5.712424,(Agelaius_phoeniceus:13.276047,(((Icterus_mesomelas:6.211087,(Icterus_icterus:5.568127,Icterus_pectoralis:5.568126):0.642961):1.512301,((Icterus_prosthemelas:2.920215,Icterus_cucullatus:2.920215):1.430166,(Icterus_croconotus:1.841610,Icterus_dominicensis:1.841610):2.508771):3.373008):0.604756,(Icterus_graduacauda:5.630478,((Icterus_galbula:2.320697,(Icterus_pustulatus:1.643396,Icterus_bullockii:1.643396):0.677302):0.232743,(Icterus_gularis:1.470250,Icterus_nigrogularis:1.470250):1.083190):3.077038):2.697666):4.947902):0.344373):1.257688,(((Sturnella_superciliaris:5.694252,(Sturnella_neglecta:2.952161,Sturnella_magna:2.952161):2.742091):4.466213,(Sturnella_militaris:5.171489,Sturnella_bellicosa:5.171489):4.988976):3.902597,Xanthocephalus_xanthocephalus:14.063063):0.815045):0.863926):3.424794):2.008566):4.788277):1.714862,Motacilla_flava:27.678532):6.083076,((((((Euplectes_orix:2.716539,Euplectes_ardens:2.716539):1.627064,(Euplectes_capensis:3.249492,(Euplectes_macroura:2.722105,Euplectes_axillaris:2.722105):0.527387):1.094111):3.143195,Euplectes_afer:7.486798):2.519350,(Foudia_madagascariensis:7.041779,((Quelea_erythrops:0.532918,Quelea_quelea:0.532918):3.772477,Quelea_cardinalis:4.305395):2.736384):2.964369):1.425466,((Ploceus_nelicourvi:5.965589,Ploceus_philippinus:5.965589):3.353925,((Ploceus_cucullatus:4.206644,((Ploceus_velatus:0.232110,Ploceus_capensis:0.232110):3.290162,Ploceus_bicolor:3.522273):0.684372):3.292483,Ploceus_sakalava:7.499127):1.820387):2.112099):7.100211,(((Neochmia_ruficauda:6.668402,Taeniopygia_guttata:6.668402):2.902639,(Amandava_amandava:4.477960,Amandava_subflava:4.477960):5.093081):0.997814,(Erythrura_psittacea:7.026150,Erythrura_gouldiae:7.026150):3.542706):7.962968):15.229785):7.558036):0.620375):5.448526):3.627390):14.059437):16.566229):1.127650):0.281464,((Phaethon_rubricauda:69.221619,(Ciconia_ciconia:64.894508,((Platalea_ajaja:56.658382,Eudocimus_ruber:56.658379):7.164755,Fregata_minor:63.823135):1.071369):4.327113):0.502998,(((Phoenicopterus_chilensis:11.743960,Phoenicopterus_roseus:11.743960):7.684256,(Phoenicopterus_ruber:9.678603,(Phoenicoparrus_andinus:2.325413,Phoenicoparrus_jamesi:2.325413):7.353191):9.749613):3.715654,Phoeniconaias_minor:23.143869):46.580746):13.326097):4.042691,(Ptilinopus_magnificus:21.101011,((Ptilinopus_jambu:5.795934,Ptilinopus_solomonensis:5.795934):6.921703,Ptilinopus_pulchellus:12.717636):8.383373):65.992386):12.188789):12.278072;
	TREE tree_7745 = ((((((Meleagris_gallopavo:20.598925,Tetrao_urogallus:20.598927):2.113925,(Phasianus_colchicus:20.505424,Perdix_perdix:20.505424):2.207426):7.653377,Gallus_gallus:30.366222):0.602923,Alectoris_rufa:30.969149):53.431793,(Anser_anser:21.048519,Anas_platyrhynchos:21.048523):63.352421):10.275897,((((((Phoenicopterus_chilensis:6.069708,Phoenicopterus_roseus:6.069708):0.647188,((Phoenicoparrus_andinus:4.537028,Phoenicoparrus_jamesi:4.537028):1.784025,Phoenicopterus_ruber:6.321054):0.395843):20.334614,Phoeniconaias_minor:27.051510):47.891235,(((Ptilinopus_jambu:15.314913,(Ptilinopus_pulchellus:8.741946,Ptilinopus_solomonensis:8.741946):6.572968):2.821125,Ptilinopus_magnificus:18.136038):56.730644,(Ciconia_ciconia:63.118149,((Eudocimus_ruber:45.615837,Platalea_ajaja:45.615837):16.072483,Fregata_minor:61.688316):1.429827):11.748532):0.076064):3.775972,Phaethon_rubricauda:78.718719):3.346790,((Sterna_elegans:14.049838,(Larus_pipixcan:3.023676,(Larus_delawarensis:1.154369,Larus_michahellis:1.154369):1.869308):11.026162):67.532249,((Neophron_percnopterus:79.249847,((Apaloderma_narina:30.453913,Trogon_mesurus:30.453911):46.210087,(((Ramphastos_toco:3.305184,Ramphastos_tucanus:3.305184):11.889889,(Selenidera_piperivora:12.843678,Pteroglossus_aracari:12.843678):2.351396):14.415309,(Picumnus_exilis:22.038887,((Campephilus_leucopogon:13.626218,((Picus_squamatus:8.494926,Picus_viridis:8.494926):1.674671,((((Colaptes_melanochloros:3.054251,Colaptes_campestris:3.054252):0.565350,Colaptes_chrysoides:3.619601):0.866915,Colaptes_auratus:4.486516):3.752437,Dryocopus_pileatus:8.238954):1.930645):3.456619):1.049683,((Picoides_tridactylus:11.399974,(Picoides_villosus:7.909907,Dendrocopos_major:7.909907):3.490066):2.738424,(Sphyrapicus_varius:12.434052,((Melanerpes_candidus:6.319933,Melanerpes_formicivorus:6.319933):3.702299,Melanerpes_lewis:10.022232):2.411819):1.704346):0.537503):7.362987):7.571495):47.053619):2.585847):1.427362,(((Calyptomena_viridis:38.975739,(Psarisomus_dalhousiae:18.140312,(Eurylaimus_steerii:10.575164,((Eurylaimus_ochromalus:4.243515,Eurylaimus_javanicus:4.243515):3.692601,Cymbirhynchus_macrorhynchos:7.936117):2.639047):7.565148):20.835430):20.845108,((Iodopleura_isabellae:30.691591,Tyrannus_vociferans:30.691589):2.240655,(((Ampelioides_tschudii:13.091317,((Pipreola_whitelyi:0.153564,Pipreola_chlorolepidota:0.153564):11.219893,(Pipreola_aureopectus:8.939675,Pipreola_formosa:8.939675):2.433782):1.717860):8.578842,(Ampelion_rufaxilla:20.928936,((Carpornis_cucullata:18.643661,((Rupicola_peruvianus:4.972192,Rupicola_rupicola:4.972192):3.173983,(Phoenicircus_carnifex:5.017932,Phibalura_flavirostris:5.017932):3.128243):10.497486):1.389656,(((Pyroderus_scutatus:10.389111,Querula_purpurata:10.389111):6.028581,((((Lipaugus_streptophorus:10.221090,Tijuca_atra:10.221090):2.710304,(Cotinga_maculata:7.921661,(Cotinga_amabilis:6.421345,Cotinga_cotinga:6.421344):1.500317):5.009733):0.617146,((((Xipholena_punicea:2.136105,Xipholena_lamellipennis:2.136105):0.478608,Xipholena_atropurpurea:2.614713):8.637186,Porphyrolaema_porphyrolaema:11.251899):1.519345,Procnias_tricarunculatus:12.771244):0.777296):1.141284,Haematoderus_militaris:14.689824):1.727867):2.870859,Snowornis_subalaris:19.288551):0.744766):0.895619):0.741223):6.905588,((((Lepidothrix_serena:5.300744,(Lepidothrix_coronata:3.620126,Lepidothrix_nattereri:3.620126):1.680618):4.561108,(Heterocercus_linteatus:8.278266,((Pipra_filicauda:1.706446,(Pipra_fasciicauda:0.907072,Pipra_aureola:0.907072):0.799374):6.198592,((Pipra_chloromeros:0.902390,Machaeropterus_regulus:0.902390):5.748458,(Pipra_erythrocephala:2.054334,Pipra_rubrocapilla:2.054334):4.596515):1.254190):0.373228):1.583585):2.313639,((Masius_chrysopterus:7.478270,Ilicura_militaris:7.478270):1.975319,(Antilophia_galeata:4.352796,(Chiroxiphia_pareola:2.060018,Chiroxiphia_caudata:2.060018):2.292778):5.100793):2.721901):4.510027,Neopelma_pallescens:16.685518):11.890229):4.356499):26.888603):6.292439,(Malurus_melanocephalus:56.134712,((Notiomystis_cincta:49.139332,(((Oriolus_traillii:7.968724,Oriolus_cruentus:7.968724):0.891550,(Oriolus_xanthornus:7.497457,Oriolus_oriolus:7.497457):1.362818):36.168510,((Telophorus_zeylonus:19.621704,Telophorus_sulfureopectus:19.621704):19.706190,Pericrocotus_flammeus:39.327896):5.700886):4.110548):1.793396,(((Parus_caeruleus:18.226351,((Parus_spilonotus:14.641527,Parus_major:14.641528):0.808078,Parus_ater:15.449606):2.776745):24.692488,((Zosterops_japonicus:14.616533,(Leiothrix_lutea:2.578797,Leiothrix_argentauris:2.578797):12.037737):16.841429,Aegithalos_caudatus:31.457958):11.460880):3.865774,((((Tichodroma_muraria:42.372704,(Turdus_merula:29.893476,((Erithacus_rubecula:19.145779,(Luscinia_calliope:17.663465,Ficedula_zanthopygia:17.663464):1.482315):2.257699,Tarsiger_chrysaeus:21.403477):8.490000):12.479226):0.630321,((Bombycilla_japonica:6.363765,Bombycilla_garrulus:6.363765):4.504048,Bombycilla_cedrorum:10.867814):32.135208):3.155052,(Regulus_satrapa:39.153358,Regulus_regulus:39.153358):7.004716):0.041689,(((((((Euplectes_ardens:2.966992,Euplectes_orix:2.966992):1.740407,((Euplectes_axillaris:3.352251,Euplectes_macroura:3.352251):0.627928,Euplectes_capensis:3.980179):0.727220):1.279778,Euplectes_afer:5.987177):3.762905,(Foudia_madagascariensis:6.417538,(Quelea_cardinalis:4.927422,(Quelea_quelea:3.585064,Quelea_erythrops:3.585064):1.342357):1.490116):3.332544):1.516383,((Ploceus_philippinus:0.141118,Ploceus_sakalava:0.141118):10.543269,((Ploceus_bicolor:5.399078,((Ploceus_capensis:0.271078,Ploceus_velatus:0.271078):4.183915,Ploceus_cucullatus:4.454993):0.944085):4.122211,Ploceus_nelicourvi:9.521290):1.163098):0.582078):8.739442,((Amandava_amandava:7.281592,Amandava_subflava:7.281592):6.628717,((Erythrura_psittacea:7.836970,Erythrura_gouldiae:7.836969):4.337764,(Neochmia_ruficauda:7.616764,Taeniopygia_guttata:7.616764):4.557970):1.735575):6.095597):15.594095,(Motacilla_flava:32.307632,((((Euphonia_laniirostris:9.576612,Euphonia_saturata:9.576612):12.138102,((((Mycerobas_carnipes:3.189761,Mycerobas_icterioides:3.189761):8.874584,(Mycerobas_affinis:1.067540,Mycerobas_melanozanthos:1.067540):10.996806):2.695794,(Coccothraustes_abeillei:9.087193,Coccothraustes_vespertinus:9.087193):5.672946):3.188276,((((((Carduelis_citrinella:5.246061,Carduelis_carduelis:5.246061):1.457899,((Loxia_leucoptera:1.255449,Loxia_curvirostra:1.255449):3.977091,(Carduelis_hornemanni:0.674802,Carduelis_flammea:0.674802):4.557738):1.471420):0.421479,(Carduelis_cannabina:4.761170,((Carduelis_tristis:3.781510,(Carduelis_cucullata:1.469225,Carduelis_atrata:1.469225):2.312284):0.472306,(Carduelis_spinus:2.954093,Rhynchostruthus_socotranus:2.954093):1.299723):0.507355):2.364268):0.527102,(Serinus_mozambicus:7.587972,(Serinus_canaria:6.984474,(Serinus_pusillus:5.080739,Serinus_serinus:5.080739):1.903736):0.603498):0.064568):2.444285,((Carduelis_chloris:2.451843,(Carduelis_spinoides:1.975266,Carduelis_sinica:1.975266):0.476577):5.331579,Rhodopechys_obsoletus:7.783422):2.313404):5.427907,(((Bucanetes_githagineus:12.771946,Vestiaria_coccinea:12.771946):0.751447,(((Carpodacus_rubicilloides:8.949547,(((Carpodacus_thura:4.198668,Carpodacus_trifasciatus:4.198668):1.201406,Carpodacus_roseus:5.400075):1.848936,Carpodacus_pulcherrimus:7.249011):1.700536):3.714234,(Carpodacus_nipalensis:11.594008,Carpodacus_mexicanus:11.594008):1.069772):0.156993,(Haematospiza_sipahi:10.532169,Uragus_sibiricus:10.532169):2.288605):0.702619):0.757524,(Pinicola_enucleator:9.671198,(((Pyrrhula_erythaca:3.794048,(Pyrrhula_pyrrhula:3.622693,Pyrrhula_erythrocephala:3.622693):0.171355):0.058343,Pyrrhula_aurantiaca:3.852391):3.866549,Pyrrhoplectes_epauletta:7.718940):1.952257):4.609720):1.243815):2.423683):3.766297):1.271673,(Fringilla_coelebs:7.609550,Fringilla_montifringilla:7.609550):15.376836):2.261552,((((Sicalis_flaveola:12.535802,Ramphocelus_dimidiatus:12.535803):1.527896,((Coereba_flaveola:10.821036,Paroaria_coronata:10.821037):2.315893,Nesospiza_acunhae:13.136929):0.926769):4.145204,(((((Piranga_olivacea:2.200216,Piranga_ludoviciana:2.200216):4.221976,Piranga_flava:6.422192):1.089456,Piranga_rubra:7.511647):7.772015,(Cardinalis_sinuatus:5.880707,Cardinalis_cardinalis:5.880708):9.402954):0.826462,Pheucticus_ludovicianus:16.110125):2.098778):1.315327,((Icteria_virens:11.208959,((Dendroica_petechia:3.589808,(Setophaga_ruticilla:3.435160,(Dendroica_palmarum:2.966319,Dendroica_coronata:2.966319):0.468840):0.154648):2.858848,(Geothlypis_trichas:6.145512,(Vermivora_virginiae:0.725673,Vermivora_ruficapilla:0.725673):5.419839):0.303143):4.760303):1.558200,(((Emberiza_citrinella:5.179231,Emberiza_melanocephala:5.179231):1.110036,Chlorospingus_pileatus:6.289268):0.000063,(((((((Icterus_cucullatus:1.831175,(Icterus_croconotus:0.134655,Icterus_prosthemelas:0.134655):1.696520):0.082231,Icterus_dominicensis:1.913406):1.445428,(Icterus_mesomelas:2.718330,(Icterus_icterus:2.379680,Icterus_pectoralis:2.379680):0.338650):0.640505):0.261451,((((Icterus_pustulatus:0.893811,Icterus_bullockii:0.893811):0.109555,Icterus_galbula:1.003366):0.174993,(Icterus_nigrogularis:0.687842,Icterus_gularis:0.687842):0.490517):1.254283,Icterus_graduacauda:2.432642):1.187644):2.037430,((Cacicus_melanicterus:2.828152,((Cacicus_leucoramphus:1.878667,Cacicus_haemorrhous:1.878667):0.742154,(Cacicus_cela:2.350172,Cacicus_uropygialis:2.350172):0.270649):0.207331):0.388524,(Psarocolius_montezuma:2.024803,Psarocolius_wagleri:2.024803):1.191873):2.441039):0.203810,Agelaius_phoeniceus:5.861526):0.427742,(((Sturnella_superciliaris:2.456672,(Sturnella_neglecta:1.331296,Sturnella_magna:1.331296):1.125377):2.168877,(Sturnella_militaris:1.607649,Sturnella_bellicosa:1.607649):3.017900):1.098350,Xanthocephalus_xanthocephalus:5.723899):0.565368):0.000063):6.477828):6.757071):5.723708):7.059694):3.292370):10.599763):0.584850):4.148111):5.201990):9.978573):14.563922):0.904877):0.483419):12.611334):22.765596;
	TREE tree_4427 = ((((Alectoris_rufa:12.446290,Gallus_gallus:12.446291):0.895589,((Meleagris_gallopavo:9.224919,Tetrao_urogallus:9.224919):0.707967,(Phasianus_colchicus:9.159785,Perdix_perdix:9.159784):0.773101):3.408993):62.053665,(Anser_anser:23.483953,Anas_platyrhynchos:23.483953):51.911591):23.921787,(((Sterna_elegans:20.855801,(Larus_pipixcan:4.089408,(Larus_michahellis:2.038433,Larus_delawarensis:2.038433):2.050975):16.766394):60.919048,((((Trogon_mesurus:23.538260,Apaloderma_narina:23.538263):53.218204,(((Ramphastos_tucanus:4.131291,Ramphastos_toco:4.131291):12.732874,(Pteroglossus_aracari:15.210190,Selenidera_piperivora:15.210190):1.653975):16.705269,(((Campephilus_leucopogon:14.487470,(((Colaptes_auratus:5.503423,(Colaptes_campestris:2.964387,(Colaptes_melanochloros:2.848207,Colaptes_chrysoides:2.848207):0.116180):2.539036):2.586975,Dryocopus_pileatus:8.090399):3.115447,(Picus_viridis:7.199612,Picus_squamatus:7.199612):4.006234):3.281623):1.010418,(((Picoides_villosus:9.781339,Dendrocopos_major:9.781338):1.435390,Picoides_tridactylus:11.216728):2.411389,(Sphyrapicus_varius:11.460688,((Melanerpes_candidus:5.435047,Melanerpes_formicivorus:5.435047):2.043474,Melanerpes_lewis:7.478521):3.982167):2.167430):1.869770):7.700227,Picumnus_exilis:23.198114):10.371320):43.187035):2.628547,Neophron_percnopterus:79.385002):0.592203,(((Calyptomena_viridis:37.804489,((((Eurylaimus_ochromalus:2.320140,Eurylaimus_javanicus:2.320140):7.175780,Cymbirhynchus_macrorhynchos:9.495920):1.606562,Eurylaimus_steerii:11.102482):2.277838,Psarisomus_dalhousiae:13.380321):24.424170):13.166585,((((Ampelioides_tschudii:17.512825,((Pipreola_formosa:12.145674,(Pipreola_whitelyi:4.907360,Pipreola_chlorolepidota:4.907360):7.238314):2.025633,Pipreola_aureopectus:14.171307):3.341519):4.343180,(Ampelion_rufaxilla:21.384274,((Snowornis_subalaris:19.106441,(((Querula_purpurata:10.812373,(Pyroderus_scutatus:10.006755,Phibalura_flavirostris:10.006755):0.805618):4.583047,Haematoderus_militaris:15.395421):0.381459,(((Cotinga_amabilis:0.813231,Cotinga_maculata:0.813231):4.355171,Cotinga_cotinga:5.168402):10.115644,((Tijuca_atra:8.615878,Lipaugus_streptophorus:8.615878):5.975763,((Porphyrolaema_porphyrolaema:13.279841,(Xipholena_punicea:3.803352,(Xipholena_atropurpurea:0.788076,Xipholena_lamellipennis:0.788076):3.015276):9.476490):0.706416,Procnias_tricarunculatus:13.986258):0.605383):0.692405):0.492834):3.329562):0.763400,((Phoenicircus_carnifex:5.194199,(Rupicola_peruvianus:3.952345,Rupicola_rupicola:3.952345):1.241854):11.124724,Carpornis_cucullata:16.318924):3.550918):1.514433):0.471731):5.645787,((((Masius_chrysopterus:6.852800,Ilicura_militaris:6.852800):1.638423,((Chiroxiphia_pareola:2.132796,Chiroxiphia_caudata:2.132796):1.879109,Antilophia_galeata:4.011906):4.479318):2.710899,(Heterocercus_linteatus:8.038796,((Lepidothrix_serena:4.020072,(Lepidothrix_coronata:3.309112,Lepidothrix_nattereri:3.309112):0.710960):3.877709,(((Pipra_aureola:0.883091,Pipra_fasciicauda:0.883091):3.148015,Pipra_filicauda:4.031106):3.651428,(((Pipra_erythrocephala:1.931574,Pipra_rubrocapilla:1.931574):3.514251,Pipra_chloromeros:5.445825):1.194672,Machaeropterus_regulus:6.640498):1.042037):0.215247):0.141016):3.163325):2.536643,Neopelma_pallescens:13.738766):13.763028):5.537117,(Tyrannus_vociferans:29.784328,Iodopleura_isabellae:29.784325):3.254584):17.932163):12.411254,(Malurus_melanocephalus:51.894001,((Notiomystis_cincta:44.474838,((Pericrocotus_flammeus:32.739128,(Telophorus_sulfureopectus:21.712160,Telophorus_zeylonus:21.712160):11.026966):1.459246,((Oriolus_cruentus:9.081920,Oriolus_traillii:9.081920):1.639425,(Oriolus_xanthornus:10.013467,Oriolus_oriolus:10.013466):0.707878):23.477028):10.276466):4.250201,(((((Parus_major:14.580638,Parus_spilonotus:14.580638):1.602436,Parus_ater:16.183075):1.959238,Parus_caeruleus:18.142313):22.948984,(Aegithalos_caudatus:32.964115,(Zosterops_japonicus:14.284330,(Leiothrix_argentauris:1.799248,Leiothrix_lutea:1.799248):12.485081):18.679787):8.127179):4.062096,(((Regulus_regulus:37.386642,Regulus_satrapa:37.386642):6.629890,(((Turdus_merula:26.391478,(Tarsiger_chrysaeus:18.837801,(Erithacus_rubecula:16.991047,(Luscinia_calliope:15.222753,Ficedula_zanthopygia:15.222752):1.768295):1.846754):7.553678):13.300049,Tichodroma_muraria:39.691528):3.740946,((Bombycilla_garrulus:13.246560,Bombycilla_japonica:13.246560):2.744716,Bombycilla_cedrorum:15.991276):27.441198):0.584060):0.675592,(((((((((Mycerobas_affinis:0.612739,Mycerobas_icterioides:0.612739):11.189405,(Mycerobas_melanozanthos:4.493330,Mycerobas_carnipes:4.493330):7.308814):5.722728,(Coccothraustes_vespertinus:2.641895,Coccothraustes_abeillei:2.641895):14.882977):6.003466,(((Vestiaria_coccinea:18.760986,((Uragus_sibiricus:14.413278,Haematospiza_sipahi:14.413278):2.461097,((Carpodacus_mexicanus:15.615641,Carpodacus_nipalensis:15.615641):0.934263,((Carpodacus_rubicilloides:10.915012,((Carpodacus_trifasciatus:7.646623,Carpodacus_thura:7.646623):1.478213,Carpodacus_pulcherrimus:9.124836):1.790176):0.506408,Carpodacus_roseus:11.421420):5.128483):0.324471):1.886612):0.361929,(((Pyrrhoplectes_epauletta:8.908047,(Pyrrhula_aurantiaca:8.379766,((Pyrrhula_erythaca:1.079247,Pyrrhula_erythrocephala:1.079247):3.473463,Pyrrhula_pyrrhula:4.552710):3.827055):0.528281):4.156685,Pinicola_enucleator:13.064732):4.596768,Bucanetes_githagineus:17.661499):1.461415):1.337999,((((((Carduelis_hornemanni:0.470207,Carduelis_flammea:0.470207):6.581584,(Loxia_curvirostra:2.446510,Loxia_leucoptera:2.446510):4.605281):3.060023,(Carduelis_citrinella:8.035582,Carduelis_carduelis:8.035582):2.076232):0.289990,((((Carduelis_atrata:2.166719,Carduelis_cucullata:2.166719):5.518813,Carduelis_tristis:7.685533):0.170983,Carduelis_spinus:7.856516):1.117616,(Carduelis_cannabina:5.321188,Rhynchostruthus_socotranus:5.321188):3.652945):1.427672):0.678791,(Serinus_mozambicus:10.934538,(Serinus_canaria:6.424789,(Serinus_serinus:5.944078,Serinus_pusillus:5.944078):0.480710):4.509749):0.146058):1.931438,((Carduelis_chloris:3.030238,(Carduelis_spinoides:2.127582,Carduelis_sinica:2.127582):0.902656):5.445549,Rhodopechys_obsoletus:8.475786):4.536247):7.448880):3.067425):3.028211,(Euphonia_saturata:15.144114,Euphonia_laniirostris:15.144113):11.412436):2.216069,(Fringilla_coelebs:9.984161,Fringilla_montifringilla:9.984161):18.788456):0.924354,((((((((((Icterus_galbula:2.734477,(Icterus_nigrogularis:1.735545,Icterus_gularis:1.735545):0.998932):0.414779,(Icterus_pustulatus:2.323330,Icterus_bullockii:2.323330):0.825925):3.505257,Icterus_graduacauda:6.654512):3.473283,(((Icterus_pectoralis:6.141890,Icterus_icterus:6.141890):0.658106,Icterus_mesomelas:6.799995):2.171663,(((Icterus_croconotus:4.458394,Icterus_dominicensis:4.458394):0.384559,Icterus_prosthemelas:4.842953):0.523406,Icterus_cucullatus:5.366359):3.605300):1.156136):5.593919,Agelaius_phoeniceus:15.721714):0.919009,((((Cacicus_leucoramphus:6.987627,Cacicus_haemorrhous:6.987627):0.654182,(Cacicus_cela:5.774987,Cacicus_uropygialis:5.774987):1.866822):1.702916,Cacicus_melanicterus:9.344725):0.042394,(Psarocolius_wagleri:6.222696,Psarocolius_montezuma:6.222696):3.164423):7.253604):0.569317,(((Sturnella_bellicosa:4.149402,Sturnella_militaris:4.149402):7.385360,(Sturnella_superciliaris:5.607871,(Sturnella_magna:2.756094,Sturnella_neglecta:2.756094):2.851778):5.926890):3.597512,Xanthocephalus_xanthocephalus:15.132274):2.077767):0.000172,((Emberiza_citrinella:12.442742,Emberiza_melanocephala:12.442743):3.542781,Chlorospingus_pileatus:15.985524):1.224688):4.110637,(Icteria_virens:19.943106,(((Setophaga_ruticilla:5.712968,(Dendroica_palmarum:5.118673,Dendroica_coronata:5.118673):0.594295):0.356183,Dendroica_petechia:6.069151):4.051404,((Vermivora_virginiae:1.060722,Vermivora_ruficapilla:1.060722):8.465552,Geothlypis_trichas:9.526274):0.594280):9.822552):1.377744):0.963691,(((Sicalis_flaveola:11.978660,Ramphocelus_dimidiatus:11.978660):0.777951,(Nesospiza_acunhae:12.052431,(Coereba_flaveola:10.507771,Paroaria_coronata:10.507771):1.544659):0.704179):5.160967,(Pheucticus_ludovicianus:16.846172,((Piranga_rubra:7.415074,(Piranga_flava:6.237426,(Piranga_olivacea:2.706058,Piranga_ludoviciana:2.706058):3.531368):1.177649):7.062948,(Cardinalis_sinuatus:6.371778,Cardinalis_cardinalis:6.371778):8.106245):2.368148):1.071406):4.366963):7.412430):2.080801,Motacilla_flava:31.777775):5.166507,(((((Quelea_erythrops:3.918044,(Quelea_quelea:2.702361,Quelea_cardinalis:2.702361):1.215683):0.366977,Foudia_madagascariensis:4.285021):1.812539,(Euplectes_afer:4.211482,((Euplectes_capensis:2.846597,(Euplectes_axillaris:2.108545,Euplectes_macroura:2.108545):0.738052):0.618687,(Euplectes_ardens:1.570018,Euplectes_orix:1.570019):1.895266):0.746197):1.886079):1.200074,(((((Ploceus_bicolor:1.873901,Ploceus_nelicourvi:1.873901):0.777788,Ploceus_cucullatus:2.651689):0.393618,(Ploceus_capensis:0.078749,Ploceus_velatus:0.078749):2.966558):2.992790,Ploceus_sakalava:6.038097):1.162771,Ploceus_philippinus:7.200868):0.096766):10.991625,(((Neochmia_ruficauda:6.638201,Taeniopygia_guttata:6.638201):3.990083,(Erythrura_gouldiae:8.960136,Erythrura_psittacea:8.960136):1.668147):0.875943,(Amandava_amandava:6.960562,Amandava_subflava:6.960562):4.543665):6.785033):18.655020):7.747847):0.461265):3.571649):3.168966):11.488321):16.594887):1.797637):0.411421,(((Ciconia_ciconia:61.533554,((Platalea_ajaja:53.704380,Eudocimus_ruber:53.704384):5.704677,Fregata_minor:59.409058):2.124494):10.473986,Phaethon_rubricauda:72.007538):0.324423,(((Ptilinopus_solomonensis:10.373345,Ptilinopus_pulchellus:10.373344):8.251169,(Ptilinopus_jambu:17.745964,Ptilinopus_magnificus:17.745964):0.878551):49.810936,(((Phoenicopterus_roseus:2.364256,Phoenicopterus_chilensis:2.364256):1.776843,((Phoenicoparrus_andinus:1.965171,Phoenicoparrus_jamesi:1.965171):1.119262,Phoenicopterus_ruber:3.084434):1.056665):7.172545,Phoeniconaias_minor:11.313644):57.121807):3.896510):9.854313):17.131058):5.490449;
	TREE tree_3937 = ((((Gallus_gallus:23.203932,((Meleagris_gallopavo:15.887778,Tetrao_urogallus:15.887777):1.439316,(Phasianus_colchicus:16.011322,Perdix_perdix:16.011322):1.315773):5.876837):0.241692,Alectoris_rufa:23.445621):52.429176,(Anser_anser:15.259308,Anas_platyrhynchos:15.259309):60.615494):10.607602,((((((Phoenicopterus_roseus:12.322086,((Phoenicopterus_ruber:8.032584,(Phoenicoparrus_andinus:4.642103,Phoenicoparrus_jamesi:4.642103):3.390481):4.199548,Phoenicopterus_chilensis:12.232132):0.089954):4.239456,Phoeniconaias_minor:16.561543):48.976448,((Ptilinopus_pulchellus:8.571875,Ptilinopus_solomonensis:8.571875):9.544505,(Ptilinopus_jambu:16.672218,Ptilinopus_magnificus:16.672218):1.444162):47.421612):1.607176,(Ciconia_ciconia:63.492336,((Platalea_ajaja:50.192207,Eudocimus_ruber:50.192207):9.303312,Fregata_minor:59.495525):3.996814):3.652831):2.748983,Phaethon_rubricauda:69.894150):5.440781,(((Larus_pipixcan:2.814179,(Larus_michahellis:1.121693,Larus_delawarensis:1.121693):1.692485):13.628815,Sterna_elegans:16.442991):58.335213,((((Trogon_mesurus:24.632477,Apaloderma_narina:24.632477):44.649269,(((Ramphastos_tucanus:5.689617,Ramphastos_toco:5.689617):7.540555,(Pteroglossus_aracari:10.960249,Selenidera_piperivora:10.960248):2.269924):13.253575,((((Sphyrapicus_varius:10.961594,(Melanerpes_lewis:7.527340,(Melanerpes_candidus:5.645244,Melanerpes_formicivorus:5.645244):1.882096):3.434253):1.568181,(Picoides_tridactylus:10.366483,(Dendrocopos_major:8.544186,Picoides_villosus:8.544186):1.822297):2.163292):1.165714,(Campephilus_leucopogon:12.766114,((Dryocopus_pileatus:8.649752,(((Colaptes_campestris:3.751561,Colaptes_melanochloros:3.751561):0.401777,Colaptes_chrysoides:4.153338):0.803490,Colaptes_auratus:4.956828):3.692924):0.973003,(Picus_squamatus:3.986248,Picus_viridis:3.986248):5.636507):3.143360):0.929374):4.707737,Picumnus_exilis:18.403225):8.080522):42.797997):3.196625,Neophron_percnopterus:72.478386):1.364068,(((Calyptomena_viridis:38.341961,(((Cymbirhynchus_macrorhynchos:11.761560,(Eurylaimus_ochromalus:5.045613,Eurylaimus_javanicus:5.045613):6.715948):1.661535,Eurylaimus_steerii:13.423095):2.939769,Psarisomus_dalhousiae:16.362864):21.979095):20.840076,((((((Carpornis_cucullata:15.970737,Snowornis_subalaris:15.970737):3.363523,((((Tijuca_atra:7.686636,Lipaugus_streptophorus:7.686636):6.796191,(Procnias_tricarunculatus:13.758355,(Porphyrolaema_porphyrolaema:13.301281,(Phibalura_flavirostris:10.653715,(Xipholena_lamellipennis:1.189419,(Xipholena_atropurpurea:0.681311,Xipholena_punicea:0.681311):0.508108):9.464296):2.647566):0.457074):0.724473):0.455534,((Cotinga_cotinga:7.803938,Cotinga_amabilis:7.803937):5.142982,Cotinga_maculata:12.946919):1.991442):0.709614,((Querula_purpurata:10.213622,Pyroderus_scutatus:10.213623):3.086390,Haematoderus_militaris:13.300013):2.347964):3.686285):1.857845,(Ampelion_rufaxilla:19.685741,((Rupicola_peruvianus:6.105248,Rupicola_rupicola:6.105248):2.000144,Phoenicircus_carnifex:8.105392):11.580349):1.506364):1.313370,((Pipreola_aureopectus:8.558926,(Pipreola_whitelyi:8.262219,(Pipreola_formosa:2.288200,Pipreola_chlorolepidota:2.288200):5.974019):0.296705):6.350896,Ampelioides_tschudii:14.909822):7.595655):4.608656,((((Masius_chrysopterus:8.325582,Ilicura_militaris:8.325582):1.661446,((Chiroxiphia_pareola:2.177837,Chiroxiphia_caudata:2.177837):2.075059,Antilophia_galeata:4.252896):5.734131):3.124130,(Heterocercus_linteatus:9.454963,(((Lepidothrix_nattereri:3.464478,Lepidothrix_coronata:3.464478):0.417257,Lepidothrix_serena:3.881734):5.328565,((Pipra_filicauda:1.695726,(Pipra_fasciicauda:0.681526,Pipra_aureola:0.681526):1.014201):6.120072,(Machaeropterus_regulus:7.340919,((Pipra_erythrocephala:2.781399,Pipra_rubrocapilla:2.781399):3.152867,Pipra_chloromeros:5.934266):1.406653):0.474879):1.394500):0.244664):3.656195):3.357689,Neopelma_pallescens:16.468845):10.645287):4.117136,(Iodopleura_isabellae:29.018667,Tyrannus_vociferans:29.018665):2.212602):27.950766):3.094084,(Malurus_melanocephalus:49.291889,((Notiomystis_cincta:41.971313,(((Oriolus_traillii:11.153502,Oriolus_cruentus:11.153502):1.692340,(Oriolus_oriolus:11.313231,Oriolus_xanthornus:11.313231):1.532611):25.832571,((Telophorus_zeylonus:19.433481,Telophorus_sulfureopectus:19.433481):16.969284,Pericrocotus_flammeus:36.402763):2.275646):3.292903):4.286179,((((Parus_ater:14.414514,(Parus_major:14.012636,Parus_spilonotus:14.012638):0.401876):2.807615,Parus_caeruleus:17.222128):22.331690,(Aegithalos_caudatus:32.501133,(Zosterops_japonicus:14.883553,(Leiothrix_lutea:1.657287,Leiothrix_argentauris:1.657287):13.226264):17.617580):7.052684):2.192906,(((Regulus_satrapa:34.440994,Regulus_regulus:34.440998):7.062960,(((Turdus_merula:26.405155,(Tarsiger_chrysaeus:21.197830,((Luscinia_calliope:17.610153,Ficedula_zanthopygia:17.610153):2.332886,Erithacus_rubecula:19.943037):1.254794):5.207322):10.882977,Tichodroma_muraria:37.288132):2.113480,((Bombycilla_japonica:4.630007,Bombycilla_garrulus:4.630007):4.250689,Bombycilla_cedrorum:8.880696):30.520914):2.102345):0.018772,((((((Ploceus_bicolor:6.972207,Ploceus_cucullatus:6.972207):0.181967,(Ploceus_sakalava:4.036323,((Ploceus_velatus:0.165797,Ploceus_capensis:0.165797):1.388032,Ploceus_nelicourvi:1.553829):2.482493):3.117851):5.289832,Ploceus_philippinus:12.444006):0.914357,(((Quelea_cardinalis:6.353513,(Quelea_quelea:1.035191,Quelea_erythrops:1.035191):5.318323):3.579739,Foudia_madagascariensis:9.933252):1.269944,(((Euplectes_capensis:5.325792,(Euplectes_axillaris:4.189122,Euplectes_macroura:4.189122):1.136670):0.651106,(Euplectes_orix:3.184294,Euplectes_ardens:3.184294):2.792604):1.631808,Euplectes_afer:7.608706):3.594490):2.155167):10.334584,(((Amandava_amandava:9.185903,Amandava_subflava:9.185903):3.371517,(Neochmia_ruficauda:8.513979,Taeniopygia_guttata:8.513980):4.043441):0.779389,(Erythrura_psittacea:10.919016,Erythrura_gouldiae:10.919016):2.417793):10.356138):9.454461,(Motacilla_flava:30.161575,((((Euphonia_laniirostris:6.871316,Euphonia_saturata:6.871316):16.319439,((((Mycerobas_affinis:9.432404,Mycerobas_carnipes:9.432404):2.678655,(Mycerobas_melanozanthos:0.046318,Mycerobas_icterioides:0.046318):12.064740):2.303346,(Coccothraustes_vespertinus:1.058329,Coccothraustes_abeillei:1.058329):13.356075):3.093559,((((Vestiaria_coccinea:12.802698,Bucanetes_githagineus:12.802697):2.364024,(((Carpodacus_rubicilloides:9.946027,((Carpodacus_thura:5.566629,((Rhynchostruthus_socotranus:3.413819,Carpodacus_trifasciatus:3.413819):0.973124,Carpodacus_pulcherrimus:4.386943):1.179686):0.908674,Carpodacus_roseus:6.475304):3.470723):4.649754,(Carpodacus_nipalensis:13.781326,Carpodacus_mexicanus:13.781326):0.814453):0.031302,(Haematospiza_sipahi:12.479414,Uragus_sibiricus:12.479414):2.147669):0.539639):0.237813,(((((Pyrrhula_erythrocephala:2.016322,Pyrrhula_aurantiaca:2.016322):0.407651,Pyrrhula_erythaca:2.423972):1.095406,Pyrrhula_pyrrhula:3.519379):3.266886,Pyrrhoplectes_epauletta:6.786264):6.028497,Pinicola_enucleator:12.814761):2.589773):1.160531,(((Carduelis_chloris:2.380043,(Carduelis_spinoides:1.647402,Carduelis_sinica:1.647402):0.732641):4.174247,Rhodopechys_obsoletus:6.554290):5.801238,(((Serinus_mozambicus:8.984978,((Serinus_pusillus:5.007537,Serinus_serinus:5.007537):1.731544,Serinus_canaria:6.739081):2.245897):0.060152,(((Carduelis_tristis:5.253839,(Carduelis_atrata:2.247002,Carduelis_cucullata:2.247002):3.006836):1.015849,Carduelis_spinus:6.269688):0.816472,Carduelis_cannabina:7.086161):1.958969):0.527088,(((Loxia_curvirostra:1.451930,Loxia_leucoptera:1.451930):4.827997,(Carduelis_hornemanni:1.812643,Carduelis_flammea:1.812643):4.467285):2.102562,(Carduelis_citrinella:5.805987,Carduelis_carduelis:5.805988):2.576503):1.189727):2.783310):4.209538):0.942898):5.682792):1.631091,(Fringilla_coelebs:7.803643,Fringilla_montifringilla:7.803643):17.018204):0.473155,((((((((((Cacicus_haemorrhous:5.808478,Cacicus_leucoramphus:5.808478):0.664796,(Cacicus_cela:5.487911,Cacicus_uropygialis:5.487911):0.985363):2.114681,Cacicus_melanicterus:8.587955):0.320224,(Psarocolius_montezuma:5.848803,Psarocolius_wagleri:5.848803):3.059376):5.257618,Agelaius_phoeniceus:14.165797):0.022214,((((Icterus_nigrogularis:1.364533,Icterus_gularis:1.364533):2.164916,(Icterus_galbula:3.254061,(Icterus_pustulatus:1.875114,Icterus_bullockii:1.875114):1.378947):0.275388):4.041132,Icterus_graduacauda:7.570581):2.266153,((((Icterus_croconotus:3.569792,Icterus_dominicensis:3.569792):0.684404,Icterus_prosthemelas:4.254197):0.886225,Icterus_cucullatus:5.140421):3.441742,((Icterus_icterus:6.216818,Icterus_pectoralis:6.216818):0.231440,Icterus_mesomelas:6.448258):2.133905):1.254571):4.351276):0.619669,(((Sturnella_bellicosa:4.526324,Sturnella_militaris:4.526324):7.214616,(Sturnella_superciliaris:4.310583,(Sturnella_neglecta:2.479003,Sturnella_magna:2.479003):1.831579):7.430357):1.611294,Xanthocephalus_xanthocephalus:13.352234):1.455446):0.000148,((Emberiza_citrinella:11.434042,Emberiza_melanocephala:11.434042):3.373637,Chlorospingus_pileatus:14.807680):0.000148):4.510103,(Icteria_virens:16.801125,((Dendroica_petechia:4.749568,((Dendroica_palmarum:3.684906,Dendroica_coronata:3.684906):0.822300,Setophaga_ruticilla:4.507205):0.242362):4.177789,(Geothlypis_trichas:8.378382,(Vermivora_virginiae:0.710938,Vermivora_ruficapilla:0.710938):7.667444):0.548975):7.873769):2.516804):1.912106,(((Nesospiza_acunhae:13.604398,(Coereba_flaveola:11.199637,Paroaria_coronata:11.199638):2.404761):1.077740,(Ramphocelus_dimidiatus:11.387548,Sicalis_flaveola:11.387549):3.294590):2.046036,(((Piranga_rubra:7.081072,((Piranga_olivacea:2.633398,Piranga_ludoviciana:2.633398):3.814246,Piranga_flava:6.447644):0.633428):6.481409,(Cardinalis_sinuatus:5.419505,Cardinalis_cardinalis:5.419505):8.142976):1.837744,Pheucticus_ludovicianus:15.400225):1.327949):4.501862):4.064964):4.866574):2.985833):8.375319):0.223996):4.510769):3.034398):12.984230):11.566319):0.935766):0.556725):11.147472):12.952034;
	TREE tree_122 = ((((Gallus_gallus:20.845688,Alectoris_rufa:20.845686):0.204296,((Tetrao_urogallus:14.766535,Meleagris_gallopavo:14.766535):0.867950,(Phasianus_colchicus:14.570597,Perdix_perdix:14.570598):1.063888):5.415497):53.791950,(Anser_anser:28.536129,Anas_platyrhynchos:28.536129):46.305809):21.776072,((((Ciconia_ciconia:59.924164,((Platalea_ajaja:49.645130,Eudocimus_ruber:49.645134):9.649536,Fregata_minor:59.294670):0.629494):10.234690,Phaethon_rubricauda:70.158859):1.151123,((((Phoenicopterus_roseus:18.325642,((Phoenicoparrus_andinus:12.787632,Phoenicoparrus_jamesi:12.787632):1.151483,Phoenicopterus_ruber:13.939116):4.386527):3.990974,Phoenicopterus_chilensis:22.316616):8.930770,Phoeniconaias_minor:31.247387):40.035965,((Ptilinopus_solomonensis:12.814426,Ptilinopus_pulchellus:12.814426):7.273814,(Ptilinopus_magnificus:16.582714,Ptilinopus_jambu:16.582714):3.505528):51.195110):0.026622):9.516647,((Sterna_elegans:22.211746,(Larus_pipixcan:4.397550,(Larus_delawarensis:1.757639,Larus_michahellis:1.757639):2.639911):17.814196):58.572433,(Neophron_percnopterus:78.949799,(((((Psarisomus_dalhousiae:18.556620,(((Eurylaimus_ochromalus:4.606402,Eurylaimus_javanicus:4.606402):4.723046,Cymbirhynchus_macrorhynchos:9.329449):3.741529,Eurylaimus_steerii:13.070977):5.485642):20.767408,Calyptomena_viridis:39.324028):18.718994,((Tyrannus_vociferans:43.173241,Iodopleura_isabellae:43.173241):1.957229,(((Ampelion_rufaxilla:30.772804,((Snowornis_subalaris:25.871471,((Haematoderus_militaris:19.226471,(Pyroderus_scutatus:14.589020,Querula_purpurata:14.589020):4.637452):2.842655,(((Lipaugus_streptophorus:12.851161,Tijuca_atra:12.851162):8.555225,(Cotinga_maculata:13.964317,(Cotinga_amabilis:13.722041,Cotinga_cotinga:13.722041):0.242276):7.442069):0.504182,(Procnias_tricarunculatus:21.210836,(Porphyrolaema_porphyrolaema:18.708361,((Xipholena_lamellipennis:0.147015,Xipholena_punicea:0.147015):4.361105,Xipholena_atropurpurea:4.508120):14.200241):2.502476):0.699733):0.158557):3.802345):2.405535,(((Rupicola_peruvianus:6.065306,Rupicola_rupicola:6.065306):2.829818,Phoenicircus_carnifex:8.895124):8.927219,Carpornis_cucullata:17.822344):10.454664):2.495797):2.547198,((Pipreola_chlorolepidota:15.237175,((Pipreola_whitelyi:1.445297,Pipreola_formosa:1.445297):13.276287,Pipreola_aureopectus:14.721584):0.515591):10.194310,(Phibalura_flavirostris:5.952704,Ampelioides_tschudii:5.952704):19.478781):7.888517):7.746896,(((Heterocercus_linteatus:11.130601,((Lepidothrix_serena:5.837756,(Lepidothrix_nattereri:2.579145,Lepidothrix_coronata:2.579145):3.258611):4.135066,(((Pipra_fasciicauda:0.947831,Pipra_aureola:0.947831):0.534780,Pipra_filicauda:1.482611):6.957400,(Machaeropterus_regulus:7.654591,((Pipra_rubrocapilla:0.465135,Pipra_chloromeros:0.465135):1.634463,Pipra_erythrocephala:2.099598):5.554994):0.785420):1.532811):1.157779):2.936110,((Masius_chrysopterus:9.446041,Ilicura_militaris:9.446041):1.564005,((Chiroxiphia_caudata:3.033346,Chiroxiphia_pareola:3.033346):2.341729,Antilophia_galeata:5.375075):5.634971):3.056665):7.638912,Neopelma_pallescens:21.705624):19.361275):4.063571):12.912554):6.576562,(Malurus_melanocephalus:50.414116,((Notiomystis_cincta:45.300056,(((Oriolus_oriolus:10.335506,Oriolus_xanthornus:10.335506):0.611759,(Oriolus_cruentus:9.509091,Oriolus_traillii:9.509092):1.438174):27.480345,(Pericrocotus_flammeus:29.968233,(Telophorus_sulfureopectus:16.794979,Telophorus_zeylonus:16.794979):13.173253):8.459374):6.872446):2.274069,(((Parus_caeruleus:17.073072,(Parus_ater:14.809292,(Parus_spilonotus:14.289984,Parus_major:14.289984):0.519308):2.263781):23.677999,(Aegithalos_caudatus:30.949017,((Leiothrix_argentauris:2.484487,Leiothrix_lutea:2.484487):13.255320,Zosterops_japonicus:15.739807):15.209211):9.802053):0.966196,(((Regulus_satrapa:32.196342,Regulus_regulus:32.196342):8.739328,(((Turdus_merula:21.648787,((Erithacus_rubecula:15.334049,(Ficedula_zanthopygia:14.389075,Luscinia_calliope:14.389074):0.944974):1.871532,Tarsiger_chrysaeus:17.205582):4.443203):15.172759,Tichodroma_muraria:36.821545):2.668461,((Bombycilla_japonica:6.662867,Bombycilla_garrulus:6.662867):0.402512,Bombycilla_cedrorum:7.065378):32.424625):1.445666):0.478561,(((((((Quelea_erythrops:1.865719,Quelea_quelea:1.865719):1.785734,Quelea_cardinalis:3.651454):3.114854,Foudia_madagascariensis:6.766308):0.747549,(Euplectes_afer:5.715075,((Euplectes_capensis:3.171938,(Euplectes_axillaris:2.956170,Euplectes_macroura:2.956170):0.215769):0.945315,(Euplectes_orix:2.052701,Euplectes_ardens:2.052700):2.064553):1.597822):1.798782):2.130348,(Ploceus_sakalava:8.196898,(((Ploceus_bicolor:3.098359,(Ploceus_velatus:0.160358,Ploceus_capensis:0.160358):2.938001):0.850836,(Ploceus_nelicourvi:2.167530,Ploceus_cucullatus:2.167530):1.781665):4.223094,Ploceus_philippinus:8.172289):0.024610):1.447306):7.957949,(((Neochmia_ruficauda:5.547493,Taeniopygia_guttata:5.547493):4.794077,(Erythrura_psittacea:0.193965,Erythrura_gouldiae:0.193965):10.147605):1.076507,(Amandava_amandava:5.636737,Amandava_subflava:5.636737):5.781339):6.184077):14.011792,(Motacilla_flava:27.080359,((((((Mycerobas_affinis:10.393338,((Mycerobas_melanozanthos:0.040358,Mycerobas_carnipes:0.040358):3.022162,Mycerobas_icterioides:3.062521):7.330818):2.555294,(Coccothraustes_vespertinus:6.593873,Coccothraustes_abeillei:6.593873):6.354759):3.458305,((((((Loxia_curvirostra:2.092369,Loxia_leucoptera:2.092369):2.689026,(Carduelis_hornemanni:0.823317,Carduelis_flammea:0.823317):3.958077):2.400088,(Carduelis_citrinella:5.863100,Carduelis_carduelis:5.863100):1.318383):0.523023,((((Serinus_pusillus:4.784844,Serinus_serinus:4.784844):0.669646,Serinus_canaria:5.454490):1.531808,Serinus_mozambicus:6.986298):0.203062,(Carduelis_cannabina:6.063339,(Carduelis_spinus:4.900703,((Carduelis_cucullata:1.281098,Carduelis_atrata:1.281098):3.156792,Carduelis_tristis:4.437890):0.462814):1.162636):1.126021):0.515145):1.484284,(((Carduelis_spinoides:1.394657,Carduelis_sinica:1.394657):0.348973,Carduelis_chloris:1.743630):5.593800,Rhodopechys_obsoletus:7.337430):1.851361):5.454238,((((Uragus_sibiricus:9.281625,(Haematospiza_sipahi:8.716702,Rhynchostruthus_socotranus:8.716702):0.564922):2.306664,((Carpodacus_rubicilloides:8.363128,((Carpodacus_trifasciatus:4.091320,(Carpodacus_thura:3.679783,Carpodacus_pulcherrimus:3.679783):0.411537):1.322746,Carpodacus_roseus:5.414065):2.949062):3.076419,(Carpodacus_mexicanus:10.996795,Carpodacus_nipalensis:10.996794):0.442752):0.148742):1.754037,(Bucanetes_githagineus:11.319301,Vestiaria_coccinea:11.319301):2.023025):0.655097,((((Pyrrhula_pyrrhula:1.601185,Pyrrhula_aurantiaca:1.601185):1.096295,(Pyrrhula_erythaca:0.254420,Pyrrhula_erythrocephala:0.254420):2.443060):5.082284,Pyrrhoplectes_epauletta:7.779765):2.722581,Pinicola_enucleator:10.502345):3.495077):0.645606):1.763909):3.539070,(Euphonia_saturata:1.528962,Euphonia_laniirostris:1.528962):18.417046):2.382591,(Fringilla_coelebs:6.497894,Fringilla_montifringilla:6.497894):15.830704):3.446106,((((((Dendroica_petechia:4.596005,(Setophaga_ruticilla:4.300329,(Dendroica_palmarum:3.807165,Dendroica_coronata:3.807165):0.493165):0.295675):4.046623,Geothlypis_trichas:8.642627):0.016502,(Vermivora_virginiae:0.606880,Vermivora_ruficapilla:0.606880):8.052249):6.231965,Icteria_virens:14.891094):0.508528,(((Emberiza_melanocephala:10.893305,Emberiza_citrinella:10.893305):2.783549,Chlorospingus_pileatus:13.676853):0.185925,((((((Cacicus_haemorrhous:4.814126,Cacicus_leucoramphus:4.814126):0.647146,(Cacicus_uropygialis:4.381078,Cacicus_cela:4.381078):1.080194):1.355755,Cacicus_melanicterus:6.817027):0.156659,(Psarocolius_montezuma:4.433089,Psarocolius_wagleri:4.433089):2.540597):5.642287,(Agelaius_phoeniceus:12.092352,(((Icterus_mesomelas:5.680423,(Icterus_pectoralis:5.379259,(Icterus_croconotus:3.625063,Icterus_icterus:3.625063):1.754195):0.301165):1.225915,(Icterus_cucullatus:4.662723,(Icterus_dominicensis:4.074060,Icterus_prosthemelas:4.074060):0.588663):2.243615):1.170546,(Icterus_graduacauda:6.012313,((Icterus_galbula:2.398741,(Icterus_pustulatus:1.448014,Icterus_bullockii:1.448014):0.950727):0.307342,(Icterus_gularis:1.687587,Icterus_nigrogularis:1.687587):1.018496):3.306230):2.064572):4.015468):0.523621):1.246666,((((Sturnella_magna:2.337261,Sturnella_neglecta:2.337261):1.860138,Sturnella_superciliaris:4.197399):5.256768,(Sturnella_militaris:3.232450,Sturnella_bellicosa:3.232450):6.221718):3.249901,Xanthocephalus_xanthocephalus:12.704068):1.158571):0.000139):1.536844):5.257133,((Pheucticus_ludovicianus:16.293076,((Piranga_rubra:6.601198,(Piranga_flava:5.523556,(Piranga_olivacea:2.676244,Piranga_ludoviciana:2.676244):2.847312):1.077642):6.499372,(Cardinalis_sinuatus:4.299361,Cardinalis_cardinalis:4.299361):8.801209):3.192505):1.996411,((Nesospiza_acunhae:15.527311,(Paroaria_coronata:12.957848,Coereba_flaveola:12.957848):2.569465):1.013062,(Sicalis_flaveola:12.527634,Ramphocelus_dimidiatus:12.527634):4.012740):1.749113):2.367268):5.117949):1.305655):4.533588):9.800285):0.303035):5.856856):2.839996):14.205466):12.542029,((Trogon_mesurus:31.641266,Apaloderma_narina:31.641262):41.704319,(((Ramphastos_toco:7.069589,Ramphastos_tucanus:7.069589):7.928620,(Selenidera_piperivora:12.694337,Pteroglossus_aracari:12.694336):2.303873):15.681772,(((Campephilus_leucopogon:12.844351,((Picus_viridis:3.246443,Picus_squamatus:3.246443):6.611557,(Dryocopus_pileatus:8.486146,((Colaptes_melanochloros:3.029735,(Colaptes_chrysoides:1.481877,Colaptes_campestris:1.481877):1.547858):2.383218,Colaptes_auratus:5.412953):3.073192):1.371855):2.986351):0.793466,((Sphyrapicus_varius:11.812774,((Melanerpes_formicivorus:7.066401,Melanerpes_candidus:7.066401):1.220353,Melanerpes_lewis:8.286753):3.526021):0.959009,((Dendrocopos_major:9.392296,Picoides_villosus:9.392295):2.684245,Picoides_tridactylus:12.076540):0.695243):0.866034):5.643736,Picumnus_exilis:19.281551):11.398429):42.665600):3.816032):1.788181):1.834385):0.042444):15.791385):23.407946;
[truncated: 9,553,548 more chars]
