# Supplementary material for: Cycles of external dependency drive evolution of avian carotenoid networks
Source: Nat Commun. 2019 Apr 8;10:1596. doi: 10.1038/s41467-019-09579-y (PMC6453931; doi:10.1038/s41467-019-09579-y)
Supplement: Supplementary file 8 — Supplementary Data 5 [file 41467_2019_9579_MOESM8_ESM.txt]

#NEXUS

[Appendix S1: 1000 tree distribution of all 249 species in this study with the exception of Colaptes_auratus_cafer (a subspecies not in birdtree.org)]
[This tree distribution was used in Bayesian analyses for evolutionary transition analyses, see methods for more details]
[Tree distribution from: The global diversity of birds in space and time; W. Jetz, G. H. Thomas, J. B. Joy, K. Hartmann, A. O. Mooers doi:10.1038/nature11631]
[Subsampled and pruned from birdtree.org on 05/11/2016 19:33:19 ]
[Data: "Stage2 MayrAll Hackett" (see Jetz et al. 2012 supplement for details)]

BEGIN TREES;
	TREE tree_2942 = ((((((Meleagris_gallopavo:11.385976,Tetrao_urogallus:11.385976):1.575479,(Phasianus_colchicus:11.532182,Perdix_perdix:11.532182):1.429274):3.190576,Gallus_gallus:16.152031):0.498359,Alectoris_rufa:16.650389):60.933693,(Anser_anser:24.153372,Anas_platyrhynchos:24.153370):53.430710):15.456306,(((Phaethon_rubricauda:70.547043,(Ciconia_ciconia:65.392365,((Platalea_ajaja:42.542908,Eudocimus_ruber:42.542912):20.174591,Fregata_minor:62.717499):2.674865):5.154675):0.799042,(((Ptilinopus_magnificus:17.749161,Ptilinopus_jambu:17.749161):0.092936,(Ptilinopus_pulchellus:9.830561,Ptilinopus_solomonensis:9.830561):8.011536):52.867599,((((Phoenicoparrus_andinus:7.472544,Phoenicoparrus_jamesi:7.472544):6.577217,Phoenicopterus_ruber:14.049761):0.310091,(Phoenicopterus_chilensis:12.150664,Phoenicopterus_roseus:12.150664):2.209187):6.687643,Phoeniconaias_minor:21.047495):49.662205):0.636383):8.054090,((((Larus_delawarensis:1.276338,Larus_michahellis:1.276338):2.145757,Larus_pipixcan:3.422094):17.377146,Sterna_elegans:20.799240):58.574295,((((((Eurylaimus_steerii:16.202530,((Eurylaimus_javanicus:7.373946,Eurylaimus_ochromalus:7.373946):6.389853,Cymbirhynchus_macrorhynchos:13.763800):2.438731):2.379919,Psarisomus_dalhousiae:18.582449):25.947601,Calyptomena_viridis:44.530052):11.550244,((Iodopleura_isabellae:33.794140,Tyrannus_vociferans:33.794136):1.648959,((((Snowornis_subalaris:19.017323,(((Querula_purpurata:10.655647,Pyroderus_scutatus:10.655647):3.326010,Haematoderus_militaris:13.981658):3.324086,(((Tijuca_atra:10.854528,Lipaugus_streptophorus:10.854528):5.586047,(((Porphyrolaema_porphyrolaema:3.434958,Phibalura_flavirostris:3.434958):9.415514,(Xipholena_atropurpurea:2.965145,(Xipholena_punicea:2.383312,Xipholena_lamellipennis:2.383312):0.581833):9.885327):2.016747,Procnias_tricarunculatus:14.867219):1.573357):0.478765,((Cotinga_cotinga:3.950963,Cotinga_amabilis:3.950963):1.390926,Cotinga_maculata:5.341889):11.577451):0.386403):1.711579):0.530604,(((Phoenicircus_carnifex:7.574122,(Rupicola_peruvianus:5.188644,Rupicola_rupicola:5.188644):2.385478):8.253334,Carpornis_cucullata:15.827456):3.451319,Ampelion_rufaxilla:19.278776):0.269151):4.372117,(Ampelioides_tschudii:18.073746,(Pipreola_chlorolepidota:15.925623,((Pipreola_aureopectus:9.420700,Pipreola_whitelyi:9.420700):4.080992,Pipreola_formosa:13.501691):2.423931):2.148123):5.846298):3.179022,((((Masius_chrysopterus:6.555100,Ilicura_militaris:6.555100):0.880131,(Antilophia_galeata:2.905934,(Chiroxiphia_caudata:1.208683,Chiroxiphia_pareola:1.208683):1.697251):4.529297):3.616102,(Heterocercus_linteatus:7.958632,(((Lepidothrix_nattereri:2.928106,Lepidothrix_coronata:2.928106):0.712915,Lepidothrix_serena:3.641020):3.309980,(((Pipra_aureola:0.694608,Pipra_fasciicauda:0.694608):3.099037,Pipra_filicauda:3.793645):2.811520,(Machaeropterus_regulus:5.964225,((Pipra_chloromeros:1.073156,Pipra_erythrocephala:1.073156):0.518201,Pipra_rubrocapilla:1.591357):4.372868):0.640941):0.345835):1.007632):3.092700):3.316399,Neopelma_pallescens:14.367733):12.731332):8.344035):20.637196):7.326389,(Malurus_melanocephalus:50.097889,((Notiomystis_cincta:44.676346,((Oriolus_traillii:14.473795,(Oriolus_cruentus:14.371794,(Oriolus_xanthornus:14.112187,Oriolus_oriolus:14.112187):0.259607):0.102001):25.353294,(Pericrocotus_flammeus:33.329502,(Telophorus_zeylonus:19.214409,Telophorus_sulfureopectus:19.214411):14.115091):6.497587):4.849257):2.787525,(((((Parus_major:12.362577,Parus_spilonotus:12.362577):3.484101,Parus_ater:15.846679):2.374051,Parus_caeruleus:18.220730):21.771145,(Aegithalos_caudatus:33.429073,(Zosterops_japonicus:18.742947,(Leiothrix_lutea:2.814071,Leiothrix_argentauris:2.814071):15.928875):14.686129):6.562800):2.468731,(((Regulus_satrapa:30.660236,Regulus_regulus:30.660238):11.125678,(((Bombycilla_japonica:5.383311,Bombycilla_garrulus:5.383311):6.174432,Bombycilla_cedrorum:11.557744):28.113945,(Tichodroma_muraria:37.889465,(Turdus_merula:26.782681,(Erithacus_rubecula:16.806913,((Tarsiger_chrysaeus:14.679836,Ficedula_zanthopygia:14.679837):0.566368,Luscinia_calliope:15.246204):1.560709):9.975767):11.106784):1.782224):2.114226):0.044750,(((((((Ploceus_bicolor:1.949924,(Ploceus_velatus:0.092867,Ploceus_capensis:0.092867):1.857058):0.370425,(Ploceus_cucullatus:0.295694,Ploceus_nelicourvi:0.295694):2.024655):1.723453,Ploceus_sakalava:4.043803):0.704457,Ploceus_philippinus:4.748260):0.403870,((Foudia_madagascariensis:3.383812,((Quelea_erythrops:1.966183,Quelea_quelea:1.966183):0.873093,Quelea_cardinalis:2.839277):0.544535):1.104117,(((Euplectes_orix:1.491448,Euplectes_ardens:1.491448):0.765359,(Euplectes_macroura:1.924643,(Euplectes_capensis:1.715289,Euplectes_axillaris:1.715289):0.209354):0.332164):1.243865,Euplectes_afer:3.500673):0.987257):0.664200):5.667606,((Erythrura_gouldiae:3.598796,Erythrura_psittacea:3.598796):2.877636,((Taeniopygia_guttata:4.087085,Neochmia_ruficauda:4.087085):2.330918,(Amandava_subflava:3.468115,Amandava_amandava:3.468115):2.949888):0.058428):4.343305):25.522690,((((((((Mycerobas_affinis:2.158903,Mycerobas_icterioides:2.158903):8.879611,(Mycerobas_carnipes:9.210734,Mycerobas_melanozanthos:9.210734):1.827780):4.419428,(Coccothraustes_abeillei:9.296415,Coccothraustes_vespertinus:9.296414):6.161527):6.775179,((((((((Loxia_curvirostra:1.708663,Loxia_leucoptera:1.708663):2.661117,(Carduelis_hornemanni:0.899417,Carduelis_flammea:0.899417):3.470363):2.904458,(Carduelis_carduelis:4.944556,Carduelis_citrinella:4.944556):2.329682):1.222759,(Serinus_mozambicus:8.421152,((Serinus_serinus:5.387413,Serinus_canaria:5.387412):0.637862,Serinus_pusillus:6.025273):2.395879):0.075844):0.823911,((Carduelis_spinus:6.294938,((Carduelis_cucullata:2.234458,Carduelis_atrata:2.234458):3.621112,Carduelis_tristis:5.855571):0.439367):1.216654,Carduelis_cannabina:7.511592):1.809316):2.103868,(Rhodopechys_obsoletus:10.315191,(Carduelis_chloris:2.235502,(Carduelis_sinica:1.643864,Carduelis_spinoides:1.643864):0.591637):8.079689):1.109585):7.185190,(((Haematospiza_sipahi:14.176668,Uragus_sibiricus:14.176668):3.259589,((Carpodacus_nipalensis:14.786850,(Carpodacus_mexicanus:6.590166,Rhynchostruthus_socotranus:6.590166):8.196685):2.374975,(((Carpodacus_trifasciatus:6.461282,(Carpodacus_pulcherrimus:4.858761,Carpodacus_thura:4.858761):1.602521):2.707278,Carpodacus_roseus:9.168560):1.075432,Carpodacus_rubicilloides:10.243992):6.917834):0.274432):1.045137,(Vestiaria_coccinea:15.302917,Bucanetes_githagineus:15.302917):3.178478):0.128572):0.510166,(((((Pyrrhula_pyrrhula:0.515558,Pyrrhula_aurantiaca:0.515558):1.412319,Pyrrhula_erythrocephala:1.927877):0.947533,Pyrrhula_erythaca:2.875411):5.193136,Pyrrhoplectes_epauletta:8.068547):3.832219,Pinicola_enucleator:11.900766):7.219366):3.112989):4.192188,(Euphonia_saturata:9.234832,Euphonia_laniirostris:9.234832):17.190477):1.631346,(Fringilla_coelebs:6.980829,Fringilla_montifringilla:6.980830):21.075825):1.874968,(((Pheucticus_ludovicianus:17.185766,((((Piranga_ludoviciana:2.913409,Piranga_olivacea:2.913409):4.291003,Piranga_flava:7.204412):0.320768,Piranga_rubra:7.525179):7.552866,(Cardinalis_sinuatus:5.761938,Cardinalis_cardinalis:5.761938):9.316108):2.107721):2.180063,((Sicalis_flaveola:11.727468,Ramphocelus_dimidiatus:11.727466):0.888385,(Nesospiza_acunhae:12.235759,(Paroaria_coronata:10.579055,Coereba_flaveola:10.579054):1.656705):0.380093):6.749978):2.153318,((Icteria_virens:16.889542,((Dendroica_petechia:5.144875,((Dendroica_palmarum:4.473154,Dendroica_coronata:4.473154):0.481481,Setophaga_ruticilla:4.954635):0.190240):3.807015,((Vermivora_ruficapilla:1.057696,Vermivora_virginiae:1.057696):7.769828,Geothlypis_trichas:8.827524):0.124366):7.937652):1.516451,((((((Icterus_graduacauda:4.321010,(((Icterus_pustulatus:1.776200,Icterus_bullockii:1.776200):0.095175,Icterus_galbula:1.871375):0.232182,(Icterus_croconotus:2.043789,(Icterus_nigrogularis:1.081470,Icterus_gularis:1.081470):0.962319):0.059769):2.217453):2.304746,(((Icterus_prosthemelas:3.685963,Icterus_cucullatus:3.685963):0.179031,Icterus_dominicensis:3.864995):1.866374,((Icterus_icterus:4.197293,Icterus_pectoralis:4.197293):0.265740,Icterus_mesomelas:4.463033):1.268336):0.894387):4.941094,((((Cacicus_haemorrhous:4.543087,Cacicus_leucoramphus:4.543087):0.566807,(Cacicus_uropygialis:4.274622,Cacicus_cela:4.274622):0.835272):1.153192,Cacicus_melanicterus:6.263086):0.499271,(Psarocolius_montezuma:3.808678,Psarocolius_wagleri:3.808678):2.953679):4.804493):0.409466,Agelaius_phoeniceus:11.976316):0.030991,((((Sturnella_neglecta:2.476947,Sturnella_magna:2.476947):1.805677,Sturnella_superciliaris:4.282625):3.476352,(Sturnella_bellicosa:3.423476,Sturnella_militaris:3.423476):4.335500):3.051481,Xanthocephalus_xanthocephalus:10.810457):1.196849):0.000120,(Chlorospingus_pileatus:12.007307,(Emberiza_melanocephala:9.433983,Emberiza_citrinella:9.433983):2.573324):0.000120):6.398566):3.113155):8.412476):2.797309,Motacilla_flava:32.728931):3.613495):5.488236):0.629943):5.003263):2.634017):13.308797):14.122465,(((Trogon_mesurus:28.845676,Apaloderma_narina:28.845676):45.003532,(((Ramphastos_tucanus:7.869515,Ramphastos_toco:7.869515):14.293312,(Selenidera_piperivora:20.883202,Pteroglossus_aracari:20.883202):1.279627):22.025696,(((Campephilus_leucopogon:17.734543,((Picus_squamatus:11.746832,Picus_viridis:11.746832):2.466457,((Colaptes_auratus:8.100465,((Colaptes_chrysoides:3.152911,Colaptes_melanochloros:3.152911):1.769914,Colaptes_campestris:4.922824):3.177641):3.792882,Dryocopus_pileatus:11.893348):2.319941):3.521253):1.664474,((Picoides_tridactylus:15.652278,(Dendrocopos_major:11.699982,Picoides_villosus:11.699982):3.952296):1.577386,(Sphyrapicus_varius:14.769207,(Melanerpes_lewis:11.805113,(Melanerpes_formicivorus:9.915137,Melanerpes_candidus:9.915136):1.889975):2.964095):2.460457):2.169351):13.582807,Picumnus_exilis:32.981823):11.206701):29.660688):2.655316,Neophron_percnopterus:76.504524):1.024624):1.844389):0.026633):13.640213):14.758269;
	TREE tree_1370 = ((((Gallus_gallus:26.929926,Alectoris_rufa:26.929926):0.091637,((Meleagris_gallopavo:21.043713,Tetrao_urogallus:21.043713):0.713907,(Phasianus_colchicus:19.770950,Perdix_perdix:19.770952):1.986668):5.263944):41.552414,(Anser_anser:14.059603,Anas_platyrhynchos:14.059604):54.514381):16.002350,(((Sterna_elegans:18.199066,((Larus_delawarensis:1.415505,Larus_michahellis:1.415505):1.861886,Larus_pipixcan:3.277391):14.921674):55.132046,(((((((Cymbirhynchus_macrorhynchos:5.171978,(Eurylaimus_javanicus:2.386278,Eurylaimus_ochromalus:2.386278):2.785700):2.703824,Eurylaimus_steerii:7.875802):4.338345,Psarisomus_dalhousiae:12.214148):15.113546,Calyptomena_viridis:27.327694):21.827530,((Tyrannus_vociferans:32.024715,Iodopleura_isabellae:32.024719):2.272336,(((Ampelion_rufaxilla:21.477333,(((Phoenicircus_carnifex:8.049809,(Rupicola_peruvianus:5.445023,Rupicola_rupicola:5.445023):2.604785):9.144865,Carpornis_cucullata:17.194674):3.155837,(((Haematoderus_militaris:14.121235,(Querula_purpurata:11.776556,Pyroderus_scutatus:11.776556):2.344678):1.083845,(((Procnias_tricarunculatus:13.591239,(((Xipholena_lamellipennis:0.969896,Xipholena_punicea:0.969896):0.589220,Xipholena_atropurpurea:1.559116):11.663695,(Phibalura_flavirostris:9.463841,Porphyrolaema_porphyrolaema:9.463841):3.758969):0.368429):0.786326,(Tijuca_atra:8.666787,Lipaugus_streptophorus:8.666786):5.710779):0.401194,((Cotinga_maculata:9.268871,Cotinga_amabilis:9.268871):4.562581,Cotinga_cotinga:13.831452):0.947309):0.426318):3.970115,Snowornis_subalaris:19.175194):1.175316):1.126822):1.597623,(Ampelioides_tschudii:15.584512,(Pipreola_chlorolepidota:12.548903,(Pipreola_formosa:12.285593,(Pipreola_aureopectus:11.827812,Pipreola_whitelyi:11.827812):0.457781):0.263310):3.035609):7.490444):5.753654,((((((Machaeropterus_regulus:8.052078,((Pipra_erythrocephala:2.590408,Pipra_rubrocapilla:2.590408):4.513564,Pipra_chloromeros:7.103972):0.948106):0.643312,((Pipra_fasciicauda:1.375082,Pipra_aureola:1.375082):0.263030,Pipra_filicauda:1.638112):7.057278):0.565511,Heterocercus_linteatus:9.260900):1.091792,(Lepidothrix_serena:4.906126,(Lepidothrix_nattereri:2.888871,Lepidothrix_coronata:2.888871):2.017255):5.446567):3.965643,((Masius_chrysopterus:8.205399,Ilicura_militaris:8.205399):1.639747,(Antilophia_galeata:4.649732,(Chiroxiphia_pareola:2.756860,Chiroxiphia_caudata:2.756860):1.892872):5.195413):4.473189):3.369647,Neopelma_pallescens:17.687983):11.140628):5.468444):14.858170):9.382183,(Malurus_melanocephalus:47.174278,((Notiomystis_cincta:42.560467,(((Oriolus_traillii:12.093350,Oriolus_cruentus:12.093350):0.697717,(Oriolus_xanthornus:12.441388,Oriolus_oriolus:12.441388):0.349680):21.957283,(Pericrocotus_flammeus:29.427126,(Telophorus_sulfureopectus:17.527149,Telophorus_zeylonus:17.527147):11.899980):5.321226):7.812115):1.427083,(((((Parus_major:11.059769,Parus_spilonotus:11.059769):2.161933,Parus_ater:13.221702):1.510899,Parus_caeruleus:14.732601):21.877905,(((Leiothrix_lutea:2.654443,Leiothrix_argentauris:2.654443):13.204288,Zosterops_japonicus:15.858730):15.586676,Aegithalos_caudatus:31.445408):5.165099):2.546750,(((Regulus_regulus:33.658760,Regulus_satrapa:33.658760):5.088219,(((Bombycilla_japonica:6.948938,Bombycilla_garrulus:6.948938):3.383769,Bombycilla_cedrorum:10.332707):27.097868,(Tichodroma_muraria:33.838207,(Turdus_merula:21.448387,((Luscinia_calliope:12.699943,(Ficedula_zanthopygia:11.227993,Tarsiger_chrysaeus:11.227994):1.471949):0.629631,Erithacus_rubecula:13.329574):8.118814):12.389818):3.592366):1.316407):0.011589,(((((Euplectes_afer:7.565317,((Euplectes_orix:2.823545,Euplectes_ardens:2.823545):2.803817,(Euplectes_capensis:4.483822,(Euplectes_axillaris:4.181463,Euplectes_macroura:4.181464):0.302359):1.143540):1.937955):3.281766,(Foudia_madagascariensis:9.563301,(Quelea_quelea:6.898082,(Quelea_erythrops:1.166234,Quelea_cardinalis:1.166234):5.731849):2.665220):1.283782):2.583089,(((((Ploceus_cucullatus:5.529782,Ploceus_bicolor:5.529782):0.571393,Ploceus_sakalava:6.101175):0.177940,(Ploceus_velatus:0.204834,Ploceus_capensis:0.204834):6.074281):1.890988,Ploceus_nelicourvi:8.170104):4.534862,Ploceus_philippinus:12.704966):0.725207):10.716336,(((Taeniopygia_guttata:9.580962,Neochmia_ruficauda:9.580963):4.472853,(Erythrura_psittacea:1.491526,Erythrura_gouldiae:1.491526):12.562289):2.693829,(Amandava_subflava:8.779726,Amandava_amandava:8.779726):7.967918):7.398865):9.172811,(((((((Mycerobas_carnipes:11.119847,((Mycerobas_icterioides:0.003212,Mycerobas_melanozanthos:0.003212):4.610866,Mycerobas_affinis:4.614079):6.505768):5.764478,(Coccothraustes_vespertinus:8.816996,Coccothraustes_abeillei:8.816996):8.067329):4.704872,((((((Loxia_curvirostra:1.559881,Loxia_leucoptera:1.559881):4.276886,(Carduelis_flammea:0.640628,Carduelis_hornemanni:0.640628):5.196139):3.416653,(Carduelis_carduelis:7.081755,Carduelis_citrinella:7.081755):2.171664):1.189298,((Carduelis_cannabina:7.607072,(Carduelis_spinus:5.979960,((Carduelis_cucullata:2.306997,Carduelis_atrata:2.306997):3.585782,Carduelis_tristis:5.892778):0.087182):1.627112):2.589540,(Serinus_mozambicus:9.547691,((Serinus_serinus:5.297071,Serinus_pusillus:5.297071):1.941213,Serinus_canaria:7.238284):2.309407):0.648921):0.246105):3.679378,(Rhodopechys_obsoletus:8.960876,(Carduelis_chloris:2.072536,(Carduelis_spinoides:1.333962,Carduelis_sinica:1.333962):0.738574):6.888340):5.161218):4.581992,((Vestiaria_coccinea:17.846909,((Uragus_sibiricus:14.996067,Haematospiza_sipahi:14.996067):1.277753,((Carpodacus_nipalensis:15.547315,Carpodacus_mexicanus:15.547314):0.228202,((Carpodacus_pulcherrimus:9.946366,(Rhynchostruthus_socotranus:8.866685,(Carpodacus_roseus:6.710674,(Carpodacus_thura:6.426000,Carpodacus_trifasciatus:6.426000):0.284674):2.156011):1.079682):0.501310,Carpodacus_rubicilloides:10.447677):5.327839):0.498304):1.573089):0.452972,((((Pyrrhula_aurantiaca:7.417681,((Pyrrhula_erythrocephala:4.311738,Pyrrhula_pyrrhula:4.311738):0.297947,Pyrrhula_erythaca:4.609685):2.807996):0.522905,Pyrrhoplectes_epauletta:7.940587):3.559609,Pinicola_enucleator:11.500196):3.584442,Bucanetes_githagineus:15.084638):3.215245):0.404205):2.885110):3.414232,(Euphonia_saturata:15.086271,Euphonia_laniirostris:15.086270):9.917158):2.624928,(Fringilla_coelebs:7.597933,Fringilla_montifringilla:7.597933):20.030424):1.003406,((((((Piranga_flava:5.953564,(Piranga_olivacea:2.460015,Piranga_ludoviciana:2.460015):3.493549):3.177650,Piranga_rubra:9.131214):5.784474,(Cardinalis_sinuatus:8.104010,Cardinalis_cardinalis:8.104010):6.811679):2.011442,Pheucticus_ludovicianus:16.927130):4.038232,((Ramphocelus_dimidiatus:13.772952,Sicalis_flaveola:13.772952):4.500411,(Nesospiza_acunhae:15.954254,(Coereba_flaveola:14.088127,Paroaria_coronata:14.088127):1.866127):2.319108):2.692000):1.694991,(((((Vermivora_ruficapilla:1.424466,Vermivora_virginiae:1.424466):9.881978,Geothlypis_trichas:11.306444):0.431062,(Dendroica_petechia:6.686462,(Setophaga_ruticilla:6.351278,(Dendroica_palmarum:5.842767,Dendroica_coronata:5.842767):0.508511):0.335184):5.051044):8.451546,Icteria_virens:20.189053):2.044828,(((Agelaius_phoeniceus:13.729960,((((Icterus_mesomelas:6.575828,(Icterus_pectoralis:5.897842,Icterus_icterus:5.897842):0.677986):1.201533,((Icterus_prosthemelas:4.112510,Icterus_cucullatus:4.112510):0.422839,Icterus_dominicensis:4.535349):3.242012):0.686030,(Icterus_graduacauda:5.981759,(((Icterus_galbula:1.070494,Icterus_croconotus:1.070494):1.602535,(Icterus_nigrogularis:1.604329,Icterus_gularis:1.604329):1.068699):0.406789,(Icterus_bullockii:2.387360,Icterus_pustulatus:2.387360):0.692458):2.901941):2.481632):5.266014,((Cacicus_melanicterus:7.693959,((Cacicus_cela:5.542006,Cacicus_uropygialis:5.542006):0.852677,(Cacicus_leucoramphus:5.863537,Cacicus_haemorrhous:5.863537):0.531146):1.299276):0.522180,(Psarocolius_wagleri:5.479991,Psarocolius_montezuma:5.479991):2.736148):5.513266):0.000556):0.988701,((((Sturnella_magna:2.489624,Sturnella_neglecta:2.489624):2.113790,Sturnella_superciliaris:4.603414):5.816203,(Sturnella_bellicosa:4.148292,Sturnella_militaris:4.148292):6.271324):2.365413,Xanthocephalus_xanthocephalus:12.785028):1.933633):0.000147,(Chlorospingus_pileatus:14.718661,(Emberiza_melanocephala:12.379124,Emberiza_citrinella:12.379124):2.339538):0.000147):7.515071):0.426473):5.971410):2.395822,Motacilla_flava:31.027584):2.291734):5.439249):0.398687):4.830295):3.186726):11.363131):12.630707,(((Trogon_mesurus:28.753973,Apaloderma_narina:28.753971):37.306408,(((Ramphastos_tucanus:5.089162,Ramphastos_toco:5.089162):10.344113,(Pteroglossus_aracari:13.165281,Selenidera_piperivora:13.165280):2.267995):15.495624,(Picumnus_exilis:21.732174,((Campephilus_leucopogon:13.788903,((Picus_viridis:9.150019,Picus_squamatus:9.150019):1.054262,(Dryocopus_pileatus:8.144695,((Colaptes_auratus:4.802086,(Colaptes_melanochloros:3.553224,Colaptes_campestris:3.553224):1.248862):0.092960,Colaptes_chrysoides:4.895046):3.249649):2.059586):3.584622):0.851714,((Picoides_tridactylus:12.628340,(Picoides_villosus:9.594595,Dendrocopos_major:9.594595):3.033745):0.946765,(Sphyrapicus_varius:11.965668,(Melanerpes_lewis:7.930980,(Melanerpes_formicivorus:6.721916,Melanerpes_candidus:6.721916):1.209063):4.034689):1.609436):1.065513):7.091555):9.196728):35.131485):3.542982,Neophron_percnopterus:69.603371):1.564749):2.162997):0.448340,(Phaethon_rubricauda:70.944572,(((Ptilinopus_pulchellus:8.693544,Ptilinopus_solomonensis:8.693544):10.208205,(Ptilinopus_jambu:2.726488,Ptilinopus_magnificus:2.726488):16.175261):51.169827,(((((Phoenicopterus_ruber:7.770451,(Phoenicoparrus_andinus:3.442746,Phoenicoparrus_jamesi:3.442746):4.327705):9.264868,Phoenicopterus_roseus:17.035320):12.905033,Phoenicopterus_chilensis:29.940353):12.165610,Phoeniconaias_minor:42.105965):27.334717,(Ciconia_ciconia:61.514652,((Eudocimus_ruber:42.001785,Platalea_ajaja:42.001785):19.171816,Fregata_minor:61.173595):0.341052):7.926030):0.630894):0.873004):2.834875):10.796879):1.526361;
	TREE tree_5050 = ((((((Meleagris_gallopavo:11.430927,Tetrao_urogallus:11.430926):1.193277,(Phasianus_colchicus:11.300879,Perdix_perdix:11.300879):1.323324):2.871969,Gallus_gallus:15.496173):0.535903,Alectoris_rufa:16.032074):53.915436,(Anser_anser:12.605958,Anas_platyrhynchos:12.605959):57.341549):20.984421,(((((Ciconia_ciconia:61.457352,((Platalea_ajaja:31.694010,Eudocimus_ruber:31.694008):29.359314,Fregata_minor:61.053322):0.404029):10.361064,((Phoenicopterus_roseus:25.096682,(((Phoenicoparrus_andinus:4.756139,Phoenicoparrus_jamesi:4.756139):7.960931,Phoenicopterus_ruber:12.717070):9.544402,Phoenicopterus_chilensis:22.261473):2.835209):6.312616,Phoeniconaias_minor:31.409298):40.409115):1.380149,Phaethon_rubricauda:73.198563):0.209270,(Ptilinopus_jambu:19.270144,(Ptilinopus_magnificus:18.817957,(Ptilinopus_solomonensis:10.785436,Ptilinopus_pulchellus:10.785436):8.032520):0.452186):54.137688):1.731548,(((Larus_pipixcan:3.367616,(Larus_michahellis:1.229576,Larus_delawarensis:1.229576):2.138041):14.294750,Sterna_elegans:17.662365):56.953644,((((Calyptomena_viridis:29.384600,(Psarisomus_dalhousiae:13.394697,(Eurylaimus_steerii:9.692326,((Eurylaimus_ochromalus:3.402488,Eurylaimus_javanicus:3.402488):2.013482,Cymbirhynchus_macrorhynchos:5.415970):4.276355):3.702371):15.989902):17.313669,((((((Rupicola_peruvianus:2.522811,Rupicola_rupicola:2.522811):1.330836,Phoenicircus_carnifex:3.853647):7.006909,((((Haematoderus_militaris:6.874771,(Querula_purpurata:5.403330,(Pyroderus_scutatus:4.303491,Phibalura_flavirostris:4.303491):1.099840):1.471440):1.148030,(((Procnias_tricarunculatus:6.177337,(Porphyrolaema_porphyrolaema:5.967822,(Xipholena_punicea:1.353775,(Xipholena_lamellipennis:1.056004,Xipholena_atropurpurea:1.056004):0.297771):4.614048):0.209514):0.313545,(Lipaugus_streptophorus:4.432061,Tijuca_atra:4.432061):2.058820):0.291059,((Cotinga_cotinga:0.593568,Cotinga_amabilis:0.593568):0.829228,Cotinga_maculata:1.422796):5.359144):1.240861):1.444623,(Snowornis_subalaris:8.544407,Carpornis_cucullata:8.544408):0.923016):1.323494,Ampelion_rufaxilla:10.790917):0.069638):1.056990,((Pipreola_whitelyi:6.597240,((Pipreola_chlorolepidota:2.134576,Pipreola_formosa:2.134576):1.433554,Pipreola_aureopectus:3.568130):3.029110):2.430404,Ampelioides_tschudii:9.027644):2.889902):1.707888,((((Masius_chrysopterus:3.938845,Ilicura_militaris:3.938845):0.382910,(Antilophia_galeata:1.675124,(Chiroxiphia_caudata:1.547906,Chiroxiphia_pareola:1.547906):0.127218):2.646631):1.132602,(((Lepidothrix_serena:1.676526,(Lepidothrix_coronata:1.047296,Lepidothrix_nattereri:1.047296):0.629230):2.288307,(((Pipra_filicauda:0.330788,Pipra_aureola:0.330788):0.314896,Pipra_fasciicauda:0.645683):3.197366,((Pipra_rubrocapilla:1.377233,(Pipra_erythrocephala:0.770868,Pipra_chloromeros:0.770868):0.606365):2.084150,Machaeropterus_regulus:3.461383):0.381667):0.121784):0.746335,Heterocercus_linteatus:4.711168):0.743190):2.167244,Neopelma_pallescens:7.621602):6.003832):5.720932,(Tyrannus_vociferans:18.437641,Iodopleura_isabellae:18.437641):0.908725):27.351904):12.797265,(Malurus_melanocephalus:44.611561,((Notiomystis_cincta:37.262733,(((Telophorus_zeylonus:17.104780,Telophorus_sulfureopectus:17.104778):11.877832,Pericrocotus_flammeus:28.982609):3.442406,((Oriolus_traillii:11.262080,Oriolus_cruentus:11.262080):0.848888,(Oriolus_xanthornus:11.148169,Oriolus_oriolus:11.148170):0.962799):20.314051):4.837715):4.954891,((((Parus_ater:14.573967,(Parus_major:13.367242,Parus_spilonotus:13.367242):1.206724):0.725729,Parus_caeruleus:15.299695):21.868900,((Zosterops_japonicus:10.603369,(Leiothrix_lutea:1.554024,Leiothrix_argentauris:1.554024):9.049346):16.904650,Aegithalos_caudatus:27.508018):9.660578):1.087885,(((((Turdus_merula:26.387976,(Erithacus_rubecula:18.673950,((Tarsiger_chrysaeus:15.460125,Ficedula_zanthopygia:15.460124):1.899097,Luscinia_calliope:17.359222):1.314728):7.714026):8.676251,Tichodroma_muraria:35.064224):0.467492,(Bombycilla_cedrorum:11.582181,(Bombycilla_japonica:7.776091,Bombycilla_garrulus:7.776091):3.806090):23.949537):1.512056,(Regulus_regulus:35.049526,Regulus_satrapa:35.049526):1.994249):0.532480,(((((Euplectes_afer:6.252553,((Euplectes_orix:2.428848,Euplectes_ardens:2.428848):1.594918,((Euplectes_macroura:3.057770,Euplectes_axillaris:3.057770):0.586563,Euplectes_capensis:3.644333):0.379433):2.228786):1.812124,(((Quelea_cardinalis:3.415889,Quelea_erythrops:3.415889):0.725701,Quelea_quelea:4.141590):2.820699,Foudia_madagascariensis:6.962289):1.102388):1.885303,((Ploceus_sakalava:8.431619,Ploceus_philippinus:8.431619):0.863660,((Ploceus_capensis:0.147136,Ploceus_velatus:0.147136):5.182952,((Ploceus_nelicourvi:3.546490,Ploceus_cucullatus:3.546490):0.977011,Ploceus_bicolor:4.523501):0.806587):3.965190):0.654701):8.918335,(((Erythrura_psittacea:2.554157,Erythrura_gouldiae:2.554157):7.444534,(Neochmia_ruficauda:6.512477,Taeniopygia_guttata:6.512477):3.486214):0.734690,(Amandava_amandava:6.897437,Amandava_subflava:6.897437):3.835944):8.134933):13.053056,(Motacilla_flava:28.509033,((((Euphonia_laniirostris:9.629068,Euphonia_saturata:9.629067):12.913141,(((((Mycerobas_affinis:0.373971,Mycerobas_icterioides:0.373971):4.276436,Mycerobas_melanozanthos:4.650406):5.279039,Mycerobas_carnipes:9.929445):5.273633,(Coccothraustes_vespertinus:9.181615,Coccothraustes_abeillei:9.181615):6.021463):2.599947,((((Bucanetes_githagineus:12.894178,(Vestiaria_coccinea:6.322692,Rhynchostruthus_socotranus:6.322692):6.571486):1.290666,((((Carpodacus_rubicilloides:9.477262,((Carpodacus_trifasciatus:5.528652,(Carpodacus_pulcherrimus:4.204641,Carpodacus_thura:4.204641):1.324011):0.208927,Carpodacus_roseus:5.737579):3.739684):2.832705,(Carpodacus_mexicanus:12.168827,Carpodacus_nipalensis:12.168826):0.141142):0.290569,Uragus_sibiricus:12.600537):0.330841,Haematospiza_sipahi:12.931378):1.253467):1.175542,((((Pyrrhula_erythrocephala:3.005892,(Pyrrhula_pyrrhula:2.570796,Pyrrhula_erythaca:2.570796):0.435096):1.934085,Pyrrhula_aurantiaca:4.939977):1.270465,Pyrrhoplectes_epauletta:6.210442):4.143229,Pinicola_enucleator:10.353670):5.006716):0.938728,((((Carduelis_flammea:0.542864,Carduelis_hornemanni:0.542864):4.022484,(Loxia_leucoptera:1.566269,Loxia_curvirostra:1.566269):2.999079):3.281331,((((Carduelis_spinus:4.255736,(Carduelis_tristis:3.980139,(Carduelis_cucullata:1.398213,Carduelis_atrata:1.398213):2.581927):0.275597):2.244729,Carduelis_cannabina:6.500465):1.063308,(Serinus_mozambicus:7.516542,((Serinus_serinus:4.614106,Serinus_pusillus:4.614106):0.538183,Serinus_canaria:5.152289):2.364254):0.047231):0.143730,(Carduelis_citrinella:6.198010,Carduelis_carduelis:6.198009):1.509494):0.139175):2.570290,((Carduelis_chloris:2.637547,(Carduelis_sinica:1.633197,Carduelis_spinoides:1.633197):1.004350):4.963948,Rhodopechys_obsoletus:7.601495):2.815474):5.882145):1.503911):4.739184):1.531447,(Fringilla_coelebs:7.929567,Fringilla_montifringilla:7.929567):16.144091):2.050034,(((Icteria_virens:17.430584,((Dendroica_petechia:5.190084,((Dendroica_palmarum:4.551034,Dendroica_coronata:4.551034):0.576813,Setophaga_ruticilla:5.127846):0.062238):3.830554,((Vermivora_virginiae:0.828651,Vermivora_ruficapilla:0.828651):7.976246,Geothlypis_trichas:8.804897):0.215741):8.409945):1.045558,(((Emberiza_melanocephala:7.737250,Emberiza_citrinella:7.737250):2.454752,Chlorospingus_pileatus:10.192002):0.000102,((((((Cacicus_haemorrhous:4.030722,Cacicus_leucoramphus:4.030722):0.775033,(Cacicus_uropygialis:3.656244,Cacicus_cela:3.656244):1.149512):0.937047,Cacicus_melanicterus:5.742802):0.090063,(Psarocolius_wagleri:3.276827,Psarocolius_montezuma:3.276827):2.556038):3.703015,(Agelaius_phoeniceus:9.402311,((((Icterus_icterus:3.934670,Icterus_pectoralis:3.934670):0.719944,Icterus_mesomelas:4.654614):1.152530,(Icterus_dominicensis:3.297119,((Icterus_prosthemelas:0.228770,Icterus_croconotus:0.228770):2.336665,Icterus_cucullatus:2.565435):0.731684):2.510025):0.438531,(((Icterus_nigrogularis:1.025121,Icterus_gularis:1.025121):1.126589,((Icterus_pustulatus:1.248023,Icterus_bullockii:1.248023):0.664424,Icterus_galbula:1.912447):0.239263):1.844170,Icterus_graduacauda:3.995880):2.249795):3.156637):0.133568):0.656123,(((Sturnella_militaris:3.344366,Sturnella_bellicosa:3.344366):4.322639,((Sturnella_magna:1.934465,Sturnella_neglecta:1.934465):1.058771,Sturnella_superciliaris:2.993236):4.673769):1.331996,Xanthocephalus_xanthocephalus:8.999001):1.193001):0.000102):8.284037):3.667257,(((Nesospiza_acunhae:14.655184,(Coereba_flaveola:11.444542,Paroaria_coronata:11.444541):3.210641):1.862667,(Sicalis_flaveola:11.450384,Ramphocelus_dimidiatus:11.450383):5.067466):3.152177,((((Piranga_flava:5.667220,(Piranga_olivacea:3.029064,Piranga_ludoviciana:3.029064):2.638156):2.727676,Piranga_rubra:8.394896):7.165955,(Cardinalis_sinuatus:6.046774,Cardinalis_cardinalis:6.046774):9.514076):1.221545,Pheucticus_ludovicianus:16.782394):2.887631):2.473371):3.980293):2.385341):3.412338):5.654885):0.680226):3.961143):2.393937):14.883974):13.672800,(Neophron_percnopterus:72.838242,((Apaloderma_narina:23.056459,Trogon_mesurus:23.056459):45.111237,(((Ramphastos_toco:7.789095,Ramphastos_tucanus:7.789095):12.223100,(Pteroglossus_aracari:19.033724,Selenidera_piperivora:19.033724):0.978472):16.538168,((((Sphyrapicus_varius:13.358253,((Melanerpes_formicivorus:6.378784,Melanerpes_candidus:6.378784):1.948740,Melanerpes_lewis:8.327523):5.030729):2.603049,(Picoides_tridactylus:14.189711,(Dendrocopos_major:11.256807,Picoides_villosus:11.256808):2.932903):1.771591):0.874788,(Campephilus_leucopogon:15.453918,((Picus_squamatus:8.337918,Picus_viridis:8.337919):3.334241,((Colaptes_auratus:6.676036,((Colaptes_chrysoides:3.443321,Colaptes_campestris:3.443322):0.285178,Colaptes_melanochloros:3.728499):2.947537):2.379091,Dryocopus_pileatus:9.055127):2.617033):3.781758):1.382172):7.940914,Picumnus_exilis:24.777004):11.773359):31.617334):4.670547):0.330091):1.447675):0.523373):15.792546):1.075600;
	TREE tree_651 = (((((Tetrao_urogallus:7.492981,Meleagris_gallopavo:7.492981):0.558583,(Phasianus_colchicus:7.590084,Perdix_perdix:7.590084):0.461481):2.627239,(Gallus_gallus:10.463372,Alectoris_rufa:10.463372):0.215432):64.800919,(Anser_anser:11.481936,Anas_platyrhynchos:11.481936):63.997787):14.028665,((((((Ptilinopus_jambu:0.416840,Ptilinopus_solomonensis:0.416840):8.758560,Ptilinopus_pulchellus:9.175400):7.999015,Ptilinopus_magnificus:17.174416):48.672527,(((((Phoenicoparrus_andinus:0.783282,Phoenicoparrus_jamesi:0.783282):1.990151,Phoenicopterus_ruber:2.773433):2.894727,Phoenicopterus_chilensis:5.668160):6.962019,Phoenicopterus_roseus:12.630179):2.794893,Phoeniconaias_minor:15.425072):50.421871):2.708272,(Phaethon_rubricauda:68.178925,(Ciconia_ciconia:62.232956,((Eudocimus_ruber:46.027966,Platalea_ajaja:46.027966):15.229197,Fregata_minor:61.257164):0.975793):5.945971):0.376287):10.840823,((Sterna_elegans:11.292137,((Larus_delawarensis:0.532511,Larus_michahellis:0.532511):1.842194,Larus_pipixcan:2.374705):8.917433):67.817474,((Neophron_percnopterus:75.532196,((Apaloderma_narina:32.194637,Trogon_mesurus:32.194637):39.826740,(((Ramphastos_tucanus:12.670297,Ramphastos_toco:12.670297):14.648306,(Pteroglossus_aracari:22.486221,Selenidera_piperivora:22.486221):4.832381):17.434122,(Picumnus_exilis:24.621023,((Campephilus_leucopogon:15.361910,((((Colaptes_campestris:3.686069,(Colaptes_melanochloros:3.269738,Colaptes_chrysoides:3.269738):0.416331):3.403285,Colaptes_auratus:7.089354):2.747298,Dryocopus_pileatus:9.836653):1.549546,(Picus_viridis:4.241253,Picus_squamatus:4.241254):7.144944):3.975712):0.413228,((Sphyrapicus_varius:12.933447,((Melanerpes_formicivorus:6.594954,Melanerpes_candidus:6.594955):2.248843,Melanerpes_lewis:8.843798):4.089650):2.081851,((Picoides_villosus:9.620057,Dendrocopos_major:9.620057):3.853531,Picoides_tridactylus:13.473588):1.541711):0.759839):8.845884):20.131702):27.268654):3.510820):1.073649,(((Calyptomena_viridis:39.489788,(((Cymbirhynchus_macrorhynchos:7.842104,(Eurylaimus_ochromalus:1.147661,Eurylaimus_javanicus:1.147661):6.694443):0.750777,Eurylaimus_steerii:8.592881):6.658813,Psarisomus_dalhousiae:15.251695):24.238092):20.115372,((Iodopleura_isabellae:31.232283,Tyrannus_vociferans:31.232281):0.087120,(((((Masius_chrysopterus:5.795111,Ilicura_militaris:5.795111):1.266920,((Chiroxiphia_pareola:1.449446,Chiroxiphia_caudata:1.449446):1.824093,Antilophia_galeata:3.273539):3.788492):3.794914,(((((Pipra_fasciicauda:0.509468,Pipra_aureola:0.509468):1.742069,Pipra_filicauda:2.251537):4.828453,(Machaeropterus_regulus:5.978174,((Pipra_erythrocephala:1.500278,Pipra_rubrocapilla:1.500278):3.684121,Pipra_chloromeros:5.184400):0.793775):1.101815):0.150869,Heterocercus_linteatus:7.230858):1.137463,((Lepidothrix_nattereri:2.961185,Lepidothrix_coronata:2.961185):0.770984,Lepidothrix_serena:3.732170):4.636152):2.488624):1.731706,Neopelma_pallescens:12.588652):12.600774,((Ampelion_rufaxilla:17.080297,((Snowornis_subalaris:15.720985,((((Phibalura_flavirostris:0.729704,Pyroderus_scutatus:0.729704):8.719482,Querula_purpurata:9.449186):2.243195,Haematoderus_militaris:11.692381):1.107858,((Procnias_tricarunculatus:12.081389,((Xipholena_punicea:2.833063,(Xipholena_atropurpurea:1.648548,Xipholena_lamellipennis:1.648548):1.184515):8.480025,Porphyrolaema_porphyrolaema:11.313088):0.768301):0.201448,(((Cotinga_amabilis:4.734375,Cotinga_cotinga:4.734375):5.958688,Cotinga_maculata:10.693063):0.871715,(Lipaugus_streptophorus:7.059506,Tijuca_atra:7.059505):4.505272):0.718060):0.517401):2.920747):0.621671,(Carpornis_cucullata:14.438845,(Phoenicircus_carnifex:6.301867,(Rupicola_rupicola:6.126634,Rupicola_peruvianus:6.126634):0.175233):8.136977):1.903812):0.737640):0.415559,((((Pipreola_aureopectus:6.382656,Pipreola_whitelyi:6.382657):2.792559,Pipreola_formosa:9.175215):0.573103,Pipreola_chlorolepidota:9.748318):1.805745,Ampelioides_tschudii:11.554063):5.941792):7.693570):6.129977):28.285757):4.370777,(Malurus_melanocephalus:50.841785,((Notiomystis_cincta:43.290665,((Oriolus_oriolus:9.282606,((Oriolus_traillii:5.205389,Oriolus_xanthornus:5.205389):3.205642,Oriolus_cruentus:8.411031):0.871575):29.822651,(Pericrocotus_flammeus:36.376984,(Telophorus_sulfureopectus:20.934502,Telophorus_zeylonus:20.934502):15.442480):2.728277):4.185404):5.111915,(((Parus_caeruleus:19.657604,(Parus_ater:17.638788,(Parus_major:16.064831,Parus_spilonotus:16.064831):1.573956):2.018816):21.837975,(Aegithalos_caudatus:34.312992,((Leiothrix_lutea:2.435635,Leiothrix_argentauris:2.435635):10.286020,Zosterops_japonicus:12.721657):21.591337):7.182585):0.924788,(((Regulus_satrapa:24.553774,Regulus_regulus:24.553774):16.993292,((Bombycilla_cedrorum:14.809335,(Bombycilla_japonica:8.343327,Bombycilla_garrulus:8.343327):6.466009):26.342319,(Tichodroma_muraria:39.170769,(Turdus_merula:16.961140,(Erithacus_rubecula:11.467190,((Ficedula_zanthopygia:10.177108,Tarsiger_chrysaeus:10.177107):0.698958,Luscinia_calliope:10.876064):0.591125):5.493951):22.209625):1.980886):0.395412):0.122200,(((((Foudia_madagascariensis:3.477510,(Quelea_cardinalis:1.806026,(Quelea_erythrops:1.125134,Quelea_quelea:1.125134):0.680892):1.671484):0.954485,(Euplectes_afer:3.185003,((Euplectes_ardens:1.510467,Euplectes_orix:1.510468):0.650736,(Euplectes_capensis:1.977766,(Euplectes_macroura:1.781211,Euplectes_axillaris:1.781211):0.196555):0.183437):1.023800):1.246992):0.566561,(((Ploceus_bicolor:2.356559,((Ploceus_sakalava:0.209443,Ploceus_cucullatus:0.209443):2.052146,(Ploceus_capensis:0.057732,Ploceus_velatus:0.057732):2.203857):0.094970):2.282118,Ploceus_nelicourvi:4.638677):0.128175,Ploceus_philippinus:4.766852):0.231704):5.291087,((Amandava_subflava:4.082231,Amandava_amandava:4.082231):2.833950,((Taeniopygia_guttata:4.380376,Neochmia_ruficauda:4.380376):2.107385,(Erythrura_psittacea:1.698278,Erythrura_gouldiae:1.698278):4.789483):0.428419):3.373462):22.323002,(((((Euphonia_laniirostris:11.067121,Euphonia_saturata:11.067122):11.390369,((((Mycerobas_icterioides:5.570168,(Mycerobas_melanozanthos:2.651745,Mycerobas_affinis:2.651745):2.918424):4.515381,Mycerobas_carnipes:10.085549):2.874136,(Coccothraustes_abeillei:7.762857,Coccothraustes_vespertinus:7.762857):5.196828):6.316391,(((((Carduelis_carduelis:5.369902,Carduelis_citrinella:5.369902):4.143389,((Carduelis_cannabina:7.345223,(Carduelis_spinus:5.647060,((Carduelis_atrata:1.850142,Carduelis_cucullata:1.850142):3.309645,Carduelis_tristis:5.159788):0.487273):1.698162):1.640051,(((Serinus_pusillus:6.039989,Serinus_serinus:6.039989):0.249530,Serinus_canaria:6.289519):2.682916,Serinus_mozambicus:8.972436):0.012838):0.528018):0.531806,((Carduelis_hornemanni:0.850112,Carduelis_flammea:0.850112):5.869959,(Loxia_curvirostra:1.711839,Loxia_leucoptera:1.711839):5.008233):3.325025):1.635459,(((Carduelis_spinoides:1.710544,Carduelis_sinica:1.710544):0.805146,Carduelis_chloris:2.515690):6.764257,Rhodopechys_obsoletus:9.279947):2.400609):5.763512,((Bucanetes_githagineus:15.197241,(Pinicola_enucleator:10.250122,(((Pyrrhula_erythaca:3.042774,(Pyrrhula_pyrrhula:1.502252,Pyrrhula_erythrocephala:1.502252):1.540522):1.913670,Pyrrhula_aurantiaca:4.956443):1.585966,Pyrrhoplectes_epauletta:6.542410):3.707713):4.947118):1.236854,((Rhynchostruthus_socotranus:4.862254,Vestiaria_coccinea:4.862254):11.440054,(Uragus_sibiricus:15.151520,(((Carpodacus_rubicilloides:10.852776,(Carpodacus_roseus:7.622940,(Carpodacus_trifasciatus:6.036956,(Carpodacus_thura:5.479632,Carpodacus_pulcherrimus:5.479632):0.557324):1.585984):3.229835):3.631742,(Carpodacus_nipalensis:13.720859,Carpodacus_mexicanus:13.720858):0.763659):0.330770,Haematospiza_sipahi:14.815287):0.336233):1.150788):0.131787):1.009974):1.832008):3.181412):0.977125,(Fringilla_coelebs:8.109178,Fringilla_montifringilla:8.109178):15.325437):0.667861,((((((Piranga_flava:5.752244,(Piranga_olivacea:2.716846,Piranga_ludoviciana:2.716846):3.035399):0.890464,Piranga_rubra:6.642708):6.830242,(Cardinalis_sinuatus:6.062648,Cardinalis_cardinalis:6.062649):7.410301):1.890481,Pheucticus_ludovicianus:15.363430):2.053830,((Ramphocelus_dimidiatus:10.729366,Sicalis_flaveola:10.729365):3.808099,((Paroaria_coronata:11.771715,Coereba_flaveola:11.771715):2.678153,Nesospiza_acunhae:14.449867):0.087597):2.879795):1.582792,(((((Vermivora_virginiae:0.931415,Vermivora_ruficapilla:0.931415):6.348802,((((Dendroica_coronata:3.761056,Dendroica_palmarum:3.761056):0.475560,Setophaga_ruticilla:4.236616):0.269245,Dendroica_petechia:4.505861):2.323642,Geothlypis_trichas:6.829503):0.450714):6.880103,Icteria_virens:14.160319):1.268410,((((Cacicus_melanicterus:6.701793,((Cacicus_haemorrhous:4.756148,Cacicus_leucoramphus:4.756148):0.667015,(Cacicus_uropygialis:4.584773,Cacicus_cela:4.584773):0.838390):1.278631):0.056577,(Psarocolius_montezuma:4.678442,Psarocolius_wagleri:4.678442):2.079928):5.146844,(Agelaius_phoeniceus:11.570429,((Icterus_graduacauda:5.312524,(((Icterus_pustulatus:1.428161,Icterus_bullockii:1.428161):0.822333,Icterus_galbula:2.250494):0.276271,(Icterus_nigrogularis:1.367420,Icterus_gularis:1.367420):1.159345):2.785759):2.318470,(((Icterus_icterus:4.949063,Icterus_pectoralis:4.949063):0.140132,Icterus_mesomelas:5.089194):1.236187,(Icterus_croconotus:5.791672,((Icterus_dominicensis:3.769566,Icterus_prosthemelas:3.769567):0.523855,Icterus_cucullatus:4.293422):1.498250):0.533710):1.305614):3.939435):0.334786):0.723493,(((Sturnella_bellicosa:3.910782,Sturnella_militaris:3.910782):4.476337,(Sturnella_superciliaris:3.471627,(Sturnella_neglecta:2.280964,Sturnella_magna:2.280964):1.190663):4.915491):2.836575,Xanthocephalus_xanthocephalus:11.223693):1.405014):2.800022):1.105954,(Chlorospingus_pileatus:15.141080,(Emberiza_citrinella:13.019717,Emberiza_melanocephala:13.019717):2.121363):1.393604):2.465368):5.102424):2.266714,Motacilla_flava:26.369188):6.243455):9.056620):0.751103):5.982210):2.439206):13.134154):12.629910):2.503764):0.286428):10.112347):4.424970;
	TREE tree_6290 = (((((Meleagris_gallopavo:15.626827,Tetrao_urogallus:15.626827):0.687555,(Phasianus_colchicus:14.431148,Perdix_perdix:14.431148):1.883236):3.728110,(Alectoris_rufa:19.658981,Gallus_gallus:19.658979):0.383513):42.572105,(Anser_anser:18.198006,Anas_platyrhynchos:18.198008):44.416592):24.568916,((((Larus_pipixcan:3.755831,(Larus_delawarensis:1.433039,Larus_michahellis:1.433039):2.322792):14.130345,Sterna_elegans:17.886175):52.391304,((((Apaloderma_narina:22.439520,Trogon_mesurus:22.439518):43.441216,(((Ramphastos_tucanus:7.592448,Ramphastos_toco:7.592448):7.471787,(Selenidera_piperivora:12.950557,Pteroglossus_aracari:12.950556):2.113679):19.125111,(Picumnus_exilis:19.865934,((Campephilus_leucopogon:12.799804,((Picus_squamatus:8.844101,Picus_viridis:8.844101):1.713107,((Colaptes_auratus:4.820572,((Colaptes_campestris:3.392723,Colaptes_melanochloros:3.392723):0.541596,Colaptes_chrysoides:3.934319):0.886253):3.055500,Dryocopus_pileatus:7.876072):2.681136):2.242595):1.034870,((Sphyrapicus_varius:12.093674,(Melanerpes_lewis:8.295255,(Melanerpes_formicivorus:7.187503,Melanerpes_candidus:7.187503):1.107752):3.798419):1.274890,(Picoides_tridactylus:11.955668,(Picoides_villosus:8.793104,Dendrocopos_major:8.793104):3.162564):1.412894):0.466111):6.031260):14.323412):31.691389):2.651397,Neophron_percnopterus:68.532135):1.131539,(((((Eurylaimus_steerii:10.297117,(Cymbirhynchus_macrorhynchos:8.388788,(Eurylaimus_javanicus:2.560461,Eurylaimus_ochromalus:2.560461):5.828327):1.908329):2.992801,Psarisomus_dalhousiae:13.289918):24.119822,Calyptomena_viridis:37.409737):13.073212,((((((((Rupicola_peruvianus:5.787456,Rupicola_rupicola:5.787456):1.734004,Phoenicircus_carnifex:7.521461):9.917849,Carpornis_cucullata:17.439308):0.902258,Ampelion_rufaxilla:18.341566):0.495835,(Snowornis_subalaris:17.041958,(((Querula_purpurata:7.973097,Pyroderus_scutatus:7.973097):4.647563,Haematoderus_militaris:12.620660):0.567881,((Cotinga_maculata:11.395897,(Cotinga_cotinga:5.775197,Cotinga_amabilis:5.775196):5.620700):1.199476,(((Phibalura_flavirostris:2.025666,Lipaugus_streptophorus:2.025666):5.441395,Tijuca_atra:7.467061):4.724837,(Procnias_tricarunculatus:11.009180,(((Xipholena_atropurpurea:0.316448,Xipholena_punicea:0.316448):1.780119,Xipholena_lamellipennis:2.096567):8.586298,Porphyrolaema_porphyrolaema:10.682866):0.326315):1.182717):0.403475):0.593169):3.853416):1.795444):1.567953,((Pipreola_chlorolepidota:9.948656,((Pipreola_formosa:2.906186,Pipreola_whitelyi:2.906186):0.869566,Pipreola_aureopectus:3.775752):6.172904):1.066683,Ampelioides_tschudii:11.015339):9.390015):4.797039,((((Masius_chrysopterus:6.216541,Ilicura_militaris:6.216541):1.844752,(Antilophia_galeata:4.392805,(Chiroxiphia_pareola:2.915787,Chiroxiphia_caudata:2.915787):1.477018):3.668489):3.197268,(Heterocercus_linteatus:8.309544,(((Lepidothrix_coronata:2.197742,Lepidothrix_nattereri:2.197742):1.039690,Lepidothrix_serena:3.237433):3.693861,((Machaeropterus_regulus:5.433627,(Pipra_erythrocephala:2.766750,(Pipra_rubrocapilla:1.472138,Pipra_chloromeros:1.472138):1.294612):2.666877):1.292728,((Pipra_fasciicauda:0.765819,Pipra_aureola:0.765819):0.157669,Pipra_filicauda:0.923489):5.802866):0.204939):1.378250):2.949017):3.642684,Neopelma_pallescens:14.901244):10.301148):6.197337,(Iodopleura_isabellae:30.534985,Tyrannus_vociferans:30.534983):0.864745):19.083221):6.918134,(Malurus_melanocephalus:46.672886,((Notiomystis_cincta:40.327526,((Pericrocotus_flammeus:31.507603,(Telophorus_sulfureopectus:18.912455,Telophorus_zeylonus:18.912453):12.595152):3.312719,((Oriolus_cruentus:10.269381,Oriolus_traillii:10.269381):3.383331,(Oriolus_oriolus:12.322676,Oriolus_xanthornus:12.322676):1.330037):21.167614):5.507201):4.422149,(((Parus_caeruleus:17.179745,((Parus_spilonotus:12.539475,Parus_major:12.539475):1.645889,Parus_ater:14.185364):2.994380):20.735895,((Zosterops_japonicus:15.623409,(Leiothrix_lutea:1.101935,Leiothrix_argentauris:1.101935):14.521476):12.290617,Aegithalos_caudatus:27.914026):10.001612):1.705240,(((Regulus_regulus:33.206799,Regulus_satrapa:33.206795):5.564687,((Tichodroma_muraria:36.661068,(Turdus_merula:25.374180,(((Tarsiger_chrysaeus:14.021670,Ficedula_zanthopygia:14.021669):0.961944,Luscinia_calliope:14.983613):0.611403,Erithacus_rubecula:15.595016):9.779164):11.286888):1.229392,(Bombycilla_cedrorum:9.482459,(Bombycilla_garrulus:6.156382,Bombycilla_japonica:6.156382):3.326077):28.408001):0.881022):0.755361,((((((Euphonia_laniirostris:9.045455,Euphonia_saturata:9.045455):8.904796,((((Mycerobas_icterioides:4.198835,Mycerobas_carnipes:4.198835):5.189533,(Mycerobas_affinis:1.477156,Mycerobas_melanozanthos:1.477156):7.911212):2.843545,(Coccothraustes_vespertinus:9.134284,Coccothraustes_abeillei:9.134284):3.097630):2.787332,(((((Vestiaria_coccinea:3.985825,Rhynchostruthus_socotranus:3.985825):8.826286,((Haematospiza_sipahi:10.547612,Uragus_sibiricus:10.547612):0.180629,((Carpodacus_rubicilloides:7.697539,((Carpodacus_trifasciatus:5.172174,(Carpodacus_pulcherrimus:4.865206,Carpodacus_roseus:4.865206):0.306969):0.817035,Carpodacus_thura:5.989209):1.708330):3.006766,(Carpodacus_nipalensis:10.408411,Carpodacus_mexicanus:10.408411):0.295893):0.023936):2.083870):0.036024,Bucanetes_githagineus:12.848135):0.727125,((((Pyrrhula_erythrocephala:2.548447,(Pyrrhula_erythaca:0.874771,Pyrrhula_aurantiaca:0.874771):1.673677):0.839278,Pyrrhula_pyrrhula:3.387726):1.835854,Pyrrhoplectes_epauletta:5.223580):3.460695,Pinicola_enucleator:8.684275):4.890985):0.593452,(((((Loxia_leucoptera:1.339195,Loxia_curvirostra:1.339195):2.849344,(Carduelis_flammea:0.422125,Carduelis_hornemanni:0.422125):3.766413):1.942514,(Carduelis_citrinella:4.153930,Carduelis_carduelis:4.153930):1.977123):0.529845,(((Carduelis_spinus:4.421988,(Carduelis_tristis:3.641174,(Carduelis_cucullata:1.172251,Carduelis_atrata:1.172251):2.468923):0.780814):1.308353,Carduelis_cannabina:5.730341):0.727471,(Serinus_mozambicus:6.397858,(Serinus_canaria:4.916863,(Serinus_pusillus:3.511987,Serinus_serinus:3.511987):1.404876):1.480994):0.059954):0.203086):1.950334,((Carduelis_chloris:1.591305,(Carduelis_sinica:1.191489,Carduelis_spinoides:1.191489):0.399816):4.335674,Rhodopechys_obsoletus:5.926979):2.684253):5.557481):0.850534):2.931004):0.979049,(Fringilla_coelebs:5.756738,Fringilla_montifringilla:5.756737):13.172562):3.422217,((((((Piranga_flava:5.585196,(Piranga_ludoviciana:2.938045,Piranga_olivacea:2.938045):2.647152):0.193698,Piranga_rubra:5.778894):6.535678,(Cardinalis_sinuatus:4.622759,Cardinalis_cardinalis:4.622759):7.691814):1.079026,Pheucticus_ludovicianus:13.393600):1.843699,((Sicalis_flaveola:11.020630,Ramphocelus_dimidiatus:11.020629):2.257354,((Paroaria_coronata:10.727227,Coereba_flaveola:10.727228):1.793604,Nesospiza_acunhae:12.520830):0.757153):1.959315):2.511859,((Icteria_virens:14.558158,(((Vermivora_ruficapilla:0.604068,Vermivora_virginiae:0.604068):7.008514,Geothlypis_trichas:7.612582):0.296618,(Dendroica_petechia:4.584561,(Setophaga_ruticilla:4.368770,(Dendroica_coronata:3.557708,Dendroica_palmarum:3.557708):0.811063):0.215791):3.324639):6.648957):0.213233,(((Agelaius_phoeniceus:10.513159,(((Cacicus_melanicterus:5.759426,((Cacicus_uropygialis:3.870447,Cacicus_cela:3.870447):0.982758,(Cacicus_leucoramphus:4.603188,Cacicus_haemorrhous:4.603188):0.250017):0.906221):0.040631,(Psarocolius_wagleri:4.097891,Psarocolius_montezuma:4.097891):1.702166):4.582467,((((Icterus_pectoralis:3.997320,Icterus_icterus:3.997320):0.691697,Icterus_mesomelas:4.689017):0.526560,(Icterus_prosthemelas:3.592170,(Icterus_cucullatus:3.143530,(Icterus_dominicensis:2.395685,Icterus_croconotus:2.395685):0.747845):0.448640):1.623408):1.515921,(((Icterus_nigrogularis:1.201905,Icterus_gularis:1.201905):1.049058,(Icterus_galbula:2.232875,(Icterus_pustulatus:1.665486,Icterus_bullockii:1.665486):0.567389):0.018088):2.646022,Icterus_graduacauda:4.896984):1.834515):3.651025):0.130635):0.696804,((((Sturnella_magna:2.121338,Sturnella_neglecta:2.121338):1.132427,Sturnella_superciliaris:3.253766):3.693891,(Sturnella_militaris:2.727985,Sturnella_bellicosa:2.727985):4.219671):3.084689,Xanthocephalus_xanthocephalus:10.032345):1.177618):0.000112,((Emberiza_melanocephala:9.336572,Emberiza_citrinella:9.336572):1.873391,Chlorospingus_pileatus:11.209961):0.000112):3.561316):2.977767):4.602359):3.162088,Motacilla_flava:25.513603):8.102071,((((Ploceus_cucullatus:10.123002,(((Ploceus_capensis:0.116201,Ploceus_velatus:0.116201):6.711598,Ploceus_sakalava:6.827800):1.900639,Ploceus_bicolor:8.728439):1.394562):4.503287,(Ploceus_nelicourvi:7.744006,Ploceus_philippinus:7.744006):6.882283):0.422352,((Foudia_madagascariensis:12.161964,(Quelea_cardinalis:6.524530,(Quelea_erythrops:3.771558,Quelea_quelea:3.771558):2.752972):5.637434):2.194589,(((Euplectes_orix:5.062308,Euplectes_ardens:5.062308):1.052603,(Euplectes_capensis:4.385689,(Euplectes_macroura:3.551136,Euplectes_axillaris:3.551136):0.834554):1.729222):1.805521,Euplectes_afer:7.920432):6.436121):0.692088):8.121973,(((Erythrura_psittacea:9.370538,Erythrura_gouldiae:9.370538):5.175089,(Neochmia_ruficauda:9.789962,Taeniopygia_guttata:9.789963):4.755664):2.338183,(Amandava_amandava:8.789651,Amandava_subflava:8.789651):8.094158):6.286805):10.445060):5.911170):0.094034):5.128797):1.923208):10.728203):12.262588):0.613803):0.851869,((Phaethon_rubricauda:64.896919,((Phoenicopterus_roseus:21.846531,(((Phoenicoparrus_andinus:8.460236,Phoenicoparrus_jamesi:8.460236):7.347764,Phoenicopterus_ruber:15.808000):5.536857,Phoenicopterus_chilensis:21.344856):0.501674):5.715781,Phoeniconaias_minor:27.562311):37.334602):3.160961,(((Ptilinopus_jambu:10.821088,(Ptilinopus_solomonensis:8.284738,Ptilinopus_pulchellus:8.284738):2.536350):4.531151,Ptilinopus_magnificus:15.352239):51.410576,(Ciconia_ciconia:62.024681,((Platalea_ajaja:51.282360,Eudocimus_ruber:51.282360):9.863150,Fregata_minor:61.145508):0.879177):4.738129):1.295064):3.071467):16.054174):4.685462;
	TREE tree_4762 = (((Gallus_gallus:17.382885,(((Meleagris_gallopavo:12.880821,Tetrao_urogallus:12.880822):0.755774,(Phasianus_colchicus:12.865705,Perdix_perdix:12.865705):0.770889):3.639880,Alectoris_rufa:17.276474):0.106410):48.181007,(Anser_anser:22.136303,Anas_platyrhynchos:22.136301):43.427586):19.613577,(((Sterna_elegans:14.583088,(Larus_pipixcan:2.907529,(Larus_delawarensis:0.857214,Larus_michahellis:0.857214):2.050315):11.675558):54.520767,((((Apaloderma_narina:20.785522,Trogon_mesurus:20.785521):41.378674,(((Ramphastos_toco:8.959863,Ramphastos_tucanus:8.959863):12.819795,(Pteroglossus_aracari:18.058174,Selenidera_piperivora:18.058174):3.721484):17.932726,(Picumnus_exilis:26.890665,((Campephilus_leucopogon:16.183456,(((((Colaptes_chrysoides:3.473274,Colaptes_melanochloros:3.473274):0.240012,Colaptes_campestris:3.713286):2.564802,Colaptes_auratus:6.278089):3.942652,Dryocopus_pileatus:10.220740):3.193604,(Picus_squamatus:11.649273,Picus_viridis:11.649273):1.765071):2.769112):0.708185,(((Dendrocopos_major:11.373320,Picoides_villosus:11.373321):2.186023,Picoides_tridactylus:13.559342):2.893844,(Sphyrapicus_varius:13.740490,(Melanerpes_lewis:8.727407,(Melanerpes_candidus:5.964317,Melanerpes_formicivorus:5.964317):2.763090):5.013084):2.712696):0.438454):9.999023):12.821718):22.451813):2.253917,Neophron_percnopterus:64.418114):3.486252,(((Calyptomena_viridis:30.861692,(Psarisomus_dalhousiae:12.734838,(Eurylaimus_steerii:11.347067,(Cymbirhynchus_macrorhynchos:8.799390,(Eurylaimus_ochromalus:3.803959,Eurylaimus_javanicus:3.803959):4.995431):2.547677):1.387772):18.126854):15.918128,((((((Heterocercus_linteatus:7.117259,((Pipra_chloromeros:2.208163,((Pipra_fasciicauda:1.719248,Pipra_aureola:1.719248):0.245331,Pipra_filicauda:1.964579):0.243584):3.700858,((Pipra_rubrocapilla:2.519222,Pipra_erythrocephala:2.519222):2.929667,Machaeropterus_regulus:5.448889):0.460132):1.208238):0.264231,(Lepidothrix_serena:4.124948,(Lepidothrix_nattereri:1.444797,Lepidothrix_coronata:1.444797):2.680151):3.256542):2.437034,((Masius_chrysopterus:6.418903,Ilicura_militaris:6.418903):0.110936,(Antilophia_galeata:3.086493,(Chiroxiphia_pareola:2.792649,Chiroxiphia_caudata:2.792649):0.293844):3.443346):3.288685):4.122115,Neopelma_pallescens:13.940639):10.342133,(((((((Cotinga_amabilis:8.967628,(Cotinga_maculata:8.582367,Cotinga_cotinga:8.582367):0.385260):3.861521,((Tijuca_atra:9.230206,Lipaugus_streptophorus:9.230207):3.284680,(Procnias_tricarunculatus:11.931177,(Porphyrolaema_porphyrolaema:10.348338,(Phibalura_flavirostris:6.103781,(Xipholena_atropurpurea:1.474147,(Xipholena_lamellipennis:1.384608,Xipholena_punicea:1.384608):0.089539):4.629634):4.244557):1.582839):0.583710):0.314261):0.249021,((Pyroderus_scutatus:8.090176,Querula_purpurata:8.090176):2.528913,Haematoderus_militaris:10.619089):2.459079):2.827438,Snowornis_subalaris:15.905605):0.310793,(Carpornis_cucullata:15.225578,((Rupicola_peruvianus:3.639224,Rupicola_rupicola:3.639224):1.609926,Phoenicircus_carnifex:5.249150):9.976428):0.990822):1.711934,Ampelion_rufaxilla:17.928333):1.055088,((Pipreola_aureopectus:12.167959,(Pipreola_chlorolepidota:5.072774,(Pipreola_whitelyi:4.276414,Pipreola_formosa:4.276414):0.796360):7.095185):1.176721,Ampelioides_tschudii:13.344681):5.638740):5.299351):2.867772,(Tyrannus_vociferans:26.996222,Iodopleura_isabellae:26.996225):0.154320):19.629276):6.459768,(Malurus_melanocephalus:43.415264,((Notiomystis_cincta:38.209908,(((Oriolus_oriolus:10.891260,(Oriolus_traillii:8.818377,Oriolus_cruentus:8.818377):2.072883):0.766355,Oriolus_xanthornus:11.657616):19.564251,(Pericrocotus_flammeus:28.606857,(Telophorus_sulfureopectus:13.073139,Telophorus_zeylonus:13.073138):15.533718):2.615012):6.988039):3.339479,(((Parus_caeruleus:18.024687,(Parus_spilonotus:14.749383,(Parus_major:13.893723,Parus_ater:13.893724):0.855659):3.275304):17.142891,(Aegithalos_caudatus:26.479538,(Zosterops_japonicus:14.087231,(Leiothrix_lutea:1.895926,Leiothrix_argentauris:1.895926):12.191305):12.392304):8.688042):1.320163,(((((Turdus_merula:26.439196,(Erithacus_rubecula:18.292463,(Luscinia_calliope:16.756302,(Ficedula_zanthopygia:15.671726,Tarsiger_chrysaeus:15.671728):1.084573):1.536163):8.146730):5.805134,Tichodroma_muraria:32.244331):1.301854,((Bombycilla_garrulus:5.442535,Bombycilla_japonica:5.442535):2.433894,Bombycilla_cedrorum:7.876429):25.669752):1.113442,(Regulus_regulus:32.967121,Regulus_satrapa:32.967121):1.692501):0.501234,((((((Euphonia_saturata:7.738019,Euphonia_laniirostris:7.738018):12.034995,(((Coccothraustes_abeillei:2.512483,Coccothraustes_vespertinus:2.512483):10.397096,((Mycerobas_melanozanthos:2.132285,(Mycerobas_affinis:1.814186,Mycerobas_icterioides:1.814186):0.318099):8.238420,Mycerobas_carnipes:10.370704):2.538875):3.607538,((((((Loxia_leucoptera:1.461344,Loxia_curvirostra:1.461344):2.740508,(Carduelis_hornemanni:0.173488,Carduelis_flammea:0.173488):4.028363):2.859574,(Carduelis_carduelis:5.584680,Carduelis_citrinella:5.584680):1.476745):0.101406,((Serinus_mozambicus:6.349524,(Serinus_canaria:4.320862,(Serinus_serinus:3.517006,Serinus_pusillus:3.517005):0.803856):2.028663):0.179177,(Carduelis_cannabina:5.591906,((Carduelis_tristis:3.783664,(Carduelis_cucullata:1.481977,Carduelis_atrata:1.481977):2.301688):0.399844,Carduelis_spinus:4.183509):1.408396):0.936797):0.634130):1.238398,((Carduelis_chloris:1.305815,(Carduelis_sinica:0.963928,Carduelis_spinoides:0.963928):0.341888):4.964686,Rhodopechys_obsoletus:6.270502):2.130728):5.481004,(((Rhynchostruthus_socotranus:5.403691,Vestiaria_coccinea:5.403690):7.440937,(Bucanetes_githagineus:11.942811,(Pinicola_enucleator:8.792711,(Pyrrhoplectes_epauletta:5.356954,(Pyrrhula_pyrrhula:2.734540,((Pyrrhula_erythaca:0.204854,Pyrrhula_erythrocephala:0.204854):0.809532,Pyrrhula_aurantiaca:1.014386):1.720153):2.622415):3.435757):3.150099):0.901816):0.082732,((Uragus_sibiricus:10.257339,Haematospiza_sipahi:10.257339):1.807261,(((Carpodacus_rubicilloides:7.788423,(Carpodacus_roseus:5.545873,(Carpodacus_thura:4.776698,Carpodacus_trifasciatus:4.776698):0.769175):2.242549):0.882815,Carpodacus_pulcherrimus:8.671238):3.067744,(Carpodacus_nipalensis:11.012688,Carpodacus_mexicanus:11.012688):0.726294):0.325619):0.862758):0.954876):2.634882):3.255897):1.217833,(Fringilla_coelebs:6.479555,Fringilla_montifringilla:6.479555):14.511292):0.696914,((((Sicalis_flaveola:10.048250,Ramphocelus_dimidiatus:10.048249):2.645701,(Nesospiza_acunhae:11.970456,(Paroaria_coronata:9.021318,Coereba_flaveola:9.021318):2.949138):0.723495):4.212809,(Pheucticus_ludovicianus:16.620495,(((Piranga_flava:6.928876,(Piranga_olivacea:3.023354,Piranga_ludoviciana:3.023354):3.905523):0.414709,Piranga_rubra:7.343585):7.202947,(Cardinalis_sinuatus:6.456197,Cardinalis_cardinalis:6.456197):8.090335):2.073963):0.286265):1.107397,((Chlorospingus_pileatus:14.547438,(Emberiza_melanocephala:12.276126,Emberiza_citrinella:12.276127):2.271312):3.220726,(((Agelaius_phoeniceus:11.353015,(((Icterus_graduacauda:4.431129,((Icterus_gularis:1.629308,Icterus_nigrogularis:1.629308):0.855382,(Icterus_galbula:2.096099,(Icterus_pustulatus:1.551677,Icterus_bullockii:1.551677):0.544422):0.388591):1.946440):2.338559,((Icterus_prosthemelas:3.824254,(Icterus_cucullatus:3.553213,(Icterus_croconotus:2.477050,Icterus_dominicensis:2.477050):1.076163):0.271041):2.446261,((Icterus_icterus:4.405646,Icterus_pectoralis:4.405646):1.192838,Icterus_mesomelas:5.598484):0.672032):0.499173):3.794872,((Cacicus_melanicterus:5.833777,((Cacicus_haemorrhous:4.710813,Cacicus_leucoramphus:4.710813):0.206130,(Cacicus_uropygialis:3.805692,Cacicus_cela:3.805692):1.111250):0.916835):0.798135,(Psarocolius_wagleri:4.384791,Psarocolius_montezuma:4.384791):2.247121):3.932648):0.788454):0.512737,(((Sturnella_militaris:3.449545,Sturnella_bellicosa:3.449545):5.305984,(Sturnella_superciliaris:4.157298,(Sturnella_magna:2.071590,Sturnella_neglecta:2.071590):2.085708):4.598232):2.156777,Xanthocephalus_xanthocephalus:10.912307):0.953444):2.048789,(Icteria_virens:13.044236,((Geothlypis_trichas:6.163988,(Vermivora_virginiae:0.646552,Vermivora_ruficapilla:0.646552):5.517435):0.512424,(Dendroica_petechia:3.974474,((Dendroica_palmarum:3.308297,Dendroica_coronata:3.308297):0.376527,Setophaga_ruticilla:3.684824):0.289650):2.701938):6.367825):0.870304):3.853624):0.245993):3.673604):2.500405,Motacilla_flava:24.188166):4.785549,((((Foudia_madagascariensis:6.657893,((Quelea_quelea:2.367552,Quelea_erythrops:2.367552):2.025653,Quelea_cardinalis:4.393205):2.264688):2.048037,(Euplectes_afer:6.647888,((Euplectes_ardens:2.051045,Euplectes_orix:2.051045):1.957539,((Euplectes_capensis:2.965087,Euplectes_macroura:2.965087):0.050470,Euplectes_axillaris:3.015558):0.993026):2.639304):2.058043):0.843865,((Ploceus_nelicourvi:8.138445,Ploceus_sakalava:8.138445):0.932563,(Ploceus_philippinus:8.850389,(((Ploceus_capensis:0.064602,Ploceus_velatus:0.064602):3.992304,Ploceus_bicolor:4.056906):0.566937,Ploceus_cucullatus:4.623843):4.226546):0.220618):0.478787):6.771503,(((Taeniopygia_guttata:4.945137,Neochmia_ruficauda:4.945137):3.314054,(Erythrura_psittacea:6.582072,Erythrura_gouldiae:6.582072):1.677119):1.934803,(Amandava_subflava:4.577552,Amandava_amandava:4.577552):5.616441):6.127305):12.652416):6.187144):1.326882):5.061647):1.865881):9.824320):14.664778):1.199493):0.636851,(((Ptilinopus_magnificus:16.546877,(Ptilinopus_jambu:16.396454,(Ptilinopus_pulchellus:9.094790,Ptilinopus_solomonensis:9.094790):7.301664):0.150422):51.483036,(((Phoenicopterus_ruber:11.381623,(Phoenicoparrus_andinus:8.846539,Phoenicoparrus_jamesi:8.846539):2.535085):15.561378,(Phoenicopterus_chilensis:7.435831,Phoenicopterus_roseus:7.435831):19.507172):3.048601,Phoeniconaias_minor:29.991604):38.038315):0.471411,(Phaethon_rubricauda:67.545792,(Ciconia_ciconia:60.559486,((Platalea_ajaja:35.611668,Eudocimus_ruber:35.611671):22.701347,Fregata_minor:58.313019):2.246471):6.986299):0.955541):1.239381):15.436757):12.391085;
	TREE tree_5498 = ((((((Meleagris_gallopavo:10.549419,Tetrao_urogallus:10.549418):1.108736,(Phasianus_colchicus:10.234745,Perdix_perdix:10.234745):1.423410):3.182930,Gallus_gallus:14.841084):0.639279,Alectoris_rufa:15.480363):56.564560,(Anser_anser:10.687614,Anas_platyrhynchos:10.687614):61.357315):14.544227,((((Larus_pipixcan:3.256445,(Larus_delawarensis:1.333527,Larus_michahellis:1.333527):1.922919):13.513498,Sterna_elegans:16.769941):51.952221,((((Calyptomena_viridis:32.990627,(Psarisomus_dalhousiae:13.811075,(Eurylaimus_steerii:11.609744,(Cymbirhynchus_macrorhynchos:9.093285,(Eurylaimus_javanicus:1.968207,Eurylaimus_ochromalus:1.968207):7.125077):2.516459):2.201332):19.179550):17.160007,((Tyrannus_vociferans:21.927870,Iodopleura_isabellae:21.927870):0.305434,(((((Masius_chrysopterus:5.208351,Ilicura_militaris:5.208351):1.062380,(Antilophia_galeata:2.864816,(Chiroxiphia_pareola:1.109332,Chiroxiphia_caudata:1.109332):1.755484):3.405916):2.139511,(Heterocercus_linteatus:6.584581,(((Lepidothrix_nattereri:1.402434,Lepidothrix_coronata:1.402434):1.492225,Lepidothrix_serena:2.894659):3.495999,((Machaeropterus_regulus:4.902373,(Pipra_chloromeros:4.145768,(Pipra_rubrocapilla:1.429133,Pipra_erythrocephala:1.429133):2.716635):0.756605):0.826425,(Pipra_fasciicauda:0.962982,(Pipra_filicauda:0.556946,Pipra_aureola:0.556946):0.406035):4.765816):0.661860):0.193923):1.825662):2.324996,Neopelma_pallescens:10.735238):9.442734,((((Carpornis_cucullata:13.648050,((Rupicola_peruvianus:3.322771,Rupicola_rupicola:3.322771):1.164822,Phoenicircus_carnifex:4.487592):9.160458):0.914579,Ampelion_rufaxilla:14.562629):0.143863,(Snowornis_subalaris:14.049826,(((((Cotinga_maculata:0.314659,Cotinga_amabilis:0.314659):9.220907,Cotinga_cotinga:9.535566):0.363478,(Tijuca_atra:6.584591,Lipaugus_streptophorus:6.584591):3.314453):0.741922,((Porphyrolaema_porphyrolaema:9.198769,(Xipholena_punicea:1.889120,(Xipholena_lamellipennis:0.722986,Xipholena_atropurpurea:0.722986):1.166134):7.309649):1.180211,Procnias_tricarunculatus:10.378980):0.261987):0.952942,((Haematoderus_militaris:0.328479,Phibalura_flavirostris:0.328479):10.025978,(Querula_purpurata:8.269755,Pyroderus_scutatus:8.269756):2.084702):1.239451):2.455917):0.656667):1.455174,((Pipreola_chlorolepidota:7.375965,((Pipreola_aureopectus:1.219437,Pipreola_whitelyi:1.219437):1.850442,Pipreola_formosa:3.069879):4.306085):3.816394,Ampelioides_tschudii:11.192358):4.969308):4.016305):2.055332):27.917332):6.091387,(Malurus_melanocephalus:45.362663,((Notiomystis_cincta:35.934006,((Pericrocotus_flammeus:25.358406,(Telophorus_zeylonus:14.436251,Telophorus_sulfureopectus:14.436251):10.922154):3.034572,((Oriolus_xanthornus:10.065984,Oriolus_oriolus:10.065983):1.312592,(Oriolus_traillii:10.204175,Oriolus_cruentus:10.204176):1.174400):17.014404):7.541028):6.715043,((((Parus_ater:14.295273,(Parus_major:12.962807,Parus_spilonotus:12.962807):1.332465):2.240073,Parus_caeruleus:16.535345):19.973703,(((Leiothrix_lutea:2.741626,Leiothrix_argentauris:2.741626):10.583770,Zosterops_japonicus:13.325396):18.145821,Aegithalos_caudatus:31.471216):5.037832):2.421067,(((((Turdus_merula:28.310566,(((Tarsiger_chrysaeus:16.865362,Ficedula_zanthopygia:16.865360):1.056711,Luscinia_calliope:17.922073):1.562798,Erithacus_rubecula:19.484871):8.825695):7.041740,Tichodroma_muraria:35.352306):1.063129,((Bombycilla_japonica:4.457015,Bombycilla_garrulus:4.457015):5.102915,Bombycilla_cedrorum:9.559930):26.855503):1.135514,(Regulus_regulus:26.083990,Regulus_satrapa:26.083990):11.466958):0.547364,((Motacilla_flava:26.804417,((((((Coccothraustes_abeillei:1.781748,Coccothraustes_vespertinus:1.781748):10.352013,((Mycerobas_melanozanthos:2.001357,Mycerobas_carnipes:2.001357):8.215018,(Mycerobas_icterioides:0.593552,Mycerobas_affinis:0.593552):9.622823):1.917386):3.765642,(((Rhodopechys_obsoletus:7.229733,((Carduelis_sinica:0.658077,Carduelis_spinoides:0.658077):0.806164,Carduelis_chloris:1.464241):5.765492):2.992834,((((Rhynchostruthus_socotranus:4.480905,Carduelis_cannabina:4.480905):0.971076,((Carduelis_tristis:3.776848,(Carduelis_atrata:1.319713,Carduelis_cucullata:1.319713):2.457134):0.717748,Carduelis_spinus:4.494596):0.957385):1.559524,((Carduelis_citrinella:3.526355,Carduelis_carduelis:3.526355):3.088423,((Loxia_leucoptera:0.998190,Loxia_curvirostra:0.998190):3.181953,(Carduelis_flammea:0.101494,Carduelis_hornemanni:0.101494):4.078649):2.434635):0.396727):0.561076,(((Serinus_serinus:4.823457,Serinus_pusillus:4.823457):0.469679,Serinus_canaria:5.293136):1.968506,Serinus_mozambicus:7.261642):0.310940):2.649986):4.310205,((Pinicola_enucleator:9.094696,(Pyrrhoplectes_epauletta:5.981162,((Pyrrhula_pyrrhula:2.114834,(Pyrrhula_erythrocephala:1.076942,Pyrrhula_erythaca:1.076942):1.037893):2.993143,Pyrrhula_aurantiaca:5.107977):0.873185):3.113534):5.135005,((Vestiaria_coccinea:12.869478,Bucanetes_githagineus:12.869479):0.670542,((((Carpodacus_pulcherrimus:7.064327,Carpodacus_rubicilloides:7.064327):0.133885,((Carpodacus_thura:3.958976,Carpodacus_trifasciatus:3.958976):1.023686,Carpodacus_roseus:4.982662):2.215549):4.732077,(Carpodacus_mexicanus:11.206070,Carpodacus_nipalensis:11.206070):0.724219):0.069585,(Uragus_sibiricus:11.179963,Haematospiza_sipahi:11.179963):0.819911):1.540148):0.689679):0.303071):1.366631):3.207931,(Euphonia_saturata:9.848396,Euphonia_laniirostris:9.848397):9.258937):0.585211,(Fringilla_coelebs:5.698599,Fringilla_montifringilla:5.698599):13.993946):1.727109,((((Sicalis_flaveola:10.277726,Ramphocelus_dimidiatus:10.277726):1.205983,(Nesospiza_acunhae:9.947857,(Paroaria_coronata:8.695562,Coereba_flaveola:8.695563):1.252294):1.535852):3.898874,((((Piranga_flava:4.934903,(Piranga_ludoviciana:2.984137,Piranga_olivacea:2.984137):1.950766):0.918036,Piranga_rubra:5.852939):6.394618,(Cardinalis_sinuatus:4.413592,Cardinalis_cardinalis:4.413592):7.833965):2.616036,Pheucticus_ludovicianus:14.863592):0.518990):1.187755,(((((((Cacicus_melanicterus:6.092416,((Cacicus_cela:4.690243,Cacicus_uropygialis:4.690243):0.432564,(Cacicus_leucoramphus:4.445106,Cacicus_haemorrhous:4.445106):0.677701):0.969610):0.000049,(Psarocolius_montezuma:4.186224,Psarocolius_wagleri:4.186224):1.906242):4.449062,((((Icterus_galbula:2.012837,(Icterus_bullockii:1.233987,(Icterus_pustulatus:0.024303,Icterus_croconotus:0.024303):1.209684):0.778850):0.266476,(Icterus_nigrogularis:1.418273,Icterus_gularis:1.418273):0.861041):2.555755,Icterus_graduacauda:4.835069):2.103194,(((Icterus_icterus:4.316679,Icterus_pectoralis:4.316679):1.006488,Icterus_mesomelas:5.323168):0.774018,(Icterus_cucullatus:3.522328,(Icterus_prosthemelas:3.233849,Icterus_dominicensis:3.233849):0.288479):2.574858):0.841077):3.603265):0.643063,Agelaius_phoeniceus:11.184590):0.831408,(((Sturnella_bellicosa:3.216814,Sturnella_militaris:3.216814):4.912271,((Sturnella_magna:2.412062,Sturnella_neglecta:2.412062):0.950497,Sturnella_superciliaris:3.362559):4.766526):3.160389,Xanthocephalus_xanthocephalus:11.289474):0.726525):1.775433,((((Vermivora_virginiae:0.658871,Vermivora_ruficapilla:0.658871):6.304376,Geothlypis_trichas:6.963247):0.320876,((Setophaga_ruticilla:3.653583,(Dendroica_palmarum:3.389876,Dendroica_coronata:3.389876):0.263706):0.078117,Dendroica_petechia:3.731699):3.552424):4.663636,Icteria_virens:11.947759):1.843673):0.444557,((Emberiza_citrinella:11.240269,Emberiza_melanocephala:11.240269):2.298759,Chlorospingus_pileatus:13.539029):0.696960):2.334350):4.849317):5.384762):4.473815,(((((Ploceus_velatus:0.127217,Ploceus_capensis:0.127217):2.874646,(Ploceus_cucullatus:2.741727,Ploceus_bicolor:2.741727):0.260136):3.163285,((Ploceus_sakalava:1.279458,Ploceus_nelicourvi:1.279459):2.807250,Ploceus_philippinus:4.086708):2.078439):0.101772,((Foudia_madagascariensis:3.925229,(Quelea_erythrops:2.682446,(Quelea_quelea:2.405450,Quelea_cardinalis:2.405450):0.276996):1.242783):1.346999,(((Euplectes_orix:1.511098,Euplectes_ardens:1.511098):0.994903,((Euplectes_macroura:1.872915,Euplectes_axillaris:1.872915):0.270493,Euplectes_capensis:2.143409):0.362592):1.136152,Euplectes_afer:3.642153):1.630076):0.994691):4.939201,(((Neochmia_ruficauda:3.648561,Taeniopygia_guttata:3.648561):2.471234,(Erythrura_psittacea:0.333342,Erythrura_gouldiae:0.333342):5.786453):1.136496,(Amandava_amandava:3.979451,Amandava_subflava:3.979451):3.276840):3.949829):20.072111):6.820080):0.831803):3.718934):2.713614):10.879359):10.634058,(Neophron_percnopterus:66.013092,((Trogon_mesurus:24.068449,Apaloderma_narina:24.068449):39.513176,(((Ramphastos_toco:8.959398,Ramphastos_tucanus:8.959397):3.658263,(Selenidera_piperivora:12.203918,Pteroglossus_aracari:12.203918):0.413743):15.644473,(((Campephilus_leucopogon:12.059813,((Picus_viridis:4.153998,Picus_squamatus:4.153998):5.248549,((Colaptes_auratus:4.567867,((Colaptes_campestris:0.393759,Colaptes_chrysoides:0.393759):2.203726,Colaptes_melanochloros:2.597484):1.970383):3.167121,Dryocopus_pileatus:7.734988):1.667559):2.657265):1.389904,(((Dendrocopos_major:8.965604,Picoides_villosus:8.965603):2.141926,Picoides_tridactylus:11.107530):0.342351,(Sphyrapicus_varius:11.192762,(Melanerpes_lewis:10.037330,(Melanerpes_candidus:7.245900,Melanerpes_formicivorus:7.245900):2.791430):1.155432):0.257119):1.999836):5.744711,Picumnus_exilis:19.194427):9.067707):35.319492):2.431472):0.862982):1.846084):0.128626,((Ptilinopus_magnificus:15.618445,((Ptilinopus_pulchellus:9.445621,Ptilinopus_solomonensis:9.445621):4.355547,Ptilinopus_jambu:13.801167):1.817278):49.761101,((Ciconia_ciconia:62.067421,((Platalea_ajaja:48.019714,Eudocimus_ruber:48.019718):10.217606,Fregata_minor:58.237324):3.830101):2.777602,(((Phoenicopterus_roseus:10.349447,(((Phoenicoparrus_andinus:5.160916,Phoenicoparrus_jamesi:5.160916):0.243325,Phoenicopterus_ruber:5.404241):3.769520,Phoenicopterus_chilensis:9.173760):1.175686):9.229155,Phoeniconaias_minor:19.578602):44.135212,Phaethon_rubricauda:63.713814):1.131211):0.534521):3.471244):17.738361):12.366782;
	TREE tree_8621 = ((((Gallus_gallus:13.790835,Alectoris_rufa:13.790834):0.273049,((Tetrao_urogallus:9.911757,Meleagris_gallopavo:9.911757):0.396732,(Phasianus_colchicus:9.091209,Perdix_perdix:9.091209):1.217279):3.755396):53.119118,(Anser_anser:22.842524,Anas_platyrhynchos:22.842522):44.340481):22.006069,(((Sterna_elegans:23.694277,(Larus_pipixcan:5.023587,(Larus_delawarensis:1.370269,Larus_michahellis:1.370269):3.653318):18.670689):52.548561,((Neophron_percnopterus:75.088188,((Apaloderma_narina:29.055079,Trogon_mesurus:29.055080):40.424133,(((Ramphastos_toco:3.816335,Ramphastos_tucanus:3.816334):5.702765,(Selenidera_piperivora:8.654772,Pteroglossus_aracari:8.654772):0.864327):18.903572,(Picumnus_exilis:18.762285,((Campephilus_leucopogon:11.467393,((Dryocopus_pileatus:7.124695,(Colaptes_auratus:4.936854,((Colaptes_chrysoides:2.758772,Colaptes_campestris:2.758772):0.514462,Colaptes_melanochloros:3.273234):1.663620):2.187841):1.034825,(Picus_viridis:7.304130,Picus_squamatus:7.304130):0.855390):3.307874):0.879024,((Sphyrapicus_varius:10.305532,((Melanerpes_formicivorus:6.216599,Melanerpes_candidus:6.216599):3.219933,Melanerpes_lewis:9.436531):0.868999):1.314983,((Picoides_villosus:7.722732,Dendrocopos_major:7.722732):1.782499,Picoides_tridactylus:9.505231):2.115284):0.725903):6.415867):9.660387):41.056541):5.608973):0.499020,(((Calyptomena_viridis:35.530178,((((Eurylaimus_javanicus:3.136323,Eurylaimus_ochromalus:3.136323):3.075833,Cymbirhynchus_macrorhynchos:6.212156):3.262867,Eurylaimus_steerii:9.475024):1.133067,Psarisomus_dalhousiae:10.608090):24.922089):19.584934,(((((Heterocercus_linteatus:6.956430,((((Pipra_fasciicauda:0.369264,Pipra_aureola:0.369264):0.712491,Pipra_filicauda:1.081755):5.159254,((Machaeropterus_regulus:4.917827,Pipra_chloromeros:4.917827):0.751653,(Pipra_rubrocapilla:1.211562,Pipra_erythrocephala:1.211562):4.457918):0.571528):0.606316,((Lepidothrix_nattereri:1.088332,Lepidothrix_coronata:1.088332):2.245966,Lepidothrix_serena:3.334298):3.513026):0.109106):2.683089,((Masius_chrysopterus:5.588896,Ilicura_militaris:5.588896):1.285785,((Chiroxiphia_pareola:2.065271,Chiroxiphia_caudata:2.065271):0.875750,Antilophia_galeata:2.941021):3.933660):2.764839):3.780821,Neopelma_pallescens:13.420341):12.291635,((Ampelion_rufaxilla:20.219397,((Carpornis_cucullata:17.661451,(Phoenicircus_carnifex:7.055748,(Rupicola_rupicola:6.476734,Rupicola_peruvianus:6.476734):0.579014):10.605703):1.736722,(Snowornis_subalaris:17.745001,((Haematoderus_militaris:13.979028,(Pyroderus_scutatus:7.680013,Querula_purpurata:7.680013):6.299015):1.294178,((((Porphyrolaema_porphyrolaema:12.538949,((Xipholena_punicea:1.818202,Xipholena_lamellipennis:1.818202):1.501431,Xipholena_atropurpurea:3.319633):9.219316):0.792676,Procnias_tricarunculatus:13.331624):0.234804,(Tijuca_atra:8.452368,(Lipaugus_streptophorus:4.518466,Phibalura_flavirostris:4.518466):3.933902):5.114061):1.031070,(Cotinga_maculata:11.448108,(Cotinga_amabilis:11.021023,Cotinga_cotinga:11.021023):0.427085):3.149390):0.675708):2.471795):1.653172):0.821224):0.799748,((Pipreola_chlorolepidota:7.045913,((Pipreola_whitelyi:2.023271,Pipreola_aureopectus:2.023271):1.701809,Pipreola_formosa:3.725080):3.320834):7.391609,Ampelioides_tschudii:14.437523):6.581622):4.692831):3.377837,(Iodopleura_isabellae:28.041567,Tyrannus_vociferans:28.041567):1.048247):26.025299):8.813918,(Malurus_melanocephalus:51.823078,((Notiomystis_cincta:43.740089,(((Oriolus_traillii:11.720760,Oriolus_cruentus:11.720760):1.462693,(Oriolus_oriolus:13.137662,Oriolus_xanthornus:13.137662):0.045792):25.537210,(Pericrocotus_flammeus:35.022686,(Telophorus_sulfureopectus:21.236233,Telophorus_zeylonus:21.236233):13.786451):3.697981):5.019423):5.787060,(((Parus_caeruleus:17.702229,((Parus_spilonotus:13.131663,Parus_major:13.131662):2.131876,Parus_ater:15.263538):2.438690):22.947464,(Aegithalos_caudatus:30.382687,((Leiothrix_lutea:3.916327,Leiothrix_argentauris:3.916327):14.198453,Zosterops_japonicus:18.114780):12.267909):10.267005):2.889800,((((Tichodroma_muraria:38.969948,(Turdus_merula:27.005539,(((Tarsiger_chrysaeus:14.052341,Ficedula_zanthopygia:14.052341):1.128796,Luscinia_calliope:15.181136):1.547826,Erithacus_rubecula:16.728962):10.276577):11.964410):0.836966,((Bombycilla_japonica:5.150583,Bombycilla_garrulus:5.150583):3.068482,Bombycilla_cedrorum:8.219066):31.587851):2.606274,(Regulus_regulus:32.481762,Regulus_satrapa:32.481762):9.931427):0.042868,(((((Ploceus_sakalava:6.936436,Ploceus_philippinus:6.936436):0.925784,(Ploceus_cucullatus:3.692844,(Ploceus_bicolor:3.143195,((Ploceus_capensis:0.290021,Ploceus_velatus:0.290021):0.347687,Ploceus_nelicourvi:0.637709):2.505486):0.549649):4.169376):0.136081,((Euplectes_afer:5.268580,((Euplectes_ardens:1.897692,Euplectes_orix:1.897692):1.067477,((Euplectes_macroura:2.723444,Euplectes_axillaris:2.723444):0.183922,Euplectes_capensis:2.907366):0.057802):2.303412):1.199436,(Foudia_madagascariensis:4.325520,(Quelea_quelea:3.503822,(Quelea_erythrops:2.396576,Quelea_cardinalis:2.396576):1.107246):0.821698):2.142496):1.530285):5.179637,((Amandava_amandava:5.182375,Amandava_subflava:5.182375):3.156818,((Neochmia_ruficauda:4.791448,Taeniopygia_guttata:4.791448):3.148992,(Erythrura_psittacea:6.070422,Erythrura_gouldiae:6.070422):1.870018):0.398753):4.838744):20.343651,(((((Euphonia_laniirostris:12.757783,Euphonia_saturata:12.757784):9.225634,(((Coccothraustes_vespertinus:10.943062,Coccothraustes_abeillei:10.943062):0.529209,((Mycerobas_icterioides:2.845026,Mycerobas_carnipes:2.845026):8.372847,(Mycerobas_affinis:2.043751,Mycerobas_melanozanthos:2.043751):9.174122):0.254397):6.484999,(((((Uragus_sibiricus:12.297273,Haematospiza_sipahi:12.297273):0.608619,(((((Carpodacus_trifasciatus:5.292016,Carpodacus_thura:5.292016):0.012575,Carpodacus_roseus:5.304591):2.862882,(Carpodacus_pulcherrimus:6.597335,Carpodacus_rubicilloides:6.597335):1.570138):3.084548,Rhynchostruthus_socotranus:11.252021):1.153299,(Carpodacus_nipalensis:11.938000,Carpodacus_mexicanus:11.937999):0.467320):0.500572):1.834189,((Rhodopechys_obsoletus:6.768800,(Carduelis_chloris:2.625585,(Carduelis_sinica:1.759019,Carduelis_spinoides:1.759019):0.866566):4.143214):2.204586,((((Loxia_curvirostra:1.011419,Loxia_leucoptera:1.011419):3.671992,(Carduelis_hornemanni:0.332675,Carduelis_flammea:0.332675):4.350735):2.624019,(Carduelis_citrinella:6.146726,Carduelis_carduelis:6.146726):1.160703):0.488074,(((Serinus_canaria:6.333263,(Serinus_serinus:5.525238,Serinus_pusillus:5.525238):0.808025):1.031985,Serinus_mozambicus:7.365248):0.072783,(Carduelis_cannabina:6.493789,(Carduelis_spinus:5.487848,(Carduelis_tristis:4.729052,(Carduelis_atrata:1.474480,Carduelis_cucullata:1.474480):3.254572):0.758796):1.005941):0.944241):0.357473):1.177882):5.766695):0.337096,Vestiaria_coccinea:15.077177):0.597702,((((Pyrrhula_aurantiaca:5.183015,((Pyrrhula_erythaca:0.507234,Pyrrhula_erythrocephala:0.507234):1.913744,Pyrrhula_pyrrhula:2.420978):2.762037):1.652985,Pyrrhoplectes_epauletta:6.835999):4.838085,Pinicola_enucleator:11.674086):2.666224,Bucanetes_githagineus:14.340308):1.334570):2.282391):4.026148):1.874185,(Fringilla_coelebs:7.988839,Fringilla_montifringilla:7.988839):15.868763):1.808448,((((Icteria_virens:12.670587,((((Setophaga_ruticilla:3.658573,(Dendroica_coronata:2.976973,Dendroica_palmarum:2.976973):0.681600):0.347327,Dendroica_petechia:4.005900):2.872173,Geothlypis_trichas:6.878074):0.066683,(Vermivora_ruficapilla:0.787447,Vermivora_virginiae:0.787447):6.157310):5.725829):1.231031,((Agelaius_phoeniceus:12.392106,(((((Cacicus_uropygialis:4.225979,Cacicus_cela:4.225979):1.290959,(Cacicus_leucoramphus:4.664005,Cacicus_haemorrhous:4.664005):0.852933):1.275358,Cacicus_melanicterus:6.792296):0.073897,(Psarocolius_wagleri:3.937187,Psarocolius_montezuma:3.937187):2.929006):5.141438,(((Icterus_mesomelas:5.341820,((Icterus_croconotus:0.828396,Icterus_icterus:0.828396):4.018378,Icterus_pectoralis:4.846775):0.495046):1.449326,((Icterus_dominicensis:3.895138,Icterus_cucullatus:3.895138):0.097854,Icterus_prosthemelas:3.992991):2.798154):0.949721,(Icterus_graduacauda:5.330359,((Icterus_galbula:2.292346,(Icterus_pustulatus:1.744265,Icterus_bullockii:1.744265):0.548080):0.110036,(Icterus_gularis:1.343817,Icterus_nigrogularis:1.343817):1.058565):2.927978):2.410507):4.266765):0.384474):0.373043,(((Sturnella_bellicosa:3.790204,Sturnella_militaris:3.790204):4.953882,(Sturnella_superciliaris:3.438969,(Sturnella_magna:2.288647,Sturnella_neglecta:2.288647):1.150322):5.305118):3.019005,Xanthocephalus_xanthocephalus:11.763091):1.002058):1.136469):1.921324,(Chlorospingus_pileatus:14.718266,(Emberiza_melanocephala:10.608985,Emberiza_citrinella:10.608986):4.109283):1.104674):5.024960,((Pheucticus_ludovicianus:17.803402,((((Piranga_olivacea:3.814245,Piranga_ludoviciana:3.814245):2.683052,Piranga_flava:6.497298):0.960463,Piranga_rubra:7.457760):7.828619,(Cardinalis_sinuatus:5.922742,Cardinalis_cardinalis:5.922742):9.363638):2.517022):0.828436,((Nesospiza_acunhae:13.665893,(Paroaria_coronata:10.674976,Coereba_flaveola:10.674976):2.990918):2.009305,(Ramphocelus_dimidiatus:13.749259,Sicalis_flaveola:13.749258):1.925941):2.956640):2.216063):4.818149):5.672746,Motacilla_flava:31.338799):2.182792):8.934468):1.083437):5.987653):2.295928):12.105956):11.658174):0.655632):0.170653,(((Ptilinopus_magnificus:18.014761,((Ptilinopus_solomonensis:9.789225,Ptilinopus_pulchellus:9.789225):4.415882,Ptilinopus_jambu:14.205107):3.809654):55.181068,(Phaethon_rubricauda:73.112747,(Ciconia_ciconia:63.197983,((Eudocimus_ruber:48.838295,Platalea_ajaja:48.838295):10.819551,Fregata_minor:59.657848):3.540136):9.914762):0.083084):1.315981,(((Phoenicopterus_roseus:2.873395,Phoenicopterus_chilensis:2.873395):4.467408,(Phoenicopterus_ruber:4.870161,(Phoenicoparrus_andinus:3.901647,Phoenicoparrus_jamesi:3.901647):0.968514):2.470642):4.582505,Phoeniconaias_minor:11.923308):62.588501):1.901680):12.775580):4.258298;
	TREE tree_8310 = ((((Gallus_gallus:13.927866,Alectoris_rufa:13.927867):0.542548,((Meleagris_gallopavo:10.121050,Tetrao_urogallus:10.121050):0.832819,(Phasianus_colchicus:9.634601,Perdix_perdix:9.634601):1.319268):3.516546):37.672184,(Anser_anser:10.647770,Anas_platyrhynchos:10.647770):41.494831):24.625841,((((Larus_pipixcan:2.302681,(Larus_michahellis:0.946917,Larus_delawarensis:0.946917):1.355764):10.921940,Sterna_elegans:13.224622):58.430176,((((Apaloderma_narina:23.708019,Trogon_mesurus:23.708019):40.559013,(((Ramphastos_toco:6.799206,Ramphastos_tucanus:6.799206):8.419637,(Selenidera_piperivora:13.218148,Pteroglossus_aracari:13.218149):2.000694):17.017715,(Picumnus_exilis:20.016907,((Campephilus_leucopogon:13.805557,(((((Colaptes_chrysoides:3.334951,Colaptes_melanochloros:3.334951):0.268191,Colaptes_campestris:3.603142):0.607188,Colaptes_auratus:4.210331):4.151486,Dryocopus_pileatus:8.361817):2.400501,(Picus_viridis:5.972709,Picus_squamatus:5.972710):4.789608):3.043240):1.179848,((Picoides_tridactylus:11.779104,(Dendrocopos_major:8.845921,Picoides_villosus:8.845921):2.933183):1.804920,(Sphyrapicus_varius:11.865799,((Melanerpes_formicivorus:6.475407,Melanerpes_candidus:6.475407):1.197988,Melanerpes_lewis:7.673394):4.192406):1.718223):1.401383):5.031501):12.219652):32.030476):4.354400,Neophron_percnopterus:68.621437):0.990606,(((Calyptomena_viridis:39.324730,((Eurylaimus_steerii:10.226365,((Eurylaimus_javanicus:1.108652,Eurylaimus_ochromalus:1.108652):6.160174,Cymbirhynchus_macrorhynchos:7.268826):2.957539):2.812924,Psarisomus_dalhousiae:13.039289):26.285439):16.453148,((((((Heterocercus_linteatus:10.760689,((Machaeropterus_regulus:8.635511,((Pipra_rubrocapilla:2.343979,Pipra_erythrocephala:2.343979):4.878698,Pipra_chloromeros:7.222677):1.412835):1.100602,((Pipra_aureola:0.757087,Pipra_filicauda:0.757087):0.050822,Pipra_fasciicauda:0.807909):8.928205):1.024575):0.589343,((Lepidothrix_coronata:4.126317,Lepidothrix_nattereri:4.126317):1.766842,Lepidothrix_serena:5.893159):5.456873):5.399554,((Masius_chrysopterus:10.435863,Ilicura_militaris:10.435863):2.753567,((Chiroxiphia_pareola:3.112578,Chiroxiphia_caudata:3.112578):2.739423,Antilophia_galeata:5.852000):7.337430):3.560156):4.215572,Neopelma_pallescens:20.965158):18.986593,(((((Phoenicircus_carnifex:8.347298,(Rupicola_rupicola:6.645431,Rupicola_peruvianus:6.645431):1.701867):10.626217,Carpornis_cucullata:18.973515):7.133628,(Snowornis_subalaris:23.587133,(((Pyroderus_scutatus:14.516234,Querula_purpurata:14.516233):3.883789,(Phibalura_flavirostris:12.045475,Haematoderus_militaris:12.045475):6.354548):2.785645,((((Cotinga_maculata:0.102729,Cotinga_amabilis:0.102729):19.690435,Cotinga_cotinga:19.793165):0.108790,(Procnias_tricarunculatus:19.807352,(((Xipholena_punicea:3.002095,Xipholena_lamellipennis:3.002095):1.541185,Xipholena_atropurpurea:4.543280):14.586261,Porphyrolaema_porphyrolaema:19.129541):0.677809):0.094605):0.913114,(Lipaugus_streptophorus:13.017901,Tijuca_atra:13.017901):7.797168):0.370597):2.401466):2.520009):3.162960,Ampelion_rufaxilla:29.270103):2.227484,(((Pipreola_chlorolepidota:19.856083,Pipreola_aureopectus:19.856085):0.734275,(Pipreola_whitelyi:11.197403,Pipreola_formosa:11.197403):9.392955):0.584163,Ampelioides_tschudii:21.174520):10.323066):8.454164):1.647757,(Iodopleura_isabellae:40.037560,Tyrannus_vociferans:40.037563):1.561947):14.178370):4.665166,(Malurus_melanocephalus:46.078541,((Notiomystis_cincta:42.490593,((((Oriolus_traillii:10.873125,Oriolus_cruentus:10.873125):1.201652,Oriolus_xanthornus:12.074777):0.980232,Oriolus_oriolus:13.055009):25.963736,((Telophorus_sulfureopectus:19.746750,Telophorus_zeylonus:19.746750):16.266350,Pericrocotus_flammeus:36.013103):3.005646):3.471849):0.986419,(((Parus_caeruleus:17.288609,((Parus_major:11.862706,Parus_spilonotus:11.862707):2.414282,Parus_ater:14.276989):3.011620):19.654943,(Aegithalos_caudatus:31.310400,(Zosterops_japonicus:19.068171,(Leiothrix_lutea:3.012556,Leiothrix_argentauris:3.012556):16.055613):12.242231):5.633153):1.833668,((((Bombycilla_cedrorum:11.242067,(Bombycilla_japonica:7.223208,Bombycilla_garrulus:7.223208):4.018859):21.922623,(Tichodroma_muraria:29.562815,(Turdus_merula:17.173950,(((Ficedula_zanthopygia:10.499570,Tarsiger_chrysaeus:10.499570):0.081520,Luscinia_calliope:10.581090):0.742593,Erithacus_rubecula:11.323683):5.850269):12.388865):3.601875):3.742508,(Regulus_satrapa:35.612034,Regulus_regulus:35.612034):1.295165):0.118993,(((((Ploceus_philippinus:8.653191,((Ploceus_cucullatus:4.614060,(Ploceus_nelicourvi:2.574361,(Ploceus_capensis:0.336767,Ploceus_velatus:0.336767):2.237594):2.039700):0.080993,Ploceus_bicolor:4.695053):3.958138):0.869741,Ploceus_sakalava:9.522932):1.163406,((((Euplectes_ardens:2.646456,Euplectes_orix:2.646456):2.285977,((Euplectes_macroura:2.438002,Euplectes_axillaris:2.438002):1.782469,Euplectes_capensis:4.220470):0.711963):1.267271,Euplectes_afer:6.199704):3.026597,(Foudia_madagascariensis:7.107942,(Quelea_cardinalis:4.580907,(Quelea_erythrops:3.260352,Quelea_quelea:3.260352):1.320555):2.527034):2.118360):1.460037):9.100039,((Amandava_amandava:8.559720,Amandava_subflava:8.559720):3.884370,((Taeniopygia_guttata:7.534188,Neochmia_ruficauda:7.534188):4.673551,(Erythrura_gouldiae:5.979676,Erythrura_psittacea:5.979676):6.228064):0.236351):7.342288):10.047154,(((((((((Mycerobas_melanozanthos:1.473578,Mycerobas_affinis:1.473578):3.192234,Mycerobas_icterioides:4.665812):5.294533,Mycerobas_carnipes:9.960344):1.663132,(Coccothraustes_vespertinus:5.688807,Coccothraustes_abeillei:5.688807):5.934670):4.475465,(((Rhodopechys_obsoletus:5.889244,(Carduelis_chloris:1.959977,(Carduelis_spinoides:1.240073,Carduelis_sinica:1.240073):0.719904):3.929267):2.888296,(((Serinus_mozambicus:7.355538,((Serinus_canaria:4.570633,Serinus_serinus:4.570633):0.207422,Serinus_pusillus:4.778056):2.577482):0.081976,((Carduelis_citrinella:5.511590,Carduelis_carduelis:5.511590):1.393094,((Carduelis_hornemanni:0.185921,Carduelis_flammea:0.185921):4.915143,(Loxia_curvirostra:1.223912,Loxia_leucoptera:1.223912):3.877153):1.803618):0.532829):0.019903,(Carduelis_cannabina:6.033340,(((Carduelis_cucullata:0.628049,Carduelis_atrata:0.628049):3.701401,Carduelis_tristis:4.329450):0.260207,Carduelis_spinus:4.589657):1.443684):1.424076):1.320123):5.022016,((Vestiaria_coccinea:12.856504,(((((Carpodacus_pulcherrimus:4.811675,Carpodacus_roseus:4.811675):0.973506,(Carpodacus_trifasciatus:4.020301,Carpodacus_thura:4.020301):1.764880):1.182099,Carpodacus_rubicilloides:6.967280):4.958378,(Carpodacus_nipalensis:11.209682,(Carpodacus_mexicanus:8.783825,Rhynchostruthus_socotranus:8.783825):2.425857):0.715977):0.160592,(Uragus_sibiricus:11.846822,Haematospiza_sipahi:11.846822):0.239429):0.770254):0.455411,(Bucanetes_githagineus:12.883535,((Pyrrhoplectes_epauletta:5.627943,((Pyrrhula_aurantiaca:0.238038,(Pyrrhula_erythaca:0.214504,Pyrrhula_erythrocephala:0.214504):0.023534):2.610387,Pyrrhula_pyrrhula:2.848425):2.779518):4.704525,Pinicola_enucleator:10.332468):2.551068):0.428380):0.487639):2.299386):4.132271,(Euphonia_laniirostris:8.294662,Euphonia_saturata:8.294662):11.936550):1.689390,(Fringilla_coelebs:6.618983,Fringilla_montifringilla:6.618983):15.301620):2.026850,((((Sicalis_flaveola:9.933556,Ramphocelus_dimidiatus:9.933555):3.008855,((Coereba_flaveola:10.305375,Paroaria_coronata:10.305375):2.410452,Nesospiza_acunhae:12.715828):0.226584):3.460010,(Pheucticus_ludovicianus:14.035832,((((Piranga_olivacea:2.374306,Piranga_ludoviciana:2.374306):3.355814,Piranga_flava:5.730120):0.807991,Piranga_rubra:6.538111):5.467454,(Cardinalis_sinuatus:5.028278,Cardinalis_cardinalis:5.028278):6.977287):2.030266):2.366589):2.260802,((Icteria_virens:13.820931,((((Setophaga_ruticilla:3.927547,(Dendroica_coronata:3.573687,Dendroica_palmarum:3.573687):0.353860):0.001503,Dendroica_petechia:3.929050):3.643573,Geothlypis_trichas:7.572623):0.162667,(Vermivora_ruficapilla:0.631505,Vermivora_virginiae:0.631505):7.103786):6.085641):0.901534,((Chlorospingus_pileatus:9.838027,(Emberiza_melanocephala:7.454097,Emberiza_citrinella:7.454097):2.383931):0.000098,((((((Cacicus_haemorrhous:3.638375,Cacicus_leucoramphus:3.638375):0.786510,(Cacicus_cela:3.747713,Cacicus_uropygialis:3.747713):0.677172):1.050661,Cacicus_melanicterus:5.475546):0.118000,(Psarocolius_wagleri:3.636290,Psarocolius_montezuma:3.636290):1.957257):3.417103,(((((Icterus_pectoralis:3.609155,Icterus_icterus:3.609155):0.633121,Icterus_mesomelas:4.242277):0.606808,(Icterus_croconotus:3.633307,(Icterus_cucullatus:2.717722,(Icterus_prosthemelas:2.695385,Icterus_dominicensis:2.695385):0.022337):0.915585):1.215778):0.827556,(Icterus_graduacauda:3.370591,((Icterus_nigrogularis:1.089367,Icterus_gularis:1.089367):0.634060,((Icterus_pustulatus:1.099734,Icterus_bullockii:1.099734):0.526803,Icterus_galbula:1.626538):0.096889):1.647165):2.306049):3.076663,Agelaius_phoeniceus:8.753304):0.257346):0.827378,((((Sturnella_neglecta:1.837171,Sturnella_magna:1.837171):1.088583,Sturnella_superciliaris:2.925754):4.174603,(Sturnella_bellicosa:2.615626,Sturnella_militaris:2.615626):4.484730):2.037732,Xanthocephalus_xanthocephalus:9.138088):0.699939):0.000098):4.884340):3.940756):5.284230):2.105267,Motacilla_flava:26.052717):3.780813):7.192659):1.751029):4.699793):2.601527):14.364501):9.168997):2.042760):0.184559,((((Phoenicopterus_chilensis:13.856727,Phoenicopterus_roseus:13.856727):3.013790,((Phoenicoparrus_andinus:3.340603,Phoenicoparrus_jamesi:3.340603):0.305465,Phoenicopterus_ruber:3.646068):13.224449):5.430089,Phoeniconaias_minor:22.300606):46.282520,((Ptilinopus_magnificus:17.617384,(Ptilinopus_pulchellus:7.535969,(Ptilinopus_jambu:2.327795,Ptilinopus_solomonensis:2.327795):5.208174):10.081415):48.596058,((Ciconia_ciconia:60.520760,((Eudocimus_ruber:47.212509,Platalea_ajaja:47.212509):10.711532,Fregata_minor:57.924038):2.596723):5.578186,Phaethon_rubricauda:66.098953):0.114492):2.369688):3.256230):4.929083):12.011368;
	TREE tree_8680 = ((((Alectoris_rufa:17.850119,((Meleagris_gallopavo:12.861975,Tetrao_urogallus:12.861975):0.551674,(Phasianus_colchicus:12.759519,Perdix_perdix:12.759519):0.654130):4.436471):0.321005,Gallus_gallus:18.171125):45.773205,(Anser_anser:17.871004,Anas_platyrhynchos:17.871004):46.073322):25.725965,(((((Larus_delawarensis:0.831232,Larus_michahellis:0.831232):2.266748,Larus_pipixcan:3.097980):13.010342,Sterna_elegans:16.108322):60.109688,((((Trogon_mesurus:24.315048,Apaloderma_narina:24.315050):42.328537,(((Ramphastos_tucanus:4.889007,Ramphastos_toco:4.889007):11.232847,(Selenidera_piperivora:14.567342,Pteroglossus_aracari:14.567341):1.554512):17.178108,(((Campephilus_leucopogon:12.371722,((Picus_viridis:9.034998,Picus_squamatus:9.034998):0.535448,(Dryocopus_pileatus:7.776473,((Colaptes_chrysoides:3.639663,(Colaptes_melanochloros:3.461967,Colaptes_campestris:3.461967):0.177696):0.826127,Colaptes_auratus:4.465791):3.310682):1.793973):2.801277):1.123660,(((Picoides_villosus:8.859767,Dendrocopos_major:8.859767):2.046926,Picoides_tridactylus:10.906693):1.403029,(Sphyrapicus_varius:11.393228,(Melanerpes_lewis:7.709683,(Melanerpes_candidus:3.775765,Melanerpes_formicivorus:3.775765):3.933919):3.683544):0.916495):1.185660):5.784043,Picumnus_exilis:19.279427):14.020536):33.343628):4.642462,Neophron_percnopterus:71.286057):1.033148,((((((Cymbirhynchus_macrorhynchos:7.332582,(Eurylaimus_javanicus:2.256640,Eurylaimus_ochromalus:2.256640):5.075943):7.161367,Eurylaimus_steerii:14.493950):3.008808,Psarisomus_dalhousiae:17.502758):17.776060,Calyptomena_viridis:35.278816):22.306576,((((((Lepidothrix_serena:5.624051,(Lepidothrix_nattereri:4.233474,Lepidothrix_coronata:4.233474):1.390577):6.246515,(((Machaeropterus_regulus:8.919579,(Pipra_aureola:1.965735,(Pipra_filicauda:1.454420,Pipra_fasciicauda:1.454420):0.511315):6.953843):0.917241,(Pipra_rubrocapilla:3.533589,(Pipra_chloromeros:0.686269,Pipra_erythrocephala:0.686269):2.847320):6.303230):0.954286,Heterocercus_linteatus:10.791105):1.079461):5.347861,((Masius_chrysopterus:8.558137,Ilicura_militaris:8.558137):2.168767,((Chiroxiphia_caudata:4.535745,Chiroxiphia_pareola:4.535745):1.089213,Antilophia_galeata:5.624957):5.101947):6.491523):5.791484,Neopelma_pallescens:23.009911):16.170034,((Ampelion_rufaxilla:28.634184,((Snowornis_subalaris:25.240013,(((Pyroderus_scutatus:15.601334,(Querula_purpurata:2.340655,Phibalura_flavirostris:2.340655):13.260678):3.001182,Haematoderus_militaris:18.602516):2.377889,(((Lipaugus_streptophorus:12.113146,Tijuca_atra:12.113146):7.067428,((Cotinga_amabilis:4.212461,Cotinga_cotinga:4.212461):12.019083,Cotinga_maculata:16.231544):2.949030):0.123092,((Porphyrolaema_porphyrolaema:18.102619,(Xipholena_lamellipennis:4.478394,(Xipholena_atropurpurea:1.843607,Xipholena_punicea:1.843607):2.634787):13.624226):1.002415,Procnias_tricarunculatus:19.105034):0.198631):1.676739):4.259609):2.252760,(Carpornis_cucullata:27.326256,((Rupicola_peruvianus:6.695218,Rupicola_rupicola:6.695218):2.610678,Phoenicircus_carnifex:9.305896):18.020361):0.166517):1.141408):4.022112,(((Pipreola_formosa:8.162172,Pipreola_chlorolepidota:8.162171):11.288680,(Pipreola_whitelyi:14.811853,Pipreola_aureopectus:14.811853):4.638999):3.256016,Ampelioides_tschudii:22.706869):9.949427):6.523650):1.664955,(Iodopleura_isabellae:39.875717,Tyrannus_vociferans:39.875713):0.969184):16.740492):3.097220,(Malurus_melanocephalus:47.861298,((Notiomystis_cincta:42.192547,((((Oriolus_cruentus:9.217176,Oriolus_traillii:9.217176):0.931690,Oriolus_xanthornus:10.148866):0.056028,Oriolus_oriolus:10.204894):23.114912,((Telophorus_zeylonus:17.496841,Telophorus_sulfureopectus:17.496843):10.414555,Pericrocotus_flammeus:27.911396):5.408409):8.872740):1.082567,(((Parus_caeruleus:15.186149,(Parus_ater:14.086075,(Parus_spilonotus:11.479496,Parus_major:11.479497):2.606578):1.100074):22.402447,(((Leiothrix_lutea:4.945436,Leiothrix_argentauris:4.945436):15.646737,Zosterops_japonicus:20.592175):9.435810,Aegithalos_caudatus:30.027985):7.560610):0.971230,((((Tichodroma_muraria:35.337997,(Turdus_merula:25.136072,(((Tarsiger_chrysaeus:15.077224,Ficedula_zanthopygia:15.077224):0.570110,Luscinia_calliope:15.647335):1.112490,Erithacus_rubecula:16.759825):8.376246):10.201925):0.984832,(Bombycilla_cedrorum:11.205840,(Bombycilla_japonica:6.098845,Bombycilla_garrulus:6.098845):5.106994):25.116989):1.175998,(Regulus_satrapa:34.379963,Regulus_regulus:34.379963):3.118865):0.237921,((Motacilla_flava:28.047802,(((((((Mycerobas_affinis:2.920177,Mycerobas_icterioides:2.920177):7.300072,(Mycerobas_carnipes:3.675562,Mycerobas_melanozanthos:3.675562):6.544687):4.461944,(Coccothraustes_abeillei:6.072702,Coccothraustes_vespertinus:6.072702):8.609490):5.093314,(((((((Rhynchostruthus_socotranus:10.291203,Carpodacus_pulcherrimus:10.291203):0.533837,(((Carpodacus_thura:5.975464,Carpodacus_trifasciatus:5.975464):1.132174,Carpodacus_roseus:7.107639):2.917098,Carpodacus_rubicilloides:10.024736):0.800304):3.836470,(Carpodacus_mexicanus:13.976178,Carpodacus_nipalensis:13.976177):0.685333):0.080867,(Uragus_sibiricus:12.827280,Haematospiza_sipahi:12.827280):1.915099):0.573404,(Bucanetes_githagineus:14.852053,Vestiaria_coccinea:14.852053):0.463730):0.841931,((Pyrrhoplectes_epauletta:6.713485,((Pyrrhula_erythaca:2.375563,(Pyrrhula_aurantiaca:1.001985,Pyrrhula_erythrocephala:1.001985):1.373579):1.159232,Pyrrhula_pyrrhula:3.534796):3.178689):4.075560,Pinicola_enucleator:10.789045):5.368669):0.856999,(((Carduelis_chloris:2.393259,(Carduelis_sinica:1.844286,Carduelis_spinoides:1.844286):0.548973):5.393650,Rhodopechys_obsoletus:7.786910):3.851656,((((Carduelis_tristis:4.797851,(Carduelis_atrata:1.776265,Carduelis_cucullata:1.776265):3.021586):1.005796,Carduelis_spinus:5.803647):0.134203,Carduelis_cannabina:5.937850):2.431602,((((Carduelis_hornemanni:0.302084,Carduelis_flammea:0.302084):4.042543,(Loxia_leucoptera:1.810531,Loxia_curvirostra:1.810531):2.534096):3.339222,(Carduelis_carduelis:6.013422,Carduelis_citrinella:6.013422):1.670428):0.652526,((Serinus_canaria:6.779140,(Serinus_serinus:5.523155,Serinus_pusillus:5.523155):1.255985):1.367857,Serinus_mozambicus:8.146996):0.189379):0.033076):3.269113):5.376147):2.760794):3.869668,(Euphonia_saturata:11.280717,Euphonia_laniirostris:11.280717):12.364459):1.353577,(Fringilla_coelebs:8.160734,Fringilla_montifringilla:8.160735):16.838018):0.900900,((((Emberiza_melanocephala:11.120817,Emberiza_citrinella:11.120817):3.086892,Chlorospingus_pileatus:14.207708):4.046095,((((((Dendroica_coronata:3.150143,Dendroica_palmarum:3.150143):0.508201,Setophaga_ruticilla:3.658344):0.154468,Dendroica_petechia:3.812812):3.161175,((Vermivora_ruficapilla:0.719567,Vermivora_virginiae:0.719567):6.053019,Geothlypis_trichas:6.772586):0.201400):5.235997,Icteria_virens:12.209984):1.691644,((Agelaius_phoeniceus:9.699687,(((((Cacicus_leucoramphus:4.211317,Cacicus_haemorrhous:4.211317):0.288689,(Cacicus_uropygialis:3.097321,Cacicus_cela:3.097321):1.402684):1.322450,Cacicus_melanicterus:5.822455):0.060097,(Psarocolius_wagleri:3.416620,Psarocolius_montezuma:3.416620):2.465932):3.512969,(((Icterus_cucullatus:3.333129,(Icterus_dominicensis:2.778975,Icterus_prosthemelas:2.778975):0.554154):2.633759,((Icterus_icterus:3.661224,Icterus_pectoralis:3.661224):0.591145,(Icterus_mesomelas:1.627223,Icterus_croconotus:1.627223):2.625147):1.714518):0.736889,(Icterus_graduacauda:4.466130,((Icterus_galbula:2.225563,(Icterus_gularis:1.243098,Icterus_nigrogularis:1.243098):0.982464):0.054742,(Icterus_pustulatus:1.493010,Icterus_bullockii:1.493010):0.787296):2.185825):2.237646):2.691745):0.304165):1.019835,(((Sturnella_bellicosa:3.542254,Sturnella_militaris:3.542254):3.725367,((Sturnella_magna:2.155223,Sturnella_neglecta:2.155223):1.583262,Sturnella_superciliaris:3.738484):3.529137):1.868026,Xanthocephalus_xanthocephalus:9.135648):1.583875):3.182106):4.352176):2.093276,(((Sicalis_flaveola:11.712790,Ramphocelus_dimidiatus:11.712791):2.853663,(Nesospiza_acunhae:13.063592,(Paroaria_coronata:10.476412,Coereba_flaveola:10.476411):2.587181):1.502861):4.015905,(((Piranga_rubra:6.598751,((Piranga_ludoviciana:3.492565,Piranga_olivacea:3.492565):2.572462,Piranga_flava:6.065027):0.533724):8.695332,(Cardinalis_sinuatus:6.064516,Cardinalis_cardinalis:6.064516):9.229568):2.630770,Pheucticus_ludovicianus:17.924854):0.657505):1.764721):5.552572):2.148150):3.967881,(((((Ploceus_bicolor:3.182407,(Ploceus_capensis:0.070350,Ploceus_velatus:0.070350):3.112057):0.586198,(Ploceus_sakalava:1.780657,Ploceus_cucullatus:1.780657):1.987947):3.710475,(Ploceus_philippinus:2.297524,Ploceus_nelicourvi:2.297524):5.181555):1.160210,((Euplectes_afer:5.300923,((Euplectes_ardens:2.156076,Euplectes_orix:2.156076):1.768148,((Euplectes_axillaris:2.627456,Euplectes_macroura:2.627456):0.598757,Euplectes_capensis:3.226214):0.698010):1.376700):1.816100,(Foudia_madagascariensis:5.192708,((Quelea_quelea:0.327001,Quelea_erythrops:0.327001):4.186641,Quelea_cardinalis:4.513642):0.679065):1.924316):1.522266):7.981859,(((Erythrura_psittacea:0.774000,Erythrura_gouldiae:0.774000):7.994921,(Taeniopygia_guttata:6.031979,Neochmia_ruficauda:6.031979):2.736943):0.832506,(Amandava_amandava:5.034297,Amandava_subflava:5.034297):4.567131):7.019721):15.394534):5.721065):0.823075):4.715290):4.586185):12.821314):11.636588):3.898812):0.120725,((Phaethon_rubricauda:69.454414,((Ciconia_ciconia:65.179245,((Platalea_ajaja:54.350937,Eudocimus_ruber:54.350941):5.272015,Fregata_minor:59.622955):5.556290):4.151350,(((Phoenicopterus_chilensis:7.331270,Phoenicopterus_roseus:7.331270):2.915962,(Phoenicopterus_ruber:5.705738,(Phoenicoparrus_andinus:3.364260,Phoenicoparrus_jamesi:3.364260):2.341478):4.541494):9.543981,Phoeniconaias_minor:19.791212):49.539379):0.123822):0.290413,(Ptilinopus_magnificus:16.664692,((Ptilinopus_jambu:0.857375,Ptilinopus_solomonensis:0.857375):9.214077,Ptilinopus_pulchellus:10.071452):6.593239):53.080135):6.593908):13.331559):2.691103;
	TREE tree_1755 = (((Alectoris_rufa:23.860971,(((Tetrao_urogallus:16.158167,Meleagris_gallopavo:16.158167):1.916753,(Phasianus_colchicus:14.894193,Perdix_perdix:14.894194):3.180728):5.356934,Gallus_gallus:23.431854):0.429115):42.507797,(Anser_anser:14.837476,Anas_platyrhynchos:14.837477):51.531296):20.905153,(((((Larus_delawarensis:1.213172,Larus_michahellis:1.213172):2.489187,Larus_pipixcan:3.702359):13.746861,Sterna_elegans:17.449219):57.876125,((((((Eurylaimus_steerii:9.874417,(Cymbirhynchus_macrorhynchos:8.168804,(Eurylaimus_javanicus:2.283298,Eurylaimus_ochromalus:2.283298):5.885507):1.705612):7.938558,Psarisomus_dalhousiae:17.812973):17.287224,Calyptomena_viridis:35.100201):18.955038,((Iodopleura_isabellae:22.206171,Tyrannus_vociferans:22.206171):2.752913,((((((Lepidothrix_serena:3.218831,(Lepidothrix_coronata:1.024423,Lepidothrix_nattereri:1.024423):2.194408):3.586763,((Pipra_aureola:0.872758,(Pipra_filicauda:0.797151,Pipra_fasciicauda:0.797151):0.075607):5.278855,(((Pipra_rubrocapilla:1.513054,Pipra_erythrocephala:1.513054):3.180500,Machaeropterus_regulus:4.693553):0.996388,Pipra_chloromeros:5.689942):0.461672):0.653981):0.886094,Heterocercus_linteatus:7.691689):0.929340,((Masius_chrysopterus:5.775046,Ilicura_militaris:5.775047):0.749650,(Antilophia_galeata:3.481678,(Chiroxiphia_caudata:2.255858,Chiroxiphia_pareola:2.255858):1.225819):3.043019):2.096332):3.958422,Neopelma_pallescens:12.579451):8.937715,(((Carpornis_cucullata:16.199860,(((((Cotinga_cotinga:0.520752,Cotinga_maculata:0.520752):1.230529,Cotinga_amabilis:1.751281):9.294883,((Tijuca_atra:6.995100,Lipaugus_streptophorus:6.995100):3.889134,(Procnias_tricarunculatus:9.859249,((Phibalura_flavirostris:7.627115,((Xipholena_atropurpurea:1.882474,Xipholena_lamellipennis:1.882474):1.457651,Xipholena_punicea:3.340125):4.286990):1.811574,Porphyrolaema_porphyrolaema:9.438689):0.420561):1.024984):0.161930):0.819287,(Haematoderus_militaris:9.874863,(Pyroderus_scutatus:8.513327,Querula_purpurata:8.513327):1.361537):1.990588):4.035486,Snowornis_subalaris:15.900936):0.298922):1.018557,(Ampelion_rufaxilla:16.309507,(Phoenicircus_carnifex:4.986854,(Rupicola_peruvianus:3.099112,Rupicola_rupicola:3.099112):1.887742):11.322653):0.908910):1.092714,(Ampelioides_tschudii:11.634299,(Pipreola_formosa:9.667809,(Pipreola_aureopectus:8.315664,(Pipreola_whitelyi:7.945507,Pipreola_chlorolepidota:7.945507):0.370157):1.352145):1.966491):6.676831):3.206035):3.441919):29.096153):7.603022,(Malurus_melanocephalus:49.495792,((Notiomystis_cincta:41.866127,(((Telophorus_sulfureopectus:20.260330,Telophorus_zeylonus:20.260330):10.571436,Pericrocotus_flammeus:30.831766):3.652325,((Oriolus_oriolus:9.451834,Oriolus_xanthornus:9.451835):0.583590,(Oriolus_cruentus:9.505394,Oriolus_traillii:9.505394):0.530030):24.448666):7.382038):4.846810,(((Parus_caeruleus:16.351923,((Parus_spilonotus:15.077595,Parus_major:15.077595):0.945796,Parus_ater:16.023390):0.328531):23.199408,(Aegithalos_caudatus:34.026443,(Zosterops_japonicus:20.185261,(Leiothrix_lutea:3.373195,Leiothrix_argentauris:3.373195):16.812065):13.841184):5.524885):1.452170,(((((Turdus_merula:18.376226,(((Ficedula_zanthopygia:10.885635,Tarsiger_chrysaeus:10.885635):0.163963,Luscinia_calliope:11.049598):1.168805,Erithacus_rubecula:12.218403):6.157822):14.570149,Tichodroma_muraria:32.946373):2.956324,(Bombycilla_cedrorum:11.501606,(Bombycilla_japonica:7.235377,Bombycilla_garrulus:7.235377):4.266229):24.401093):3.167463,(Regulus_satrapa:29.196922,Regulus_regulus:29.196924):9.873238):1.113242,((((((Euphonia_saturata:10.656778,Euphonia_laniirostris:10.656778):13.605370,(((Coccothraustes_vespertinus:11.193357,Coccothraustes_abeillei:11.193357):6.838156,(Mycerobas_carnipes:10.108392,(Mycerobas_melanozanthos:3.745601,(Mycerobas_affinis:1.052019,Mycerobas_icterioides:1.052019):2.693582):6.362791):7.923120):1.420603,(((((Serinus_canaria:6.956842,(Serinus_serinus:5.838730,Serinus_pusillus:5.838730):1.118112):2.026160,Serinus_mozambicus:8.983002):0.003505,((Carduelis_cannabina:6.300837,(Carduelis_tristis:5.135868,((Carduelis_cucullata:1.160997,Carduelis_atrata:1.160996):3.444188,Carduelis_spinus:4.605185):0.530684):1.164968):1.410897,((Carduelis_citrinella:5.853346,Carduelis_carduelis:5.853346):1.633798,((Loxia_leucoptera:2.209648,Loxia_curvirostra:2.209648):2.403841,(Carduelis_flammea:0.517875,Carduelis_hornemanni:0.517875):4.095613):2.873655):0.224590):1.274772):2.726033,(Rhodopechys_obsoletus:7.857631,(Carduelis_chloris:1.914915,(Carduelis_sinica:1.345861,Carduelis_spinoides:1.345861):0.569053):5.942717):3.854908):5.054191,(((Vestiaria_coccinea:6.040170,Rhynchostruthus_socotranus:6.040170):9.722980,(Bucanetes_githagineus:13.579721,((((Pyrrhula_pyrrhula:2.756951,Pyrrhula_erythaca:2.756951):0.245762,(Pyrrhula_aurantiaca:1.715192,Pyrrhula_erythrocephala:1.715192):1.287521):2.161304,Pyrrhoplectes_epauletta:5.164018):5.200732,Pinicola_enucleator:10.364750):3.214971):2.183430):0.509555,(((Carpodacus_mexicanus:13.525443,Carpodacus_nipalensis:13.525444):0.751219,(Carpodacus_pulcherrimus:10.797079,(Carpodacus_rubicilloides:8.965002,(Carpodacus_thura:7.268032,(Carpodacus_roseus:7.081310,Carpodacus_trifasciatus:7.081310):0.186722):1.696971):1.832077):3.479583):0.039899,(Uragus_sibiricus:12.432257,Haematospiza_sipahi:12.432256):1.884305):1.956144):0.494025):2.685385):4.810032):1.386378,(Fringilla_coelebs:9.401923,Fringilla_montifringilla:9.401923):16.246603):1.998321,((((((Setophaga_ruticilla:5.012365,(Dendroica_palmarum:4.204187,Dendroica_coronata:4.204187):0.808177):0.167884,Dendroica_petechia:5.180249):4.285645,(Geothlypis_trichas:9.149965,(Vermivora_ruficapilla:0.993809,Vermivora_virginiae:0.993809):8.156157):0.315930):7.858412,Icteria_virens:17.324306):0.740183,((((((((Icterus_galbula:2.252788,(Icterus_pustulatus:1.745174,Icterus_bullockii:1.745174):0.507613):0.445192,(Icterus_nigrogularis:1.607870,Icterus_gularis:1.607870):1.090109):3.718490,(Icterus_graduacauda:6.245261,Icterus_croconotus:6.245261):0.171208):2.027150,(((Icterus_cucullatus:3.577127,Icterus_prosthemelas:3.577127):0.533825,Icterus_dominicensis:4.110951):3.089623,((Icterus_icterus:5.537356,Icterus_pectoralis:5.537357):0.731809,Icterus_mesomelas:6.269166):0.931409):1.243044):4.416426,((Cacicus_melanicterus:7.928601,((Cacicus_cela:5.103021,Cacicus_uropygialis:5.103021):0.854143,(Cacicus_leucoramphus:5.745800,Cacicus_haemorrhous:5.745800):0.211363):1.971437):0.258299,(Psarocolius_montezuma:5.756175,Psarocolius_wagleri:5.756175):2.430724):4.673145):0.083597,Agelaius_phoeniceus:12.943643):1.275181,(((Sturnella_superciliaris:4.254968,(Sturnella_neglecta:2.460217,Sturnella_magna:2.460217):1.794751):4.928822,(Sturnella_bellicosa:4.491015,Sturnella_militaris:4.491015):4.692773):3.262028,Xanthocephalus_xanthocephalus:12.445817):1.773007):0.000142,(Chlorospingus_pileatus:14.218823,(Emberiza_melanocephala:11.035327,Emberiza_citrinella:11.035327):3.183497):0.000142):3.845523):1.072103,(((Nesospiza_acunhae:9.363038,(Paroaria_coronata:8.296658,Coereba_flaveola:8.296657):1.066381):0.517864,(Sicalis_flaveola:9.838977,Ramphocelus_dimidiatus:9.838978):0.041925):8.043311,((((Piranga_flava:6.668012,(Piranga_olivacea:2.647768,Piranga_ludoviciana:2.647768):4.020244):1.007793,Piranga_rubra:7.675806):7.073907,(Cardinalis_sinuatus:6.026910,Cardinalis_cardinalis:6.026910):8.722802):1.292256,Pheucticus_ludovicianus:16.041967):1.882246):1.212379):8.510254):1.521303,Motacilla_flava:29.168150):4.736208,((((Ploceus_philippinus:9.993551,Ploceus_sakalava:9.993550):2.995201,((Ploceus_cucullatus:6.040773,(Ploceus_bicolor:4.839632,(Ploceus_capensis:0.184928,Ploceus_velatus:0.184928):4.654704):1.201141):5.705120,Ploceus_nelicourvi:11.745893):1.242858):1.711978,((Euplectes_afer:8.538898,((Euplectes_orix:2.899225,Euplectes_ardens:2.899225):2.705554,(Euplectes_capensis:5.000510,(Euplectes_macroura:4.715399,Euplectes_axillaris:4.715400):0.285111):0.604269):2.934119):3.059276,(((Quelea_cardinalis:1.295316,Quelea_erythrops:1.295316):4.666683,Quelea_quelea:5.961999):3.053867,Foudia_madagascariensis:9.015864):2.582309):3.102554):9.858283,((Amandava_amandava:9.683532,Amandava_subflava:9.683532):5.485746,((Erythrura_psittacea:3.093236,Erythrura_gouldiae:3.093236):11.204158,(Taeniopygia_guttata:8.717761,Neochmia_ruficauda:8.717761):5.579633):0.871885):9.389733):9.345345):6.279044):0.820098):5.709437):2.782854):12.162467):12.334780,(Neophron_percnopterus:73.861656,((Apaloderma_narina:23.952156,Trogon_mesurus:23.952154):41.958576,(((Ramphastos_tucanus:6.895326,Ramphastos_toco:6.895326):6.916972,(Selenidera_piperivora:13.307893,Pteroglossus_aracari:13.307892):0.504406):20.162094,((((Picoides_tridactylus:12.501859,(Picoides_villosus:10.226770,Dendrocopos_major:10.226770):2.275088):3.378896,(Sphyrapicus_varius:13.843744,(Melanerpes_lewis:10.889153,(Melanerpes_candidus:5.845274,Melanerpes_formicivorus:5.845274):5.043880):2.954590):2.037010):0.780184,(Campephilus_leucopogon:15.216489,((Picus_squamatus:9.127575,Picus_viridis:9.127575):1.488692,((Colaptes_auratus:6.272251,(Colaptes_campestris:4.464509,(Colaptes_chrysoides:3.812157,Colaptes_melanochloros:3.812157):0.652351):1.807742):2.587332,Dryocopus_pileatus:8.859583):1.756683):4.600221):1.444452):8.511928,Picumnus_exilis:25.172867):8.801525):31.936338):7.950919):0.131389):1.332307):0.716046,((Phaethon_rubricauda:71.288040,(((((Phoenicoparrus_andinus:3.727201,Phoenicoparrus_jamesi:3.727201):6.679255,Phoenicopterus_ruber:10.406456):0.262556,(Phoenicopterus_roseus:9.994270,Phoenicopterus_chilensis:9.994270):0.674742):2.994676,Phoeniconaias_minor:13.663688):56.189068,(Ciconia_ciconia:63.621834,((Platalea_ajaja:51.718544,Eudocimus_ruber:51.718544):11.346367,Fregata_minor:63.064911):0.556924):6.230922):1.435285):0.535583,(Ptilinopus_magnificus:15.452511,(Ptilinopus_jambu:12.906433,(Ptilinopus_pulchellus:7.478669,Ptilinopus_solomonensis:7.478668):5.427765):2.546077):56.371117):4.217767):11.232531):5.035256;
	TREE tree_1776 = ((((Gallus_gallus:16.162951,((Meleagris_gallopavo:10.905865,Tetrao_urogallus:10.905865):1.826169,(Phasianus_colchicus:12.043334,Perdix_perdix:12.043334):0.688699):3.430918):0.501238,Alectoris_rufa:16.664188):44.170044,(Anser_anser:13.240163,Anas_platyrhynchos:13.240163):47.594074):21.230776,(((((Larus_michahellis:1.126150,Larus_delawarensis:1.126150):2.178462,Larus_pipixcan:3.304613):13.836887,Sterna_elegans:17.141499):52.149441,((Neophron_percnopterus:65.447868,((Apaloderma_narina:24.887449,Trogon_mesurus:24.887449):37.609699,(((Ramphastos_tucanus:8.513740,Ramphastos_toco:8.513741):11.306569,(Pteroglossus_aracari:17.089123,Selenidera_piperivora:17.089125):2.731184):15.706213,(((Campephilus_leucopogon:11.793410,((Picus_squamatus:8.369020,Picus_viridis:8.369020):0.628989,(((Colaptes_chrysoides:4.074180,(Colaptes_campestris:3.278050,Colaptes_melanochloros:3.278050):0.796130):0.400703,Colaptes_auratus:4.474883):3.463255,Dryocopus_pileatus:7.938138):1.059870):2.795402):1.124012,((Picoides_tridactylus:11.068082,(Picoides_villosus:8.111527,Dendrocopos_major:8.111527):2.956554):1.123727,(Sphyrapicus_varius:10.965547,(Melanerpes_lewis:7.642362,(Melanerpes_formicivorus:6.102448,Melanerpes_candidus:6.102448):1.539914):3.323184):1.226262):0.725614):7.926730,Picumnus_exilis:20.844151):14.682369):26.970631):2.950719):2.096003,((((((Cymbirhynchus_macrorhynchos:6.290915,(Eurylaimus_ochromalus:1.537869,Eurylaimus_javanicus:1.537869):4.753046):4.841323,Eurylaimus_steerii:11.132238):2.226626,Psarisomus_dalhousiae:13.358864):21.956470,Calyptomena_viridis:35.315334):11.521477,((((((Masius_chrysopterus:6.522470,Ilicura_militaris:6.522471):0.096397,(Antilophia_galeata:3.122008,(Chiroxiphia_pareola:1.648067,Chiroxiphia_caudata:1.648067):1.473941):3.496860):3.208969,((((Lepidothrix_nattereri:1.575522,Lepidothrix_coronata:1.575522):1.465751,Lepidothrix_serena:3.041273):3.142607,(((Pipra_erythrocephala:1.465383,Pipra_rubrocapilla:1.465383):2.906445,(Machaeropterus_regulus:1.422256,Pipra_chloromeros:1.422255):2.949572):1.497277,((Pipra_aureola:0.342052,Pipra_fasciicauda:0.342052):0.750680,Pipra_filicauda:1.092732):4.776372):0.314776):1.905794,Heterocercus_linteatus:8.089675):1.738163):1.915827,Neopelma_pallescens:11.743664):9.261649,((((Carpornis_cucullata:13.948243,(Phoenicircus_carnifex:6.158253,(Rupicola_peruvianus:5.011125,Rupicola_rupicola:5.011125):1.147128):7.789990):1.908861,(Snowornis_subalaris:15.169071,((((Lipaugus_streptophorus:6.882943,Tijuca_atra:6.882943):4.640499,(Procnias_tricarunculatus:10.781213,(((Xipholena_atropurpurea:0.313750,Xipholena_punicea:0.313750):0.108016,Xipholena_lamellipennis:0.421767):9.839000,(Porphyrolaema_porphyrolaema:0.662511,Phibalura_flavirostris:0.662511):9.598255):0.520446):0.742230):0.277123,((Cotinga_cotinga:0.624527,Cotinga_amabilis:0.624527):5.989383,Cotinga_maculata:6.613910):5.186656):0.903152,(Haematoderus_militaris:11.401686,(Pyroderus_scutatus:9.157949,Querula_purpurata:9.157949):2.243737):1.302032):2.465354):0.688033):0.556953,Ampelion_rufaxilla:16.414057):1.011795,(Ampelioides_tschudii:13.471715,(Pipreola_chlorolepidota:12.286843,((Pipreola_whitelyi:6.545509,Pipreola_aureopectus:6.545510):2.861006,Pipreola_formosa:9.406517):2.880327):1.184872):3.954138):3.579462):5.696314,(Iodopleura_isabellae:25.079874,Tyrannus_vociferans:25.079874):1.621753):20.135183):10.803787,(Malurus_melanocephalus:45.652576,((Notiomystis_cincta:39.073235,(((Oriolus_traillii:11.701237,Oriolus_cruentus:11.701237):0.752380,(Oriolus_oriolus:11.596523,Oriolus_xanthornus:11.596524):0.857094):22.285730,((Telophorus_zeylonus:18.982868,Telophorus_sulfureopectus:18.982868):10.982744,Pericrocotus_flammeus:29.965612):4.773736):4.333887):4.908984,((((Parus_ater:13.090203,(Parus_major:11.630602,Parus_spilonotus:11.630603):1.459601):0.820119,Parus_caeruleus:13.910322):22.046871,((Zosterops_japonicus:16.963543,(Leiothrix_lutea:2.612624,Leiothrix_argentauris:2.612624):14.350920):11.121354,Aegithalos_caudatus:28.084896):7.872297):1.957855,(((Regulus_satrapa:36.329346,Regulus_regulus:36.329346):0.577928,(((Turdus_merula:22.445839,(Erithacus_rubecula:14.042739,((Ficedula_zanthopygia:12.794777,Tarsiger_chrysaeus:12.794776):0.547373,Luscinia_calliope:13.342150):0.700589):8.403101):9.654071,Tichodroma_muraria:32.099911):3.194629,(Bombycilla_cedrorum:10.864507,(Bombycilla_japonica:7.890877,Bombycilla_garrulus:7.890877):2.973630):24.430031):1.612735):0.345893,((Motacilla_flava:27.195320,((((Euphonia_laniirostris:8.000099,Euphonia_saturata:8.000099):13.946478,((((Mycerobas_icterioides:0.566059,Mycerobas_carnipes:0.566059):7.959111,(Mycerobas_affinis:2.159191,Mycerobas_melanozanthos:2.159191):6.365980):4.722086,(Coccothraustes_abeillei:2.426346,Coccothraustes_vespertinus:2.426346):10.820911):3.966068,((Bucanetes_githagineus:14.665302,(((((Carduelis_flammea:0.553901,Carduelis_hornemanni:0.553901):3.952635,(Loxia_curvirostra:2.055105,Loxia_leucoptera:2.055105):2.451431):3.183528,Carduelis_carduelis:7.690064):0.021309,(((Carduelis_cannabina:6.860294,(Carduelis_spinus:5.492153,((Carduelis_cucullata:1.836478,Carduelis_atrata:1.836478):2.808378,Carduelis_tristis:4.644855):0.847297):1.368142):0.467884,((Serinus_canaria:5.746179,(Serinus_serinus:4.515601,Serinus_pusillus:4.515601):1.230577):1.564074,Serinus_mozambicus:7.310253):0.017926):0.218012,Carduelis_citrinella:7.546190):0.165183):1.256225,((Carduelis_chloris:1.721386,(Carduelis_spinoides:0.984159,Carduelis_sinica:0.984159):0.737227):3.798132,Rhodopechys_obsoletus:5.519518):3.448080):5.697704):0.335477,((((Carpodacus_mexicanus:12.287218,Carpodacus_nipalensis:12.287217):0.927907,((((Carpodacus_trifasciatus:4.506506,Carpodacus_thura:4.506506):0.736210,Carpodacus_pulcherrimus:5.242715):1.856212,Carpodacus_roseus:7.098927):1.826902,Carpodacus_rubicilloides:8.925829):4.289295):0.027165,(Uragus_sibiricus:12.238890,Haematospiza_sipahi:12.238890):1.003400):0.845667,((((Pyrrhula_aurantiaca:5.144169,((Pyrrhula_erythrocephala:1.122704,Pyrrhula_erythaca:1.122704):2.037414,Pyrrhula_pyrrhula:3.160118):1.984051):0.246109,Pyrrhoplectes_epauletta:5.390279):4.158400,Pinicola_enucleator:9.548678):3.150691,(Vestiaria_coccinea:4.977953,Rhynchostruthus_socotranus:4.977953):7.721416):1.388587):0.912822):2.212546):4.733253):0.834775,(Fringilla_coelebs:6.305632,Fringilla_montifringilla:6.305632):16.475721):2.808599,(((Pheucticus_ludovicianus:14.083374,((Piranga_rubra:6.144770,((Piranga_olivacea:1.969527,Piranga_ludoviciana:1.969527):2.574730,Piranga_flava:4.544257):1.600513):5.222491,(Cardinalis_sinuatus:5.444771,Cardinalis_cardinalis:5.444772):5.922489):2.716113):2.458468,((Ramphocelus_dimidiatus:13.826734,Sicalis_flaveola:13.826733):1.336629,(Nesospiza_acunhae:13.083693,(Paroaria_coronata:11.580273,Coereba_flaveola:11.580274):1.503420):2.079669):1.378480):3.738005,((((Emberiza_melanocephala:11.575468,Emberiza_citrinella:11.575468):3.374622,Chlorospingus_pileatus:14.950090):0.000150,((((Cacicus_melanicterus:7.564152,((Cacicus_leucoramphus:5.566584,Cacicus_haemorrhous:5.566584):0.978800,(Cacicus_uropygialis:5.711680,Cacicus_cela:5.711680):0.833703):1.018769):0.623850,(Psarocolius_wagleri:4.761463,Psarocolius_montezuma:4.761463):3.426539):5.095940,(((((Icterus_icterus:5.802703,Icterus_pectoralis:5.802703):0.623776,Icterus_mesomelas:6.426479):1.230398,((Icterus_cucullatus:2.929249,Icterus_prosthemelas:2.929249):1.565829,(Icterus_dominicensis:2.164782,Icterus_croconotus:2.164782):2.330297):3.161798):0.488177,(((Icterus_galbula:2.536849,(Icterus_pustulatus:2.196312,Icterus_bullockii:2.196312):0.340537):0.179818,(Icterus_gularis:1.447286,Icterus_nigrogularis:1.447286):1.269382):3.216469,Icterus_graduacauda:5.933136):2.211917):4.903786,Agelaius_phoeniceus:13.048840):0.235103):1.666147,((((Sturnella_magna:2.438672,Sturnella_neglecta:2.438672):1.922092,Sturnella_superciliaris:4.360764):5.642776,(Sturnella_militaris:3.508453,Sturnella_bellicosa:3.508453):6.495088):2.824788,Xanthocephalus_xanthocephalus:12.828329):2.121761):0.000150):3.349768,(Icteria_virens:16.725805,((Geothlypis_trichas:8.580845,(Vermivora_ruficapilla:0.714347,Vermivora_virginiae:0.714347):7.866498):0.093045,((Setophaga_ruticilla:4.679757,(Dendroica_palmarum:4.079810,Dendroica_coronata:4.079809):0.599948):0.207527,Dendroica_petechia:4.887284):3.786605):8.051915):1.574202):1.979840):5.310104):1.605368):3.692225,(((Ploceus_philippinus:8.817884,(Ploceus_nelicourvi:7.306036,((Ploceus_bicolor:4.894414,(Ploceus_sakalava:4.625637,(Ploceus_velatus:0.120869,Ploceus_capensis:0.120869):4.504767):0.268778):0.315575,Ploceus_cucullatus:5.209989):2.096047):1.511848):1.337445,((((Euplectes_ardens:2.676856,Euplectes_orix:2.676856):0.943147,((Euplectes_axillaris:1.799544,Euplectes_macroura:1.799544):0.864348,Euplectes_capensis:2.663892):0.956111):1.473579,Euplectes_afer:5.093583):3.755202,(((Quelea_cardinalis:1.104712,Quelea_erythrops:1.104712):4.841946,Quelea_quelea:5.946658):0.474648,Foudia_madagascariensis:6.421306):2.427479):1.306544):8.843543,(((Erythrura_gouldiae:7.182652,Erythrura_psittacea:7.182651):4.061369,(Taeniopygia_guttata:8.237012,Neochmia_ruficauda:8.237012):3.007010):2.576554,(Amandava_subflava:6.781524,Amandava_amandava:6.781524):7.039051):5.178297):11.888674):6.365623):0.661882):6.067169):1.670361):11.988019):9.903273):1.747067):0.149804,(((Ptilinopus_magnificus:0.584534,Ptilinopus_jambu:0.584534):16.549007,(Ptilinopus_pulchellus:9.556425,Ptilinopus_solomonensis:9.556425):7.577116):50.662205,(((Ciconia_ciconia:59.979736,((Eudocimus_ruber:51.891663,Platalea_ajaja:51.891666):8.054014,Fregata_minor:59.945679):0.034059):6.903960,((Phoenicopterus_chilensis:14.400823,(Phoenicopterus_roseus:10.694740,((Phoenicoparrus_andinus:8.964865,Phoenicoparrus_jamesi:8.964865):0.875668,Phoenicopterus_ruber:9.840533):0.854207):3.706083):35.767239,Phoeniconaias_minor:50.168064):16.715633):0.617191,Phaethon_rubricauda:67.500893):0.294852):1.645003):12.624267):11.321052;
	TREE tree_4565 = ((((Gallus_gallus:16.130005,((Meleagris_gallopavo:13.225115,Tetrao_urogallus:13.225114):0.367543,(Phasianus_colchicus:11.543615,Perdix_perdix:11.543614):2.049042):2.537348):0.958768,Alectoris_rufa:17.088772):45.931988,(Anser_anser:24.449116,Anas_platyrhynchos:24.449118):38.571644):18.117090,((((Ciconia_ciconia:62.581871,((Eudocimus_ruber:54.691849,Platalea_ajaja:54.691853):7.221246,Fregata_minor:61.913097):0.668772):4.308918,((Ptilinopus_magnificus:16.028019,(Ptilinopus_jambu:15.093075,(Ptilinopus_pulchellus:8.205560,Ptilinopus_solomonensis:8.205559):6.887515):0.934944):50.446606,(((Phoenicopterus_chilensis:6.729618,Phoenicopterus_roseus:6.729618):1.561584,((Phoenicoparrus_andinus:5.409251,Phoenicoparrus_jamesi:5.409251):2.404325,Phoenicopterus_ruber:7.813575):0.477627):14.769032,Phoeniconaias_minor:23.060234):43.414391):0.416162):0.810554,Phaethon_rubricauda:67.701340):2.735145,(((Larus_pipixcan:3.373001,(Larus_michahellis:1.208018,Larus_delawarensis:1.208018):2.164984):16.109196,Sterna_elegans:19.482195):50.350754,((Neophron_percnopterus:66.199005,((Apaloderma_narina:23.382799,Trogon_mesurus:23.382803):39.583332,(((Ramphastos_tucanus:2.226137,Ramphastos_toco:2.226137):10.975975,(Pteroglossus_aracari:12.582717,Selenidera_piperivora:12.582718):0.619395):22.840073,(Picumnus_exilis:22.547028,((Campephilus_leucopogon:14.620967,((Picus_viridis:4.240118,Picus_squamatus:4.240118):7.210031,(Dryocopus_pileatus:8.879376,(Colaptes_auratus:4.266676,((Colaptes_chrysoides:2.630113,Colaptes_melanochloros:2.630113):1.263851,Colaptes_campestris:3.893964):0.372713):4.612700):2.570772):3.170819):2.531273,(((Dendrocopos_major:10.440978,Picoides_villosus:10.440978):4.610668,Picoides_tridactylus:15.051645):0.915202,(Sphyrapicus_varius:15.142955,((Melanerpes_formicivorus:4.457490,Melanerpes_candidus:4.457490):6.170326,Melanerpes_lewis:10.627817):4.515137):0.823894):1.185392):5.394787):13.495155):26.923946):3.232876):0.623133,((((Psarisomus_dalhousiae:11.610220,(((Eurylaimus_javanicus:3.422621,Eurylaimus_ochromalus:3.422621):1.158592,Cymbirhynchus_macrorhynchos:4.581214):1.563857,Eurylaimus_steerii:6.145071):5.465149):22.405710,Calyptomena_viridis:34.015930):14.621687,((((Ampelion_rufaxilla:16.177084,((((Rupicola_peruvianus:4.821461,Rupicola_rupicola:4.821461):1.458558,Phoenicircus_carnifex:6.280019):7.145262,Carpornis_cucullata:13.425282):2.367946,(((Haematoderus_militaris:10.931600,(Querula_purpurata:8.196864,Pyroderus_scutatus:8.196864):2.734735):0.461215,(((Procnias_tricarunculatus:9.414615,(Porphyrolaema_porphyrolaema:9.029707,(Phibalura_flavirostris:7.997603,((Xipholena_lamellipennis:0.591114,Xipholena_atropurpurea:0.591114):1.349968,Xipholena_punicea:1.941082):6.056520):1.032104):0.384908):0.503511,((Cotinga_maculata:0.867587,Cotinga_cotinga:0.867587):0.768918,Cotinga_amabilis:1.636505):8.281621):0.096668,(Lipaugus_streptophorus:7.350822,Tijuca_atra:7.350822):2.663971):1.378020):3.091601,Snowornis_subalaris:14.484415):1.308812):0.383856):2.384305,((((Pipreola_whitelyi:4.889757,Pipreola_formosa:4.889757):2.805238,Pipreola_aureopectus:7.694995):2.057111,Pipreola_chlorolepidota:9.752106):3.335263,Ampelioides_tschudii:13.087368):5.474020):4.035158,((((Masius_chrysopterus:5.737552,Ilicura_militaris:5.737552):1.248797,(Antilophia_galeata:3.202026,(Chiroxiphia_caudata:1.190414,Chiroxiphia_pareola:1.190414):2.011612):3.784323):2.829115,(Heterocercus_linteatus:7.032823,(((Lepidothrix_serena:2.448936,Lepidothrix_nattereri:2.448936):0.396856,Lepidothrix_coronata:2.845792):3.559025,(((Pipra_aureola:0.396318,Pipra_fasciicauda:0.396318):3.283998,Pipra_filicauda:3.680316):1.947664,(Machaeropterus_regulus:5.397914,(Pipra_erythrocephala:1.692441,(Pipra_chloromeros:1.327122,Pipra_rubrocapilla:1.327122):0.365319):3.705473):0.230066):0.776837):0.628006):2.782641):2.913208,Neopelma_pallescens:12.728672):9.867874):2.165967,(Iodopleura_isabellae:24.444422,Tyrannus_vociferans:24.444424):0.318090):23.875105):5.348400,(Malurus_melanocephalus:43.067459,((Notiomystis_cincta:36.826569,((Pericrocotus_flammeus:25.953646,(Telophorus_zeylonus:13.009792,Telophorus_sulfureopectus:13.009792):12.943854):1.487281,((Oriolus_oriolus:8.195258,(Oriolus_traillii:6.989850,Oriolus_cruentus:6.989850):1.205408):0.048525,Oriolus_xanthornus:8.243782):19.197145):9.385641):3.548885,(((Parus_caeruleus:15.252967,(Parus_ater:12.840822,(Parus_spilonotus:11.355272,Parus_major:11.355272):1.485549):2.412145):19.988703,((Zosterops_japonicus:17.581715,(Leiothrix_lutea:2.857646,Leiothrix_argentauris:2.857646):14.724072):6.500495,Aegithalos_caudatus:24.082212):11.159459):0.887417,(((((Turdus_merula:23.523529,(((Tarsiger_chrysaeus:13.705705,Ficedula_zanthopygia:13.705706):1.957485,Luscinia_calliope:15.663190):0.861725,Erithacus_rubecula:16.524914):6.998614):7.432285,Tichodroma_muraria:30.955811):2.454863,((Bombycilla_garrulus:9.653581,Bombycilla_japonica:9.653581):1.834253,Bombycilla_cedrorum:11.487834):21.922842):1.898285,(Regulus_satrapa:28.745493,Regulus_regulus:28.745491):6.563469):0.273072,(((((Ploceus_sakalava:6.811094,(Ploceus_nelicourvi:1.525677,Ploceus_philippinus:1.525677):5.285417):0.515195,((Ploceus_cucullatus:3.132012,Ploceus_bicolor:3.132012):0.248500,(Ploceus_velatus:0.162100,Ploceus_capensis:0.162100):3.218411):3.945778):0.415843,((Foudia_madagascariensis:5.210393,(Quelea_cardinalis:3.097845,(Quelea_quelea:0.055369,Quelea_erythrops:0.055369):3.042476):2.112547):1.669460,(Euplectes_afer:4.806812,((Euplectes_orix:1.560882,Euplectes_ardens:1.560882):1.610439,(Euplectes_capensis:2.568965,(Euplectes_macroura:2.218694,Euplectes_axillaris:2.218694):0.350271):0.602356):1.635490):2.073041):0.862279):7.106612,((Amandava_amandava:3.253576,Amandava_subflava:3.253576):4.494726,((Taeniopygia_guttata:4.716433,Neochmia_ruficauda:4.716433):2.997700,(Erythrura_psittacea:0.153354,Erythrura_gouldiae:0.153354):7.560780):0.034168):7.100442):13.960611,(Motacilla_flava:24.511497,((((Euphonia_saturata:7.203069,Euphonia_laniirostris:7.203069):12.248002,((((Mycerobas_melanozanthos:3.673930,(Mycerobas_icterioides:3.517782,Mycerobas_affinis:3.517782):0.156148):5.406305,Mycerobas_carnipes:9.080235):1.469614,(Coccothraustes_abeillei:8.424587,Coccothraustes_vespertinus:8.424588):2.125261):6.104918,(((Bucanetes_githagineus:12.977674,(Pinicola_enucleator:10.075943,(Pyrrhoplectes_epauletta:5.402979,((Pyrrhula_aurantiaca:1.291855,Pyrrhula_pyrrhula:1.291855):2.525573,(Pyrrhula_erythrocephala:0.523456,Pyrrhula_erythaca:0.523456):3.293972):1.585551):4.672964):2.901730):1.045389,((Rhynchostruthus_socotranus:6.015321,Vestiaria_coccinea:6.015321):7.322854,((Uragus_sibiricus:11.683483,Haematospiza_sipahi:11.683483):0.639337,((Carpodacus_pulcherrimus:9.540941,(((Carpodacus_trifasciatus:5.668669,Carpodacus_thura:5.668669):0.867306,Carpodacus_roseus:6.535975):2.481323,Carpodacus_rubicilloides:9.017298):0.523644):2.498074,(Carpodacus_mexicanus:11.735985,Carpodacus_nipalensis:11.735984):0.303031):0.283805):1.015354):0.684889):0.960798,((Rhodopechys_obsoletus:7.524552,(Carduelis_chloris:2.049772,(Carduelis_sinica:1.368462,Carduelis_spinoides:1.368462):0.681310):5.474781):2.191198,(((Serinus_canaria:5.421863,(Serinus_serinus:4.092417,Serinus_pusillus:4.092417):1.329445):1.353505,Serinus_mozambicus:6.775368):0.167475,(((Carduelis_spinus:4.489653,((Carduelis_atrata:1.210468,Carduelis_cucullata:1.210468):2.674944,Carduelis_tristis:3.885412):0.604240):1.189211,Carduelis_cannabina:5.678864):1.093895,(((Loxia_leucoptera:1.493547,Loxia_curvirostra:1.493547):3.281695,(Carduelis_hornemanni:0.136944,Carduelis_flammea:0.136944):4.638298):1.742924,(Carduelis_citrinella:5.596249,Carduelis_carduelis:5.596249):0.921917):0.254593):0.170084):2.772908):5.268110):1.670906):2.796304):1.485142,(Fringilla_coelebs:7.054352,Fringilla_montifringilla:7.054352):13.881860):0.602607,(((Chlorospingus_pileatus:11.728837,(Emberiza_melanocephala:9.115442,Emberiza_citrinella:9.115442):2.613393):0.984815,((Icteria_virens:10.709309,(((Vermivora_ruficapilla:0.598630,Vermivora_virginiae:0.598630):4.847745,Geothlypis_trichas:5.446375):0.069794,(((Dendroica_palmarum:2.464507,Dendroica_coronata:2.464506):0.326657,Setophaga_ruticilla:2.791164):0.202365,Dendroica_petechia:2.993528):2.522640):5.193140):0.763383,(((Agelaius_phoeniceus:9.343426,(((((Icterus_croconotus:3.022639,Icterus_prosthemelas:3.022639):0.104674,Icterus_dominicensis:3.127313):0.405294,Icterus_cucullatus:3.532607):2.028027,((Icterus_pectoralis:4.183347,Icterus_icterus:4.183347):0.498389,Icterus_mesomelas:4.681736):0.878898):0.898456,(((Icterus_galbula:1.709712,(Icterus_pustulatus:1.359061,Icterus_bullockii:1.359061):0.350652):0.227921,(Icterus_gularis:0.944301,Icterus_nigrogularis:0.944301):0.993332):2.492412,Icterus_graduacauda:4.430046):2.029045):2.884336):0.607475,((((Cacicus_uropygialis:3.670679,Cacicus_cela:3.670678):1.000500,(Cacicus_leucoramphus:3.760231,Cacicus_haemorrhous:3.760231):0.910947):1.299645,Cacicus_melanicterus:5.970823):0.047678,(Psarocolius_montezuma:4.291762,Psarocolius_wagleri:4.291762):1.726738):3.932400):0.269628,(((Sturnella_militaris:2.666829,Sturnella_bellicosa:2.666829):5.223671,((Sturnella_neglecta:2.336052,Sturnella_magna:2.336052):0.910047,Sturnella_superciliaris:3.246099):4.644401):1.023862,Xanthocephalus_xanthocephalus:8.914361):1.306167):1.252163):1.240959):3.262344,((((Paroaria_coronata:8.383922,Coereba_flaveola:8.383922):3.282675,Nesospiza_acunhae:11.666597):0.029571,(Ramphocelus_dimidiatus:10.039500,Sicalis_flaveola:10.039501):1.656667):2.350902,(Pheucticus_ludovicianus:11.880032,(((Piranga_flava:4.316154,(Piranga_ludoviciana:2.118162,Piranga_olivacea:2.118162):2.197992):1.311034,Piranga_rubra:5.627188):4.557800,(Cardinalis_sinuatus:4.198053,Cardinalis_cardinalis:4.198053):5.986935):1.695043):2.167039):1.928924):5.562826):2.972677):4.297857):6.772679):0.547054):4.246365):2.692008):10.918558):12.836123):3.010811):0.603533):10.701365):2.392564;
	TREE tree_372 = (((Alectoris_rufa:15.973298,(((Tetrao_urogallus:11.006997,Meleagris_gallopavo:11.006997):1.921118,(Phasianus_colchicus:12.049385,Perdix_perdix:12.049384):0.878730):2.706329,Gallus_gallus:15.634445):0.338854):53.414497,(Anser_anser:21.497139,Anas_platyrhynchos:21.497141):47.890648):20.458273,(((((Ciconia_ciconia:60.912628,((Platalea_ajaja:53.198414,Eudocimus_ruber:53.198410):5.156373,Fregata_minor:58.354786):2.557846):10.253761,Phaethon_rubricauda:71.166389):0.416360,(((Phoenicopterus_roseus:6.105110,Phoenicopterus_chilensis:6.105110):6.519724,((Phoenicoparrus_andinus:4.900663,Phoenicoparrus_jamesi:4.900663):0.859815,Phoenicopterus_ruber:5.760478):6.864356):8.805880,Phoeniconaias_minor:21.430714):50.152039):0.291649,(Ptilinopus_magnificus:18.357437,((Ptilinopus_solomonensis:9.425503,Ptilinopus_pulchellus:9.425504):3.660718,Ptilinopus_jambu:13.086222):5.271217):53.516960):7.932148,((Sterna_elegans:20.717663,((Larus_michahellis:1.679563,Larus_delawarensis:1.679563):2.286403,Larus_pipixcan:3.965966):16.751699):58.630249,((((Apaloderma_narina:27.384216,Trogon_mesurus:27.384218):42.107273,(((Ramphastos_toco:7.695848,Ramphastos_tucanus:7.695848):8.592691,(Selenidera_piperivora:12.629798,Pteroglossus_aracari:12.629798):3.658741):16.639784,(Picumnus_exilis:18.886757,((Campephilus_leucopogon:13.648830,((Picus_viridis:8.683018,Picus_squamatus:8.683018):1.255390,(((Colaptes_campestris:3.716590,Colaptes_melanochloros:3.716590):1.149404,(Colaptes_auratus:0.936076,Colaptes_chrysoides:0.936076):3.929919):3.737469,Dryocopus_pileatus:8.603463):1.334944):3.710423):1.551143,(((Picoides_villosus:8.510674,Dendrocopos_major:8.510674):3.171496,Picoides_tridactylus:11.682169):1.841094,(Sphyrapicus_varius:11.403702,((Melanerpes_candidus:6.936519,Melanerpes_formicivorus:6.936519):0.845318,Melanerpes_lewis:7.781837):3.621865):2.119562):1.676709):3.686783):14.041567):36.563164):5.255475,Neophron_percnopterus:74.746964):3.311535,(((((((Eurylaimus_javanicus:1.394216,Eurylaimus_ochromalus:1.394216):6.975222,Cymbirhynchus_macrorhynchos:8.369437):4.513229,Eurylaimus_steerii:12.882667):3.196749,Psarisomus_dalhousiae:16.079416):24.134621,Calyptomena_viridis:40.214039):18.879269,((Iodopleura_isabellae:29.290154,Tyrannus_vociferans:29.290154):3.225006,((((Snowornis_subalaris:20.957203,((((Tijuca_atra:9.634615,(Phibalura_flavirostris:6.370735,Lipaugus_streptophorus:6.370735):3.263879):5.187785,((Cotinga_cotinga:14.164198,Cotinga_maculata:14.164198):0.547972,Cotinga_amabilis:14.712170):0.110230):0.632190,(Procnias_tricarunculatus:14.935530,(Porphyrolaema_porphyrolaema:14.481327,((Xipholena_lamellipennis:0.229504,Xipholena_punicea:0.229504):0.445962,Xipholena_atropurpurea:0.675466):13.805860):0.454203):0.519060):0.913072,(Haematoderus_militaris:14.845051,(Pyroderus_scutatus:9.191138,Querula_purpurata:9.191138):5.653912):1.522611):4.589542):2.149662,(Carpornis_cucullata:22.659378,(Ampelion_rufaxilla:22.532476,(Phoenicircus_carnifex:6.686815,(Rupicola_rupicola:5.549825,Rupicola_peruvianus:5.549825):1.136990):15.845660):0.126902):0.447487):1.637802,(((Pipreola_chlorolepidota:1.080371,Pipreola_formosa:1.080371):15.018714,(Pipreola_whitelyi:7.413257,Pipreola_aureopectus:7.413257):8.685828):2.312287,Ampelioides_tschudii:18.411373):6.333295):5.213470,((((Masius_chrysopterus:9.515680,Ilicura_militaris:9.515681):1.193138,((Chiroxiphia_caudata:2.427854,Chiroxiphia_pareola:2.427854):2.167728,Antilophia_galeata:4.595582):6.113236):3.674535,((((Pipra_fasciicauda:0.683822,(Pipra_aureola:0.474029,Pipra_filicauda:0.474029):0.209793):6.809768,((Pipra_erythrocephala:2.835172,Pipra_rubrocapilla:2.835172):3.809991,(Machaeropterus_regulus:1.628926,Pipra_chloromeros:1.628926):5.016237):0.848427):1.311536,((Lepidothrix_nattereri:1.600568,Lepidothrix_coronata:1.600568):2.738313,Lepidothrix_serena:4.338881):4.466244):0.831191,Heterocercus_linteatus:9.636316):4.747037):2.380452,Neopelma_pallescens:16.763805):13.194332):2.557020):26.578148):6.373480,(Malurus_melanocephalus:54.233078,((Notiomystis_cincta:46.482521,(((Oriolus_xanthornus:14.582585,Oriolus_oriolus:14.582585):2.157005,(Oriolus_cruentus:15.371937,Oriolus_traillii:15.371937):1.367654):22.146709,(Pericrocotus_flammeus:36.344208,(Telophorus_sulfureopectus:20.468819,Telophorus_zeylonus:20.468817):15.875389):2.542097):7.596216):3.697690,(((Parus_caeruleus:18.835913,(Parus_ater:15.142727,(Parus_major:14.044029,Parus_spilonotus:14.044030):1.098698):3.693185):23.319712,(((Leiothrix_lutea:2.355642,Leiothrix_argentauris:2.355642):13.992190,Zosterops_japonicus:16.347834):17.480427,Aegithalos_caudatus:33.828259):8.327367):2.462794,((((Tichodroma_muraria:38.733212,(Turdus_merula:34.411701,(((Ficedula_zanthopygia:19.487562,Tarsiger_chrysaeus:19.487562):1.437801,Luscinia_calliope:20.925364):2.339604,Erithacus_rubecula:23.264967):11.146733):4.321510):1.638433,((Bombycilla_garrulus:5.608315,Bombycilla_japonica:5.608315):5.854841,Bombycilla_cedrorum:11.463157):28.908489):1.860798,(Regulus_regulus:36.481178,Regulus_satrapa:36.481178):5.751266):1.639815,(((((((Ploceus_bicolor:5.059980,(Ploceus_velatus:0.497691,Ploceus_capensis:0.497691):4.562289):1.609218,Ploceus_cucullatus:6.669199):4.152138,Ploceus_nelicourvi:10.821337):1.395262,(Ploceus_sakalava:7.029139,Ploceus_philippinus:7.029140):5.187459):1.151162,((((Euplectes_ardens:3.233479,Euplectes_orix:3.233479):2.383819,((Euplectes_macroura:3.434594,Euplectes_axillaris:3.434594):1.119408,Euplectes_capensis:4.554003):1.063296):1.429079,Euplectes_afer:7.046378):4.697622,((Quelea_quelea:4.873537,(Quelea_erythrops:4.076038,Quelea_cardinalis:4.076038):0.797499):4.219848,Foudia_madagascariensis:9.093385):2.650615):1.623760):12.936781,((Erythrura_gouldiae:9.409090,Erythrura_psittacea:9.409090):5.249650,((Taeniopygia_guttata:9.369591,Neochmia_ruficauda:9.369591):4.988365,(Amandava_amandava:8.842349,Amandava_subflava:8.842349):5.515606):0.300784):11.645802):9.551053,(Motacilla_flava:31.499958,((((((Coccothraustes_vespertinus:4.561574,Coccothraustes_abeillei:4.561574):10.818781,((Mycerobas_icterioides:2.298969,Mycerobas_carnipes:2.298969):8.370091,(Mycerobas_affinis:1.455113,Mycerobas_melanozanthos:1.455113):9.213947):4.711295):4.469860,(((((Carduelis_spinoides:1.927209,Carduelis_sinica:1.927209):0.061036,Carduelis_chloris:1.988246):5.630954,Rhodopechys_obsoletus:7.619199):3.823110,((((((Serinus_serinus:4.772673,Serinus_pusillus:4.772673):3.223046,Serinus_canaria:7.995718):0.428153,Serinus_mozambicus:8.423871):0.169553,(Carduelis_cannabina:7.331424,(Carduelis_spinus:6.166805,((Carduelis_cucullata:1.707235,Carduelis_atrata:1.707235):3.592679,Carduelis_tristis:5.299914):0.866891):1.164619):1.262000):0.406196,(Carduelis_carduelis:8.750499,Carduelis_citrinella:8.750499):0.249122):0.391689,((Loxia_curvirostra:1.367568,Loxia_leucoptera:1.367568):5.487423,(Carduelis_hornemanni:0.578236,Carduelis_flammea:0.578236):6.276756):2.536319):2.050999):6.933506,((Bucanetes_githagineus:16.068867,((((Pyrrhula_pyrrhula:0.316758,Pyrrhula_aurantiaca:0.316758):2.207457,(Pyrrhula_erythrocephala:0.972049,Pyrrhula_erythaca:0.972049):1.552166):6.177553,Pyrrhoplectes_epauletta:8.701768):3.667535,Pinicola_enucleator:12.369303):3.699563):2.048148,(Vestiaria_coccinea:16.899672,(((Haematospiza_sipahi:4.587416,Rhynchostruthus_socotranus:4.587416):6.215475,Uragus_sibiricus:10.802890):4.938358,((Carpodacus_rubicilloides:11.853936,(Carpodacus_roseus:8.785781,(Carpodacus_thura:5.251627,(Carpodacus_trifasciatus:4.523739,Carpodacus_pulcherrimus:4.523739):0.727888):3.534154):3.068154):3.699188,(Carpodacus_mexicanus:14.595522,Carpodacus_nipalensis:14.595522):0.957602):0.188124):1.158424):1.217343):0.258801):1.474399):4.700706,(Euphonia_laniirostris:13.006714,Euphonia_saturata:13.006714):11.544207):1.581475,(Fringilla_coelebs:7.480048,Fringilla_montifringilla:7.480048):18.652348):2.000256,(((Chlorospingus_pileatus:18.468456,(Emberiza_citrinella:13.402893,Emberiza_melanocephala:13.402893):5.065565):1.543927,((Icteria_virens:15.625626,(((Vermivora_ruficapilla:1.031446,Vermivora_virginiae:1.031446):6.884066,Geothlypis_trichas:7.915511):0.142278,((Setophaga_ruticilla:3.993195,(Dendroica_coronata:3.583076,Dendroica_palmarum:3.583076):0.410119):0.258240,Dendroica_petechia:4.251435):3.806354):7.567837):1.109213,((Agelaius_phoeniceus:13.190699,(((((Icterus_nigrogularis:1.655920,Icterus_gularis:1.655920):1.399741,((Icterus_pustulatus:2.038207,Icterus_bullockii:2.038207):0.744605,Icterus_galbula:2.782812):0.272849):3.249523,Icterus_graduacauda:6.305184):1.711963,(((Icterus_dominicensis:4.026015,Icterus_prosthemelas:4.026014):0.246098,Icterus_cucullatus:4.272112):2.930623,(Icterus_mesomelas:5.853178,(Icterus_icterus:5.247075,(Icterus_croconotus:3.581110,Icterus_pectoralis:3.581110):1.665965):0.606103):1.349558):0.814412):4.628125,((((Cacicus_haemorrhous:4.849627,Cacicus_leucoramphus:4.849627):0.840619,(Cacicus_uropygialis:4.982826,Cacicus_cela:4.982826):0.707421):2.072793,Cacicus_melanicterus:7.763040):0.154292,(Psarocolius_montezuma:5.087745,Psarocolius_wagleri:5.087745):2.829587):4.727941):0.545427):0.518288,(((Sturnella_superciliaris:4.867412,(Sturnella_magna:2.480939,Sturnella_neglecta:2.480939):2.386472):6.762519,(Sturnella_bellicosa:3.818586,Sturnella_militaris:3.818586):7.811346):1.360942,Xanthocephalus_xanthocephalus:12.990873):0.718115):3.025851):3.277545):1.843000,((((((Piranga_olivacea:2.657714,Piranga_ludoviciana:2.657714):5.088781,Piranga_flava:7.746495):0.746276,Piranga_rubra:8.492771):8.001955,(Cardinalis_sinuatus:6.528959,Cardinalis_cardinalis:6.528959):9.965768):2.248022,Pheucticus_ludovicianus:18.742748):0.578310,((Nesospiza_acunhae:14.391640,(Paroaria_coronata:11.668390,Coereba_flaveola:11.668389):2.723250):1.413633,(Sicalis_flaveola:14.403303,Ramphocelus_dimidiatus:14.403304):1.401969):3.515785):2.534326):6.277267):3.367308):4.355634):8.016665):0.746162):5.561790):4.052867):11.233709):12.591711):1.289416):0.458636):10.039515):18.600197;
	TREE tree_5787 = (((((Meleagris_gallopavo:9.585386,Tetrao_urogallus:9.585386):1.564867,(Phasianus_colchicus:9.373178,Perdix_perdix:9.373178):1.777075):2.066685,(Gallus_gallus:13.059966,Alectoris_rufa:13.059967):0.156972):57.176414,(Anser_anser:27.485874,Anas_platyrhynchos:27.485878):42.907482):24.091871,((((Larus_pipixcan:3.271280,(Larus_delawarensis:0.931974,Larus_michahellis:0.931974):2.339306):13.124771,Sterna_elegans:16.396051):59.640873,((((Trogon_mesurus:27.641947,Apaloderma_narina:27.641949):41.272018,(((Ramphastos_tucanus:4.695452,Ramphastos_toco:4.695452):6.896775,(Pteroglossus_aracari:9.329034,Selenidera_piperivora:9.329033):2.263194):22.167393,(Picumnus_exilis:19.598495,((Campephilus_leucopogon:11.979136,((Dryocopus_pileatus:7.759537,(((Colaptes_campestris:0.863419,Colaptes_chrysoides:0.863419):2.026851,Colaptes_melanochloros:2.890270):1.032080,Colaptes_auratus:3.922349):3.837187):1.759312,(Picus_squamatus:3.375490,Picus_viridis:3.375490):6.143359):2.460287):1.093504,((Picoides_tridactylus:11.062148,(Picoides_villosus:8.731831,Dendrocopos_major:8.731831):2.330317):1.059280,(Sphyrapicus_varius:11.581226,((Melanerpes_candidus:6.463743,Melanerpes_formicivorus:6.463743):2.816629,Melanerpes_lewis:9.280372):2.300855):0.540200):0.951213):6.525858):14.161123):35.154350):5.868327,Neophron_percnopterus:74.782288):0.363726,((((Psarisomus_dalhousiae:13.976739,((Cymbirhynchus_macrorhynchos:7.088012,(Eurylaimus_javanicus:2.427830,Eurylaimus_ochromalus:2.427830):4.660182):1.888987,Eurylaimus_steerii:8.976998):4.999740):20.328003,Calyptomena_viridis:34.304741):15.217328,((Iodopleura_isabellae:29.025301,Tyrannus_vociferans:29.025303):0.519501,(((((((((Pipra_erythrocephala:1.673834,Pipra_rubrocapilla:1.673834):3.916652,Pipra_chloromeros:5.590486):0.611888,Machaeropterus_regulus:6.202374):1.868023,(Pipra_filicauda:2.839868,(Pipra_aureola:0.824391,Pipra_fasciicauda:0.824391):2.015477):5.230529):0.591450,Heterocercus_linteatus:8.661847):0.588061,(Lepidothrix_serena:3.704967,(Lepidothrix_nattereri:3.303097,Lepidothrix_coronata:3.303097):0.401870):5.544942):2.511494,((Masius_chrysopterus:7.531899,Ilicura_militaris:7.531899):1.769216,(Antilophia_galeata:3.797322,(Chiroxiphia_pareola:3.274391,Chiroxiphia_caudata:3.274391):0.522931):5.503793):2.460289):2.906324,Neopelma_pallescens:14.667727):12.602837,((((Carpornis_cucullata:16.434307,((Rupicola_peruvianus:4.545499,Rupicola_rupicola:4.545499):2.888618,Phoenicircus_carnifex:7.434117):9.000192):4.665173,(Snowornis_subalaris:19.154617,((((Procnias_tricarunculatus:14.765281,(Porphyrolaema_porphyrolaema:12.871627,(Xipholena_atropurpurea:5.309131,(Xipholena_punicea:4.447554,Xipholena_lamellipennis:4.447554):0.861577):7.562497):1.893654):0.560206,((Cotinga_maculata:1.113304,Cotinga_cotinga:1.113304):11.994397,Cotinga_amabilis:13.107701):2.217786):0.703031,(Tijuca_atra:7.779047,(Lipaugus_streptophorus:7.427918,Phibalura_flavirostris:7.427918):0.351128):8.249471):0.856608,(Haematoderus_militaris:14.265136,(Pyroderus_scutatus:11.974128,Querula_purpurata:11.974128):2.291008):2.619989):2.269492):1.944864):1.308721,Ampelion_rufaxilla:22.408203):0.925656,(((Pipreola_chlorolepidota:14.462521,Pipreola_formosa:14.462521):2.057408,(Pipreola_aureopectus:9.634884,Pipreola_whitelyi:9.634884):6.885045):0.734924,Ampelioides_tschudii:17.254852):6.079006):3.936705):2.274240):19.977266):12.284236,(Malurus_melanocephalus:48.948605,((Notiomystis_cincta:40.857014,(((Oriolus_oriolus:11.340932,Oriolus_xanthornus:11.340932):1.416090,(Oriolus_cruentus:11.353724,Oriolus_traillii:11.353724):1.403298):25.061670,((Telophorus_sulfureopectus:18.606350,Telophorus_zeylonus:18.606350):16.036314,Pericrocotus_flammeus:34.642662):3.176027):3.038322):5.685167,(((Parus_caeruleus:20.848282,((Parus_spilonotus:14.614784,Parus_major:14.614784):3.423951,Parus_ater:18.038736):2.809545):19.090868,(Aegithalos_caudatus:28.366354,(Zosterops_japonicus:13.736002,(Leiothrix_lutea:2.473924,Leiothrix_argentauris:2.473924):11.262078):14.630353):11.572794):1.411260,(((Regulus_satrapa:38.371513,Regulus_regulus:38.371513):1.490281,(((Turdus_merula:27.523739,((Luscinia_calliope:17.525620,(Tarsiger_chrysaeus:16.925350,Ficedula_zanthopygia:16.925352):0.600269):1.345242,Erithacus_rubecula:18.870861):8.652877):7.788857,Tichodroma_muraria:35.312599):2.841714,((Bombycilla_garrulus:11.367800,Bombycilla_japonica:11.367800):2.982038,Bombycilla_cedrorum:14.349837):23.804476):1.707482):0.344638,((Motacilla_flava:27.444483,((((Euphonia_saturata:6.456476,Euphonia_laniirostris:6.456476):16.280420,(((Coccothraustes_vespertinus:14.325615,Coccothraustes_abeillei:14.325616):1.382934,(Mycerobas_affinis:12.245301,((Mycerobas_carnipes:0.879574,Mycerobas_melanozanthos:0.879574):10.542265,Mycerobas_icterioides:11.421839):0.823463):3.463248):4.808291,((((((Loxia_leucoptera:0.996380,Loxia_curvirostra:0.996380):2.420094,(Carduelis_hornemanni:0.885543,Carduelis_flammea:0.885543):2.530930):3.927139,(Carduelis_carduelis:6.280100,Carduelis_citrinella:6.280100):1.063513):2.005686,((((Carduelis_tristis:4.281444,(Carduelis_atrata:1.300009,Carduelis_cucullata:1.300009):2.981435):0.529963,Carduelis_spinus:4.811406):1.964073,Carduelis_cannabina:6.775479):1.656257,(Serinus_mozambicus:8.305836,(Serinus_canaria:5.824857,(Serinus_serinus:4.393729,Serinus_pusillus:4.393728):1.431128):2.480979):0.125901):0.917562):1.386712,(((Carduelis_sinica:1.349045,Carduelis_spinoides:1.349045):0.479044,Carduelis_chloris:1.828090):4.954342,Rhodopechys_obsoletus:6.782432):3.953579):5.444857,((Pinicola_enucleator:11.991564,(Pyrrhoplectes_epauletta:8.111757,(Pyrrhula_aurantiaca:6.407327,(Pyrrhula_erythaca:3.461363,(Pyrrhula_erythrocephala:3.258212,Pyrrhula_pyrrhula:3.258212):0.203151):2.945964):1.704430):3.879806):3.143238,((Bucanetes_githagineus:13.063528,Vestiaria_coccinea:13.063528):1.327954,((Uragus_sibiricus:13.567534,Haematospiza_sipahi:13.567534):0.341559,(((Carpodacus_nipalensis:7.151493,Rhynchostruthus_socotranus:7.151493):5.566025,Carpodacus_mexicanus:12.717518):0.809248,((Carpodacus_roseus:5.449025,(Carpodacus_pulcherrimus:4.693609,(Carpodacus_thura:4.400572,Carpodacus_trifasciatus:4.400572):0.293037):0.755415):1.367273,Carpodacus_rubicilloides:6.816298):6.710468):0.382327):0.482389):0.743318):1.046067):4.335974):2.220055):1.721802,(Fringilla_coelebs:6.456295,Fringilla_montifringilla:6.456295):18.002403):0.162934,((((Ramphocelus_dimidiatus:8.108023,Sicalis_flaveola:8.108023):2.248293,(Nesospiza_acunhae:9.887211,(Paroaria_coronata:8.158283,Coereba_flaveola:8.158282):1.728928):0.469106):7.108869,(Pheucticus_ludovicianus:16.480488,((Piranga_rubra:7.464209,(Piranga_flava:6.413165,(Piranga_olivacea:3.279159,Piranga_ludoviciana:3.279159):3.134007):1.051044):7.040836,(Cardinalis_sinuatus:6.785400,Cardinalis_cardinalis:6.785400):7.719646):1.975443):0.984697):3.044250,((Icteria_virens:16.677889,(((Setophaga_ruticilla:5.111751,(Dendroica_coronata:4.566524,Dendroica_palmarum:4.566523):0.545228):0.085324,Dendroica_petechia:5.197075):3.972392,(Geothlypis_trichas:8.949033,(Vermivora_ruficapilla:1.149319,Vermivora_virginiae:1.149319):7.799714):0.220435):7.508422):0.821815,(((((((Icterus_pectoralis:4.535681,Icterus_icterus:4.535682):0.234302,Icterus_mesomelas:4.769983):1.856599,(Icterus_prosthemelas:3.775420,((Icterus_croconotus:3.325518,Icterus_dominicensis:3.325518):0.337443,Icterus_cucullatus:3.662961):0.112459):2.851162):0.991225,(((Icterus_nigrogularis:1.719712,Icterus_gularis:1.719712):0.645600,((Icterus_pustulatus:1.552734,Icterus_bullockii:1.552734):0.629673,Icterus_galbula:2.182407):0.182905):2.380855,Icterus_graduacauda:4.746166):2.871640):3.880521,(((Cacicus_melanicterus:6.085959,((Cacicus_uropygialis:4.198027,Cacicus_cela:4.198027):0.897377,(Cacicus_haemorrhous:4.571360,Cacicus_leucoramphus:4.571360):0.524043):0.990556):0.500852,(Psarocolius_wagleri:4.735585,Psarocolius_montezuma:4.735585):1.851227):4.687893,Agelaius_phoeniceus:11.274704):0.223624):0.751689,(((Sturnella_superciliaris:3.271268,(Sturnella_neglecta:2.321721,Sturnella_magna:2.321721):0.949547):4.690594,(Sturnella_bellicosa:3.412239,Sturnella_militaris:3.412239):4.549623):3.122600,Xanthocephalus_xanthocephalus:11.084462):1.165555):0.000123,(Chlorospingus_pileatus:12.250017,(Emberiza_melanocephala:10.602966,Emberiza_citrinella:10.602967):1.647051):0.000123):5.249565):3.009731):4.112197):2.822849):2.930179,((((Ploceus_bicolor:5.150233,(Ploceus_cucullatus:5.121831,(Ploceus_capensis:0.195724,Ploceus_velatus:0.195724):4.926106):0.028402):5.138853,((Ploceus_philippinus:2.037228,Ploceus_sakalava:2.037228):6.716203,Ploceus_nelicourvi:8.753429):1.535656):0.530878,((((Quelea_erythrops:0.813123,Quelea_cardinalis:0.813123):3.575666,Quelea_quelea:4.388789):2.246653,Foudia_madagascariensis:6.635442):1.627805,(Euplectes_afer:6.072914,((Euplectes_ardens:2.633771,Euplectes_orix:2.633771):2.186453,(Euplectes_capensis:4.061127,(Euplectes_axillaris:3.656186,Euplectes_macroura:3.656186):0.404941):0.759097):1.252690):2.190333):2.556718):9.280861,(((Taeniopygia_guttata:7.156219,Neochmia_ruficauda:7.156219):4.489933,(Erythrura_gouldiae:7.485826,Erythrura_psittacea:7.485826):4.160326):2.162060,(Amandava_subflava:7.571312,Amandava_amandava:7.571312):6.236899):6.292614):10.273834):9.831772):1.143978):5.191770):2.406426):12.857700):13.339715):0.890902):1.041635,((((((Phoenicoparrus_andinus:3.927563,Phoenicoparrus_jamesi:3.927563):9.371796,Phoenicopterus_ruber:13.299359):0.722590,(Phoenicopterus_roseus:13.275525,Phoenicopterus_chilensis:13.275525):0.746424):14.717729,Phoeniconaias_minor:28.739677):43.732590,(Phaethon_rubricauda:70.365677,(Ciconia_ciconia:63.464500,((Eudocimus_ruber:57.042099,Platalea_ajaja:57.042099):6.038136,Fregata_minor:63.080238):0.384265):6.901179):2.106589):0.323561,(Ptilinopus_magnificus:17.147072,((Ptilinopus_jambu:6.047905,Ptilinopus_pulchellus:6.047904):3.726923,Ptilinopus_solomonensis:9.774828):7.372243):55.648758):4.282726):17.406668):5.283488;
	TREE tree_7406 = (((Alectoris_rufa:23.741489,(((Meleagris_gallopavo:15.630340,Tetrao_urogallus:15.630339):1.787445,(Phasianus_colchicus:14.901020,Perdix_perdix:14.901021):2.516763):5.602523,Gallus_gallus:23.020306):0.721183):40.742367,(Anser_anser:15.159892,Anas_platyrhynchos:15.159892):49.323963):25.293005,((((Ciconia_ciconia:61.103622,((Eudocimus_ruber:54.569855,Platalea_ajaja:54.569855):3.812765,Fregata_minor:58.382618):2.720999):6.343952,(((((Phoenicopterus_ruber:7.120288,(Phoenicoparrus_andinus:5.457496,Phoenicoparrus_jamesi:5.457496):1.662792):0.692712,Phoenicopterus_roseus:7.813000):1.609842,Phoenicopterus_chilensis:9.422842):14.283107,Phoeniconaias_minor:23.705948):43.215633,(Ptilinopus_magnificus:15.701094,((Ptilinopus_solomonensis:9.224544,Ptilinopus_pulchellus:9.224544):3.636327,Ptilinopus_jambu:12.860870):2.840224):51.220490):0.525988):0.855388,Phaethon_rubricauda:68.302963):3.975986,((Sterna_elegans:17.824970,(Larus_pipixcan:3.874078,(Larus_delawarensis:1.953716,Larus_michahellis:1.953716):1.920362):13.950893):54.159454,((((((((Eurylaimus_ochromalus:4.137644,Eurylaimus_javanicus:4.137644):4.577201,Cymbirhynchus_macrorhynchos:8.714846):2.984212,Eurylaimus_steerii:11.699058):5.279393,Psarisomus_dalhousiae:16.978451):24.190187,Calyptomena_viridis:41.168636):12.059297,((Tyrannus_vociferans:34.590229,Iodopleura_isabellae:34.590229):0.942114,((((((((Pipra_fasciicauda:0.491728,Pipra_aureola:0.491728):2.376397,Pipra_filicauda:2.868125):4.779956,(Machaeropterus_regulus:6.804910,(Pipra_rubrocapilla:1.353329,(Pipra_erythrocephala:0.429527,Pipra_chloromeros:0.429527):0.923802):5.451580):0.843171):1.348117,(Lepidothrix_serena:4.776643,(Lepidothrix_nattereri:2.014122,Lepidothrix_coronata:2.014122):2.762521):4.219556):1.175683,Heterocercus_linteatus:10.171881):3.014544,((Masius_chrysopterus:8.708893,Ilicura_militaris:8.708894):1.299769,((Chiroxiphia_pareola:4.388595,Chiroxiphia_caudata:4.388595):0.598024,Antilophia_galeata:4.986619):5.022044):3.177762):4.178578,Neopelma_pallescens:17.365004):11.952331,((((((Rupicola_peruvianus:2.942087,Rupicola_rupicola:2.942087):5.382928,Phoenicircus_carnifex:8.325016):11.268792,Carpornis_cucullata:19.593807):1.843123,(Snowornis_subalaris:19.928551,((Haematoderus_militaris:13.543296,(Querula_purpurata:10.887268,Pyroderus_scutatus:10.887268):2.656028):3.527407,(((Lipaugus_streptophorus:10.312391,Tijuca_atra:10.312391):5.796085,(((((Xipholena_punicea:1.133315,Xipholena_atropurpurea:1.133315):1.775589,Xipholena_lamellipennis:2.908903):10.370436,Phibalura_flavirostris:13.279340):1.116689,Porphyrolaema_porphyrolaema:14.396029):1.393278,Procnias_tricarunculatus:15.789307):0.319170):0.442272,(Cotinga_maculata:11.651345,(Cotinga_amabilis:9.391676,Cotinga_cotinga:9.391676):2.259670):4.899404):0.519953):2.857848):1.508381):0.463954,Ampelion_rufaxilla:21.900885):0.663571,(((Pipreola_whitelyi:4.579653,Pipreola_aureopectus:4.579653):7.161942,(Pipreola_chlorolepidota:8.473481,Pipreola_formosa:8.473480):3.268115):2.198970,Ampelioides_tschudii:13.940566):8.623891):6.752877):6.215008):17.695593):6.724635,(Malurus_melanocephalus:45.921093,((Notiomystis_cincta:40.325573,(((Oriolus_traillii:9.330441,Oriolus_cruentus:9.330441):0.038624,(Oriolus_oriolus:8.992134,Oriolus_xanthornus:8.992135):0.376930):22.213610,(Pericrocotus_flammeus:28.649769,(Telophorus_sulfureopectus:16.927483,Telophorus_zeylonus:16.927485):11.722282):2.932906):8.742898):2.124060,(((Parus_caeruleus:15.257024,((Parus_spilonotus:12.907787,Parus_major:12.907787):0.647515,Parus_ater:13.555304):1.701720):21.889919,(Aegithalos_caudatus:26.225986,(Zosterops_japonicus:18.123016,(Leiothrix_lutea:2.529608,Leiothrix_argentauris:2.529608):15.593408):8.102972):10.920955):1.100383,(((Regulus_satrapa:33.704746,Regulus_regulus:33.704746):2.439320,(((Bombycilla_japonica:9.805416,Bombycilla_garrulus:9.805416):2.353835,Bombycilla_cedrorum:12.159251):22.777637,(Tichodroma_muraria:33.113926,(Turdus_merula:20.647457,(((Tarsiger_chrysaeus:12.123442,Ficedula_zanthopygia:12.123441):0.838243,Luscinia_calliope:12.961683):0.589890,Erithacus_rubecula:13.551573):7.095882):12.466466):1.822967):1.207178):0.564796,((((((Quelea_quelea:3.911480,(Quelea_erythrops:1.587424,Quelea_cardinalis:1.587424):2.324056):3.567242,Foudia_madagascariensis:7.478723):2.068245,(Euplectes_afer:6.886807,((Euplectes_ardens:3.850832,Euplectes_orix:3.850832):1.665467,(Euplectes_capensis:4.755425,(Euplectes_axillaris:3.386165,Euplectes_macroura:3.386165):1.369261):0.760873):1.370509):2.660160):2.347543,(((Ploceus_bicolor:4.407365,(Ploceus_nelicourvi:2.608155,(Ploceus_velatus:0.063644,Ploceus_capensis:0.063644):2.544510):1.799210):2.394069,Ploceus_cucullatus:6.801434):4.394754,(Ploceus_philippinus:8.644297,Ploceus_sakalava:8.644296):2.551892):0.698322):7.480228,(((Taeniopygia_guttata:7.156762,Neochmia_ruficauda:7.156761):4.427706,(Erythrura_psittacea:2.907358,Erythrura_gouldiae:2.907358):8.677110):2.150395,(Amandava_subflava:6.947973,Amandava_amandava:6.947973):6.786890):5.639875):10.281816,(Motacilla_flava:26.202766,((((((Coccothraustes_vespertinus:5.823187,Coccothraustes_abeillei:5.823187):10.389078,((Mycerobas_icterioides:3.957982,Mycerobas_affinis:3.957982):5.914464,(Mycerobas_melanozanthos:2.752491,Mycerobas_carnipes:2.752491):7.119956):6.339820):3.721333,(((Pyrrhoplectes_epauletta:8.659464,(((Pyrrhula_erythaca:0.236475,Pyrrhula_erythrocephala:0.236475):3.261134,Pyrrhula_pyrrhula:3.497609):4.429389,Pyrrhula_aurantiaca:7.926998):0.732467):2.412656,Pinicola_enucleator:11.072120):5.147550,(((Rhodopechys_obsoletus:5.256192,((Carduelis_sinica:0.979599,Carduelis_spinoides:0.979599):0.937829,Carduelis_chloris:1.917427):3.338765):4.222985,((((Carduelis_carduelis:5.277823,Carduelis_citrinella:5.277823):0.500512,Rhynchostruthus_socotranus:5.778336):1.441226,((Carduelis_hornemanni:0.352567,Carduelis_flammea:0.352567):4.166083,(Loxia_leucoptera:0.877920,Loxia_curvirostra:0.877920):3.640730):2.700911):0.414664,((Carduelis_cannabina:5.752682,(Carduelis_spinus:4.485714,((Carduelis_atrata:1.363445,Carduelis_cucullata:1.363445):2.792511,Carduelis_tristis:4.155956):0.329758):1.266968):1.598968,(Serinus_mozambicus:6.904848,(Serinus_canaria:5.654556,(Serinus_serinus:4.416134,Serinus_pusillus:4.416134):1.238423):1.250291):0.446802):0.282576):1.844952):5.889463,((Bucanetes_githagineus:12.092582,Vestiaria_coccinea:12.092581):2.556101,(Uragus_sibiricus:13.626390,(Haematospiza_sipahi:13.313269,(((Carpodacus_pulcherrimus:7.542635,(Carpodacus_roseus:6.023162,(Carpodacus_thura:4.692685,Carpodacus_trifasciatus:4.692685):1.330477):1.519474):0.935044,Carpodacus_rubicilloides:8.477679):4.710501,(Carpodacus_mexicanus:12.344822,Carpodacus_nipalensis:12.344821):0.843359):0.125088):0.313122):1.022292):0.719959):0.851028):3.713929):2.267395,(Euphonia_laniirostris:11.500953,Euphonia_saturata:11.500955):10.700040):0.540551,(Fringilla_coelebs:8.364009,Fringilla_montifringilla:8.364009):14.377535):0.424364,((((Chlorospingus_pileatus:13.298429,(Emberiza_citrinella:10.531518,Emberiza_melanocephala:10.531517):2.766909):0.000133,(((((((Icterus_nigrogularis:1.392262,Icterus_gularis:1.392262):0.974301,((Icterus_pustulatus:1.266612,Icterus_bullockii:1.266612):0.886698,Icterus_galbula:2.153310):0.213254):2.157930,Icterus_graduacauda:4.524494):2.527432,(((Icterus_prosthemelas:3.123691,Icterus_cucullatus:3.123691):0.467359,(Icterus_croconotus:3.166206,Icterus_dominicensis:3.166206):0.424844):3.169993,((Icterus_icterus:4.951281,Icterus_pectoralis:4.951281):0.124282,Icterus_mesomelas:5.075562):1.685480):0.290883):4.160106,((Cacicus_melanicterus:5.730511,((Cacicus_haemorrhous:4.375069,Cacicus_leucoramphus:4.375069):0.285628,(Cacicus_cela:3.638886,Cacicus_uropygialis:3.638886):1.021810):1.069814):0.469717,(Psarocolius_montezuma:4.063198,Psarocolius_wagleri:4.063198):2.137030):5.011804):0.215276,Agelaius_phoeniceus:11.427308):0.752193,(((Sturnella_bellicosa:3.125897,Sturnella_militaris:3.125897):5.534212,((Sturnella_magna:2.873331,Sturnella_neglecta:2.873331):1.384673,Sturnella_superciliaris:4.258004):4.402105):2.728488,Xanthocephalus_xanthocephalus:11.388597):0.790904):1.119059):3.475968,(Icteria_virens:15.789109,(((Dendroica_petechia:4.328987,((Dendroica_coronata:3.774767,Dendroica_palmarum:3.774767):0.371963,Setophaga_ruticilla:4.146731):0.182256):3.105677,(Vermivora_virginiae:1.103580,Vermivora_ruficapilla:1.103580):6.331084):0.152468,Geothlypis_trichas:7.587132):8.201978):0.985420):1.516393,((Pheucticus_ludovicianus:13.882393,(((Piranga_flava:6.885146,(Piranga_ludoviciana:2.514163,Piranga_olivacea:2.514163):4.370983):0.935077,Piranga_rubra:7.820223):4.370438,(Cardinalis_sinuatus:6.673826,Cardinalis_cardinalis:6.673826):5.516835):1.691732):1.560336,((Ramphocelus_dimidiatus:8.572939,Sicalis_flaveola:8.572940):0.320272,(Nesospiza_acunhae:7.998528,(Coereba_flaveola:6.901034,Paroaria_coronata:6.901033):1.097494):0.894683):6.549518):2.848193):4.874987):3.036857):3.453789):7.052309):1.538461):4.202308):3.471463):14.031474):10.937658,(Neophron_percnopterus:69.101349,((Apaloderma_narina:23.053364,Trogon_mesurus:23.053362):42.338215,(((Ramphastos_tucanus:5.430661,Ramphastos_toco:5.430661):8.009651,(Selenidera_piperivora:11.341784,Pteroglossus_aracari:11.341784):2.098529):13.737801,(Picumnus_exilis:15.062047,((((Picoides_villosus:7.173159,Dendrocopos_major:7.173159):1.558033,Picoides_tridactylus:8.731192):1.326346,(Sphyrapicus_varius:8.810987,((Melanerpes_formicivorus:4.865615,Melanerpes_candidus:4.865615):1.341941,Melanerpes_lewis:6.207556):2.603432):1.246550):0.766456,(Campephilus_leucopogon:10.004680,((Dryocopus_pileatus:5.989085,(((Colaptes_campestris:1.390529,Colaptes_chrysoides:1.390529):0.546776,Colaptes_melanochloros:1.937305):1.410019,Colaptes_auratus:3.347324):2.641760):0.859616,(Picus_viridis:6.191215,Picus_squamatus:6.191215):0.657485):3.155979):0.819314):4.238053):12.116066):38.213467):3.709770):1.788877):1.094198):0.294518):17.497921):24.689596;
	TREE tree_1942 = (((Alectoris_rufa:17.489136,(((Meleagris_gallopavo:12.596025,Tetrao_urogallus:12.596025):0.759435,(Phasianus_colchicus:12.104616,Perdix_perdix:12.104616):1.250844):3.485639,Gallus_gallus:16.841099):0.648037):38.145596,(Anser_anser:20.836838,Anas_platyrhynchos:20.836836):34.797897):34.461407,((Phaethon_rubricauda:67.732719,(((Ptilinopus_pulchellus:9.517727,(Ptilinopus_jambu:5.683980,Ptilinopus_solomonensis:5.683980):3.833747):8.610815,Ptilinopus_magnificus:18.128542):49.161312,((Ciconia_ciconia:61.450531,((Eudocimus_ruber:48.468369,Platalea_ajaja:48.468369):11.886236,Fregata_minor:60.354607):1.095923):5.195987,(((Phoenicopterus_ruber:13.602229,(Phoenicoparrus_andinus:3.351051,Phoenicoparrus_jamesi:3.351051):10.251179):1.820040,(Phoenicopterus_chilensis:2.186068,Phoenicopterus_roseus:2.186068):13.236201):16.524843,Phoeniconaias_minor:31.947111):34.699402):0.643339):0.442868):3.988382,((Sterna_elegans:16.226665,((Larus_delawarensis:1.249558,Larus_michahellis:1.249558):2.289675,Larus_pipixcan:3.539233):12.687434):55.247276,((((Calyptomena_viridis:34.973675,((Eurylaimus_steerii:12.991169,(Cymbirhynchus_macrorhynchos:10.540693,(Eurylaimus_ochromalus:5.406018,Eurylaimus_javanicus:5.406018):5.134675):2.450476):3.997730,Psarisomus_dalhousiae:16.988899):17.984779):12.681023,((Iodopleura_isabellae:23.334280,Tyrannus_vociferans:23.334282):0.911915,(((((Masius_chrysopterus:7.535223,Ilicura_militaris:7.535223):0.662687,(Antilophia_galeata:3.688409,(Chiroxiphia_caudata:1.869633,Chiroxiphia_pareola:1.869633):1.818775):4.509501):3.121172,(((((Pipra_erythrocephala:1.349385,Pipra_rubrocapilla:1.349385):3.928759,Machaeropterus_regulus:5.278144):1.577074,((Pipra_filicauda:0.548653,Pipra_fasciicauda:0.548653):0.075655,(Pipra_aureola:0.431872,Pipra_chloromeros:0.431872):0.192436):6.230909):0.579897,(Lepidothrix_serena:2.956648,(Lepidothrix_coronata:2.105340,Lepidothrix_nattereri:2.105340):0.851308):4.478467):0.627129,Heterocercus_linteatus:8.062243):3.256839):2.410894,Neopelma_pallescens:13.729976):7.932405,(((Ampelion_rufaxilla:16.080206,(Phoenicircus_carnifex:5.408626,(Rupicola_peruvianus:3.370927,Rupicola_rupicola:3.370927):2.037699):10.671579):0.089532,((Carpornis_cucullata:13.810449,Snowornis_subalaris:13.810448):1.763098,((Haematoderus_militaris:12.041647,(Pyroderus_scutatus:8.758856,Querula_purpurata:8.758857):3.282791):0.638120,(((Tijuca_atra:7.662720,Lipaugus_streptophorus:7.662720):4.298746,(Procnias_tricarunculatus:11.141442,((Phibalura_flavirostris:3.505911,((Xipholena_lamellipennis:0.299873,Xipholena_atropurpurea:0.299873):0.813719,Xipholena_punicea:1.113592):2.392319):6.974093,Porphyrolaema_porphyrolaema:10.480004):0.661438):0.820024):0.518844,(Cotinga_amabilis:11.409801,(Cotinga_cotinga:2.503348,Cotinga_maculata:2.503348):8.906454):1.070508):0.199457):2.893778):0.596191):1.056397,(Ampelioides_tschudii:12.846840,(((Pipreola_aureopectus:3.097428,Pipreola_whitelyi:3.097428):7.276629,Pipreola_formosa:10.374057):0.864261,Pipreola_chlorolepidota:11.238317):1.608523):4.379293):4.436248):2.583815):23.408504):8.857307,(Malurus_melanocephalus:47.961952,((Notiomystis_cincta:39.554379,(((Oriolus_traillii:9.485669,Oriolus_cruentus:9.485669):0.434456,(Oriolus_xanthornus:9.737331,Oriolus_oriolus:9.737331):0.182794):24.536213,(Pericrocotus_flammeus:28.888151,(Telophorus_zeylonus:16.944656,Telophorus_sulfureopectus:16.944656):11.943496):5.568186):5.098043):6.084808,(((((Parus_spilonotus:13.529544,Parus_major:13.529545):1.591548,Parus_ater:15.121092):3.005018,Parus_caeruleus:18.126110):21.020048,((Zosterops_japonicus:16.031898,(Leiothrix_lutea:2.680532,Leiothrix_argentauris:2.680532):13.351366):16.580526,Aegithalos_caudatus:32.612427):6.533733):2.659140,(((Regulus_regulus:28.271315,Regulus_satrapa:28.271317):12.865127,(((Bombycilla_japonica:9.644008,Bombycilla_garrulus:9.644008):6.329510,Bombycilla_cedrorum:15.973517):22.976040,(Tichodroma_muraria:36.370289,(Turdus_merula:26.529169,(Erithacus_rubecula:19.350447,(Luscinia_calliope:17.371222,(Ficedula_zanthopygia:16.299421,Tarsiger_chrysaeus:16.299419):1.071802):1.979225):7.178721):9.841118):2.579270):2.186886):0.145478,((((((Quelea_cardinalis:5.447852,(Quelea_quelea:4.558776,Quelea_erythrops:4.558776):0.889076):3.197639,Foudia_madagascariensis:8.645491):1.980556,(((Euplectes_orix:2.816297,Euplectes_ardens:2.816297):1.964970,(Euplectes_capensis:4.034622,(Euplectes_axillaris:3.064883,Euplectes_macroura:3.064883):0.969740):0.746645):2.821312,Euplectes_afer:7.602579):3.023469):1.774125,((Ploceus_philippinus:10.695348,((Ploceus_bicolor:4.360246,(Ploceus_capensis:0.017562,Ploceus_velatus:0.017562):4.342684):0.741276,Ploceus_cucullatus:5.101522):5.593825):1.347041,(Ploceus_sakalava:3.247576,Ploceus_nelicourvi:3.247576):8.794812):0.357785):10.441454,((Amandava_amandava:10.303816,Amandava_subflava:10.303816):4.635379,((Erythrura_psittacea:11.643217,Erythrura_gouldiae:11.643217):3.060495,(Neochmia_ruficauda:9.403004,Taeniopygia_guttata:9.403004):5.300709):0.235483):7.902431):10.365036,(((((Euphonia_laniirostris:12.008941,Euphonia_saturata:12.008941):9.471597,((((Mycerobas_icterioides:5.082153,Mycerobas_affinis:5.082153):4.208182,(Mycerobas_carnipes:3.322330,Mycerobas_melanozanthos:3.322330):5.968005):2.423467,(Coccothraustes_vespertinus:8.627301,Coccothraustes_abeillei:8.627302):3.086501):7.034715,((((Pyrrhula_pyrrhula:2.983150,((Pyrrhula_erythaca:1.130833,Pyrrhula_erythrocephala:1.130833):0.436143,Pyrrhula_aurantiaca:1.566975):1.416174):4.371069,Pyrrhoplectes_epauletta:7.354219):5.086720,Pinicola_enucleator:12.440939):2.951824,((((Haematospiza_sipahi:10.038650,Uragus_sibiricus:10.038650):1.473714,((((Carpodacus_roseus:5.867649,Carpodacus_trifasciatus:5.867649):0.023217,(Carpodacus_pulcherrimus:4.081027,Carpodacus_thura:4.081027):1.809839):3.259017,Carpodacus_rubicilloides:9.149883):2.240902,(Carpodacus_mexicanus:11.008863,Carpodacus_nipalensis:11.008863):0.381922):0.121578):1.922375,(Vestiaria_coccinea:11.506142,Bucanetes_githagineus:11.506142):1.928597):0.686245,((((((Serinus_canaria:4.537910,Serinus_serinus:4.537910):0.857274,Serinus_pusillus:5.395184):1.500219,Serinus_mozambicus:6.895403):0.015914,(Carduelis_cannabina:4.911729,(Carduelis_tristis:4.633676,(Carduelis_spinus:3.054044,(Carduelis_cucullata:0.685449,Carduelis_atrata:0.685449):2.368595):1.579632):0.278054):1.999588):0.505847,(((Loxia_leucoptera:1.226178,Loxia_curvirostra:1.226178):3.520087,(Carduelis_flammea:0.416834,Carduelis_hornemanni:0.416834):4.329431):2.267836,(Carduelis_citrinella:4.653109,(Rhynchostruthus_socotranus:2.859727,Carduelis_carduelis:2.859727):1.793382):2.360992):0.403063):2.297768,(Rhodopechys_obsoletus:7.289901,(Carduelis_chloris:2.127553,(Carduelis_spinoides:1.089991,Carduelis_sinica:1.089991):1.037561):5.162349):2.425031):4.406051):1.271781):3.355754):2.732020):1.139095,(Fringilla_coelebs:6.168300,Fringilla_montifringilla:6.168299):16.451332):0.603645,((((((Dendroica_petechia:4.977149,(Setophaga_ruticilla:4.944781,(Dendroica_palmarum:3.966303,Dendroica_coronata:3.966303):0.978477):0.032368):3.252521,Geothlypis_trichas:8.229670):0.006258,(Vermivora_ruficapilla:0.937438,Vermivora_virginiae:0.937438):7.298489):6.794592,Icteria_virens:15.030519):1.113618,(((Emberiza_melanocephala:10.422256,Emberiza_citrinella:10.422256):1.875415,Chlorospingus_pileatus:12.297673):0.000123,((Agelaius_phoeniceus:11.531607,((((Icterus_mesomelas:5.707761,(Icterus_pectoralis:4.664706,Icterus_icterus:4.664706):1.043055):1.402808,((Icterus_prosthemelas:3.142450,Icterus_dominicensis:3.142451):0.358080,Icterus_cucullatus:3.500530):3.610039):0.145415,(Icterus_graduacauda:5.005306,(((Icterus_galbula:1.189534,Icterus_croconotus:1.189534):1.156393,(Icterus_pustulatus:1.436746,Icterus_bullockii:1.436746):0.909181):0.508628,(Icterus_nigrogularis:1.488206,Icterus_gularis:1.488206):1.366349):2.150750):2.250679):4.124369,((Cacicus_melanicterus:6.073620,((Cacicus_leucoramphus:4.925884,Cacicus_haemorrhous:4.925884):0.137272,(Cacicus_uropygialis:4.073304,Cacicus_cela:4.073304):0.989851):1.010464):0.383186,(Psarocolius_wagleri:3.658624,Psarocolius_montezuma:3.658625):2.798182):4.923546):0.151255):0.766064,(((Sturnella_superciliaris:3.775662,(Sturnella_neglecta:2.432220,Sturnella_magna:2.432220):1.343441):5.191016,(Sturnella_bellicosa:3.807151,Sturnella_militaris:3.807151):5.159526):2.290615,Xanthocephalus_xanthocephalus:11.257293):1.040380):0.000123):3.846342):1.922231,(((Nesospiza_acunhae:11.952750,(Coereba_flaveola:9.404689,Paroaria_coronata:9.404689):2.548061):1.029724,(Ramphocelus_dimidiatus:10.475948,Sicalis_flaveola:10.475948):2.506526):3.755856,(Pheucticus_ludovicianus:14.789175,((((Piranga_olivacea:2.659248,Piranga_ludoviciana:2.659248):3.502861,Piranga_flava:6.162109):0.621051,Piranga_rubra:6.783160):5.544024,(Cardinalis_sinuatus:5.254230,Cardinalis_cardinalis:5.254230):7.072954):2.461991):1.949155):1.328038):5.156909):5.246950,Motacilla_flava:28.470226):4.736436):8.075258):0.523379):3.833888):2.322763):8.550056):13.209827,(Neophron_percnopterus:68.688148,((Trogon_mesurus:23.624117,Apaloderma_narina:23.624119):38.681095,(((Ramphastos_tucanus:4.127087,Ramphastos_toco:4.127087):6.466098,(Pteroglossus_aracari:8.739086,Selenidera_piperivora:8.739087):1.854098):14.763365,(Picumnus_exilis:17.591692,((Campephilus_leucopogon:11.299037,((Dryocopus_pileatus:7.421360,((Colaptes_melanochloros:3.471439,Colaptes_campestris:3.471439):1.538633,(Colaptes_auratus:2.199676,Colaptes_chrysoides:2.199676):2.810396):2.411288):1.160770,(Picus_viridis:4.814061,Picus_squamatus:4.814061):3.768069):2.716907):1.624779,((Picoides_tridactylus:11.043505,(Picoides_villosus:8.434250,Dendrocopos_major:8.434250):2.609256):1.052872,(Sphyrapicus_varius:11.230742,(Melanerpes_lewis:8.535863,(Melanerpes_candidus:6.300689,Melanerpes_formicivorus:6.300689):2.235173):2.694880):0.865635):0.827439):4.667876):7.764857):36.948662):6.382929):1.033691):1.752112):0.247157):18.375036):8.944277;
	TREE tree_6844 = (((Alectoris_rufa:22.749825,(Gallus_gallus:21.732399,((Meleagris_gallopavo:16.466230,Tetrao_urogallus:16.466230):1.680624,(Phasianus_colchicus:16.986715,Perdix_perdix:16.986715):1.160140):3.585545):1.017424):54.540310,(Anser_anser:24.281651,Anas_platyrhynchos:24.281652):53.008488):16.090919,((((Larus_pipixcan:3.035083,(Larus_michahellis:1.388966,Larus_delawarensis:1.388965):1.646117):13.550688,Sterna_elegans:16.585772):57.984642,((((((Eurylaimus_steerii:6.748261,((Eurylaimus_ochromalus:1.818710,Eurylaimus_javanicus:1.818710):2.585395,Cymbirhynchus_macrorhynchos:4.404105):2.344157):6.207613,Psarisomus_dalhousiae:12.955873):18.293736,Calyptomena_viridis:31.249611):19.008400,((Iodopleura_isabellae:29.234415,Tyrannus_vociferans:29.234415):1.249629,(((Ampelion_rufaxilla:21.248308,(((Rupicola_peruvianus:6.821212,Rupicola_rupicola:6.821212):3.017156,Phoenicircus_carnifex:9.838368):10.660941,(Carpornis_cucullata:20.328588,((((Pyroderus_scutatus:10.459250,Querula_purpurata:10.459250):5.102267,Haematoderus_militaris:15.561518):1.084490,((Procnias_tricarunculatus:15.536024,((((Xipholena_punicea:1.780829,Xipholena_atropurpurea:1.780829):3.254729,Xipholena_lamellipennis:5.035558):7.005449,Phibalura_flavirostris:12.041007):2.447594,Porphyrolaema_porphyrolaema:14.488602):1.047422):0.831317,((Cotinga_cotinga:4.983583,(Cotinga_amabilis:3.637614,Cotinga_maculata:3.637614):1.345970):11.245486,(Lipaugus_streptophorus:10.888388,Tijuca_atra:10.888387):5.340683):0.138271):0.278667):2.836311,Snowornis_subalaris:19.482319):0.846270):0.170721):0.748997):1.053248,(((Pipreola_whitelyi:5.487895,Pipreola_aureopectus:5.487895):6.437745,(Pipreola_chlorolepidota:11.199183,Pipreola_formosa:11.199183):0.726457):4.993904,Ampelioides_tschudii:16.919544):5.382010):6.527283,((((Masius_chrysopterus:7.228787,Ilicura_militaris:7.228787):1.555905,(Antilophia_galeata:3.976251,(Chiroxiphia_caudata:1.575891,Chiroxiphia_pareola:1.575891):2.400361):4.808441):3.221634,(((((Pipra_fasciicauda:0.432305,Pipra_aureola:0.432305):2.008150,Pipra_filicauda:2.440455):5.264518,(Machaeropterus_regulus:6.279113,((Pipra_erythrocephala:2.123213,Pipra_rubrocapilla:2.123213):3.323006,Pipra_chloromeros:5.446219):0.832894):1.425861):1.081247,((Lepidothrix_coronata:2.788108,Lepidothrix_nattereri:2.788108):1.520837,Lepidothrix_serena:4.308945):4.477276):0.879406,Heterocercus_linteatus:9.665627):2.340700):3.839892,Neopelma_pallescens:15.846218):12.982619):1.655208):19.773964):9.291097,(Malurus_melanocephalus:49.851997,((Notiomystis_cincta:45.188148,(((Telophorus_sulfureopectus:19.188393,Telophorus_zeylonus:19.188393):20.258640,Pericrocotus_flammeus:39.447029):2.613340,((Oriolus_cruentus:11.472553,Oriolus_traillii:11.472553):0.981853,(Oriolus_oriolus:12.139661,Oriolus_xanthornus:12.139661):0.314746):29.605965):3.127775):2.165070,((((Parus_ater:14.699519,(Parus_major:12.390957,Parus_spilonotus:12.390957):2.308562):1.023208,Parus_caeruleus:15.722727):22.902737,((Zosterops_japonicus:16.363354,(Leiothrix_lutea:2.413787,Leiothrix_argentauris:2.413787):13.949569):15.231467,Aegithalos_caudatus:31.594820):7.030643):2.546666,(((Regulus_satrapa:32.356388,Regulus_regulus:32.356388):8.066560,((Bombycilla_cedrorum:9.694957,(Bombycilla_garrulus:7.628164,Bombycilla_japonica:7.628164):2.066792):30.145763,(Tichodroma_muraria:35.322170,(Turdus_merula:23.174494,((Luscinia_calliope:12.869818,(Tarsiger_chrysaeus:12.590521,Ficedula_zanthopygia:12.590521):0.279296):0.871935,Erithacus_rubecula:13.741752):9.432744):12.147676):4.518548):0.582229):0.010347,((((((Euphonia_laniirostris:11.044092,Euphonia_saturata:11.044092):14.460160,(((((Mycerobas_melanozanthos:1.553633,Mycerobas_icterioides:1.553633):4.077033,Mycerobas_affinis:5.630666):6.073829,Mycerobas_carnipes:11.704495):2.580394,(Coccothraustes_vespertinus:10.326897,Coccothraustes_abeillei:10.326897):3.957994):5.960073,(((((Carduelis_chloris:2.525156,(Carduelis_sinica:1.855669,Carduelis_spinoides:1.855669):0.669487):5.508128,Rhodopechys_obsoletus:8.033283):2.824328,((((Rhynchostruthus_socotranus:3.051842,(Loxia_curvirostra:1.881452,Loxia_leucoptera:1.881452):1.170390):3.219204,(Carduelis_flammea:0.730763,Carduelis_hornemanni:0.730763):5.540283):2.660379,(Carduelis_citrinella:7.794398,Carduelis_carduelis:7.794398):1.137027):0.525288,(((Serinus_serinus:6.608653,(Serinus_canaria:5.561380,Serinus_pusillus:5.561380):1.047273):1.930310,Serinus_mozambicus:8.538963):0.326335,((Carduelis_spinus:4.362942,((Carduelis_atrata:1.616533,Carduelis_cucullata:1.616533):2.225183,Carduelis_tristis:3.841716):0.521226):1.835928,Carduelis_cannabina:6.198871):2.666427):0.591414):1.400900):6.394887,(((Uragus_sibiricus:14.504297,Haematospiza_sipahi:14.504297):0.643660,((Carpodacus_rubicilloides:10.634754,(Carpodacus_roseus:8.907180,((Carpodacus_trifasciatus:3.982348,Carpodacus_pulcherrimus:3.982348):3.285522,Carpodacus_thura:7.267871):1.639309):1.727575):4.185771,(Carpodacus_nipalensis:14.134821,Carpodacus_mexicanus:14.134821):0.685704):0.327432):1.328014,(Vestiaria_coccinea:15.644709,Bucanetes_githagineus:15.644708):0.831263):0.776528):0.681956,((((Pyrrhula_pyrrhula:3.773159,(Pyrrhula_erythaca:0.134852,Pyrrhula_erythrocephala:0.134852):3.638307):0.465253,Pyrrhula_aurantiaca:4.238412):3.848464,Pyrrhoplectes_epauletta:8.086877):5.006170,Pinicola_enucleator:13.093047):4.841409):2.310508):5.259290):1.229212,(Fringilla_coelebs:7.510693,Fringilla_montifringilla:7.510693):19.222773):0.361122,((((Icteria_virens:16.021618,(((Vermivora_ruficapilla:1.272504,Vermivora_virginiae:1.272504):7.677132,Geothlypis_trichas:8.949636):0.256328,((Setophaga_ruticilla:4.835959,(Dendroica_coronata:3.986785,Dendroica_palmarum:3.986785):0.849174):0.376660,Dendroica_petechia:5.212619):3.993345):6.815653):1.678337,((((((((Icterus_pustulatus:2.402311,Icterus_bullockii:2.402311):0.349937,Icterus_galbula:2.752248):0.570618,(Icterus_nigrogularis:1.526229,Icterus_gularis:1.526229):1.796637):3.257116,Icterus_graduacauda:6.579982):2.085004,((((Icterus_dominicensis:4.290645,Icterus_cucullatus:4.290645):0.412773,Icterus_prosthemelas:4.703418):2.772616,Icterus_croconotus:7.476034):0.561975,(Icterus_mesomelas:5.902661,(Icterus_pectoralis:5.659825,Icterus_icterus:5.659825):0.242835):2.135348):0.626977):4.861427,Agelaius_phoeniceus:13.526412):1.209162,((Cacicus_melanicterus:8.436891,((Cacicus_cela:5.590466,Cacicus_uropygialis:5.590466):0.634837,(Cacicus_leucoramphus:5.734894,Cacicus_haemorrhous:5.734894):0.490410):2.211587):0.273627,(Psarocolius_montezuma:6.066516,Psarocolius_wagleri:6.066516):2.644002):6.025057):1.265991,(((Sturnella_militaris:4.232996,Sturnella_bellicosa:4.232996):6.960505,(Sturnella_superciliaris:4.848357,(Sturnella_neglecta:2.672087,Sturnella_magna:2.672087):2.176270):6.345143):2.906435,Xanthocephalus_xanthocephalus:14.099936):1.901629):1.698390):1.154516,(Chlorospingus_pileatus:16.441494,(Emberiza_melanocephala:12.002489,Emberiza_citrinella:12.002489):4.439005):2.412976):1.318162,(((Nesospiza_acunhae:12.896374,(Coereba_flaveola:9.918751,Paroaria_coronata:9.918751):2.977623):2.201903,(Ramphocelus_dimidiatus:12.331831,Sicalis_flaveola:12.331831):2.766446):2.506100,(((Piranga_rubra:7.880944,((Piranga_olivacea:2.821369,Piranga_ludoviciana:2.821369):4.547500,Piranga_flava:7.368869):0.512075):5.517412,(Cardinalis_sinuatus:5.622463,Cardinalis_cardinalis:5.622463):7.775894):2.004799,Pheucticus_ludovicianus:15.403155):2.201221):2.568257):6.921953):5.303346,Motacilla_flava:32.397934):2.758660,(((Ploceus_philippinus:9.545339,((Ploceus_nelicourvi:3.244366,Ploceus_bicolor:3.244366):2.483159,(Ploceus_cucullatus:4.230507,(Ploceus_sakalava:2.202553,(Ploceus_capensis:0.188332,Ploceus_velatus:0.188332):2.014220):2.027955):1.497018):3.817813):0.581356,((Foudia_madagascariensis:7.226834,(Quelea_quelea:4.296457,(Quelea_erythrops:0.951348,Quelea_cardinalis:0.951348):3.345110):2.930377):1.461176,(Euplectes_afer:6.523346,((Euplectes_orix:2.508923,Euplectes_ardens:2.508923):1.471578,(Euplectes_capensis:2.921797,(Euplectes_macroura:2.697910,Euplectes_axillaris:2.697910):0.223887):1.058703):2.542846):2.164664):1.438684):10.515120,((Erythrura_gouldiae:7.777006,Erythrura_psittacea:7.777006):3.579955,((Taeniopygia_guttata:8.261479,Neochmia_ruficauda:8.261478):2.604075,(Amandava_subflava:6.960093,Amandava_amandava:6.960093):3.905461):0.491407):9.284852):14.514779):5.276703):0.738835):6.181087):2.498777):9.697113):13.871105,(Neophron_percnopterus:72.722000,((Apaloderma_narina:24.472509,Trogon_mesurus:24.472507):42.024109,(((Ramphastos_tucanus:8.075149,Ramphastos_toco:8.075149):8.521966,(Selenidera_piperivora:15.255573,Pteroglossus_aracari:15.255573):1.341541):18.133286,(((Campephilus_leucopogon:12.074834,(((Colaptes_auratus:4.017231,(Colaptes_melanochloros:3.182223,(Colaptes_campestris:1.534864,Colaptes_chrysoides:1.534864):1.647359):0.835008):4.017829,Dryocopus_pileatus:8.035061):0.976448,(Picus_viridis:6.453809,Picus_squamatus:6.453809):2.557700):3.063326):1.115532,(((Picoides_villosus:9.165686,Dendrocopos_major:9.165686):2.011519,Picoides_tridactylus:11.177204):1.266399,(Sphyrapicus_varius:11.443316,((Melanerpes_candidus:5.339310,Melanerpes_formicivorus:5.339310):3.428352,Melanerpes_lewis:8.767662):2.675655):1.000287):0.746763):6.043965,Picumnus_exilis:19.234331):15.496069):31.766214):6.225389):0.698209):1.150201):0.366014,(((Ptilinopus_jambu:13.565653,(Ptilinopus_pulchellus:9.071577,Ptilinopus_solomonensis:9.071576):4.494077):2.591313,Ptilinopus_magnificus:16.156967):58.337364,(Phaethon_rubricauda:73.792358,((Ciconia_ciconia:62.449379,((Platalea_ajaja:54.581024,Eudocimus_ruber:54.581020):7.543129,Fregata_minor:62.124146):0.325234):8.869144,(((Phoenicopterus_roseus:8.873615,Phoenicopterus_chilensis:8.873615):6.998418,((Phoenicoparrus_andinus:5.353151,Phoenicoparrus_jamesi:5.353151):0.994574,Phoenicopterus_ruber:6.347726):9.524308):7.534365,Phoeniconaias_minor:23.406399):47.912125):2.473832):0.701974):0.442095):18.444628):1.812222;
	TREE tree_4518 = (((((Meleagris_gallopavo:14.017377,Tetrao_urogallus:14.017378):1.295040,(Phasianus_colchicus:14.360161,Perdix_perdix:14.360161):0.952256):3.698463,(Alectoris_rufa:18.702593,Gallus_gallus:18.702593):0.308287):51.025036,(Anser_anser:25.816734,Anas_platyrhynchos:25.816734):44.219181):18.779516,(((((Ciconia_ciconia:61.740143,((Platalea_ajaja:51.878754,Eudocimus_ruber:51.878754):8.782155,Fregata_minor:60.660908):1.079234):5.658892,((Ptilinopus_magnificus:14.781588,Ptilinopus_jambu:14.781587):1.535522,(Ptilinopus_solomonensis:10.246839,Ptilinopus_pulchellus:10.246839):6.070270):51.081921):4.067996,(((Phoenicopterus_roseus:13.032820,Phoenicopterus_chilensis:13.032820):13.031579,(Phoenicopterus_ruber:13.857675,(Phoenicoparrus_andinus:13.326181,Phoenicoparrus_jamesi:13.326181):0.531493):12.206725):14.154615,Phoeniconaias_minor:40.219013):31.248016):0.213254,Phaethon_rubricauda:71.680283):7.799850,((Sterna_elegans:12.531796,(Larus_pipixcan:2.643137,(Larus_michahellis:1.004016,Larus_delawarensis:1.004016):1.639121):9.888659):66.130798,((((Trogon_mesurus:22.895132,Apaloderma_narina:22.895134):44.887970,(((Ramphastos_toco:4.834951,Ramphastos_tucanus:4.834952):8.466323,(Pteroglossus_aracari:11.309384,Selenidera_piperivora:11.309384):1.991890):23.305672,(Picumnus_exilis:17.013386,(((Picoides_tridactylus:9.445300,(Dendrocopos_major:7.582852,Picoides_villosus:7.582852):1.862449):1.218414,(Sphyrapicus_varius:9.501205,((Melanerpes_formicivorus:3.385506,Melanerpes_candidus:3.385506):3.462242,Melanerpes_lewis:6.847748):2.653457):1.162509):0.251351,(Campephilus_leucopogon:10.279457,(((Colaptes_auratus:4.234287,(Colaptes_chrysoides:3.135104,(Colaptes_campestris:2.607005,Colaptes_melanochloros:2.607005):0.528099):1.099183):2.345385,Dryocopus_pileatus:6.579672):1.375796,(Picus_squamatus:3.088538,Picus_viridis:3.088538):4.866930):2.323989):0.635608):6.098321):19.593557):31.176161):6.730443,Neophron_percnopterus:74.513550):2.208143,(((Calyptomena_viridis:38.621380,(Psarisomus_dalhousiae:16.667379,(Eurylaimus_steerii:15.351995,(Cymbirhynchus_macrorhynchos:13.317376,(Eurylaimus_ochromalus:5.843704,Eurylaimus_javanicus:5.843704):7.473672):2.034620):1.315384):21.954000):18.478054,((Iodopleura_isabellae:31.304657,Tyrannus_vociferans:31.304659):2.906028,(((((Masius_chrysopterus:5.654250,Ilicura_militaris:5.654250):1.245589,(Antilophia_galeata:3.278147,(Chiroxiphia_pareola:1.832097,Chiroxiphia_caudata:1.832097):1.446050):3.621692):2.588959,(((((Machaeropterus_regulus:4.762943,(Pipra_erythrocephala:1.949535,Pipra_rubrocapilla:1.949535):2.813407):0.691340,(Pipra_aureola:0.697416,(Pipra_fasciicauda:0.588944,Pipra_filicauda:0.588944):0.108472):4.756867):0.517207,Pipra_chloromeros:5.971490):0.239913,Heterocercus_linteatus:6.211403):0.215783,((Lepidothrix_nattereri:2.183953,Lepidothrix_coronata:2.183953):1.038247,Lepidothrix_serena:3.222199):3.204988):3.061611):2.818704,Neopelma_pallescens:12.307502):11.681924,((Ampelion_rufaxilla:18.498409,((((((Procnias_tricarunculatus:12.769534,(Porphyrolaema_porphyrolaema:12.517256,(Xipholena_lamellipennis:3.313348,(Xipholena_punicea:3.157683,Xipholena_atropurpurea:3.157683):0.155665):9.203908):0.252278):0.307309,(Cotinga_maculata:5.273140,(Cotinga_cotinga:3.380949,Cotinga_amabilis:3.380949):1.892191):7.803702):0.228800,(Tijuca_atra:8.674939,Lipaugus_streptophorus:8.674938):4.630704):0.305009,((Haematoderus_militaris:0.605709,Phibalura_flavirostris:0.605709):11.257830,(Querula_purpurata:8.170284,Pyroderus_scutatus:8.170284):3.693255):1.747112):2.916080,Snowornis_subalaris:16.526731):1.690995,(((Rupicola_peruvianus:4.581568,Rupicola_rupicola:4.581568):3.567667,Phoenicircus_carnifex:8.149236):7.968919,Carpornis_cucullata:16.118155):2.099572):0.280681):1.812917,((((Pipreola_formosa:2.836304,Pipreola_aureopectus:2.836304):6.734120,Pipreola_whitelyi:9.570424):3.339585,Pipreola_chlorolepidota:12.910009):1.781452,Ampelioides_tschudii:14.691462):5.619864):3.678100):10.221260):22.888748):6.695220,(Malurus_melanocephalus:51.025810,((Notiomystis_cincta:40.230370,(((Oriolus_xanthornus:10.509755,Oriolus_oriolus:10.509756):0.903822,(Oriolus_cruentus:11.216638,Oriolus_traillii:11.216638):0.196940):18.179319,(Pericrocotus_flammeus:28.787838,(Telophorus_sulfureopectus:14.846187,Telophorus_zeylonus:14.846186):13.941651):0.805061):10.637472):7.516156,(((Parus_caeruleus:16.581457,(Parus_ater:15.767319,(Parus_major:15.363760,Parus_spilonotus:15.363759):0.403560):0.814137):22.782915,(((Leiothrix_lutea:3.831256,Leiothrix_argentauris:3.831256):14.745674,Zosterops_japonicus:18.576931):10.534227,Aegithalos_caudatus:29.111158):10.253214):3.018780,(((Regulus_regulus:27.021553,Regulus_satrapa:27.021553):13.445454,(((Turdus_merula:22.709839,((Luscinia_calliope:13.360510,(Tarsiger_chrysaeus:12.778412,Ficedula_zanthopygia:12.778413):0.582098):0.628801,Erithacus_rubecula:13.989312):8.720530):14.209245,Tichodroma_muraria:36.919086):2.363092,(Bombycilla_cedrorum:14.282220,(Bombycilla_japonica:9.536669,Bombycilla_garrulus:9.536669):4.745551):24.999958):1.184830):1.334136,((((Ploceus_philippinus:7.801499,(Ploceus_cucullatus:4.065687,(((Ploceus_nelicourvi:1.592746,Ploceus_bicolor:1.592746):0.176531,Ploceus_sakalava:1.769277):1.375053,(Ploceus_capensis:0.126126,Ploceus_velatus:0.126126):3.018204):0.921357):3.735812):0.786392,((((Quelea_erythrops:0.538670,Quelea_quelea:0.538670):2.829530,Quelea_cardinalis:3.368201):1.696446,Foudia_madagascariensis:5.064647):2.294196,(Euplectes_afer:5.712713,((Euplectes_orix:1.981024,Euplectes_ardens:1.981024):1.281792,((Euplectes_axillaris:2.911511,Euplectes_macroura:2.911511):0.019866,Euplectes_capensis:2.931377):0.331440):2.449897):1.646129):1.229048):8.590761,((Taeniopygia_guttata:5.464593,Neochmia_ruficauda:5.464594):4.780166,((Amandava_subflava:4.626821,Amandava_amandava:4.626821):5.038280,(Erythrura_psittacea:7.087932,Erythrura_gouldiae:7.087932):2.577168):0.579659):6.933892):14.244065,(Motacilla_flava:26.919825,((((((Coccothraustes_vespertinus:3.979038,Coccothraustes_abeillei:3.979038):10.661455,((Mycerobas_carnipes:5.772109,Mycerobas_melanozanthos:5.772109):6.121094,(Mycerobas_affinis:2.170307,Mycerobas_icterioides:2.170307):9.722897):2.747290):4.811600,(((((Uragus_sibiricus:12.364094,(((Carpodacus_nipalensis:9.601212,Rhynchostruthus_socotranus:9.601212):2.230610,Carpodacus_mexicanus:11.831821):0.511181,(((Carpodacus_trifasciatus:4.771930,Carpodacus_thura:4.771930):1.173174,Carpodacus_roseus:5.945104):2.132452,(Carpodacus_pulcherrimus:7.684789,Carpodacus_rubicilloides:7.684789):0.392767):4.265447):0.021092):0.983404,(Haematospiza_sipahi:5.942279,Bucanetes_githagineus:5.942279):7.405220):0.889263,Vestiaria_coccinea:14.236762):1.506341,((Pyrrhoplectes_epauletta:7.740922,((Pyrrhula_pyrrhula:2.871294,(Pyrrhula_erythrocephala:1.994137,Pyrrhula_erythaca:1.994137):0.877157):4.041737,Pyrrhula_aurantiaca:6.913031):0.827892):3.886981,Pinicola_enucleator:11.627904):4.115199):0.608039,((((Serinus_mozambicus:8.304931,((Serinus_serinus:5.194179,Serinus_pusillus:5.194180):1.049743,Serinus_canaria:6.243923):2.061007):0.262964,(Carduelis_cannabina:7.432796,((Carduelis_tristis:5.112022,(Carduelis_cucullata:1.175233,Carduelis_atrata:1.175233):3.936789):0.788149,Carduelis_spinus:5.900172):1.532625):1.135098):0.569837,((Carduelis_citrinella:8.128134,Carduelis_carduelis:8.128134):0.576499,((Loxia_leucoptera:2.432192,Loxia_curvirostra:2.432192):3.607862,(Carduelis_flammea:0.655735,Carduelis_hornemanni:0.655735):5.384320):2.664578):0.433098):2.355547,(((Carduelis_sinica:2.257677,Carduelis_spinoides:2.257677):1.133647,Carduelis_chloris:3.391324):5.335431,Rhodopechys_obsoletus:8.726755):2.766523):4.857864):3.100951):2.292606,(Euphonia_laniirostris:11.206607,Euphonia_saturata:11.206608):10.538092):2.652627,(Fringilla_coelebs:6.681104,Fringilla_montifringilla:6.681104):17.716223):1.221056,((((Sicalis_flaveola:11.126498,Ramphocelus_dimidiatus:11.126497):0.743317,((Coereba_flaveola:9.759277,Paroaria_coronata:9.759276):2.110418,Nesospiza_acunhae:11.869696):0.000119):2.959563,(Pheucticus_ludovicianus:13.118837,(((Piranga_flava:4.653012,(Piranga_ludoviciana:2.142504,Piranga_olivacea:2.142504):2.510508):0.773208,Piranga_rubra:5.426220):6.757421,(Cardinalis_sinuatus:5.130390,Cardinalis_cardinalis:5.130390):7.053251):0.935196):1.710540):4.697688,(((Chlorospingus_pileatus:15.970823,(Emberiza_citrinella:14.751793,Emberiza_melanocephala:14.751794):1.219030):0.653932,(((Agelaius_phoeniceus:12.759089,(((((Icterus_pustulatus:1.661931,Icterus_bullockii:1.661931):1.317749,Icterus_galbula:2.979680):0.105088,(Icterus_nigrogularis:1.981199,Icterus_gularis:1.981199):1.103568):2.724996,Icterus_graduacauda:5.809763):2.141426,(((Icterus_pectoralis:4.844092,Icterus_icterus:4.844092):0.805938,Icterus_mesomelas:5.650030):1.083892,((Icterus_prosthemelas:4.180422,(Icterus_croconotus:3.440846,Icterus_dominicensis:3.440846):0.739576):0.401365,Icterus_cucullatus:4.581788):2.152134):1.217268):4.807900):1.375155,((Cacicus_melanicterus:7.104323,((Cacicus_leucoramphus:5.755492,Cacicus_haemorrhous:5.755492):0.343634,(Cacicus_cela:4.928194,Cacicus_uropygialis:4.928194):1.170933):1.005196):0.141386,(Psarocolius_wagleri:4.846121,Psarocolius_montezuma:4.846121):2.399587):6.888536):0.433796,(((Sturnella_bellicosa:4.562250,Sturnella_militaris:4.562250):5.778799,(Sturnella_superciliaris:3.965631,(Sturnella_magna:2.972540,Sturnella_neglecta:2.972540):0.993090):6.375418):2.327638,Xanthocephalus_xanthocephalus:12.668687):1.899353):2.056715):1.364988,(((((Dendroica_palmarum:3.981580,Dendroica_coronata:3.981580):0.571448,Setophaga_ruticilla:4.553028):0.261389,Dendroica_petechia:4.814416):4.113834,((Vermivora_virginiae:1.096108,Vermivora_ruficapilla:1.096108):7.543161,Geothlypis_trichas:8.639269):0.288982):6.753337,Icteria_virens:15.681588):2.308156):1.537322):6.091317):1.301442):4.502892):10.378427):0.582009):5.363373):3.279283):12.768845):12.927040):1.940900):0.817541):9.335299):8.991474;
	TREE tree_9347 = (((Alectoris_rufa:21.314997,(((Tetrao_urogallus:14.102605,Meleagris_gallopavo:14.102606):0.920463,(Phasianus_colchicus:12.418436,Perdix_perdix:12.418436):2.604632):5.390638,Gallus_gallus:20.413708):0.901291):45.685493,(Anser_anser:26.946695,Anas_platyrhynchos:26.946697):40.053795):24.865070,(((((Larus_delawarensis:1.282633,Larus_michahellis:1.282633):2.727604,Larus_pipixcan:4.010236):15.874138,Sterna_elegans:19.884373):54.594154,((((Trogon_mesurus:25.345306,Apaloderma_narina:25.345306):42.432152,(((Ramphastos_tucanus:6.700165,Ramphastos_toco:6.700165):7.240945,(Selenidera_piperivora:12.362064,Pteroglossus_aracari:12.362064):1.579046):25.776087,(Picumnus_exilis:30.208542,((Campephilus_leucopogon:19.601944,((Dryocopus_pileatus:12.117255,(Colaptes_auratus:7.576589,((Colaptes_melanochloros:4.909447,Colaptes_chrysoides:4.909447):0.627193,Colaptes_campestris:5.536639):2.039950):4.540667):1.500767,(Picus_viridis:11.618369,Picus_squamatus:11.618369):1.999654):5.983922):0.831655,(((Dendrocopos_major:13.252779,Picoides_villosus:13.252779):3.992188,Picoides_tridactylus:17.244967):2.257425,(Sphyrapicus_varius:16.839325,(Melanerpes_lewis:12.295575,(Melanerpes_candidus:7.726545,Melanerpes_formicivorus:7.726545):4.569031):4.543750):2.663067):0.931208):9.774944):9.508654):28.060259):4.613743,Neophron_percnopterus:72.391197):0.491441,(((((Eurylaimus_steerii:12.528602,(Cymbirhynchus_macrorhynchos:11.625196,(Eurylaimus_ochromalus:2.505377,Eurylaimus_javanicus:2.505377):9.119820):0.903405):4.238556,Psarisomus_dalhousiae:16.767159):22.409435,Calyptomena_viridis:39.176598):11.624887,((((((((Haematoderus_militaris:9.363959,(Querula_purpurata:8.352323,Pyroderus_scutatus:8.352323):1.011636):2.826104,(((Tijuca_atra:8.260962,(Lipaugus_streptophorus:8.256371,Phibalura_flavirostris:8.256370):0.004592):3.059107,((Porphyrolaema_porphyrolaema:9.994335,(Xipholena_lamellipennis:1.288227,(Xipholena_atropurpurea:0.362263,Xipholena_punicea:0.362263):0.925965):8.706108):0.816125,Procnias_tricarunculatus:10.810461):0.509609):0.268394,((Cotinga_amabilis:4.307663,Cotinga_cotinga:4.307663):3.043174,Cotinga_maculata:7.350838):4.237626):0.601600):2.619886,Snowornis_subalaris:14.809950):2.300837,(Carpornis_cucullata:15.157389,(Phoenicircus_carnifex:6.305157,(Rupicola_rupicola:3.999530,Rupicola_peruvianus:3.999530):2.305626):8.852232):1.953398):0.663852,Ampelion_rufaxilla:17.774639):1.515556,((((Pipreola_aureopectus:0.810333,Pipreola_formosa:0.810333):0.266565,Pipreola_whitelyi:1.076897):10.334757,Pipreola_chlorolepidota:11.411654):3.139149,Ampelioides_tschudii:14.550802):4.739392):4.630152,(((((Lepidothrix_coronata:2.626493,Lepidothrix_nattereri:2.626493):1.088010,Lepidothrix_serena:3.714503):3.527937,(Heterocercus_linteatus:6.305569,(((Pipra_rubrocapilla:2.038409,Pipra_erythrocephala:2.038409):3.389238,(Pipra_chloromeros:2.951748,Machaeropterus_regulus:2.951748):2.475899):0.732902,(Pipra_filicauda:1.605335,(Pipra_fasciicauda:0.415208,Pipra_aureola:0.415208):1.190128):4.555214):0.145020):0.936871):3.364572,((Masius_chrysopterus:6.633220,Ilicura_militaris:6.633220):1.630860,((Chiroxiphia_caudata:2.656068,Chiroxiphia_pareola:2.656067):0.535568,Antilophia_galeata:3.191635):5.072445):2.342931):2.989712,Neopelma_pallescens:13.596724):10.323622):1.786891,(Tyrannus_vociferans:25.556757,Iodopleura_isabellae:25.556757):0.150480):25.094244):7.915268,(Malurus_melanocephalus:46.166496,((Notiomystis_cincta:39.896748,((Pericrocotus_flammeus:23.686388,(Telophorus_sulfureopectus:15.293302,Telophorus_zeylonus:15.293303):8.393087):2.175002,(((Oriolus_traillii:5.461811,Oriolus_cruentus:5.461811):2.432734,Oriolus_xanthornus:7.894545):0.738622,Oriolus_oriolus:8.633167):17.228224):14.035357):4.036913,(((Parus_caeruleus:16.550764,((Parus_major:13.034838,Parus_spilonotus:13.034839):1.669830,Parus_ater:14.704667):1.846097):18.945269,((Zosterops_japonicus:18.561142,(Leiothrix_lutea:4.313591,Leiothrix_argentauris:4.313591):14.247551):11.152528,Aegithalos_caudatus:29.713669):5.782363):3.908574,(((((Turdus_merula:23.552706,(Erithacus_rubecula:14.132896,((Ficedula_zanthopygia:12.743884,Tarsiger_chrysaeus:12.743884):0.263334,Luscinia_calliope:13.007218):1.125678):9.419809):9.266491,Tichodroma_muraria:32.819195):3.602438,(Bombycilla_cedrorum:9.181993,(Bombycilla_japonica:5.621540,Bombycilla_garrulus:5.621540):3.560454):27.239641):1.657131,(Regulus_regulus:26.411835,Regulus_satrapa:26.411835):11.666931):0.208729,(((((((Euplectes_ardens:1.649571,Euplectes_orix:1.649571):0.642477,((Euplectes_macroura:1.691232,Euplectes_axillaris:1.691232):0.458686,Euplectes_capensis:2.149919):0.142129):1.178423,Euplectes_afer:3.470470):1.947064,(Foudia_madagascariensis:4.430078,((Quelea_quelea:1.555909,Quelea_erythrops:1.555909):1.289251,Quelea_cardinalis:2.845160):1.584917):0.987457):1.105601,(Ploceus_philippinus:5.814380,((Ploceus_nelicourvi:5.083451,Ploceus_sakalava:5.083451):0.604472,((Ploceus_bicolor:2.566002,(Ploceus_capensis:0.034192,Ploceus_velatus:0.034192):2.531810):0.372062,Ploceus_cucullatus:2.938064):2.749859):0.126457):0.708755):5.157651,(((Amandava_subflava:2.975749,Amandava_amandava:2.975749):3.682543,(Taeniopygia_guttata:4.849687,Neochmia_ruficauda:4.849687):1.808604):0.280766,(Erythrura_psittacea:3.771996,Erythrura_gouldiae:3.771996):3.167061):4.741729):17.084681,(Motacilla_flava:24.593513,(((((((Mycerobas_melanozanthos:0.016276,Mycerobas_carnipes:0.016276):9.390419,(Mycerobas_affinis:6.964718,Mycerobas_icterioides:6.964718):2.441977):1.828766,(Coccothraustes_vespertinus:8.870234,Coccothraustes_abeillei:8.870234):2.365227):6.006475,((((Pyrrhoplectes_epauletta:6.542533,(((Pyrrhula_erythaca:0.234715,Pyrrhula_erythrocephala:0.234715):3.180034,Pyrrhula_pyrrhula:3.414749):2.595323,Pyrrhula_aurantiaca:6.010072):0.532461):5.112258,Pinicola_enucleator:11.654791):3.210046,(((Haematospiza_sipahi:10.295948,Uragus_sibiricus:10.295948):2.437448,((Carpodacus_rubicilloides:7.520421,(Carpodacus_pulcherrimus:7.306532,(Carpodacus_roseus:5.750669,(Carpodacus_trifasciatus:5.102356,Carpodacus_thura:5.102356):0.648312):1.555864):0.213889):4.628152,(Carpodacus_mexicanus:11.876725,Carpodacus_nipalensis:11.876725):0.271848):0.584823):1.702600,(Bucanetes_githagineus:14.408186,Vestiaria_coccinea:14.408186):0.027810):0.428842):0.676172,((((Serinus_mozambicus:6.466406,(Serinus_pusillus:5.104570,(Serinus_serinus:4.992633,Serinus_canaria:4.992634):0.111937):1.361836):0.299848,(Carduelis_cannabina:5.700355,(((Carduelis_atrata:1.651381,Carduelis_cucullata:1.651381):2.027221,Carduelis_tristis:3.678602):0.701320,Carduelis_spinus:4.379922):1.320432):1.065900):0.252428,(((Carduelis_hornemanni:0.508025,Carduelis_flammea:0.508025):3.817255,(Loxia_leucoptera:1.376336,Loxia_curvirostra:1.376336):2.948944):2.381914,(Carduelis_citrinella:5.065234,Carduelis_carduelis:5.065234):1.641959):0.311489):3.482443,(((Carduelis_sinica:1.216623,Carduelis_spinoides:1.216623):0.693172,Carduelis_chloris:1.909795):5.572695,(Rhodopechys_obsoletus:6.509334,Rhynchostruthus_socotranus:6.509334):0.973156):3.018636):5.039884):1.700926):2.037123,(Euphonia_laniirostris:8.103238,Euphonia_saturata:8.103238):11.175820):2.829278,(Fringilla_coelebs:7.314282,Fringilla_montifringilla:7.314282):14.794054):1.260454,(((Chlorospingus_pileatus:14.401590,(Emberiza_citrinella:10.915003,Emberiza_melanocephala:10.915002):3.486590):2.756500,((((Geothlypis_trichas:7.646764,(Vermivora_virginiae:0.883103,Vermivora_ruficapilla:0.883103):6.763660):0.012190,(((Dendroica_palmarum:3.367646,Dendroica_coronata:3.367646):0.570046,Setophaga_ruticilla:3.937692):0.317634,Dendroica_petechia:4.255326):3.403627):6.805266,Icteria_virens:14.464219):1.020401,(((Agelaius_phoeniceus:12.188373,((Icterus_graduacauda:5.775899,(Icterus_galbula:2.635000,((Icterus_pustulatus:1.910078,Icterus_bullockii:1.910078):0.659105,(Icterus_gularis:1.790954,Icterus_nigrogularis:1.790954):0.778229):0.065817):3.140899):2.371969,((Icterus_mesomelas:5.829686,(Icterus_icterus:5.378608,Icterus_pectoralis:5.378608):0.451078):1.281608,(Icterus_cucullatus:4.697591,(Icterus_prosthemelas:4.228365,(Icterus_dominicensis:1.504456,Icterus_croconotus:1.504456):2.723909):0.469226):2.413703):1.036575):4.040505):0.553485,((Cacicus_melanicterus:7.663487,((Cacicus_leucoramphus:4.958411,Cacicus_haemorrhous:4.958410):1.101660,(Cacicus_uropygialis:5.257041,Cacicus_cela:5.257041):0.803029):1.603417):0.225665,(Psarocolius_montezuma:5.927971,Psarocolius_wagleri:5.927972):1.961181):4.852706):1.208282,(((Sturnella_bellicosa:2.458118,Sturnella_militaris:2.458118):8.871497,((Sturnella_magna:2.506403,Sturnella_neglecta:2.506403):1.941419,Sturnella_superciliaris:4.447823):6.881792):1.696641,Xanthocephalus_xanthocephalus:13.026256):0.923885):1.534479):1.673471):1.756756,(((Sicalis_flaveola:9.497640,Ramphocelus_dimidiatus:9.497641):3.601697,(Nesospiza_acunhae:13.088536,(Coereba_flaveola:10.192172,Paroaria_coronata:10.192172):2.896364):0.010802):2.970423,(((Piranga_rubra:6.758881,((Piranga_olivacea:2.967096,Piranga_ludoviciana:2.967096):3.038273,Piranga_flava:6.005369):0.753511):6.850037,(Cardinalis_sinuatus:5.320955,Cardinalis_cardinalis:5.320955):8.287962):1.157274,Pheucticus_ludovicianus:14.766191):1.303568):2.845088):4.453943):1.224722):4.171954):9.522026):1.117113):4.529055):2.232839):12.550249):14.165890):1.595889):1.079776,(((Ciconia_ciconia:64.372810,((Platalea_ajaja:50.384224,Eudocimus_ruber:50.384220):11.294862,Fregata_minor:61.679085):2.693727):8.496454,Phaethon_rubricauda:72.869263):0.722286,(((Phoenicopterus_roseus:8.848496,(Phoenicopterus_chilensis:8.520967,((Phoenicoparrus_andinus:3.634479,Phoenicoparrus_jamesi:3.634479):0.209269,Phoenicopterus_ruber:3.843748):4.677219):0.327529):9.927299,Phoeniconaias_minor:18.775795):51.910545,((Ptilinopus_pulchellus:9.273225,Ptilinopus_solomonensis:9.273225):8.824835,(Ptilinopus_jambu:14.348792,Ptilinopus_magnificus:14.348792):3.749268):52.588280):2.905209):1.966755):16.307259):0.245509;
	TREE tree_9439 = ((((Gallus_gallus:18.444862,((Tetrao_urogallus:13.089102,Meleagris_gallopavo:13.089102):1.683805,(Phasianus_colchicus:12.380840,Perdix_perdix:12.380840):2.392068):3.671957):0.904617,Alectoris_rufa:19.349482):50.388180,(Anser_anser:15.437850,Anas_platyrhynchos:15.437848):54.299812):16.710947,(((Sterna_elegans:16.595276,((Larus_michahellis:0.978301,Larus_delawarensis:0.978301):2.524830,Larus_pipixcan:3.503130):13.092146):53.665192,(((((((Cymbirhynchus_macrorhynchos:10.534872,(Eurylaimus_javanicus:6.255554,Eurylaimus_ochromalus:6.255554):4.279318):2.429285,Eurylaimus_steerii:12.964157):3.562018,Psarisomus_dalhousiae:16.526175):15.662807,Calyptomena_viridis:32.188984):21.813326,((Tyrannus_vociferans:34.737751,Iodopleura_isabellae:34.737747):4.482847,(((((Masius_chrysopterus:7.618064,Ilicura_militaris:7.618064):2.634151,((Chiroxiphia_pareola:3.256929,Chiroxiphia_caudata:3.256929):2.372343,Antilophia_galeata:5.629272):4.622942):3.594548,(Heterocercus_linteatus:10.841154,((Lepidothrix_serena:5.278972,(Lepidothrix_nattereri:2.743078,Lepidothrix_coronata:2.743078):2.535893):5.154315,((((Pipra_chloromeros:0.465127,Pipra_rubrocapilla:0.465127):1.399654,Pipra_erythrocephala:1.864780):6.202209,Machaeropterus_regulus:8.066990):0.465594,(Pipra_filicauda:2.511876,(Pipra_aureola:0.187133,Pipra_fasciicauda:0.187133):2.324743):6.020708):1.900703):0.407868):3.005608):4.331833,Neopelma_pallescens:18.178596):18.581379,((((Carpornis_cucullata:24.250156,(Phoenicircus_carnifex:10.484067,(Rupicola_rupicola:6.875728,Rupicola_peruvianus:6.875728):3.608339):13.766089):2.721598,(((((Tijuca_atra:11.678328,(Lipaugus_streptophorus:5.713433,Phibalura_flavirostris:5.713433):5.964894):6.591951,(Procnias_tricarunculatus:17.790789,((Xipholena_punicea:2.610357,(Xipholena_lamellipennis:1.259086,Xipholena_atropurpurea:1.259086):1.351271):13.699896,Porphyrolaema_porphyrolaema:16.310253):1.480536):0.479490):0.527967,(Cotinga_cotinga:14.845329,(Cotinga_amabilis:12.052783,Cotinga_maculata:12.052783):2.792546):3.952916):1.335421,(Haematoderus_militaris:18.938654,(Pyroderus_scutatus:13.640830,Querula_purpurata:13.640830):5.297823):1.195012):5.587729,Snowornis_subalaris:25.721395):1.250360):2.675237,Ampelion_rufaxilla:29.646992):1.392548,((Pipreola_chlorolepidota:18.984085,(Pipreola_whitelyi:18.246199,(Pipreola_formosa:14.535837,Pipreola_aureopectus:14.535837):3.710361):0.737886):3.010564,Ampelioides_tschudii:21.994648):9.044890):5.720436):2.460619):14.781714):4.107981,(Malurus_melanocephalus:47.994118,((Notiomystis_cincta:42.796738,(((Telophorus_zeylonus:17.324408,Telophorus_sulfureopectus:17.324408):12.632447,Pericrocotus_flammeus:29.956856):5.903099,(((Oriolus_cruentus:13.515446,Oriolus_traillii:13.515446):1.219520,Oriolus_oriolus:14.734966):0.025677,Oriolus_xanthornus:14.760642):21.099314):6.936783):2.758857,(((((Parus_major:13.088568,Parus_spilonotus:13.088567):1.266384,Parus_ater:14.354953):1.975659,Parus_caeruleus:16.330610):21.286470,(Aegithalos_caudatus:30.522001,((Leiothrix_lutea:2.360312,Leiothrix_argentauris:2.360312):14.014690,Zosterops_japonicus:16.375002):14.147000):7.095079):2.198137,(((((Turdus_merula:16.593838,(Erithacus_rubecula:11.326521,(Luscinia_calliope:10.557382,(Ficedula_zanthopygia:9.610079,Tarsiger_chrysaeus:9.610078):0.947304):0.769139):5.267317):17.673748,Tichodroma_muraria:34.267586):2.586654,(Bombycilla_cedrorum:14.289411,(Bombycilla_garrulus:8.419834,Bombycilla_japonica:8.419834):5.869577):22.564829):1.814454,(Regulus_regulus:28.883705,Regulus_satrapa:28.883705):9.784987):0.429355,((((((Euphonia_saturata:7.112848,Euphonia_laniirostris:7.112848):11.772061,(((Coccothraustes_vespertinus:1.926051,Coccothraustes_abeillei:1.926051):10.245392,((Mycerobas_affinis:2.195398,Mycerobas_melanozanthos:2.195398):7.178441,(Mycerobas_carnipes:5.147875,Mycerobas_icterioides:5.147875):4.225965):2.797603):4.956707,(((Rhodopechys_obsoletus:4.869900,((Carduelis_spinoides:0.954260,Carduelis_sinica:0.954261):1.323391,Carduelis_chloris:2.277652):2.592248):3.732813,(((((Serinus_pusillus:3.682504,Serinus_serinus:3.682505):0.250935,Serinus_canaria:3.933439):2.458959,Serinus_mozambicus:6.392399):0.234526,(Carduelis_cannabina:4.717870,(((Carduelis_cucullata:1.205955,Carduelis_atrata:1.205955):1.937211,Carduelis_tristis:3.143166):0.438265,Carduelis_spinus:3.581430):1.136439):1.909055):0.175288,(((Carduelis_hornemanni:0.911180,Carduelis_flammea:0.911180):3.017152,(Loxia_leucoptera:1.078524,Loxia_curvirostra:1.078524):2.849808):1.895643,(Carduelis_citrinella:4.474212,Carduelis_carduelis:4.474212):1.349762):0.978238):1.800500):5.651452,((Bucanetes_githagineus:12.657618,(Pinicola_enucleator:10.328336,(((Pyrrhula_erythaca:3.139923,(Pyrrhula_pyrrhula:2.648615,Pyrrhula_erythrocephala:2.648615):0.491308):4.990043,Pyrrhula_aurantiaca:8.129967):0.181592,Pyrrhoplectes_epauletta:8.311559):2.016777):2.329282):0.638879,(((Haematospiza_sipahi:9.132772,(Uragus_sibiricus:1.975058,Rhynchostruthus_socotranus:1.975058):7.157714):2.059455,((Carpodacus_rubicilloides:7.882254,(Carpodacus_roseus:5.548294,(Carpodacus_trifasciatus:4.605807,(Carpodacus_pulcherrimus:2.305433,Carpodacus_thura:2.305433):2.300374):0.942486):2.333960):3.126203,(Carpodacus_mexicanus:10.895075,Carpodacus_nipalensis:10.895075):0.113381):0.183771):1.741442,Vestiaria_coccinea:12.933669):0.362828):0.957667):2.873985):1.756760):2.860841,(Fringilla_coelebs:7.190960,Fringilla_montifringilla:7.190960):14.554790):1.185660,(((((((Cacicus_melanicterus:6.587630,((Cacicus_uropygialis:4.729997,Cacicus_cela:4.729997):0.672176,(Cacicus_leucoramphus:4.688423,Cacicus_haemorrhous:4.688423):0.713750):1.185457):0.245853,(Psarocolius_montezuma:4.565938,Psarocolius_wagleri:4.565938):2.267545):4.588162,(Agelaius_phoeniceus:10.244354,((((Icterus_dominicensis:4.100747,Icterus_prosthemelas:4.100747):0.431720,(Icterus_cucullatus:1.977559,Icterus_croconotus:1.977559):2.554908):2.350585,(Icterus_mesomelas:5.385482,(Icterus_icterus:5.009978,Icterus_pectoralis:5.009978):0.375504):1.497569):0.494682,(((Icterus_galbula:2.554579,(Icterus_pustulatus:1.869088,Icterus_bullockii:1.869088):0.685491):0.449925,(Icterus_nigrogularis:1.218550,Icterus_gularis:1.218550):1.785954):2.992399,Icterus_graduacauda:5.996903):1.380831):2.866621):1.177291):0.665317,(((Sturnella_superciliaris:4.566510,(Sturnella_magna:2.857065,Sturnella_neglecta:2.857065):1.709445):4.518133,(Sturnella_militaris:2.922789,Sturnella_bellicosa:2.922789):6.161855):1.507213,Xanthocephalus_xanthocephalus:10.591856):1.495106):0.565094,(Chlorospingus_pileatus:12.651931,(Emberiza_citrinella:9.914635,Emberiza_melanocephala:9.914635):2.737296):0.000127):4.131518,(Icteria_virens:15.048853,((Dendroica_petechia:4.484481,(Setophaga_ruticilla:4.065475,(Dendroica_palmarum:3.535294,Dendroica_coronata:3.535294):0.530182):0.419006):3.570454,((Vermivora_virginiae:0.720604,Vermivora_ruficapilla:0.720604):7.142513,Geothlypis_trichas:7.863117):0.191819):6.993917):1.734722):3.982088,((((Coereba_flaveola:14.657837,Paroaria_coronata:14.657837):3.089183,Nesospiza_acunhae:17.747021):0.220034,(Sicalis_flaveola:12.296627,Ramphocelus_dimidiatus:12.296627):5.670426):1.538197,(Pheucticus_ludovicianus:19.172548,((((Piranga_ludoviciana:4.384415,Piranga_olivacea:4.384415):4.244010,Piranga_flava:8.628426):0.598329,Piranga_rubra:9.226754):7.944631,(Cardinalis_sinuatus:6.731009,Cardinalis_cardinalis:6.731009):10.440376):2.001163):0.332703):1.260412):2.165748):2.997248,Motacilla_flava:25.928659):4.058971,(((((Quelea_cardinalis:4.234076,(Quelea_erythrops:0.649335,Quelea_quelea:0.649335):3.584740):2.812913,Foudia_madagascariensis:7.046989):0.755809,(Euplectes_afer:5.053572,((Euplectes_ardens:1.713721,Euplectes_orix:1.713721):2.031297,(Euplectes_capensis:2.995889,(Euplectes_axillaris:2.429024,Euplectes_macroura:2.429024):0.566865):0.749129):1.308553):2.749227):0.612920,((((Ploceus_sakalava:2.670625,Ploceus_bicolor:2.670625):1.004475,(Ploceus_capensis:0.119776,Ploceus_velatus:0.119776):3.555325):0.817627,Ploceus_cucullatus:4.492727):3.804242,(Ploceus_philippinus:6.536722,Ploceus_nelicourvi:6.536721):1.760248):0.118749):9.912841,(((Taeniopygia_guttata:6.749449,Neochmia_ruficauda:6.749449):4.623096,(Amandava_amandava:5.070826,Amandava_subflava:5.070826):6.301719):0.486143,(Erythrura_psittacea:7.329756,Erythrura_gouldiae:7.329756):4.528932):6.469871):11.659072):9.110418):0.717171):5.740377):2.438521):10.116173):9.622095,(((Trogon_mesurus:24.354490,Apaloderma_narina:24.354492):40.995686,(((Ramphastos_toco:4.628116,Ramphastos_tucanus:4.628116):7.484200,(Pteroglossus_aracari:10.666878,Selenidera_piperivora:10.666879):1.445438):24.964521,(Picumnus_exilis:26.229668,((Campephilus_leucopogon:16.882528,((Picus_viridis:10.637619,Picus_squamatus:10.637619):1.975630,((Colaptes_auratus:5.470477,(Colaptes_chrysoides:3.947522,(Colaptes_melanochloros:3.503818,Colaptes_campestris:3.503818):0.443704):1.522955):5.147957,Dryocopus_pileatus:10.618434):1.994815):4.269278):2.365790,((Sphyrapicus_varius:17.110050,((Melanerpes_formicivorus:9.570698,Melanerpes_candidus:9.570699):1.341328,Melanerpes_lewis:10.912026):6.198022):1.277835,(Picoides_tridactylus:14.772797,(Dendrocopos_major:11.787046,Picoides_villosus:11.787046):2.985750):3.615088):0.860434):6.981350):10.847170):28.273336):1.404855,Neophron_percnopterus:66.755028):0.977354):2.528085):1.305890,((Phaethon_rubricauda:68.951965,(((Ptilinopus_jambu:1.748302,Ptilinopus_solomonensis:1.748302):7.675791,Ptilinopus_pulchellus:9.424092):8.319069,Ptilinopus_magnificus:17.743160):51.208805):0.383180,((((((Phoenicoparrus_andinus:3.320487,Phoenicoparrus_jamesi:3.320487):0.467340,Phoenicopterus_ruber:3.787826):0.505982,Phoenicopterus_roseus:4.293809):0.847572,Phoenicopterus_chilensis:5.141381):15.348774,Phoeniconaias_minor:20.490154):46.834377,(Ciconia_ciconia:59.102848,((Platalea_ajaja:45.791794,Eudocimus_ruber:45.791794):12.879085,Fregata_minor:58.670876):0.431970):8.221683):2.010619):2.231210):14.882247):5.935353;
	TREE tree_5376 = ((((Gallus_gallus:20.718262,((Meleagris_gallopavo:14.523797,Tetrao_urogallus:14.523796):2.517818,(Phasianus_colchicus:15.425320,Perdix_perdix:15.425320):1.616295):3.676646):0.693854,Alectoris_rufa:21.412113):54.620090,(Anser_anser:27.348158,Anas_platyrhynchos:27.348158):48.684044):11.884098,(((Sterna_elegans:18.382027,(Larus_pipixcan:3.901086,(Larus_michahellis:1.016603,Larus_delawarensis:1.016603):2.884483):14.480940):52.654774,((((Apaloderma_narina:22.646009,Trogon_mesurus:22.646011):39.453041,(((Ramphastos_toco:7.253747,Ramphastos_tucanus:7.253747):8.061481,(Selenidera_piperivora:14.585693,Pteroglossus_aracari:14.585693):0.729534):19.553696,((((Picoides_tridactylus:10.293144,(Dendrocopos_major:8.407743,Picoides_villosus:8.407743):1.885401):1.661147,(Sphyrapicus_varius:10.102309,((Melanerpes_formicivorus:5.165040,Melanerpes_candidus:5.165040):3.621691,Melanerpes_lewis:8.786731):1.315578):1.851983):0.352670,(Campephilus_leucopogon:12.052862,((Dryocopus_pileatus:6.921027,(Colaptes_auratus:4.394273,((Colaptes_melanochloros:3.399928,Colaptes_chrysoides:3.399927):0.060521,Colaptes_campestris:3.460448):0.933824):2.526754):2.235349,(Picus_viridis:4.784334,Picus_squamatus:4.784334):4.372042):2.896487):0.254100):7.397369,Picumnus_exilis:19.704332):15.164589):27.230131):5.677893,Neophron_percnopterus:67.776947):1.431287,((((Psarisomus_dalhousiae:17.463621,(((Eurylaimus_ochromalus:5.238518,Eurylaimus_javanicus:5.238518):7.629928,Cymbirhynchus_macrorhynchos:12.868446):0.677388,Eurylaimus_steerii:13.545834):3.917787):21.953861,Calyptomena_viridis:39.417480):11.059191,((((((Snowornis_subalaris:18.761570,((((Cotinga_cotinga:12.715272,(Cotinga_maculata:2.488341,Cotinga_amabilis:2.488341):10.226932):2.719635,(((Phibalura_flavirostris:1.646833,Tijuca_atra:1.646833):7.643593,Lipaugus_streptophorus:9.290426):5.460874,(Procnias_tricarunculatus:13.820724,((Xipholena_punicea:2.753735,(Xipholena_lamellipennis:0.540698,Xipholena_atropurpurea:0.540698):2.213037):10.035923,Porphyrolaema_porphyrolaema:12.789658):1.031066):0.930576):0.683608):0.582143,(Querula_purpurata:11.810468,Pyroderus_scutatus:11.810469):4.206583):0.466936,Haematoderus_militaris:16.483986):2.277582):1.317797,(Carpornis_cucullata:15.679031,((Rupicola_peruvianus:6.573564,Rupicola_rupicola:6.573564):0.670447,Phoenicircus_carnifex:7.244011):8.435020):4.400334):0.300059,Ampelion_rufaxilla:20.379423):0.970382,((((Pipreola_aureopectus:8.181184,Pipreola_chlorolepidota:8.181183):1.621983,Pipreola_whitelyi:9.803167):5.581913,Pipreola_formosa:15.385079):0.886273,Ampelioides_tschudii:16.271353):5.078454):5.301724,((((Masius_chrysopterus:8.094791,Ilicura_militaris:8.094791):0.331659,(Antilophia_galeata:3.866699,(Chiroxiphia_pareola:1.925528,Chiroxiphia_caudata:1.925528):1.941172):4.559752):3.753073,((Lepidothrix_serena:4.616908,(Lepidothrix_coronata:1.869226,Lepidothrix_nattereri:1.869226):2.747683):4.668551,((((Pipra_fasciicauda:0.757177,Pipra_aureola:0.757177):2.112358,Pipra_filicauda:2.869534):3.687150,((Pipra_chloromeros:4.777328,(Pipra_erythrocephala:1.676685,Pipra_rubrocapilla:1.676685):3.100643):1.173685,Machaeropterus_regulus:5.951014):0.605671):1.563632,Heterocercus_linteatus:8.120317):1.165143):2.894064):2.287712,Neopelma_pallescens:14.467236):12.184296):2.987124,(Iodopleura_isabellae:24.432009,Tyrannus_vociferans:24.432011):5.206644):20.838020):6.126355,(Malurus_melanocephalus:47.362686,((Notiomystis_cincta:40.222088,(((Telophorus_sulfureopectus:20.981123,Telophorus_zeylonus:20.981123):10.892605,Pericrocotus_flammeus:31.873726):1.814723,((Oriolus_xanthornus:8.967975,Oriolus_oriolus:8.967975):0.975029,(Oriolus_traillii:8.257059,Oriolus_cruentus:8.257059):1.685945):23.745447):6.533638):2.802312,(((Parus_caeruleus:16.764492,((Parus_major:12.706938,Parus_spilonotus:12.706939):1.351556,Parus_ater:14.058493):2.705998):18.111546,(((Leiothrix_lutea:1.558604,Leiothrix_argentauris:1.558604):13.962208,Zosterops_japonicus:15.520812):10.305004,Aegithalos_caudatus:25.825817):9.050220):2.918179,((((Tichodroma_muraria:32.245213,(Turdus_merula:25.433243,((Luscinia_calliope:15.707666,(Tarsiger_chrysaeus:15.294397,Ficedula_zanthopygia:15.294397):0.413269):1.267997,Erithacus_rubecula:16.975664):8.457581):6.811969):1.492360,(Bombycilla_cedrorum:9.269703,(Bombycilla_japonica:6.086603,Bombycilla_garrulus:6.086603):3.183100):24.467869):1.486129,(Regulus_regulus:27.888483,Regulus_satrapa:27.888485):7.335217):0.767843,((((((Ploceus_bicolor:5.393755,Ploceus_cucullatus:5.393755):1.307493,(Ploceus_capensis:0.065318,Ploceus_velatus:0.065318):6.635929):4.954477,((Ploceus_philippinus:3.073391,Ploceus_sakalava:3.073391):6.465895,Ploceus_nelicourvi:9.539287):2.116438):0.525709,((Euplectes_afer:7.834323,((Euplectes_orix:3.333994,Euplectes_ardens:3.333994):1.725466,((Euplectes_axillaris:3.815667,Euplectes_macroura:3.815666):0.279809,Euplectes_capensis:4.095476):0.963984):2.774863):3.160293,((Quelea_quelea:6.168514,(Quelea_erythrops:1.796703,Quelea_cardinalis:1.796703):4.371810):1.791270,Foudia_madagascariensis:7.959783):3.034833):1.186817):8.680174,((Amandava_subflava:5.438961,Amandava_amandava:5.438961):6.373326,((Taeniopygia_guttata:7.157544,Neochmia_ruficauda:7.157544):4.399752,(Erythrura_gouldiae:7.221715,Erythrura_psittacea:7.221715):4.335582):0.254990):9.049321):9.589456,(Motacilla_flava:28.267614,((((Euphonia_saturata:7.064342,Euphonia_laniirostris:7.064342):11.140459,(((Coccothraustes_abeillei:9.369298,Coccothraustes_vespertinus:9.369298):2.124547,(Mycerobas_icterioides:9.360826,((Mycerobas_affinis:6.289565,Mycerobas_melanozanthos:6.289565):0.906390,Mycerobas_carnipes:7.195955):2.164871):2.133019):4.200472,(((((Carduelis_citrinella:5.436054,Carduelis_carduelis:5.436054):1.708625,((((Serinus_serinus:4.909485,(Serinus_pusillus:3.834701,Serinus_canaria:3.834701):1.074784):1.157617,Serinus_mozambicus:6.067102):0.123876,(((Carduelis_spinus:1.944989,Rhynchostruthus_socotranus:1.944989):2.344230,(Carduelis_tristis:3.671653,(Carduelis_atrata:1.601713,Carduelis_cucullata:1.601712):2.069940):0.617566):1.256934,Carduelis_cannabina:5.546152):0.644825):0.635449,((Carduelis_flammea:0.667955,Carduelis_hornemanni:0.667955):4.678377,(Loxia_leucoptera:1.312895,Loxia_curvirostra:1.312895):4.033437):1.480094):0.318253):2.058841,((Carduelis_chloris:2.354433,(Carduelis_spinoides:1.350190,Carduelis_sinica:1.350190):1.004243):3.762944,Rhodopechys_obsoletus:6.117377):3.086142):5.095292,Bucanetes_githagineus:14.298812):0.177592,(((Uragus_sibiricus:11.492422,(Haematospiza_sipahi:11.231201,((Carpodacus_pulcherrimus:8.022552,((Carpodacus_thura:4.443483,Carpodacus_trifasciatus:4.443484):1.958453,(Carpodacus_roseus:6.163359,Carpodacus_rubicilloides:6.163359):0.238578):1.620616):3.167064,(Carpodacus_nipalensis:10.345877,Carpodacus_mexicanus:10.345878):0.843740):0.041584):0.261221):1.568171,Vestiaria_coccinea:13.060593):0.332037,(Pinicola_enucleator:9.919220,(Pyrrhoplectes_epauletta:5.838252,(Pyrrhula_aurantiaca:5.158363,((Pyrrhula_erythrocephala:0.882879,Pyrrhula_erythaca:0.882879):2.319286,Pyrrhula_pyrrhula:3.202164):1.956199):0.679888):4.080968):3.473410):1.083774):1.217913):2.510485):3.558753,(Fringilla_coelebs:6.059478,Fringilla_montifringilla:6.059478):15.704077):2.070831,((((Sicalis_flaveola:9.701769,Ramphocelus_dimidiatus:9.701769):3.068841,((Coereba_flaveola:10.207772,Paroaria_coronata:10.207771):2.075958,Nesospiza_acunhae:12.283730):0.486880):4.120864,(((Piranga_rubra:7.270945,(Piranga_flava:6.405956,(Piranga_ludoviciana:2.453354,Piranga_olivacea:2.453354):3.952602):0.864988):5.431614,(Cardinalis_sinuatus:5.549834,Cardinalis_cardinalis:5.549834):7.152723):3.394300,Pheucticus_ludovicianus:16.096857):0.794617):1.335914,(((((Agelaius_phoeniceus:6.874062,(((Icterus_mesomelas:3.171964,(Icterus_icterus:2.671868,Icterus_pectoralis:2.671868):0.500096):0.480332,((Icterus_cucullatus:2.236146,(Icterus_dominicensis:0.482578,Icterus_croconotus:0.482578):1.753568):0.024088,Icterus_prosthemelas:2.260234):1.392062):0.630923,(((Icterus_nigrogularis:0.904223,Icterus_gularis:0.904223):0.723638,((Icterus_pustulatus:0.904278,Icterus_bullockii:0.904278):0.482228,Icterus_galbula:1.386506):0.241355):1.204973,Icterus_graduacauda:2.832834):1.450384):2.590843):0.503626,((((Cacicus_haemorrhous:3.095470,Cacicus_uropygialis:3.095470):0.152982,(Cacicus_leucoramphus:2.508598,Cacicus_cela:2.508598):0.739854):0.648285,Cacicus_melanicterus:3.896737):0.344220,(Psarocolius_wagleri:2.694358,Psarocolius_montezuma:2.694358):1.546599):3.136731):0.236148,(((Sturnella_bellicosa:2.183406,Sturnella_militaris:2.183406):3.962834,((Sturnella_magna:1.725101,Sturnella_neglecta:1.725101):1.090398,Sturnella_superciliaris:2.815499):3.330741):0.771077,Xanthocephalus_xanthocephalus:6.917317):0.696519):0.000076,((Emberiza_melanocephala:6.744022,Emberiza_citrinella:6.744022):0.869813,Chlorospingus_pileatus:7.613836):0.000076):9.854036,(Icteria_virens:16.775303,((Geothlypis_trichas:8.331358,((Setophaga_ruticilla:4.802575,(Dendroica_palmarum:3.851356,Dendroica_coronata:3.851356):0.951219):0.167532,Dendroica_petechia:4.970107):3.361252):0.094337,(Vermivora_virginiae:0.885237,Vermivora_ruficapilla:0.885237):7.540458):8.349608):0.692645):0.759440):5.606998):4.433230):2.183446):5.540481):1.802672):5.230185):4.338287):9.240340):12.605205):1.828568):0.716645,(((Phaethon_rubricauda:65.466812,((((Phoenicoparrus_andinus:3.019888,Phoenicoparrus_jamesi:3.019888):6.327837,Phoenicopterus_ruber:9.347726):11.761005,(Phoenicopterus_chilensis:18.857525,Phoenicopterus_roseus:18.857525):2.251206):9.853150,Phoeniconaias_minor:30.961882):34.504936):0.174741,(((Ptilinopus_jambu:8.569679,Ptilinopus_pulchellus:8.569679):0.847349,Ptilinopus_solomonensis:9.417028):5.775471,Ptilinopus_magnificus:15.192498):50.449059):0.976069,(Ciconia_ciconia:60.444118,((Platalea_ajaja:45.679260,Eudocimus_ruber:45.679256):11.391175,Fregata_minor:57.070435):3.373685):6.173509):5.135818):16.162855):1.270104;
	TREE tree_6075 = ((((Gallus_gallus:15.771175,((Meleagris_gallopavo:11.372129,Tetrao_urogallus:11.372129):1.027020,(Phasianus_colchicus:11.443894,Perdix_perdix:11.443894):0.955255):3.372026):0.920784,Alectoris_rufa:16.691959):56.237198,(Anser_anser:15.725358,Anas_platyrhynchos:15.725358):57.203804):21.707706,((((Larus_pipixcan:4.638124,(Larus_michahellis:1.474597,Larus_delawarensis:1.474597):3.163527):17.139091,Sterna_elegans:21.777216):58.032059,((((((Eurylaimus_steerii:11.592100,(Cymbirhynchus_macrorhynchos:7.877439,(Eurylaimus_ochromalus:4.819901,Eurylaimus_javanicus:4.819900):3.057539):3.714661):1.498095,Psarisomus_dalhousiae:13.090195):19.391920,Calyptomena_viridis:32.482113):21.240677,((((Ampelion_rufaxilla:26.100605,(((Rupicola_peruvianus:4.945317,Rupicola_rupicola:4.945317):3.969153,Phoenicircus_carnifex:8.914471):14.477734,(((((Cotinga_cotinga:11.872456,(Cotinga_maculata:3.402132,Cotinga_amabilis:3.402132):8.470324):6.637416,(((Porphyrolaema_porphyrolaema:16.572502,((Xipholena_lamellipennis:2.916101,Xipholena_atropurpurea:2.916101):0.866604,Xipholena_punicea:3.782705):12.789797):1.012524,Procnias_tricarunculatus:17.585026):0.706433,(Lipaugus_streptophorus:8.685806,Tijuca_atra:8.685806):9.605654):0.218412):0.405834,((Pyroderus_scutatus:12.677883,Querula_purpurata:12.677884):3.618177,(Phibalura_flavirostris:2.564161,Haematoderus_militaris:2.564161):13.731899):2.619645):2.330080,Carpornis_cucullata:21.245787):0.473790,Snowornis_subalaris:21.719578):1.672628):2.708402):2.246016,(((Pipreola_formosa:11.023552,Pipreola_whitelyi:11.023552):6.481724,(Pipreola_aureopectus:6.731025,Pipreola_chlorolepidota:6.731025):10.774250):1.713641,Ampelioides_tschudii:19.218916):9.127706):6.118834,((((((Pipra_filicauda:3.687438,(Pipra_aureola:0.424845,Pipra_fasciicauda:0.424845):3.262593):6.040732,(Machaeropterus_regulus:9.481827,((Pipra_erythrocephala:1.909040,Pipra_chloromeros:1.909040):1.538006,Pipra_rubrocapilla:3.447046):6.034781):0.246344):1.390124,((Lepidothrix_nattereri:3.587454,Lepidothrix_coronata:3.587454):1.788802,Lepidothrix_serena:5.376256):5.742040):1.842112,Heterocercus_linteatus:12.960407):5.586982,((Masius_chrysopterus:9.545887,Ilicura_militaris:9.545887):1.833977,(Antilophia_galeata:6.044878,(Chiroxiphia_caudata:2.669902,Chiroxiphia_pareola:2.669902):3.374977):5.334985):7.167525):4.635965,Neopelma_pallescens:23.183353):11.282101):6.871524,(Iodopleura_isabellae:40.890739,Tyrannus_vociferans:40.890739):0.446239):12.385813):9.896658,(Malurus_melanocephalus:47.918762,((Notiomystis_cincta:42.725529,((((Oriolus_cruentus:12.701985,Oriolus_traillii:12.701984):1.776504,Oriolus_xanthornus:14.478489):0.155221,Oriolus_oriolus:14.633710):23.536592,((Telophorus_sulfureopectus:18.966141,Telophorus_zeylonus:18.966139):16.642420,Pericrocotus_flammeus:35.608559):2.561741):4.555225):2.881902,(((Parus_caeruleus:17.582687,((Parus_spilonotus:11.757944,Parus_major:11.757943):3.275610,Parus_ater:15.033553):2.549135):21.667963,(Aegithalos_caudatus:26.849901,(Zosterops_japonicus:16.988520,(Leiothrix_lutea:2.055775,Leiothrix_argentauris:2.055775):14.932745):9.861383):12.400747):2.041284,(((Regulus_satrapa:30.726908,Regulus_regulus:30.726908):9.685845,(((Turdus_merula:29.542318,(Erithacus_rubecula:19.976940,((Tarsiger_chrysaeus:18.127291,Ficedula_zanthopygia:18.127293):0.917032,Luscinia_calliope:19.044323):0.932619):9.565374):7.723110,Tichodroma_muraria:37.265427):2.010346,(Bombycilla_cedrorum:12.174253,(Bombycilla_garrulus:4.308892,Bombycilla_japonica:4.308892):7.865362):27.101517):1.136980):0.246254,((Motacilla_flava:28.741295,((((Euphonia_laniirostris:9.838787,Euphonia_saturata:9.838786):14.496674,(((Coccothraustes_vespertinus:8.791191,Coccothraustes_abeillei:8.791191):4.635993,(((Mycerobas_affinis:1.846936,Mycerobas_icterioides:1.846936):0.250403,Mycerobas_melanozanthos:2.097340):8.175288,Mycerobas_carnipes:10.272628):3.154557):5.585959,(((((Carduelis_sinica:0.733367,Carduelis_spinoides:0.733367):1.139536,Carduelis_chloris:1.872903):8.157166,Rhodopechys_obsoletus:10.030069):0.756698,((((Carduelis_flammea:0.650720,Carduelis_hornemanni:0.650720):5.086605,(Loxia_curvirostra:1.781787,Loxia_leucoptera:1.781787):3.955538):2.472896,(Carduelis_citrinella:6.157721,Carduelis_carduelis:6.157721):2.052500):1.081578,(((((Carduelis_cucullata:1.172041,Carduelis_atrata:1.172041):4.248270,Carduelis_tristis:5.420311):0.608327,Carduelis_spinus:6.028638):1.249819,(Rhynchostruthus_socotranus:0.551881,Carduelis_cannabina:0.551881):6.726576):1.697883,(((Serinus_pusillus:5.466484,Serinus_serinus:5.466484):1.393942,Serinus_canaria:6.860425):2.044208,Serinus_mozambicus:8.904633):0.071707):0.315459):1.494968):6.599506,(((((Pyrrhula_erythrocephala:1.265857,(Pyrrhula_aurantiaca:0.771280,Pyrrhula_erythaca:0.771280):0.494577):2.366403,Pyrrhula_pyrrhula:3.632259):3.791017,Pyrrhoplectes_epauletta:7.423276):4.530932,Pinicola_enucleator:11.954207):4.118762,(((Uragus_sibiricus:11.790504,Haematospiza_sipahi:11.790504):2.262993,(((Carpodacus_roseus:6.724187,((Carpodacus_thura:5.283422,Carpodacus_pulcherrimus:5.283422):0.215446,Carpodacus_trifasciatus:5.498868):1.225319):1.835529,Carpodacus_rubicilloides:8.559716):5.140559,(Carpodacus_nipalensis:13.097583,Carpodacus_mexicanus:13.097582):0.602694):0.353221):1.095329,(Vestiaria_coccinea:14.095170,Bucanetes_githagineus:14.095169):1.053657):0.924145):1.313303):1.626870):5.322316):1.618227,(Fringilla_coelebs:6.207315,Fringilla_montifringilla:6.207316):19.746370):1.093405,(((Pheucticus_ludovicianus:18.659487,((Piranga_rubra:8.590925,((Piranga_olivacea:2.914645,Piranga_ludoviciana:2.914645):5.231281,Piranga_flava:8.145926):0.444998):7.413736,(Cardinalis_sinuatus:7.004769,Cardinalis_cardinalis:7.004769):8.999891):2.654827):1.368905,((Ramphocelus_dimidiatus:16.548557,Sicalis_flaveola:16.548555):2.000427,((Coereba_flaveola:15.758099,Paroaria_coronata:15.758097):2.738085,Nesospiza_acunhae:18.496183):0.052798):1.479411):3.188369,((Icteria_virens:19.440805,(((Vermivora_ruficapilla:1.173580,Vermivora_virginiae:1.173580):9.663769,Geothlypis_trichas:10.837350):0.027164,((Setophaga_ruticilla:6.031638,(Dendroica_palmarum:5.539274,Dendroica_coronata:5.539273):0.492365):0.040207,Dendroica_petechia:6.071846):4.792667):8.576292):2.174235,((Chlorospingus_pileatus:16.560209,(Emberiza_melanocephala:12.648915,Emberiza_citrinella:12.648914):3.911293):0.000166,(((((((Icterus_nigrogularis:1.328615,Icterus_gularis:1.328615):2.521288,((Icterus_pustulatus:2.134235,Icterus_bullockii:2.134235):1.305255,Icterus_galbula:3.439490):0.410413):2.701648,Icterus_graduacauda:6.551551):4.005375,((Icterus_mesomelas:7.846564,(Icterus_pectoralis:6.052030,Icterus_icterus:6.052031):1.794534):1.213003,((Icterus_dominicensis:5.777054,(Icterus_cucullatus:4.696298,Icterus_prosthemelas:4.696298):1.080757):0.947878,Icterus_croconotus:6.724932):2.334635):1.497359):4.421584,((((Cacicus_haemorrhous:7.212009,Cacicus_leucoramphus:7.212009):0.811338,(Cacicus_cela:6.394741,Cacicus_uropygialis:6.394741):1.628606):1.009658,Cacicus_melanicterus:9.033006):1.053888,(Psarocolius_montezuma:6.707166,Psarocolius_wagleri:6.707166):3.379727):4.891617):0.709285,Agelaius_phoeniceus:15.687796):0.872412,(((Sturnella_militaris:4.386984,Sturnella_bellicosa:4.386984):7.312169,(Sturnella_neglecta:5.066704,(Sturnella_magna:3.609361,Sturnella_superciliaris:3.609361):1.457343):6.632449):3.026336,Xanthocephalus_xanthocephalus:14.725491):1.834718):0.000166):5.054667):1.601721):3.830330):1.694204):5.504195,((((Foudia_madagascariensis:7.699154,((Quelea_erythrops:2.579219,Quelea_cardinalis:2.579219):3.473943,Quelea_quelea:6.053162):1.645993):3.262820,(Euplectes_afer:8.372066,((Euplectes_orix:3.757797,Euplectes_ardens:3.757797):2.517711,(Euplectes_capensis:5.399439,(Euplectes_axillaris:4.734439,Euplectes_macroura:4.734439):0.665000):0.876069):2.096558):2.589908):1.761482,((((Ploceus_bicolor:6.189706,Ploceus_cucullatus:6.189706):0.153756,((Ploceus_capensis:0.044652,Ploceus_velatus:0.044652):5.383437,Ploceus_sakalava:5.428089):0.915374):4.767524,Ploceus_philippinus:11.110987):0.647169,Ploceus_nelicourvi:11.758155):0.965301):13.117393,(((Erythrura_gouldiae:8.427735,Erythrura_psittacea:8.427735):6.978826,(Taeniopygia_guttata:10.012506,Neochmia_ruficauda:10.012507):5.394055):3.455269,(Amandava_amandava:10.405849,Amandava_subflava:10.405849):8.455981):6.979019):8.404641):6.413517):0.632928):4.315494):2.311337):15.700685):13.068172,(((Trogon_mesurus:26.158979,Apaloderma_narina:26.158981):45.745090,(((Ramphastos_tucanus:9.910956,Ramphastos_toco:9.910956):14.706684,(Selenidera_piperivora:21.873459,Pteroglossus_aracari:21.873459):2.744180):22.084274,(Picumnus_exilis:33.316238,((((Dendrocopos_major:14.884529,Picoides_villosus:14.884530):4.824989,Picoides_tridactylus:19.709520):2.702638,(Sphyrapicus_varius:21.256115,((Melanerpes_formicivorus:6.758718,Melanerpes_candidus:6.758718):7.417036,Melanerpes_lewis:14.175755):7.080361):1.156041):1.742914,(Campephilus_leucopogon:21.959469,((Picus_squamatus:12.761898,Picus_viridis:12.761898):4.182661,(Dryocopus_pileatus:13.209582,((Colaptes_chrysoides:6.969179,(Colaptes_melanochloros:5.986860,Colaptes_campestris:5.986859):0.982319):1.212461,Colaptes_auratus:8.181640):5.027942):3.734976):5.014910):2.195602):9.161166):13.385676):25.202160):4.077893,Neophron_percnopterus:75.981972):0.705655):3.121650):0.103100,(((Ciconia_ciconia:66.895073,((Platalea_ajaja:57.294178,Eudocimus_ruber:57.294178):9.464391,Fregata_minor:66.758568):0.136504):8.392839,((Ptilinopus_magnificus:18.202536,((Ptilinopus_solomonensis:10.096404,Ptilinopus_pulchellus:10.096404):3.976524,Ptilinopus_jambu:14.072927):4.129607):53.355129,((((Phoenicoparrus_andinus:1.380722,Phoenicoparrus_jamesi:1.380722):4.597302,Phoenicopterus_ruber:5.978024):11.802629,(Phoenicopterus_chilensis:17.629362,Phoenicopterus_roseus:17.629362):0.151292):2.358240,Phoeniconaias_minor:20.138893):51.418770):3.730248):0.914598,Phaethon_rubricauda:76.202507):3.709859):14.724491):2.599715;
	TREE tree_7431 = (((Alectoris_rufa:29.863968,(((Tetrao_urogallus:20.189434,Meleagris_gallopavo:20.189434):1.914680,(Phasianus_colchicus:18.901886,Perdix_perdix:18.901886):3.202227):5.988297,Gallus_gallus:28.092409):1.771556):41.214039,(Anser_anser:13.442337,Anas_platyrhynchos:13.442337):57.635674):18.602999,(((((Ptilinopus_jambu:15.667007,(Ptilinopus_pulchellus:10.050906,Ptilinopus_solomonensis:10.050907):5.616101):4.150875,Ptilinopus_magnificus:19.817883):51.802170,((Phoenicopterus_roseus:27.967304,(((Phoenicoparrus_andinus:5.942726,Phoenicoparrus_jamesi:5.942726):11.236752,Phoenicopterus_ruber:17.179478):7.157378,Phoenicopterus_chilensis:24.336855):3.630450):9.051322,Phoeniconaias_minor:37.018627):34.601425):0.198175,((Ciconia_ciconia:62.597782,((Eudocimus_ruber:39.413235,Platalea_ajaja:39.413231):22.343985,Fregata_minor:61.757217):0.840567):7.237716,Phaethon_rubricauda:69.835503):1.982723):0.475692,((Sterna_elegans:15.523749,(Larus_pipixcan:3.244861,(Larus_delawarensis:1.149724,Larus_michahellis:1.149724):2.095138):12.278889):56.610180,((Neophron_percnopterus:70.143257,((Apaloderma_narina:30.965372,Trogon_mesurus:30.965372):36.724277,(((Ramphastos_toco:4.646638,Ramphastos_tucanus:4.646638):9.421077,(Pteroglossus_aracari:11.208133,Selenidera_piperivora:11.208134):2.859582):12.760033,(Picumnus_exilis:12.645981,(((Sphyrapicus_varius:8.681344,((Melanerpes_candidus:5.607392,Melanerpes_formicivorus:5.607391):1.325075,Melanerpes_lewis:6.932467):1.748878):0.622620,(Picoides_tridactylus:8.273882,(Dendrocopos_major:6.187393,Picoides_villosus:6.187392):2.086489):1.030082):0.833491,(Campephilus_leucopogon:9.547712,((Picus_viridis:4.543575,Picus_squamatus:4.543575):2.482923,(Dryocopus_pileatus:5.892269,((Colaptes_chrysoides:1.698735,Colaptes_auratus:1.698735):2.379619,(Colaptes_campestris:2.937133,Colaptes_melanochloros:2.937133):1.141220):1.813915):1.134230):2.521214):0.589743):2.508525):14.181768):40.861900):2.453618):0.121872,(((Calyptomena_viridis:32.559380,((Eurylaimus_steerii:10.437970,(Cymbirhynchus_macrorhynchos:9.959650,(Eurylaimus_ochromalus:6.929816,Eurylaimus_javanicus:6.929816):3.029834):0.478320):3.076764,Psarisomus_dalhousiae:13.514734):19.044643):19.215158,((((Ampelion_rufaxilla:16.185951,((Snowornis_subalaris:15.165197,(((Haematoderus_militaris:10.772895,Phibalura_flavirostris:10.772895):0.022534,(Querula_purpurata:8.995707,Pyroderus_scutatus:8.995707):1.799722):2.431329,((((Cotinga_cotinga:5.790713,Cotinga_amabilis:5.790713):6.147583,Cotinga_maculata:11.938296):0.874561,(Lipaugus_streptophorus:8.755215,Tijuca_atra:8.755214):4.057643):0.026104,((((Xipholena_punicea:2.580282,Xipholena_lamellipennis:2.580282):0.205605,Xipholena_atropurpurea:2.785887):8.950871,Porphyrolaema_porphyrolaema:11.736759):0.366039,Procnias_tricarunculatus:12.102798):0.736164):0.387796):1.938440):0.372746,(((Rupicola_peruvianus:5.149216,Rupicola_rupicola:5.149216):0.470706,Phoenicircus_carnifex:5.619922):6.788131,Carpornis_cucullata:12.408052):3.129891):0.648007):1.172933,((((Pipreola_chlorolepidota:0.376807,Pipreola_formosa:0.376807):3.414689,Pipreola_aureopectus:3.791497):2.114486,Pipreola_whitelyi:5.905982):7.856827,Ampelioides_tschudii:13.762810):3.596075):5.480227,((((((Lepidothrix_nattereri:2.589305,Lepidothrix_coronata:2.589305):1.288327,Lepidothrix_serena:3.877632):2.780224,(((Pipra_fasciicauda:0.762099,Pipra_aureola:0.762099):0.109699,Pipra_filicauda:0.871797):5.386527,(((Pipra_erythrocephala:1.459896,Pipra_rubrocapilla:1.459896):3.419812,Pipra_chloromeros:4.879708):0.791427,Machaeropterus_regulus:5.671135):0.587189):0.399532):0.584467,Heterocercus_linteatus:7.242322):2.190016,((Masius_chrysopterus:5.897349,Ilicura_militaris:5.897349):0.738956,(Antilophia_galeata:3.307994,(Chiroxiphia_caudata:1.945876,Chiroxiphia_pareola:1.945876):1.362118):3.328311):2.796034):2.575599,Neopelma_pallescens:12.007938):10.831173):7.092337,(Iodopleura_isabellae:28.829798,Tyrannus_vociferans:28.829794):1.101653):21.843088):6.814636,(Malurus_melanocephalus:46.605717,((Notiomystis_cincta:41.463024,((Pericrocotus_flammeus:34.930264,(Telophorus_sulfureopectus:20.741560,Telophorus_zeylonus:20.741558):14.188704):3.015332,((Oriolus_oriolus:16.688683,Oriolus_xanthornus:16.688683):0.753953,(Oriolus_cruentus:16.471354,Oriolus_traillii:16.471355):0.971280):20.502960):3.517430):2.047940,(((((Parus_major:12.662546,Parus_spilonotus:12.662546):0.068100,Parus_ater:12.730645):2.741011,Parus_caeruleus:15.471657):18.863846,(Aegithalos_caudatus:27.977011,(Zosterops_japonicus:13.185511,(Leiothrix_lutea:1.871251,Leiothrix_argentauris:1.871251):11.314260):14.791502):6.358489):3.555623,(((((Turdus_merula:23.079470,(((Ficedula_zanthopygia:12.226769,Tarsiger_chrysaeus:12.226769):0.232807,Luscinia_calliope:12.459576):1.479597,Erithacus_rubecula:13.939173):9.140295):9.388091,Tichodroma_muraria:32.467560):2.042852,((Bombycilla_garrulus:5.512202,Bombycilla_japonica:5.512202):1.657934,Bombycilla_cedrorum:7.170136):27.340275):1.980549,(Regulus_satrapa:30.627840,Regulus_regulus:30.627838):5.863121):0.008917,((((((Quelea_cardinalis:2.934012,(Quelea_erythrops:1.144704,Quelea_quelea:1.144704):1.789308):1.733850,Foudia_madagascariensis:4.667862):1.068968,(Euplectes_afer:4.401252,((Euplectes_orix:2.675399,Euplectes_ardens:2.675399):0.958524,(Euplectes_capensis:2.900824,(Euplectes_axillaris:2.432668,Euplectes_macroura:2.432668):0.468156):0.733099):0.767330):1.335578):1.160372,(((Ploceus_bicolor:2.538731,(Ploceus_cucullatus:1.728705,Ploceus_sakalava:1.728705):0.810026):0.477227,(Ploceus_nelicourvi:2.463498,(Ploceus_capensis:0.071668,Ploceus_velatus:0.071668):2.391829):0.552460):3.314443,Ploceus_philippinus:6.330401):0.566802):7.817358,(((Erythrura_psittacea:5.823459,Erythrura_gouldiae:5.823459):3.569480,(Neochmia_ruficauda:6.172615,Taeniopygia_guttata:6.172615):3.220324):1.001382,(Amandava_subflava:5.431544,Amandava_amandava:5.431544):4.962777):4.320240):14.377057,(Motacilla_flava:25.503227,((((Euphonia_laniirostris:12.971071,Euphonia_saturata:12.971072):8.126274,(((Coccothraustes_abeillei:1.650976,Coccothraustes_vespertinus:1.650976):12.863554,((Mycerobas_icterioides:7.434095,(Mycerobas_carnipes:2.182256,Mycerobas_melanozanthos:2.182256):5.251839):5.889033,Mycerobas_affinis:13.323129):1.191401):4.232767,(((((Pyrrhula_erythaca:1.911239,((Pyrrhula_erythrocephala:1.523054,Pyrrhula_aurantiaca:1.523054):0.228082,Pyrrhula_pyrrhula:1.751136):0.160103):5.198796,Pyrrhoplectes_epauletta:7.110035):4.986852,Pinicola_enucleator:12.096887):3.319215,((((Carpodacus_rubicilloides:8.974327,(Carpodacus_roseus:6.293407,(Carpodacus_trifasciatus:5.840981,(Carpodacus_thura:5.520217,Carpodacus_pulcherrimus:5.520217):0.320763):0.452427):2.680920):3.418628,(Carpodacus_nipalensis:12.062334,Carpodacus_mexicanus:12.062335):0.330620):0.443667,(Uragus_sibiricus:11.561862,Haematospiza_sipahi:11.561862):1.274759):1.823401,(Vestiaria_coccinea:12.365322,Bucanetes_githagineus:12.365322):2.294700):0.756079):0.753532,((((Loxia_leucoptera:2.064214,Loxia_curvirostra:2.064214):3.736089,((Carduelis_hornemanni:0.286587,Carduelis_flammea:0.286587):2.675472,Rhynchostruthus_socotranus:2.962059):2.838243):1.906272,((Carduelis_citrinella:4.810553,Carduelis_carduelis:4.810554):2.777880,((Serinus_mozambicus:7.172710,(Serinus_canaria:5.862899,(Serinus_pusillus:3.865591,Serinus_serinus:3.865591):1.997309):1.309810):0.123619,(Carduelis_cannabina:5.963820,((Carduelis_tristis:3.710614,(Carduelis_cucullata:0.871404,Carduelis_atrata:0.871404):2.839210):0.573458,Carduelis_spinus:4.284072):1.679747):1.332509):0.292106):0.118141):2.026959,(Rhodopechys_obsoletus:7.573117,(Carduelis_chloris:1.800130,(Carduelis_spinoides:0.808031,Carduelis_sinica:0.808031):0.992099):5.772987):2.160417):6.436100):2.577662):2.350050):1.424149,(Fringilla_coelebs:6.685098,Fringilla_montifringilla:6.685098):15.836397):2.018744,(((((Geothlypis_trichas:8.398433,(Vermivora_ruficapilla:0.875628,Vermivora_virginiae:0.875628):7.522804):0.739183,(((Dendroica_coronata:4.178111,Dendroica_palmarum:4.178111):0.299051,Setophaga_ruticilla:4.477161):0.092102,Dendroica_petechia:4.569263):4.568351):6.778144,Icteria_virens:15.915758):1.568184,((((((Icterus_cucullatus:3.933239,(Icterus_prosthemelas:3.762139,Icterus_dominicensis:3.762139):0.171100):2.107418,(Icterus_mesomelas:5.019133,(Icterus_icterus:4.766752,(Icterus_croconotus:2.174569,Icterus_pectoralis:2.174569):2.592183):0.252380):1.021524):0.742096,(Icterus_graduacauda:4.607105,((Icterus_gularis:1.291381,Icterus_nigrogularis:1.291381):1.009279,(Icterus_galbula:1.852147,(Icterus_pustulatus:1.409196,Icterus_bullockii:1.409196):0.442951):0.448512):2.306446):2.175647):4.447320,(Agelaius_phoeniceus:11.228993,((((Cacicus_uropygialis:5.003540,Cacicus_cela:5.003540):0.535453,(Cacicus_leucoramphus:4.809105,Cacicus_haemorrhous:4.809105):0.729887):0.327803,Cacicus_melanicterus:5.866796):0.738463,(Psarocolius_wagleri:4.024263,Psarocolius_montezuma:4.024263):2.580995):4.623736):0.001079):0.570049,(((Sturnella_superciliaris:4.017957,(Sturnella_magna:2.472116,Sturnella_neglecta:2.472116):1.545841):4.789468,(Sturnella_bellicosa:3.838474,Sturnella_militaris:3.838474):4.968951):1.520751,Xanthocephalus_xanthocephalus:10.328176):1.471946):0.000118,(Chlorospingus_pileatus:11.800121,(Emberiza_melanocephala:10.346229,Emberiza_citrinella:10.346229):1.453893):0.000118):5.683702):1.975223,(((Ramphocelus_dimidiatus:10.708974,Sicalis_flaveola:10.708974):0.244952,(Nesospiza_acunhae:10.908375,(Coereba_flaveola:9.030942,Paroaria_coronata:9.030943):1.877432):0.045551):6.935167,(((((Piranga_ludoviciana:2.611801,Piranga_olivacea:2.611801):4.286235,Piranga_flava:6.898036):1.212632,Piranga_rubra:8.110667):6.456226,(Cardinalis_sinuatus:4.862556,Cardinalis_cardinalis:4.862556):9.704338):1.995993,Pheucticus_ludovicianus:16.562887):1.326206):1.570072):5.081074):0.962988):3.588390):7.408260):1.391247):5.619841):3.094750):11.983458):11.675964):1.868791):0.159988):17.387087):2.177451;
	TREE tree_5937 = (((((Meleagris_gallopavo:12.249809,Tetrao_urogallus:12.249809):1.744158,(Phasianus_colchicus:12.118782,Perdix_perdix:12.118782):1.875186):5.624957,(Alectoris_rufa:18.673794,Gallus_gallus:18.673796):0.945130):45.385994,(Anser_anser:11.873652,Anas_platyrhynchos:11.873651):53.131268):24.147911,(((Ptilinopus_magnificus:17.833660,((Ptilinopus_pulchellus:9.125077,Ptilinopus_solomonensis:9.125077):4.979074,Ptilinopus_jambu:14.104151):3.729507):49.183788,((Phaethon_rubricauda:65.967552,(Ciconia_ciconia:60.289574,((Eudocimus_ruber:50.940151,Platalea_ajaja:50.940155):8.235694,Fregata_minor:59.175846):1.113730):5.677975):0.110200,((Phoenicopterus_chilensis:24.740210,(Phoenicopterus_roseus:19.724621,((Phoenicoparrus_andinus:11.977852,Phoenicoparrus_jamesi:11.977852):6.964808,Phoenicopterus_ruber:18.942659):0.781962):5.015588):6.898862,Phoeniconaias_minor:31.639072):34.438679):0.939697):4.969181,((Sterna_elegans:10.847605,(Larus_pipixcan:1.796106,(Larus_delawarensis:0.778913,Larus_michahellis:0.778913):1.017193):9.051499):61.091198,((((Calyptomena_viridis:31.795193,(Psarisomus_dalhousiae:12.268766,((Cymbirhynchus_macrorhynchos:6.551114,(Eurylaimus_ochromalus:3.215612,Eurylaimus_javanicus:3.215612):3.335501):1.444587,Eurylaimus_steerii:7.995701):4.273065):19.526428):19.419029,((Iodopleura_isabellae:20.463213,Tyrannus_vociferans:20.463215):1.183078,(((((((Rupicola_peruvianus:5.660384,Rupicola_rupicola:5.660384):0.369563,Phoenicircus_carnifex:6.029947):5.260682,Carpornis_cucullata:11.290629):1.277113,((((Pyroderus_scutatus:6.275423,Querula_purpurata:6.275423):2.840763,Haematoderus_militaris:9.116185):0.867398,(((Tijuca_atra:6.625557,(Phibalura_flavirostris:6.443622,Lipaugus_streptophorus:6.443622):0.181936):2.794338,((((Xipholena_atropurpurea:0.735633,Xipholena_punicea:0.735633):0.471759,Xipholena_lamellipennis:1.207392):7.334893,Porphyrolaema_porphyrolaema:8.542285):0.315282,Procnias_tricarunculatus:8.857568):0.562328):0.285873,(Cotinga_amabilis:5.574645,(Cotinga_cotinga:4.408567,Cotinga_maculata:4.408567):1.166078):4.131123):0.277815):2.489827,Snowornis_subalaris:12.473410):0.094331):1.230503,Ampelion_rufaxilla:13.798245):0.832736,(((Pipreola_whitelyi:7.765341,Pipreola_formosa:7.765341):1.289284,(Pipreola_aureopectus:4.183654,Pipreola_chlorolepidota:4.183654):4.870971):1.413492,Ampelioides_tschudii:10.468117):4.162864):3.646171,((((Masius_chrysopterus:5.565229,Ilicura_militaris:5.565229):0.532279,(Antilophia_galeata:2.518631,(Chiroxiphia_caudata:2.131529,Chiroxiphia_pareola:2.131529):0.387103):3.578877):2.041916,(((((Pipra_fasciicauda:0.359097,Pipra_aureola:0.359097):1.033005,(Pipra_chloromeros:0.130541,Pipra_filicauda:0.130541):1.261562):3.824528,((Pipra_rubrocapilla:1.573582,Pipra_erythrocephala:1.573582):3.172733,Machaeropterus_regulus:4.746316):0.470315):0.528709,((Lepidothrix_nattereri:2.632540,Lepidothrix_coronata:2.632540):0.658082,Lepidothrix_serena:3.290622):2.454718):0.299793,Heterocercus_linteatus:6.045133):2.094292):2.287607,Neopelma_pallescens:10.427032):7.850121):3.369139):29.567932):4.355896,(Malurus_melanocephalus:45.869370,((Notiomystis_cincta:42.816486,((((Oriolus_cruentus:9.409902,Oriolus_traillii:9.409902):1.358757,Oriolus_xanthornus:10.768660):0.030827,Oriolus_oriolus:10.799486):25.941446,((Telophorus_sulfureopectus:16.654747,Telophorus_zeylonus:16.654747):19.159842,Pericrocotus_flammeus:35.814590):0.926344):6.075555):1.866256,(((((Parus_spilonotus:12.032369,Parus_major:12.032370):1.739012,Parus_ater:13.771380):1.662174,Parus_caeruleus:15.433555):23.961727,((Zosterops_japonicus:17.400959,(Leiothrix_lutea:2.863050,Leiothrix_argentauris:2.863050):14.537907):13.216442,Aegithalos_caudatus:30.617397):8.777881):1.340659,((((Bombycilla_cedrorum:12.575502,(Bombycilla_japonica:9.065809,Bombycilla_garrulus:9.065809):3.509693):25.941872,((Turdus_merula:25.609941,((Luscinia_calliope:15.311609,(Tarsiger_chrysaeus:14.526197,Ficedula_zanthopygia:14.526197):0.785412):1.861061,Erithacus_rubecula:17.172670):8.437269):11.581956,Tichodroma_muraria:37.191895):1.325480):1.541619,(Regulus_regulus:32.619812,Regulus_satrapa:32.619808):7.439185):0.384158,((((((((Mycerobas_carnipes:13.989415,(Mycerobas_affinis:6.684909,(Mycerobas_melanozanthos:2.237464,Mycerobas_icterioides:2.237464):4.447445):7.304506):1.799117,(Coccothraustes_vespertinus:1.474006,Coccothraustes_abeillei:1.474006):14.314527):5.216287,((Pinicola_enucleator:14.336451,((((Pyrrhula_pyrrhula:0.998226,Pyrrhula_aurantiaca:0.998226):2.847431,Pyrrhula_erythrocephala:3.845657):0.886615,Pyrrhula_erythaca:4.732273):3.242778,Pyrrhoplectes_epauletta:7.975050):6.361400):3.851302,((Bucanetes_githagineus:16.542313,(Vestiaria_coccinea:16.402580,((((((Carpodacus_trifasciatus:5.351966,Carpodacus_thura:5.351966):1.637017,(Carpodacus_pulcherrimus:4.208867,Carpodacus_roseus:4.208867):2.780117):1.933437,Carpodacus_rubicilloides:8.922421):6.089030,(Carpodacus_nipalensis:13.816064,Carpodacus_mexicanus:13.816064):1.195387):0.123910,Uragus_sibiricus:15.135361):0.254822,Haematospiza_sipahi:15.390182):1.012398):0.139732):0.891637,((((Carduelis_spinoides:1.612388,Carduelis_sinica:1.612388):0.840997,Carduelis_chloris:2.453385):3.255708,(Rhynchostruthus_socotranus:4.002707,Rhodopechys_obsoletus:4.002707):1.706386):4.727869,((((Serinus_serinus:5.247691,Serinus_pusillus:5.247690):0.337852,Serinus_canaria:5.585543):3.073117,Serinus_mozambicus:8.658660):0.030205,(((Carduelis_spinus:5.497905,((Carduelis_cucullata:1.091812,Carduelis_atrata:1.091812):3.881990,Carduelis_tristis:4.973802):0.524104):2.212773,Carduelis_cannabina:7.710678):0.621591,((Carduelis_carduelis:5.073338,Carduelis_citrinella:5.073338):3.144479,((Loxia_leucoptera:1.726323,Loxia_curvirostra:1.726324):3.495044,(Carduelis_flammea:0.612298,Carduelis_hornemanni:0.612298):4.609069):2.996448):0.114453):0.356596):1.748097):6.996988):0.753802):2.817067):3.181622,(Euphonia_saturata:12.977095,Euphonia_laniirostris:12.977094):11.209346):1.482212,(Fringilla_coelebs:8.234718,Fringilla_montifringilla:8.234718):17.433933):0.377372,((((Nesospiza_acunhae:13.079203,(Coereba_flaveola:10.981112,Paroaria_coronata:10.981112):2.098091):0.894120,(Sicalis_flaveola:9.194826,Ramphocelus_dimidiatus:9.194826):4.778498):4.758789,(((((Piranga_olivacea:3.848052,Piranga_ludoviciana:3.848053):3.106820,Piranga_flava:6.954872):0.228039,Piranga_rubra:7.182911):7.844783,(Cardinalis_sinuatus:7.473285,Cardinalis_cardinalis:7.473285):7.554410):2.728832,Pheucticus_ludovicianus:17.756525):0.975586):3.375803,((((Geothlypis_trichas:7.676643,(Vermivora_virginiae:0.812872,Vermivora_ruficapilla:0.812872):6.863771):0.145228,(Dendroica_petechia:4.501115,((Dendroica_palmarum:3.721771,Dendroica_coronata:3.721771):0.671187,Setophaga_ruticilla:4.392958):0.108157):3.320757):6.885035,Icteria_virens:14.706905):1.639852,(((((((Cacicus_cela:4.428633,Cacicus_uropygialis:4.428633):1.205852,(Cacicus_haemorrhous:5.461935,Cacicus_leucoramphus:5.461935):0.172550):1.156657,Cacicus_melanicterus:6.791142):0.251512,(Psarocolius_montezuma:4.907149,Psarocolius_wagleri:4.907149):2.135504):5.426423,(((Icterus_graduacauda:5.868844,(((Icterus_pustulatus:1.691994,Icterus_bullockii:1.691994):0.910637,Icterus_galbula:2.602632):0.077919,((Icterus_nigrogularis:1.875812,Icterus_gularis:1.875812):0.502423,Icterus_croconotus:2.378235):0.302316):3.188293):2.722966,(((Icterus_icterus:5.704613,Icterus_pectoralis:5.704613):0.963056,Icterus_mesomelas:6.667669):1.246465,(Icterus_prosthemelas:4.963134,(Icterus_dominicensis:4.541219,Icterus_cucullatus:4.541219):0.421915):2.951000):0.677675):3.721995,Agelaius_phoeniceus:12.313805):0.155271):1.063517,(((Sturnella_bellicosa:3.467453,Sturnella_militaris:3.467453):5.303664,((Sturnella_magna:2.838474,Sturnella_neglecta:2.838474):1.627459,Sturnella_superciliaris:4.465933):4.305184):3.063891,Xanthocephalus_xanthocephalus:11.835008):1.697586):0.000135,(Chlorospingus_pileatus:13.532594,(Emberiza_melanocephala:10.654766,Emberiza_citrinella:10.654767):2.877827):0.000135):2.814029):5.761158):3.938109):2.001709,Motacilla_flava:28.047735):7.771280,((((Ploceus_nelicourvi:5.232823,(Ploceus_philippinus:1.085819,Ploceus_sakalava:1.085819):4.147004):1.772828,(((Ploceus_velatus:0.114800,Ploceus_capensis:0.114800):3.064131,Ploceus_cucullatus:3.178931):0.139143,Ploceus_bicolor:3.318073):3.687578):0.567614,((Euplectes_afer:4.349433,((Euplectes_ardens:1.808314,Euplectes_orix:1.808314):1.468639,(Euplectes_capensis:2.922264,(Euplectes_macroura:2.615509,Euplectes_axillaris:2.615509):0.306755):0.354689):1.072481):1.570482,(((Quelea_erythrops:0.540630,Quelea_quelea:0.540630):2.289180,Quelea_cardinalis:2.829809):1.676198,Foudia_madagascariensis:4.506007):1.413908):1.653351):6.524717,(((Erythrura_gouldiae:4.874629,Erythrura_psittacea:4.874629):3.171520,(Taeniopygia_guttata:5.187121,Neochmia_ruficauda:5.187121):2.859027):1.185399,(Amandava_subflava:5.936599,Amandava_amandava:5.936599):3.294949):4.866435):21.721033):4.624137):0.292786):3.946806):1.186628):9.700747):14.915216,(Neophron_percnopterus:69.694366,((Apaloderma_narina:20.916903,Trogon_mesurus:20.916904):46.567776,(((Ramphastos_toco:7.901350,Ramphastos_tucanus:7.901350):8.373354,(Pteroglossus_aracari:12.731626,Selenidera_piperivora:12.731625):3.543079):18.843706,(((((Picoides_villosus:10.063800,Dendrocopos_major:10.063800):2.935805,Picoides_tridactylus:12.999605):0.865758,(Sphyrapicus_varius:13.034173,(Melanerpes_lewis:8.958063,(Melanerpes_formicivorus:5.793410,Melanerpes_candidus:5.793410):3.164653):4.076110):0.831189):0.861409,(Campephilus_leucopogon:13.506510,((((Colaptes_melanochloros:4.750867,(Colaptes_campestris:4.364993,Colaptes_chrysoides:4.364993):0.385874):1.428876,Colaptes_auratus:6.179743):2.482081,Dryocopus_pileatus:8.661824):1.169419,(Picus_squamatus:6.308124,Picus_viridis:6.308124):3.523120):3.675266):1.220262):6.640027,Picumnus_exilis:21.366798):13.751612):32.366268):2.209685):0.790971):1.453468):0.047825):17.166203):13.460859;
	TREE tree_7273 = (((((Meleagris_gallopavo:15.604674,Tetrao_urogallus:15.604675):1.991906,(Phasianus_colchicus:15.723333,Perdix_perdix:15.723333):1.873247):3.733505,(Alectoris_rufa:20.629505,Gallus_gallus:20.629505):0.700581):54.541245,(Anser_anser:12.261375,Anas_platyrhynchos:12.261373):63.609959):16.276096,(((Ptilinopus_magnificus:18.221489,((Ptilinopus_pulchellus:10.077965,Ptilinopus_solomonensis:10.077966):4.760658,Ptilinopus_jambu:14.838623):3.382864):54.318535,((((Phoenicopterus_ruber:9.858615,(Phoenicoparrus_andinus:5.522736,Phoenicoparrus_jamesi:5.522736):4.335878):0.432426,Phoenicopterus_roseus:10.291040):1.697925,Phoenicopterus_chilensis:11.988965):8.856303,Phoeniconaias_minor:20.845268):51.694756):2.762129,(((Ciconia_ciconia:61.153934,((Eudocimus_ruber:41.365669,Platalea_ajaja:41.365673):19.158653,Fregata_minor:60.524323):0.629609):11.247588,Phaethon_rubricauda:72.401520):1.750013,((Sterna_elegans:18.727177,(Larus_pipixcan:3.917656,(Larus_michahellis:1.119528,Larus_delawarensis:1.119528):2.798129):14.809520):54.975777,((((Calyptomena_viridis:37.961929,((((Eurylaimus_ochromalus:5.163273,Eurylaimus_javanicus:5.163273):0.903813,Cymbirhynchus_macrorhynchos:6.067086):4.470337,Eurylaimus_steerii:10.537423):3.830727,Psarisomus_dalhousiae:14.368151):23.593779):15.451105,((Iodopleura_isabellae:37.624969,Tyrannus_vociferans:37.624966):0.480020,(((((Masius_chrysopterus:8.443289,Ilicura_militaris:8.443289):1.541022,(Antilophia_galeata:4.885648,(Chiroxiphia_caudata:4.307753,Chiroxiphia_pareola:4.307753):0.577895):5.098663):3.059209,((((((Pipra_chloromeros:1.848780,Pipra_rubrocapilla:1.848780):0.094909,Pipra_erythrocephala:1.943689):5.741718,Machaeropterus_regulus:7.685408):0.804646,((Pipra_aureola:1.121377,Pipra_filicauda:1.121377):1.279642,Pipra_fasciicauda:2.401018):6.089036):0.368538,Heterocercus_linteatus:8.858592):1.010636,(Lepidothrix_serena:3.973869,(Lepidothrix_coronata:3.601388,Lepidothrix_nattereri:3.601389):0.372480):5.895359):3.174292):4.275514,Neopelma_pallescens:17.319035):16.790197,((Ampelion_rufaxilla:25.289213,((((Haematoderus_militaris:16.788607,(Querula_purpurata:11.729315,Pyroderus_scutatus:11.729315):5.059291):1.818148,((((Cotinga_amabilis:2.184104,Cotinga_cotinga:2.184104):8.578980,Cotinga_maculata:10.763084):5.964257,(Tijuca_atra:11.546526,Lipaugus_streptophorus:11.546525):5.180815):0.434078,(Procnias_tricarunculatus:15.293637,(Porphyrolaema_porphyrolaema:14.311203,(Phibalura_flavirostris:11.581827,((Xipholena_atropurpurea:1.987317,Xipholena_lamellipennis:1.987317):3.086981,Xipholena_punicea:5.074298):6.507529):2.729375):0.982435):1.867781):1.445336):3.947627,Snowornis_subalaris:22.554382):0.493224,(Carpornis_cucullata:21.598644,((Rupicola_peruvianus:9.220521,Rupicola_rupicola:9.220521):1.440637,Phoenicircus_carnifex:10.661159):10.937486):1.448962):2.241608):1.611546,((((Pipreola_chlorolepidota:0.006784,Pipreola_formosa:0.006784):4.966869,Pipreola_aureopectus:4.973652):9.392403,Pipreola_whitelyi:14.366055):4.076062,Ampelioides_tschudii:18.442118):8.458642):7.208472):3.995754):15.308048):4.447566,(Malurus_melanocephalus:48.552402,((Notiomystis_cincta:41.232212,(((Oriolus_oriolus:14.377357,Oriolus_xanthornus:14.377357):1.445585,(Oriolus_traillii:12.612616,Oriolus_cruentus:12.612616):3.210326):18.269793,(Pericrocotus_flammeus:30.707926,(Telophorus_sulfureopectus:16.258881,Telophorus_zeylonus:16.258879):14.449047):3.384809):7.139476):3.943919,((((Parus_ater:15.715805,(Parus_spilonotus:14.529175,Parus_major:14.529175):1.186630):1.911128,Parus_caeruleus:17.626932):20.761541,(Aegithalos_caudatus:28.792744,((Leiothrix_lutea:2.153628,Leiothrix_argentauris:2.153628):12.965492,Zosterops_japonicus:15.119120):13.673625):9.595730):1.440616,((((Tichodroma_muraria:36.932804,(Turdus_merula:22.659878,(Erithacus_rubecula:14.728716,(Luscinia_calliope:13.472370,(Tarsiger_chrysaeus:12.397943,Ficedula_zanthopygia:12.397943):1.074427):1.256346):7.931161):14.272926):0.473207,(Bombycilla_cedrorum:11.884428,(Bombycilla_japonica:4.593914,Bombycilla_garrulus:4.593914):7.290514):25.521584):1.087921,(Regulus_satrapa:31.993219,Regulus_regulus:31.993217):6.500711):0.141313,((Motacilla_flava:26.952248,(((((((Mycerobas_carnipes:12.823891,(Mycerobas_icterioides:8.164179,Mycerobas_affinis:8.164179):4.659712):1.811399,Mycerobas_melanozanthos:14.635289):0.343489,(Coccothraustes_abeillei:10.945362,Coccothraustes_vespertinus:10.945362):4.033417):4.272497,((((Carduelis_chloris:2.787308,(Carduelis_sinica:1.705072,Carduelis_spinoides:1.705072):1.082236):6.991927,Rhodopechys_obsoletus:9.779236):1.499048,(((Carduelis_carduelis:6.046422,Carduelis_citrinella:6.046422):1.803855,(((Carduelis_hornemanni:1.100914,Carduelis_flammea:1.100914):4.299229,Rhynchostruthus_socotranus:5.400143):0.297441,(Loxia_leucoptera:1.136393,Loxia_curvirostra:1.136393):4.561191):2.152692):0.998872,((Carduelis_cannabina:6.595877,(Carduelis_spinus:5.524257,(Carduelis_tristis:5.287011,(Carduelis_atrata:1.064194,Carduelis_cucullata:1.064194):4.222816):0.237246):1.071620):1.746295,(Serinus_mozambicus:8.169861,(Serinus_serinus:5.938147,(Serinus_pusillus:5.542664,Serinus_canaria:5.542664):0.395483):2.231714):0.172310):0.506977):2.429135):6.108507,(((Pyrrhoplectes_epauletta:8.135400,((Pyrrhula_aurantiaca:1.833908,(Pyrrhula_erythaca:0.310073,Pyrrhula_erythrocephala:0.310073):1.523835):2.197507,Pyrrhula_pyrrhula:4.031415):4.103985):2.820675,Pinicola_enucleator:10.956075):5.875844,((Bucanetes_githagineus:14.896383,Vestiaria_coccinea:14.896383):0.590179,((Uragus_sibiricus:13.842208,Haematospiza_sipahi:13.842208):1.006765,((Carpodacus_rubicilloides:8.637037,((Carpodacus_thura:4.893667,(Carpodacus_trifasciatus:3.169909,Carpodacus_roseus:3.169909):1.723759):0.183361,Carpodacus_pulcherrimus:5.077028):3.560009):6.166921,(Carpodacus_nipalensis:13.188197,Carpodacus_mexicanus:13.188197):1.615761):0.045015):0.637589):1.345357):0.554871):1.864486):2.439365,(Euphonia_laniirostris:11.761891,Euphonia_saturata:11.761890):9.928750):2.311618,(Fringilla_coelebs:8.452937,Fringilla_montifringilla:8.452937):15.549322):1.517071,((((Sicalis_flaveola:11.618752,Ramphocelus_dimidiatus:11.618752):1.662933,((Paroaria_coronata:9.544804,Coereba_flaveola:9.544805):2.486388,Nesospiza_acunhae:12.031193):1.250492):3.100901,(((Piranga_rubra:6.168295,((Piranga_ludoviciana:2.782015,Piranga_olivacea:2.782015):2.688673,Piranga_flava:5.470689):0.697606):7.420856,(Cardinalis_sinuatus:5.509342,Cardinalis_cardinalis:5.509342):8.079809):1.742272,Pheucticus_ludovicianus:15.331423):1.051163):1.035655,((((Dendroica_petechia:4.641372,((Dendroica_palmarum:3.994641,Dendroica_coronata:3.994641):0.422557,Setophaga_ruticilla:4.417198):0.224174):3.467794,((Vermivora_ruficapilla:0.963786,Vermivora_virginiae:0.963786):6.973835,Geothlypis_trichas:7.937622):0.171544):6.297798,Icteria_virens:14.406963):1.393282,(((((((Icterus_mesomelas:5.281261,((Icterus_icterus:2.162911,Icterus_croconotus:2.162911):2.100518,Icterus_pectoralis:4.263430):1.017832):1.492831,(Icterus_dominicensis:4.326080,(Icterus_cucullatus:3.093803,Icterus_prosthemelas:3.093803):1.232278):2.448012):0.713092,(Icterus_graduacauda:5.226960,(((Icterus_pustulatus:1.267094,Icterus_bullockii:1.267094):0.935303,Icterus_galbula:2.202397):0.332989,(Icterus_gularis:1.536697,Icterus_nigrogularis:1.536697):0.998689):2.691574):2.260225):4.303480,Agelaius_phoeniceus:11.790665):0.621729,((((Cacicus_uropygialis:5.032266,Cacicus_cela:5.032266):0.841364,(Cacicus_leucoramphus:4.891248,Cacicus_haemorrhous:4.891248):0.982382):1.394165,Cacicus_melanicterus:7.267795):0.765542,(Psarocolius_wagleri:5.611184,Psarocolius_montezuma:5.611184):2.422152):4.379058):1.179616,(((Sturnella_superciliaris:5.653702,(Sturnella_magna:2.642604,Sturnella_neglecta:2.642604):3.011097):5.293164,(Sturnella_bellicosa:4.491024,Sturnella_militaris:4.491024):6.455842):1.957183,Xanthocephalus_xanthocephalus:12.904049):0.687962):0.000136,((Emberiza_citrinella:10.324168,Emberiza_melanocephala:10.324167):3.267843,Chlorospingus_pileatus:13.592011):0.000136):2.208099):1.617996):8.101089):1.432917):5.641290,((((((Ploceus_cucullatus:5.135890,Ploceus_bicolor:5.135890):0.121012,(Ploceus_velatus:0.124333,Ploceus_capensis:0.124333):5.132569):5.112559,(Ploceus_nelicourvi:6.683184,Ploceus_sakalava:6.683184):3.686277):0.006570,Ploceus_philippinus:10.376032):2.369336,((Euplectes_afer:7.276189,((Euplectes_ardens:2.983238,Euplectes_orix:2.983238):2.550581,(Euplectes_capensis:5.190260,(Euplectes_macroura:3.867033,Euplectes_axillaris:3.867033):1.323228):0.343558):1.742370):4.391207,(((Quelea_cardinalis:3.530975,Quelea_erythrops:3.530975):3.280616,Quelea_quelea:6.811591):1.595477,Foudia_madagascariensis:8.407068):3.260328):1.077971):9.216583,((Amandava_amandava:7.373920,Amandava_subflava:7.373920):7.914535,((Erythrura_gouldiae:7.790995,Erythrura_psittacea:7.790995):6.400767,(Taeniopygia_guttata:8.838062,Neochmia_ruficauda:8.838062):5.353699):1.096694):6.673495):10.631587):6.041707):1.193845):5.347038):3.376276):9.308197):12.774673,(((Trogon_mesurus:24.443588,Apaloderma_narina:24.443588):41.472801,(((Ramphastos_toco:5.963616,Ramphastos_tucanus:5.963616):7.768038,(Selenidera_piperivora:11.953769,Pteroglossus_aracari:11.953768):1.777886):18.993431,(((Campephilus_leucopogon:11.567830,((Picus_squamatus:7.670665,Picus_viridis:7.670665):1.235754,((((Colaptes_melanochloros:2.641697,Colaptes_campestris:2.641697):0.653255,Colaptes_chrysoides:3.294952):0.785999,Colaptes_auratus:4.080951):3.495699,Dryocopus_pileatus:7.576651):1.329769):2.661411):0.881111,((Picoides_tridactylus:10.070772,(Picoides_villosus:7.298864,Dendrocopos_major:7.298864):2.771909):2.050568,(Sphyrapicus_varius:10.789532,(Melanerpes_lewis:8.065195,(Melanerpes_formicivorus:6.545650,Melanerpes_candidus:6.545650):1.519545):2.724337):1.331809):0.327600):5.195876,Picumnus_exilis:17.644817):15.080269):33.191307):4.216643,Neophron_percnopterus:70.133034):0.502239):3.067681):0.448581):1.150619):16.845276):9.920338;
	TREE tree_9800 = ((((Gallus_gallus:14.897083,Alectoris_rufa:14.897083):0.321023,((Tetrao_urogallus:11.106096,Meleagris_gallopavo:11.106097):0.777176,(Phasianus_colchicus:10.015765,Perdix_perdix:10.015765):1.867507):3.334834):40.689850,(Anser_anser:20.899328,Anas_platyrhynchos:20.899328):35.008625):38.497086,(((((Larus_michahellis:1.391237,Larus_delawarensis:1.391237):2.502104,Larus_pipixcan:3.893341):12.981651,Sterna_elegans:16.874990):59.941299,((((Calyptomena_viridis:37.098679,((Eurylaimus_steerii:12.946419,((Eurylaimus_javanicus:7.727326,Eurylaimus_ochromalus:7.727326):1.849006,Cymbirhynchus_macrorhynchos:9.576332):3.370086):1.592260,Psarisomus_dalhousiae:14.538678):22.560001):21.886932,((Iodopleura_isabellae:34.883125,Tyrannus_vociferans:34.883129):2.257211,(((((Masius_chrysopterus:10.113239,Ilicura_militaris:10.113240):2.666600,((Chiroxiphia_caudata:2.912325,Chiroxiphia_pareola:2.912325):2.109280,Antilophia_galeata:5.021605):7.758235):4.169782,(((Lepidothrix_coronata:5.388796,Lepidothrix_nattereri:5.388795):1.494304,Lepidothrix_serena:6.883100):6.323985,(((Pipra_filicauda:2.441618,(Pipra_aureola:0.752140,Pipra_fasciicauda:0.752140):1.689479):7.951634,(Machaeropterus_regulus:9.248588,((Pipra_chloromeros:1.928793,Pipra_erythrocephala:1.928793):0.649483,Pipra_rubrocapilla:2.578276):6.670311):1.144665):0.659600,Heterocercus_linteatus:11.052853):2.154233):3.742537):3.381355,Neopelma_pallescens:20.330978):13.216656,((((Carpornis_cucullata:22.963547,(Snowornis_subalaris:22.729605,((((Procnias_tricarunculatus:18.341049,(Porphyrolaema_porphyrolaema:16.866076,((Xipholena_atropurpurea:0.466744,Xipholena_punicea:0.466744):3.364817,Xipholena_lamellipennis:3.831560):13.034514):1.474975):1.536061,(Cotinga_cotinga:8.597875,(Cotinga_maculata:0.598968,Cotinga_amabilis:0.598968):7.998906):11.279237):0.043190,(Lipaugus_streptophorus:14.053657,Tijuca_atra:14.053658):5.866644):1.321314,(((Phibalura_flavirostris:8.691392,Querula_purpurata:8.691392):5.655557,Pyroderus_scutatus:14.346949):5.678981,Haematoderus_militaris:20.025930):1.215685):1.487988):0.233943):0.732886,(Phoenicircus_carnifex:7.269787,(Rupicola_rupicola:5.130000,Rupicola_peruvianus:5.130000):2.139787):16.426645):2.261777,Ampelion_rufaxilla:25.958210):1.608006,(((Pipreola_chlorolepidota:15.913236,(Pipreola_formosa:11.535509,Pipreola_whitelyi:11.535509):4.377728):1.211069,Pipreola_aureopectus:17.124306):1.867480,Ampelioides_tschudii:18.991785):8.574430):5.981417):3.592705):21.845272):3.988460,(Malurus_melanocephalus:48.441895,((Notiomystis_cincta:45.680069,(((Telophorus_zeylonus:15.526265,Telophorus_sulfureopectus:15.526264):18.021626,Pericrocotus_flammeus:33.547890):7.415957,(Oriolus_oriolus:10.603574,((Oriolus_traillii:8.557001,Oriolus_cruentus:8.557001):1.456716,Oriolus_xanthornus:10.013718):0.589856):30.360271):4.716224):0.733832,(((Parus_caeruleus:17.116959,((Parus_major:14.304103,Parus_spilonotus:14.304104):0.807843,Parus_ater:15.111948):2.005011):22.123032,(((Leiothrix_lutea:1.728860,Leiothrix_argentauris:1.728860):14.831422,Zosterops_japonicus:16.560284):12.981656,Aegithalos_caudatus:29.541941):9.698050):3.002838,((((Bombycilla_cedrorum:10.844896,(Bombycilla_garrulus:7.374175,Bombycilla_japonica:7.374175):3.470721):27.514837,(Tichodroma_muraria:35.001564,(Turdus_merula:28.904211,(Erithacus_rubecula:18.986441,(Luscinia_calliope:18.164528,(Ficedula_zanthopygia:17.804592,Tarsiger_chrysaeus:17.804592):0.359934):0.821914):9.917768):6.097355):3.358170):1.998597,(Regulus_regulus:28.064264,Regulus_satrapa:28.064264):12.294066):0.881825,((Motacilla_flava:25.982595,(((((((Mycerobas_icterioides:0.630677,Mycerobas_melanozanthos:0.630677):9.841907,(Mycerobas_carnipes:9.707696,Mycerobas_affinis:9.707696):0.764887):1.787865,(Coccothraustes_abeillei:0.500578,Coccothraustes_vespertinus:0.500578):11.759870):5.098835,(((Pyrrhoplectes_epauletta:6.133951,(Pyrrhula_pyrrhula:3.963575,((Pyrrhula_erythaca:2.025250,Pyrrhula_erythrocephala:2.025250):0.423671,Pyrrhula_aurantiaca:2.448921):1.514655):2.170376):6.181333,Pinicola_enucleator:12.315284):3.170364,(((Vestiaria_coccinea:12.991055,Bucanetes_githagineus:12.991055):1.356996,(((Carpodacus_mexicanus:12.073256,Carpodacus_nipalensis:12.073256):0.242970,((((Carpodacus_thura:4.749078,Carpodacus_trifasciatus:4.749077):1.047865,Carpodacus_roseus:5.796943):1.765076,Carpodacus_pulcherrimus:7.562019):0.146369,Carpodacus_rubicilloides:7.708388):4.607839):0.838267,(Haematospiza_sipahi:11.698780,Uragus_sibiricus:11.698780):1.455714):1.193556):0.750873,((Rhodopechys_obsoletus:6.068657,((Carduelis_sinica:0.711627,Carduelis_spinoides:0.711627):0.841633,Carduelis_chloris:1.553260):4.515397):2.927428,((((Serinus_canaria:5.098675,(Serinus_serinus:4.177097,Serinus_pusillus:4.177097):0.921578):1.924293,Serinus_mozambicus:7.022968):0.103618,(((Carduelis_carduelis:5.042021,Carduelis_citrinella:5.042021):1.416547,((Carduelis_flammea:0.357540,Carduelis_hornemanni:0.357540):4.755089,(Loxia_curvirostra:1.677205,Loxia_leucoptera:1.677205):3.435424):1.345939):0.372476,(Carduelis_cannabina:5.593374,(Carduelis_spinus:4.797083,(Carduelis_tristis:4.335603,(Carduelis_atrata:1.342782,Carduelis_cucullata:1.342782):2.992822):0.461480):0.796291):1.237670):0.295542):0.530051,Rhynchostruthus_socotranus:7.656637):1.339448):6.102838):0.386725):1.873635):2.409062,(Euphonia_laniirostris:5.924184,Euphonia_saturata:5.924184):13.844162):1.599449,(Fringilla_coelebs:4.616070,Fringilla_montifringilla:4.616070):16.751724):2.609016,((((Nesospiza_acunhae:12.151419,(Coereba_flaveola:9.552856,Paroaria_coronata:9.552857):2.598562):0.771878,(Sicalis_flaveola:11.464270,Ramphocelus_dimidiatus:11.464270):1.459028):4.297300,((((Piranga_flava:6.942789,Piranga_rubra:6.942789):0.241443,(Piranga_ludoviciana:2.341339,Piranga_olivacea:2.341339):4.842893):6.661892,(Cardinalis_sinuatus:5.806602,Cardinalis_cardinalis:5.806602):8.039523):2.447516,Pheucticus_ludovicianus:16.293640):0.926957):1.502415,((Chlorospingus_pileatus:13.241185,(Emberiza_citrinella:11.001385,Emberiza_melanocephala:11.001385):2.239800):2.599069,((Icteria_virens:11.811830,((Geothlypis_trichas:6.216832,(Vermivora_virginiae:0.548792,Vermivora_ruficapilla:0.548792):5.668039):0.155554,(Dendroica_petechia:3.674298,(Setophaga_ruticilla:3.564379,(Dendroica_palmarum:3.108441,Dendroica_coronata:3.108442):0.455937):0.109919):2.698088):5.439444):1.227449,((((((((Icterus_nigrogularis:0.914273,Icterus_gularis:0.914273):0.950583,Icterus_galbula:1.864856):0.249724,(Icterus_pustulatus:1.265692,Icterus_bullockii:1.265692):0.848888):2.264583,Icterus_graduacauda:4.379163):2.302828,(((Icterus_pectoralis:4.059294,Icterus_icterus:4.059294):0.395869,Icterus_mesomelas:4.455163):1.141585,(Icterus_cucullatus:3.778335,(Icterus_dominicensis:3.615620,(Icterus_prosthemelas:0.320766,Icterus_croconotus:0.320766):3.294854):0.162715):1.818412):1.085243):2.784375,Agelaius_phoeniceus:9.466366):0.560216,((((Cacicus_haemorrhous:4.084402,Cacicus_leucoramphus:4.084402):0.551056,(Cacicus_uropygialis:3.425568,Cacicus_cela:3.425568):1.209890):0.867454,Cacicus_melanicterus:5.502912):0.456768,(Psarocolius_montezuma:4.497056,Psarocolius_wagleri:4.497056):1.462624):4.066902):1.143286,(((Sturnella_bellicosa:3.769823,Sturnella_militaris:3.769823):4.795187,(Sturnella_superciliaris:3.929918,(Sturnella_neglecta:2.526100,Sturnella_magna:2.526100):1.403818):4.635092):1.161427,Xanthocephalus_xanthocephalus:9.726437):1.443431):1.869411):2.800974):2.882759):5.253798):2.005785):5.895756,((((((Euplectes_ardens:2.404442,Euplectes_orix:2.404442):2.739632,(Euplectes_capensis:4.479328,(Euplectes_macroura:3.821798,Euplectes_axillaris:3.821798):0.657530):0.664746):2.524834,Euplectes_afer:7.668908):2.506881,((Quelea_cardinalis:5.024122,(Quelea_quelea:0.857033,Quelea_erythrops:0.857033):4.167089):1.741636,Foudia_madagascariensis:6.765759):3.410030):1.689259,((Ploceus_nelicourvi:7.678782,(Ploceus_cucullatus:6.347932,((Ploceus_sakalava:1.624341,Ploceus_bicolor:1.624341):3.621369,(Ploceus_capensis:0.112593,Ploceus_velatus:0.112593):5.133117):1.102222):1.330850):3.456724,Ploceus_philippinus:11.135507):0.729540):11.315175,(((Taeniopygia_guttata:6.789985,Neochmia_ruficauda:6.789985):5.487393,(Erythrura_psittacea:8.825220,Erythrura_gouldiae:8.825221):3.452157):2.429973,(Amandava_amandava:6.835843,Amandava_subflava:6.835843):7.871508):8.472871):8.698130):9.361804):1.002671):4.171076):2.027995):14.532173):12.615017,(Neophron_percnopterus:75.190811,((Trogon_mesurus:28.007977,Apaloderma_narina:28.007975):43.537239,(((Ramphastos_toco:5.822975,Ramphastos_tucanus:5.822976):5.762840,(Pteroglossus_aracari:8.951502,Selenidera_piperivora:8.951502):2.634313):20.634350,((((Sphyrapicus_varius:13.465166,(Melanerpes_lewis:8.719295,(Melanerpes_formicivorus:7.524801,Melanerpes_candidus:7.524801):1.194494):4.745871):1.166407,(Picoides_tridactylus:11.871410,(Picoides_villosus:9.650274,Dendrocopos_major:9.650274):2.221137):2.760161):1.352595,(Campephilus_leucopogon:14.174196,((Dryocopus_pileatus:8.983725,(((Colaptes_melanochloros:3.663595,Colaptes_campestris:3.663595):0.620740,Colaptes_chrysoides:4.284335):1.086394,Colaptes_auratus:5.370729):3.612996):0.954192,(Picus_squamatus:9.300517,Picus_viridis:9.300517):0.637400):4.236279):1.809971):6.857458,Picumnus_exilis:22.841625):9.378538):39.325050):3.645593):0.398280):1.227200):0.525844,((((((Phoenicopterus_ruber:5.080841,(Phoenicoparrus_andinus:4.809509,Phoenicoparrus_jamesi:4.809509):0.271331):3.267498,Phoenicopterus_chilensis:8.348338):1.913167,Phoenicopterus_roseus:10.261506):17.727598,Phoeniconaias_minor:27.989105):45.961494,((Ptilinopus_magnificus:20.461060,Ptilinopus_jambu:20.461060):0.443365,(Ptilinopus_pulchellus:11.292238,Ptilinopus_solomonensis:11.292238):9.612185):53.046169):0.495071,((Ciconia_ciconia:62.987152,((Eudocimus_ruber:50.245125,Platalea_ajaja:50.245121):9.504829,Fregata_minor:59.749950):3.237198):5.700583,Phaethon_rubricauda:68.687729):5.757936):2.896463):17.062908):13.244337;
	TREE tree_7554 = (((((Tetrao_urogallus:16.624483,Meleagris_gallopavo:16.624483):1.304666,(Phasianus_colchicus:15.734921,Perdix_perdix:15.734921):2.194229):3.897744,(Gallus_gallus:21.402025,Alectoris_rufa:21.402025):0.424869):56.151234,(Anser_anser:18.605286,Anas_platyrhynchos:18.605286):59.372841):20.939291,(((Phaethon_rubricauda:74.051300,((Ptilinopus_magnificus:18.602703,(Ptilinopus_jambu:14.851149,(Ptilinopus_solomonensis:11.008179,Ptilinopus_pulchellus:11.008179):3.842969):3.751554):54.997669,(((Phoenicopterus_chilensis:9.073526,((Phoenicoparrus_andinus:4.409545,Phoenicoparrus_jamesi:4.409545):4.441756,Phoenicopterus_ruber:8.851301):0.222226):0.583932,Phoenicopterus_roseus:9.657458):3.129800,Phoeniconaias_minor:12.787259):60.813110):0.450925):0.514621,(Ciconia_ciconia:68.669022,((Eudocimus_ruber:59.124336,Platalea_ajaja:59.124336):9.543518,Fregata_minor:68.667854):0.001163):5.896902):3.122740,((Sterna_elegans:15.297285,(Larus_pipixcan:3.259542,(Larus_michahellis:1.020160,Larus_delawarensis:1.020160):2.239382):12.037745):61.955307,((((Calyptomena_viridis:39.868164,(((Cymbirhynchus_macrorhynchos:10.707146,(Eurylaimus_ochromalus:3.047093,Eurylaimus_javanicus:3.047093):7.660053):2.946828,Eurylaimus_steerii:13.653975):3.186340,Psarisomus_dalhousiae:16.840315):23.027853):17.963577,((Tyrannus_vociferans:27.856428,Iodopleura_isabellae:27.856430):0.020026,(((Ampelion_rufaxilla:16.684391,((((((Procnias_tricarunculatus:11.173208,(Porphyrolaema_porphyrolaema:10.363855,(Xipholena_atropurpurea:4.058162,(Xipholena_lamellipennis:2.857609,Xipholena_punicea:2.857609):1.200553):6.305694):0.809352):0.299836,(Lipaugus_streptophorus:6.424442,Tijuca_atra:6.424442):5.048603):0.344219,(Cotinga_cotinga:6.002853,(Cotinga_maculata:2.940406,Cotinga_amabilis:2.940406):3.062447):5.814411):0.521610,((Pyroderus_scutatus:5.332022,(Querula_purpurata:2.555594,Phibalura_flavirostris:2.555594):2.776427):5.963180,Haematoderus_militaris:11.295201):1.043672):2.796156,Snowornis_subalaris:15.135030):1.208003,(((Rupicola_peruvianus:3.585308,Rupicola_rupicola:3.585308):2.272392,Phoenicircus_carnifex:5.857699):5.850541,Carpornis_cucullata:11.708241):4.634792):0.341358):1.081356,(((Pipreola_formosa:8.372179,(Pipreola_chlorolepidota:1.460632,Pipreola_whitelyi:1.460632):6.911548):0.583992,Pipreola_aureopectus:8.956172):2.588737,Ampelioides_tschudii:11.544908):6.220839):3.822397,((((Lepidothrix_serena:3.351540,(Lepidothrix_nattereri:2.577095,Lepidothrix_coronata:2.577095):0.774444):3.697377,((((Pipra_erythrocephala:2.010011,Pipra_rubrocapilla:2.010011):3.517560,Machaeropterus_regulus:5.527571):0.261016,((Pipra_filicauda:0.401800,Pipra_aureola:0.401800):0.252381,(Pipra_fasciicauda:0.551540,Pipra_chloromeros:0.551540):0.102640):5.134407):0.399581,Heterocercus_linteatus:6.188169):0.860748):2.400473,((Masius_chrysopterus:5.410170,Ilicura_militaris:5.410170):0.914093,(Antilophia_galeata:3.238220,(Chiroxiphia_caudata:1.377227,Chiroxiphia_pareola:1.377227):1.860993):3.086043):3.125127):2.798877,Neopelma_pallescens:12.248266):9.339877):6.288311):29.955290):4.715703,(Malurus_melanocephalus:50.176788,((Notiomystis_cincta:46.973808,((Oriolus_oriolus:12.174866,((Oriolus_cruentus:8.361308,Oriolus_traillii:8.361308):3.744605,Oriolus_xanthornus:12.105912):0.068953):27.548670,((Telophorus_sulfureopectus:21.014072,Telophorus_zeylonus:21.014071):17.072334,Pericrocotus_flammeus:38.086407):1.637129):7.250270):1.236703,(((Parus_caeruleus:14.816519,((Parus_spilonotus:11.291864,Parus_major:11.291864):2.317031,Parus_ater:13.608895):1.207624):22.561235,(Aegithalos_caudatus:29.676107,((Leiothrix_lutea:2.202836,Leiothrix_argentauris:2.202836):9.807029,Zosterops_japonicus:12.009865):17.666241):7.701648):3.297977,(((Regulus_satrapa:33.011890,Regulus_regulus:33.011890):6.050200,(((Bombycilla_garrulus:4.255589,Bombycilla_japonica:4.255589):4.209223,Bombycilla_cedrorum:8.464812):29.469002,(Tichodroma_muraria:34.384216,(Turdus_merula:19.531242,(Erithacus_rubecula:12.055633,((Ficedula_zanthopygia:10.028042,Tarsiger_chrysaeus:10.028041):0.908000,Luscinia_calliope:10.936041):1.119591):7.475610):14.852973):3.549597):1.128279):0.478511,(((((((Quelea_erythrops:2.177563,Quelea_quelea:2.177563):3.016356,Quelea_cardinalis:5.193919):2.098271,Foudia_madagascariensis:7.292190):3.711697,(((Euplectes_orix:3.377055,Euplectes_ardens:3.377055):2.952490,(Euplectes_capensis:5.837861,(Euplectes_axillaris:4.631357,Euplectes_macroura:4.631357):1.206504):0.491685):2.758257,Euplectes_afer:9.087802):1.916085):1.949243,((Ploceus_philippinus:11.265642,Ploceus_sakalava:11.265642):1.223389,((Ploceus_cucullatus:5.451136,(Ploceus_nelicourvi:3.211725,(Ploceus_capensis:0.185597,Ploceus_velatus:0.185597):3.026128):2.239411):3.276128,Ploceus_bicolor:8.727264):3.761768):0.464098):11.829129,(((Neochmia_ruficauda:9.395384,Taeniopygia_guttata:9.395384):3.283536,(Erythrura_psittacea:7.865022,Erythrura_gouldiae:7.865022):4.813897):2.814537,(Amandava_subflava:10.397063,Amandava_amandava:10.397063):5.096394):9.288802):8.857939,(Motacilla_flava:28.894917,(((((((Mycerobas_icterioides:0.224315,Mycerobas_affinis:0.224315):11.908233,(Mycerobas_melanozanthos:1.010980,Mycerobas_carnipes:1.010980):11.121568):2.533093,(Coccothraustes_vespertinus:1.133108,Coccothraustes_abeillei:1.133108):13.532534):5.290733,(((Pyrrhoplectes_epauletta:7.044491,((Pyrrhula_pyrrhula:3.747391,(Pyrrhula_erythaca:0.998637,Pyrrhula_erythrocephala:0.998637):2.748754):2.435579,Pyrrhula_aurantiaca:6.182970):0.861521):5.633261,Pinicola_enucleator:12.677752):6.173050,(Vestiaria_coccinea:18.448452,(((Rhodopechys_obsoletus:7.021865,(Carduelis_chloris:1.819981,(Carduelis_sinica:1.299450,Carduelis_spinoides:1.299450):0.520531):5.201885):3.755204,((((Carduelis_hornemanni:0.540027,Carduelis_flammea:0.540027):4.387165,(Loxia_leucoptera:1.228381,Loxia_curvirostra:1.228381):3.698811):3.622512,((Carduelis_cannabina:6.328859,(Carduelis_spinus:4.785679,(Carduelis_tristis:4.189215,(Carduelis_cucullata:1.214285,Carduelis_atrata:1.214285):2.974930):0.596464):1.543181):1.828481,(((Serinus_pusillus:4.497910,Serinus_serinus:4.497910):1.925395,Serinus_canaria:6.423306):1.605969,Serinus_mozambicus:8.029275):0.128066):0.392364):0.001838,(Carduelis_carduelis:5.984596,(Rhynchostruthus_socotranus:2.917938,Carduelis_citrinella:2.917938):3.066658):2.566946):2.225528):6.646722,(((Carpodacus_mexicanus:14.565006,(Carpodacus_nipalensis:13.647049,((Carpodacus_roseus:7.015129,((Carpodacus_pulcherrimus:4.988999,Carpodacus_thura:4.988999):0.264470,Carpodacus_trifasciatus:5.253469):1.761660):2.279936,Carpodacus_rubicilloides:9.295065):4.351984):0.917957):0.100757,(Uragus_sibiricus:13.145955,Haematospiza_sipahi:13.145955):1.519809):1.992948,Bucanetes_githagineus:16.658712):0.765080):1.024660):0.402351):1.105572):3.819347,(Euphonia_saturata:12.992840,Euphonia_laniirostris:12.992840):10.782880):2.063443,(Fringilla_coelebs:8.996179,Fringilla_montifringilla:8.996179):16.842985):0.523198,(((((Coereba_flaveola:10.330373,Paroaria_coronata:10.330373):3.156035,Nesospiza_acunhae:13.486408):4.023677,(Ramphocelus_dimidiatus:13.539510,Sicalis_flaveola:13.539510):3.970576):1.532627,(((Piranga_rubra:6.685296,(Piranga_flava:5.569945,(Piranga_ludoviciana:3.673559,Piranga_olivacea:3.673559):1.896386):1.115350):8.167802,(Cardinalis_sinuatus:5.755147,Cardinalis_cardinalis:5.755146):9.097951):2.004222,Pheucticus_ludovicianus:16.857319):2.185393):4.523607,((((Emberiza_melanocephala:9.566498,Emberiza_citrinella:9.566497):1.751476,Chlorospingus_pileatus:11.317973):0.000113,((((((Icterus_mesomelas:4.763072,(Icterus_icterus:4.174920,Icterus_pectoralis:4.174920):0.588152):0.989630,((Icterus_dominicensis:3.462597,Icterus_cucullatus:3.462597):0.567540,(Icterus_croconotus:0.027088,Icterus_prosthemelas:0.027088):4.003049):1.722565):1.011504,(((Icterus_nigrogularis:1.063677,Icterus_gularis:1.063677):1.309698,(Icterus_galbula:2.206536,(Icterus_pustulatus:1.498921,Icterus_bullockii:1.498921):0.707615):0.166839):2.214510,Icterus_graduacauda:4.587885):2.176320):3.430697,((Cacicus_melanicterus:5.501965,((Cacicus_haemorrhous:3.814272,Cacicus_leucoramphus:3.814273):0.432763,(Cacicus_cela:3.788718,Cacicus_uropygialis:3.788718):0.458318):1.254930):0.380609,(Psarocolius_montezuma:3.919579,Psarocolius_wagleri:3.919579):1.962995):4.312329):0.373870,Agelaius_phoeniceus:10.568773):0.749200,(((Sturnella_superciliaris:4.330731,(Sturnella_magna:2.910188,Sturnella_neglecta:2.910188):1.420544):4.846171,(Sturnella_militaris:3.457099,Sturnella_bellicosa:3.457099):5.719803):1.309722,Xanthocephalus_xanthocephalus:10.486624):0.831349):0.000113):8.194934,(((Vermivora_virginiae:1.148176,Vermivora_ruficapilla:1.148176):8.460012,(((Setophaga_ruticilla:5.092054,(Dendroica_coronata:4.140615,Dendroica_palmarum:4.140615):0.951440):0.239029,Dendroica_petechia:5.331083):4.228332,Geothlypis_trichas:9.559416):0.048774):9.843304,Icteria_virens:19.451492):0.061528):4.053298):2.796043):2.532556):4.745280):5.900404):1.135128):7.534777):1.966277):12.370661):13.173350,(((Trogon_mesurus:26.179588,Apaloderma_narina:26.179588):43.030350,(((Ramphastos_toco:5.520857,Ramphastos_tucanus:5.520857):9.736100,(Pteroglossus_aracari:13.319746,Selenidera_piperivora:13.319747):1.937210):16.255882,(Picumnus_exilis:25.270721,((((Picoides_villosus:10.516418,Dendrocopos_major:10.516418):3.824195,Picoides_tridactylus:14.340612):1.407341,(Sphyrapicus_varius:14.387158,(Melanerpes_lewis:9.837953,(Melanerpes_formicivorus:7.312713,Melanerpes_candidus:7.312713):2.525240):4.549206):1.360795):1.513749,(Campephilus_leucopogon:15.858529,((Picus_viridis:9.986366,Picus_squamatus:9.986366):1.660804,(Dryocopus_pileatus:9.859272,((Colaptes_campestris:4.184676,(Colaptes_melanochloros:3.571933,Colaptes_chrysoides:3.571933):0.612743):1.896096,Colaptes_auratus:6.080772):3.778499):1.787898):4.211360):1.403172):8.009020):6.242116):37.697098):5.836596,Neophron_percnopterus:75.046532):0.674265):1.531796):0.436066):21.228760):0.448871;
	TREE tree_7452 = (((((Meleagris_gallopavo:11.071743,Tetrao_urogallus:11.071743):1.785806,(Phasianus_colchicus:11.387886,Perdix_perdix:11.387885):1.469663):4.404891,(Alectoris_rufa:16.582603,Gallus_gallus:16.582605):0.679835):48.117790,(Anser_anser:17.527830,Anas_platyrhynchos:17.527830):47.852402):23.243570,(((Sterna_elegans:22.371693,(Larus_pipixcan:3.806882,(Larus_delawarensis:1.147527,Larus_michahellis:1.147527):2.659354):18.564812):51.893436,((((Apaloderma_narina:25.441246,Trogon_mesurus:25.441246):44.316326,(((Ramphastos_toco:8.453881,Ramphastos_tucanus:8.453881):11.706294,(Pteroglossus_aracari:17.143745,Selenidera_piperivora:17.143747):3.016428):24.680325,((((Picoides_tridactylus:16.251755,(Dendrocopos_major:11.460854,Picoides_villosus:11.460854):4.790903):2.197484,(Sphyrapicus_varius:17.028294,(Melanerpes_lewis:10.286546,(Melanerpes_candidus:8.351564,Melanerpes_formicivorus:8.351564):1.934982):6.741748):1.420947):1.017819,(Campephilus_leucopogon:18.549116,((Picus_viridis:9.269258,Picus_squamatus:9.269258):3.940748,(Dryocopus_pileatus:11.244075,((Colaptes_campestris:5.225304,Colaptes_melanochloros:5.225304):3.606309,(Colaptes_auratus:5.443974,Colaptes_chrysoides:5.443974):3.387639):2.412462):1.965932):5.339110):0.917943):8.239616,Picumnus_exilis:27.706673):17.133823):24.917074):2.414339,Neophron_percnopterus:72.171913):0.667462,(((Calyptomena_viridis:34.553509,((((Eurylaimus_ochromalus:3.367020,Eurylaimus_javanicus:3.367020):2.207877,Cymbirhynchus_macrorhynchos:5.574897):5.206304,Eurylaimus_steerii:10.781201):1.332333,Psarisomus_dalhousiae:12.113535):22.439972):22.356348,((Iodopleura_isabellae:31.277588,Tyrannus_vociferans:31.277586):0.041958,(((((Masius_chrysopterus:6.791701,Ilicura_militaris:6.791701):0.575109,((Chiroxiphia_pareola:2.484907,Chiroxiphia_caudata:2.484907):1.594978,Antilophia_galeata:4.079885):3.286925):4.318536,(((Lepidothrix_serena:3.601448,(Lepidothrix_nattereri:1.938975,Lepidothrix_coronata:1.938975):1.662473):3.618260,(((Pipra_aureola:0.487896,Pipra_filicauda:0.487896):1.198080,Pipra_fasciicauda:1.685977):5.468021,((Pipra_erythrocephala:2.787289,Pipra_rubrocapilla:2.787289):4.017220,(Pipra_chloromeros:6.136900,Machaeropterus_regulus:6.136900):0.667609):0.349488):0.065711):1.316569,Heterocercus_linteatus:8.536277):3.149069):4.737550,Neopelma_pallescens:16.422895):12.432587,((((Carpornis_cucullata:17.935362,((Rupicola_peruvianus:6.540257,Rupicola_rupicola:6.540257):0.828842,Phoenicircus_carnifex:7.369098):10.566263):2.502262,((((Cotinga_amabilis:12.395281,(Cotinga_cotinga:10.575054,Cotinga_maculata:10.575055):1.820226):4.425349,((Procnias_tricarunculatus:16.107874,(Porphyrolaema_porphyrolaema:15.201366,((Xipholena_lamellipennis:2.016695,Xipholena_punicea:2.016695):0.036781,Xipholena_atropurpurea:2.053476):13.147891):0.906508):0.553580,(Lipaugus_streptophorus:9.686740,Tijuca_atra:9.686740):6.974715):0.159176):0.438270,(((Phibalura_flavirostris:3.790250,Pyroderus_scutatus:3.790250):8.902854,Querula_purpurata:12.693104):2.969121,Haematoderus_militaris:15.662225):1.596675):3.015124,Snowornis_subalaris:20.274025):0.163600):1.359967,Ampelion_rufaxilla:21.797590):2.769601,(((Pipreola_whitelyi:10.792295,Pipreola_aureopectus:10.792295):4.623937,(Pipreola_formosa:8.272960,Pipreola_chlorolepidota:8.272960):7.143272):1.271927,Ampelioides_tschudii:16.688160):7.879032):4.288291):2.464063):25.590309):3.920868,(Malurus_melanocephalus:45.487789,((Notiomystis_cincta:39.257320,(((Oriolus_xanthornus:10.368866,Oriolus_oriolus:10.368865):0.998885,(Oriolus_cruentus:10.891391,Oriolus_traillii:10.891391):0.476359):24.121552,(Pericrocotus_flammeus:32.418030,(Telophorus_sulfureopectus:15.770340,Telophorus_zeylonus:15.770340):16.647692):3.071272):3.768017):4.340583,(((Parus_caeruleus:17.679811,(Parus_spilonotus:15.344038,(Parus_major:12.401736,Parus_ater:12.401737):2.942302):2.335774):18.929697,(Aegithalos_caudatus:28.229839,(Zosterops_japonicus:18.201988,(Leiothrix_lutea:3.666909,Leiothrix_argentauris:3.666909):14.535078):10.027853):8.379667):2.893769,(((((Turdus_merula:22.380308,((Luscinia_calliope:14.197166,(Ficedula_zanthopygia:13.200486,Tarsiger_chrysaeus:13.200486):0.996680):0.793960,Erithacus_rubecula:14.991127):7.389180):11.409798,Tichodroma_muraria:33.790104):1.240720,((Bombycilla_japonica:4.938060,Bombycilla_garrulus:4.938060):1.141124,Bombycilla_cedrorum:6.079184):28.951641):1.186925,(Regulus_satrapa:31.428785,Regulus_regulus:31.428785):4.788965):1.423950,((((((((((Mycerobas_carnipes:0.084268,Mycerobas_melanozanthos:0.084268):3.375826,Mycerobas_icterioides:3.460094):3.888961,Mycerobas_affinis:7.349056):4.312634,(Coccothraustes_vespertinus:9.530319,Coccothraustes_abeillei:9.530319):2.131371):5.639808,((((Uragus_sibiricus:10.398283,Haematospiza_sipahi:10.398283):1.062328,(Carpodacus_mexicanus:11.226200,((Carpodacus_pulcherrimus:8.074849,(Carpodacus_rubicilloides:7.717575,((Carpodacus_thura:2.714641,Carpodacus_trifasciatus:2.714641):3.738516,Carpodacus_roseus:6.453157):1.264418):0.357274):3.150431,Carpodacus_nipalensis:11.225281):0.000921):0.234410):1.855080,(((Pinicola_enucleator:10.528392,(Pyrrhoplectes_epauletta:5.592436,(Pyrrhula_aurantiaca:4.054647,((Pyrrhula_erythaca:1.954487,Pyrrhula_erythrocephala:1.954487):0.682860,Pyrrhula_pyrrhula:2.637347):1.417300):1.537789):4.935956):2.092082,Bucanetes_githagineus:12.620474):0.344971,Vestiaria_coccinea:12.965445):0.350246):0.632354,((((Carduelis_chloris:2.076615,(Carduelis_spinoides:1.384811,Carduelis_sinica:1.384811):0.691804):4.012092,Rhodopechys_obsoletus:6.088707):1.762699,Rhynchostruthus_socotranus:7.851405):0.844641,((((Carduelis_spinus:4.872285,((Carduelis_atrata:1.375684,Carduelis_cucullata:1.375684):2.216067,Carduelis_tristis:3.591751):1.280534):1.121968,Carduelis_cannabina:5.994253):0.923668,(Serinus_mozambicus:6.822177,((Serinus_serinus:4.892698,Serinus_pusillus:4.892698):0.396614,Serinus_canaria:5.289312):1.532865):0.095744):0.480787,(((Carduelis_hornemanni:0.978183,Carduelis_flammea:0.978183):3.706123,(Loxia_curvirostra:0.820988,Loxia_leucoptera:0.820988):3.863319):1.910658,(Carduelis_citrinella:4.670292,Carduelis_carduelis:4.670292):1.924672):0.803743):1.297338):5.251999):3.353452):2.747326,(Euphonia_saturata:8.654618,Euphonia_laniirostris:8.654617):11.394205):1.788053,(Fringilla_coelebs:7.130380,Fringilla_montifringilla:7.130380):14.706496):0.950057,((((Emberiza_citrinella:9.624796,Emberiza_melanocephala:9.624795):2.570061,Chlorospingus_pileatus:12.194857):2.173218,((Icteria_virens:12.426280,((((Setophaga_ruticilla:3.408023,(Dendroica_palmarum:2.868470,Dendroica_coronata:2.868471):0.539553):0.303004,Dendroica_petechia:3.711027):2.896506,Geothlypis_trichas:6.607533):0.133691,(Vermivora_ruficapilla:0.547791,Vermivora_virginiae:0.547791):6.193433):5.685057):0.339024,((((Cacicus_melanicterus:6.209577,((Cacicus_leucoramphus:4.387555,Cacicus_haemorrhous:4.387555):0.429176,(Cacicus_cela:4.260386,Cacicus_uropygialis:4.260386):0.556345):1.392845):0.351180,(Psarocolius_montezuma:4.109233,Psarocolius_wagleri:4.109234):2.451523):4.750955,(Agelaius_phoeniceus:10.885526,((((Icterus_cucullatus:3.579376,(Icterus_prosthemelas:3.258385,Icterus_dominicensis:3.258385):0.320991):0.693132,Icterus_croconotus:4.272508):1.714475,(Icterus_mesomelas:5.163117,(Icterus_icterus:4.815782,Icterus_pectoralis:4.815782):0.347335):0.823866):1.384713,((((Icterus_pustulatus:1.226577,Icterus_bullockii:1.226577):0.469661,Icterus_galbula:1.696238):0.684977,(Icterus_nigrogularis:1.113602,Icterus_gularis:1.113602):1.267614):2.802233,Icterus_graduacauda:5.183449):2.188247):3.513829):0.426186):0.470651,(((Sturnella_superciliaris:3.281362,(Sturnella_neglecta:1.641882,Sturnella_magna:1.641882):1.639480):4.797576,(Sturnella_militaris:3.331251,Sturnella_bellicosa:3.331251):4.747688):1.675698,Xanthocephalus_xanthocephalus:9.754637):2.027726):0.982942):1.602769):5.260475,(((Sicalis_flaveola:10.049619,Ramphocelus_dimidiatus:10.049618):3.188993,((Paroaria_coronata:11.544268,Coereba_flaveola:11.544269):1.412628,Nesospiza_acunhae:12.956894):0.281716):4.236295,(Pheucticus_ludovicianus:15.373899,((Piranga_rubra:6.985262,((Piranga_olivacea:2.807147,Piranga_ludoviciana:2.807147):3.219057,Piranga_flava:6.026204):0.959058):6.874740,(Cardinalis_sinuatus:5.574156,Cardinalis_cardinalis:5.574156):8.285846):1.513896):2.101008):2.153641):3.158386):3.918164,Motacilla_flava:26.705097):4.409757,((((Euplectes_afer:6.971715,((Euplectes_ardens:3.354158,Euplectes_orix:3.354158):1.454827,((Euplectes_macroura:3.587055,Euplectes_axillaris:3.587056):0.880808,Euplectes_capensis:4.467864):0.341121):2.162730):3.851593,((Quelea_quelea:5.647714,(Quelea_erythrops:2.121587,Quelea_cardinalis:2.121587):3.526127):2.653661,Foudia_madagascariensis:8.301374):2.521933):1.552792,(((Ploceus_nelicourvi:3.412691,(Ploceus_capensis:0.460975,Ploceus_velatus:0.460975):2.951716):3.486519,(Ploceus_cucullatus:6.846419,(Ploceus_sakalava:3.334707,Ploceus_bicolor:3.334707):3.511713):0.052791):4.581766,Ploceus_philippinus:11.480977):0.895123):8.417407,(((Amandava_amandava:7.038892,Amandava_subflava:7.038892):5.471423,(Neochmia_ruficauda:7.834944,Taeniopygia_guttata:7.834944):4.675370):0.359886,(Erythrura_psittacea:9.498450,Erythrura_gouldiae:9.498451):3.371750):7.923305):10.321348):6.526845):1.861577):4.094627):1.889888):15.342934):12.008651):1.425755):0.637027,(((Ciconia_ciconia:63.709225,((Platalea_ajaja:53.493595,Eudocimus_ruber:53.493591):8.389900,Fregata_minor:61.883495):1.825732):8.487851,Phaethon_rubricauda:72.197083):1.381835,((Ptilinopus_magnificus:14.255629,((Ptilinopus_solomonensis:8.940363,Ptilinopus_pulchellus:8.940363):3.372562,Ptilinopus_jambu:12.312924):1.942703):58.440376,(((Phoenicopterus_roseus:16.014864,Phoenicopterus_chilensis:16.014864):6.756341,(Phoenicopterus_ruber:14.103643,(Phoenicoparrus_andinus:5.477027,Phoenicoparrus_jamesi:5.477027):8.626616):8.667562):7.464930,Phoeniconaias_minor:30.236135):42.459866):0.882911):1.323244):13.721648):0.807881;
	TREE tree_2694 = ((((((Meleagris_gallopavo:10.050520,Tetrao_urogallus:10.050520):0.561749,(Phasianus_colchicus:9.508994,Perdix_perdix:9.508995):1.103274):2.534915,Gallus_gallus:13.147184):0.515425,Alectoris_rufa:13.662608):46.366814,(Anser_anser:22.844662,Anas_platyrhynchos:22.844662):37.184761):22.638365,(((Ptilinopus_jambu:22.429779,((Ptilinopus_solomonensis:10.142037,Ptilinopus_pulchellus:10.142038):11.641185,Ptilinopus_magnificus:21.783222):0.646555):47.631393,((Ciconia_ciconia:61.745888,((Eudocimus_ruber:45.349945,Platalea_ajaja:45.349949):12.175875,Fregata_minor:57.525822):4.220069):7.096921,((((Phoenicopterus_chilensis:6.024541,((Phoenicoparrus_andinus:2.689577,Phoenicoparrus_jamesi:2.689577):2.406355,Phoenicopterus_ruber:5.095932):0.928609):1.007916,Phoenicopterus_roseus:7.032457):6.194527,Phoeniconaias_minor:13.226983):55.164555,Phaethon_rubricauda:68.391541):0.451273):1.218360):1.516049,((Sterna_elegans:13.823705,((Larus_delawarensis:1.156323,Larus_michahellis:1.156323):2.082875,Larus_pipixcan:3.239198):10.584506):57.682091,((((((Eurylaimus_steerii:11.447110,(Cymbirhynchus_macrorhynchos:7.597722,(Eurylaimus_javanicus:3.234926,Eurylaimus_ochromalus:3.234926):4.362795):3.849388):0.902433,Psarisomus_dalhousiae:12.349544):20.702194,Calyptomena_viridis:33.051735):17.780558,((Iodopleura_isabellae:31.263992,Tyrannus_vociferans:31.263990):1.916369,(((((Masius_chrysopterus:9.172450,Ilicura_militaris:9.172450):1.889584,(Antilophia_galeata:5.701104,(Chiroxiphia_caudata:2.706288,Chiroxiphia_pareola:2.706288):2.994816):5.360930):4.526832,(((Lepidothrix_serena:3.856553,(Lepidothrix_coronata:2.521538,Lepidothrix_nattereri:2.521538):1.335015):6.653934,(((Pipra_aureola:2.105168,Pipra_fasciicauda:2.105168):1.878330,(Pipra_chloromeros:2.324408,Pipra_filicauda:2.324408):1.659089):6.289499,(Machaeropterus_regulus:8.198664,(Pipra_rubrocapilla:2.935229,Pipra_erythrocephala:2.935229):5.263434):2.074333):0.237489):0.737097,Heterocercus_linteatus:11.247582):4.341282):3.273420,Neopelma_pallescens:18.862286):13.543545,((((Snowornis_subalaris:20.589083,(((Pyroderus_scutatus:9.512550,Querula_purpurata:9.512550):3.966463,Haematoderus_militaris:13.479013):3.740696,(((Cotinga_cotinga:0.485377,Cotinga_amabilis:0.485377):11.795808,Cotinga_maculata:12.281185):4.215493,((Tijuca_atra:9.365520,Lipaugus_streptophorus:9.365521):6.822380,(((Porphyrolaema_porphyrolaema:2.107649,Phibalura_flavirostris:2.107649):11.638813,(Xipholena_atropurpurea:2.231894,(Xipholena_lamellipennis:0.948675,Xipholena_punicea:0.948675):1.283219):11.514568):0.906965,Procnias_tricarunculatus:14.653427):1.534473):0.308777):0.723031):3.369374):1.139509,(Carpornis_cucullata:19.715635,(Phoenicircus_carnifex:9.352709,(Rupicola_peruvianus:7.115654,Rupicola_rupicola:7.115654):2.237054):10.362926):2.012957):0.252756,Ampelion_rufaxilla:21.981350):4.276729,(Ampelioides_tschudii:20.411282,((Pipreola_aureopectus:12.469219,Pipreola_whitelyi:12.469219):5.622972,(Pipreola_formosa:0.379140,Pipreola_chlorolepidota:0.379140):17.713051):2.319092):5.846796):6.147752):0.774532):17.651934):7.986198,(Malurus_melanocephalus:45.913967,((Notiomystis_cincta:38.353424,(((Oriolus_xanthornus:9.897185,Oriolus_oriolus:9.897185):0.466841,(Oriolus_cruentus:8.916151,Oriolus_traillii:8.916151):1.447876):23.482769,(Pericrocotus_flammeus:30.930840,(Telophorus_sulfureopectus:18.411215,Telophorus_zeylonus:18.411215):12.519624):2.915955):4.506631):5.539202,((((Parus_ater:16.266497,(Parus_major:15.466671,Parus_spilonotus:15.466673):0.799824):3.723226,Parus_caeruleus:19.989721):17.501520,(Aegithalos_caudatus:27.912821,((Leiothrix_lutea:2.210750,Leiothrix_argentauris:2.210750):11.042442,Zosterops_japonicus:13.253193):14.659631):9.578420):0.759728,(((Regulus_regulus:26.484365,Regulus_satrapa:26.484364):9.751602,((Bombycilla_cedrorum:8.662974,(Bombycilla_garrulus:5.861002,Bombycilla_japonica:5.861002):2.801972):25.882092,(Tichodroma_muraria:31.885868,(Turdus_merula:23.695719,(Erithacus_rubecula:15.623375,((Tarsiger_chrysaeus:14.463106,Ficedula_zanthopygia:14.463106):0.219666,Luscinia_calliope:14.682771):0.940604):8.072343):8.190149):2.659197):1.690901):0.101065,((((((Euphonia_laniirostris:11.064075,Euphonia_saturata:11.064074):8.457229,(((Coccothraustes_vespertinus:8.958179,Coccothraustes_abeillei:8.958179):5.562696,((Mycerobas_melanozanthos:7.148728,Mycerobas_affinis:7.148728):3.689193,(Mycerobas_icterioides:10.587944,Mycerobas_carnipes:10.587944):0.249977):3.682953):2.871090,(((Bucanetes_githagineus:13.275518,(Pinicola_enucleator:10.934090,((Pyrrhula_aurantiaca:4.506552,((Pyrrhula_erythaca:2.233272,Pyrrhula_pyrrhula:2.233272):0.707610,Pyrrhula_erythrocephala:2.940882):1.565669):1.227203,Pyrrhoplectes_epauletta:5.733754):5.200336):2.341428):1.287541,((Uragus_sibiricus:13.081831,(Haematospiza_sipahi:12.867106,((Carpodacus_mexicanus:11.825354,Carpodacus_nipalensis:11.825354):0.590906,(Carpodacus_rubicilloides:8.498358,((Carpodacus_thura:4.749055,(Carpodacus_trifasciatus:4.605134,Carpodacus_pulcherrimus:4.605134):0.143921):1.298861,Carpodacus_roseus:6.047916):2.450441):3.917902):0.450847):0.214724):0.532287,(Rhynchostruthus_socotranus:8.019607,Vestiaria_coccinea:8.019607):5.594511):0.948941):0.429631,((((Carduelis_cannabina:6.292598,(Carduelis_spinus:5.800110,(Carduelis_tristis:5.126768,(Carduelis_atrata:1.915670,Carduelis_cucullata:1.915670):3.211098):0.673343):0.492488):1.132962,(Serinus_mozambicus:7.069353,(Serinus_canaria:6.307435,(Serinus_pusillus:5.361146,Serinus_serinus:5.361146):0.946289):0.761919):0.356207):0.637465,(((Loxia_curvirostra:2.287276,Loxia_leucoptera:2.287276):2.010340,(Carduelis_flammea:0.516786,Carduelis_hornemanni:0.516786):3.780830):3.741856,(Carduelis_carduelis:5.058034,Carduelis_citrinella:5.058034):2.981438):0.023553):1.333694,(Rhodopechys_obsoletus:8.437660,(Carduelis_chloris:1.704788,(Carduelis_spinoides:1.530282,Carduelis_sinica:1.530282):0.174507):6.732872):0.959058):5.595971):2.399275):2.129338):3.582799,(Fringilla_coelebs:7.927823,Fringilla_montifringilla:7.927823):15.176279):0.459718,((((((Vermivora_virginiae:1.051371,Vermivora_ruficapilla:1.051371):7.689971,Geothlypis_trichas:8.741343):0.362716,(Dendroica_petechia:5.307037,(Setophaga_ruticilla:5.254344,(Dendroica_coronata:4.430982,Dendroica_palmarum:4.430982):0.823363):0.052693):3.797021):7.271155,Icteria_virens:16.375214):1.595775,(((Emberiza_citrinella:8.791832,Emberiza_melanocephala:8.791832):2.571666,Chlorospingus_pileatus:11.363500):0.000114,((((((Cacicus_cela:4.259708,Cacicus_uropygialis:4.259708):0.572778,(Cacicus_haemorrhous:4.425634,Cacicus_leucoramphus:4.425634):0.406852):1.073678,Cacicus_melanicterus:5.906165):0.224486,(Psarocolius_wagleri:4.377619,Psarocolius_montezuma:4.377619):1.753032):4.883240,((((((Icterus_pustulatus:1.568684,Icterus_bullockii:1.568684):0.402860,Icterus_galbula:1.971544):0.362136,(Icterus_gularis:1.070804,(Icterus_croconotus:0.814941,Icterus_nigrogularis:0.814941):0.255864):1.262877):2.467484,Icterus_graduacauda:4.801165):2.086585,(((Icterus_dominicensis:3.662761,Icterus_cucullatus:3.662761):0.202333,Icterus_prosthemelas:3.865094):2.083093,((Icterus_icterus:3.330527,Icterus_pectoralis:3.330527):1.121193,Icterus_mesomelas:4.451720):1.496467):0.939563):3.745199,Agelaius_phoeniceus:10.632948):0.380943):0.349608,((((Sturnella_magna:1.908261,Sturnella_neglecta:1.908261):1.404145,Sturnella_superciliaris:3.312407):4.806778,(Sturnella_bellicosa:2.686225,Sturnella_militaris:2.686225):5.432959):1.962372,Xanthocephalus_xanthocephalus:10.081556):1.281942):0.000114):6.607376):1.012696,(((((Piranga_flava:6.516401,(Piranga_olivacea:3.069722,Piranga_ludoviciana:3.069722):3.446679):1.183444,Piranga_rubra:7.699845):6.792947,(Cardinalis_sinuatus:5.799653,Cardinalis_cardinalis:5.799653):8.693139):2.289211,Pheucticus_ludovicianus:16.782003):0.391393,((Nesospiza_acunhae:13.314990,(Coereba_flaveola:10.446071,Paroaria_coronata:10.446072):2.868919):1.242855,(Sicalis_flaveola:12.089293,Ramphocelus_dimidiatus:12.089293):2.468553):2.615551):1.810288):4.580136):3.263006,Motacilla_flava:26.826826):2.792927,((((((Quelea_cardinalis:3.364701,Quelea_quelea:3.364701):0.046536,Quelea_erythrops:3.411238):0.962952,Foudia_madagascariensis:4.374189):2.713056,(Euplectes_afer:5.108924,((Euplectes_ardens:1.961993,Euplectes_orix:1.961993):1.816125,((Euplectes_axillaris:2.815073,Euplectes_macroura:2.815073):0.514696,Euplectes_capensis:3.329769):0.448349):1.330806):1.978322):1.728189,((Ploceus_nelicourvi:5.326306,((Ploceus_velatus:0.185784,Ploceus_capensis:0.185784):4.161726,(Ploceus_bicolor:4.188547,Ploceus_cucullatus:4.188547):0.158962):0.978797):2.506144,(Ploceus_sakalava:7.578406,Ploceus_philippinus:7.578407):0.254044):0.982984):7.066305,((Amandava_subflava:6.224641,Amandava_amandava:6.224641):4.985111,((Erythrura_psittacea:3.688494,Erythrura_gouldiae:3.688494):7.041503,(Neochmia_ruficauda:7.015224,Taeniopygia_guttata:7.015224):3.714774):0.479755):4.671988):13.738012):6.717278):1.913940):5.641656):2.021340):12.904526):11.127234,(((Apaloderma_narina:23.726248,Trogon_mesurus:23.726246):41.399506,(((Ramphastos_tucanus:8.453401,Ramphastos_toco:8.453401):6.707489,(Selenidera_piperivora:14.773722,Pteroglossus_aracari:14.773722):0.387169):17.464544,(Picumnus_exilis:20.545862,((Campephilus_leucopogon:12.585573,((Picus_squamatus:1.800153,Picus_viridis:1.800153):7.182050,((Colaptes_auratus:4.407277,(Colaptes_chrysoides:3.582355,(Colaptes_campestris:3.341790,Colaptes_melanochloros:3.341791):0.240565):0.824921):3.148354,Dryocopus_pileatus:7.555630):1.426573):3.603370):0.858187,(((Dendrocopos_major:8.982236,Picoides_villosus:8.982237):2.356756,Picoides_tridactylus:11.338992):1.325590,(Sphyrapicus_varius:11.439253,((Melanerpes_candidus:6.040957,Melanerpes_formicivorus:6.040957):3.306853,Melanerpes_lewis:9.347810):2.091444):1.225328):0.779178):7.102102):12.079573):32.500317):4.656844,Neophron_percnopterus:69.782600):0.163131):1.560071):0.071423):11.090567):12.080996;
	TREE tree_7438 = (((Alectoris_rufa:26.119839,(((Meleagris_gallopavo:19.166138,Tetrao_urogallus:19.166138):1.899054,(Phasianus_colchicus:18.297628,Perdix_perdix:18.297626):2.767565):3.702138,Gallus_gallus:24.767330):1.352509):52.726418,(Anser_anser:26.910034,Anas_platyrhynchos:26.910034):51.936222):32.642368,(((Phaethon_rubricauda:79.407219,(Ptilinopus_magnificus:19.985060,((Ptilinopus_pulchellus:8.902859,Ptilinopus_jambu:8.902859):3.251457,Ptilinopus_solomonensis:12.154316):7.830745):59.422165):0.145541,((Ciconia_ciconia:56.750420,((Eudocimus_ruber:47.326454,Platalea_ajaja:47.326454):8.959475,Fregata_minor:56.285931):0.464492):22.452271,(((Phoenicopterus_roseus:8.931316,Phoenicopterus_chilensis:8.931316):4.147058,((Phoenicoparrus_andinus:6.917055,Phoenicoparrus_jamesi:6.917055):1.549487,Phoenicopterus_ruber:8.466542):4.611832):0.192796,Phoeniconaias_minor:13.271171):65.931519):0.350075):9.356362,(((Larus_pipixcan:3.604305,(Larus_delawarensis:1.581230,Larus_michahellis:1.581230):2.023074):17.185600,Sterna_elegans:20.789906):66.713318,((((Apaloderma_narina:30.945541,Trogon_mesurus:30.945541):48.085449,(((Ramphastos_toco:8.527926,Ramphastos_tucanus:8.527926):6.276169,(Pteroglossus_aracari:14.742949,Selenidera_piperivora:14.742949):0.061147):28.283072,(Picumnus_exilis:29.905224,((Campephilus_leucopogon:18.833094,((Picus_squamatus:11.811514,Picus_viridis:11.811514):2.681695,((((Colaptes_melanochloros:3.900847,Colaptes_campestris:3.900847):0.818574,Colaptes_chrysoides:4.719421):0.554072,Colaptes_auratus:5.273493):6.386795,Dryocopus_pileatus:11.660288):2.832921):4.339884):1.443961,((Picoides_tridactylus:15.922548,(Picoides_villosus:11.903963,Dendrocopos_major:11.903963):4.018584):3.868752,(Sphyrapicus_varius:16.855808,((Melanerpes_candidus:6.964456,Melanerpes_formicivorus:6.964456):5.930146,Melanerpes_lewis:12.894602):3.961206):2.935491):0.485755):9.628170):13.181942):35.943829):5.447360,Neophron_percnopterus:84.478355):0.909258,(((Calyptomena_viridis:39.444897,(((Cymbirhynchus_macrorhynchos:8.495272,(Eurylaimus_ochromalus:2.352078,Eurylaimus_javanicus:2.352078):6.143194):4.654050,Eurylaimus_steerii:13.149323):3.184533,Psarisomus_dalhousiae:16.333857):23.111042):22.700869,((((Ampelion_rufaxilla:24.067726,(((Snowornis_subalaris:13.486959,Phibalura_flavirostris:13.486959):9.011764,(((Querula_purpurata:12.083175,Pyroderus_scutatus:12.083175):5.429617,Haematoderus_militaris:17.512791):1.410689,(((Cotinga_maculata:3.886503,Cotinga_amabilis:3.886503):10.969339,Cotinga_cotinga:14.855843):2.775896,(((Porphyrolaema_porphyrolaema:14.964516,(Xipholena_lamellipennis:3.335150,(Xipholena_punicea:0.915361,Xipholena_atropurpurea:0.915361):2.419789):11.629365):0.944182,Procnias_tricarunculatus:15.908698):0.868845,(Lipaugus_streptophorus:10.695548,Tijuca_atra:10.695548):6.081995):0.854195):1.291743):3.575242):0.484300,(((Rupicola_peruvianus:3.859310,Rupicola_rupicola:3.859310):2.760211,Phoenicircus_carnifex:6.619520):12.066526,Carpornis_cucullata:18.686047):4.296976):1.084702):1.377596,(((Pipreola_aureopectus:8.663611,(Pipreola_formosa:7.109658,Pipreola_whitelyi:7.109658):1.553954):5.661830,Pipreola_chlorolepidota:14.325441):2.567275,Ampelioides_tschudii:16.892715):8.552605):5.482295,((((Masius_chrysopterus:9.445649,Ilicura_militaris:9.445649):1.676269,(Antilophia_galeata:6.754116,(Chiroxiphia_caudata:4.752754,Chiroxiphia_pareola:4.752754):2.001362):4.367802):5.119990,(Heterocercus_linteatus:12.931997,((Lepidothrix_serena:7.115880,(Lepidothrix_coronata:3.896712,Lepidothrix_nattereri:3.896712):3.219168):4.841116,((Machaeropterus_regulus:8.817314,(Pipra_chloromeros:6.844466,(Pipra_erythrocephala:2.491131,Pipra_rubrocapilla:2.491131):4.353335):1.972848):2.101843,((Pipra_filicauda:1.494568,Pipra_fasciicauda:1.494568):0.806698,Pipra_aureola:2.301266):8.617891):1.037839):0.975001):3.309911):5.280716,Neopelma_pallescens:21.522625):9.404991):3.485878,(Tyrannus_vociferans:33.868042,Iodopleura_isabellae:33.868038):0.545455):27.732273):9.577023,(Malurus_melanocephalus:57.044518,((Notiomystis_cincta:47.984066,((Pericrocotus_flammeus:43.533150,(Telophorus_sulfureopectus:22.870073,Telophorus_zeylonus:22.870071):20.663074):1.982327,((Oriolus_traillii:18.458500,Oriolus_cruentus:18.458500):0.926185,(Oriolus_xanthornus:16.194384,Oriolus_oriolus:16.194386):3.190302):26.130789):2.468590):5.043139,(((Parus_caeruleus:19.299206,(Parus_ater:15.863801,(Parus_spilonotus:15.306177,Parus_major:15.306177):0.557624):3.435403):25.805193,((Zosterops_japonicus:22.445541,(Leiothrix_lutea:4.429436,Leiothrix_argentauris:4.429436):18.016106):10.832752,Aegithalos_caudatus:33.278290):11.826104):2.065712,(((((Turdus_merula:27.774700,(Erithacus_rubecula:18.472282,(Luscinia_calliope:16.375751,(Tarsiger_chrysaeus:15.371028,Ficedula_zanthopygia:15.371028):1.004724):2.096531):9.302416):11.511410,Tichodroma_muraria:39.286110):1.574037,(Bombycilla_cedrorum:11.878666,(Bombycilla_japonica:4.612368,Bombycilla_garrulus:4.612368):7.266298):28.981480):2.342816,(Regulus_regulus:21.971027,Regulus_satrapa:21.971029):21.231934):0.431889,(((((Euplectes_afer:4.860836,((Euplectes_ardens:2.170740,Euplectes_orix:2.170741):1.083508,((Euplectes_axillaris:2.622228,Euplectes_macroura:2.622228):0.241899,Euplectes_capensis:2.864127):0.390122):1.606587):1.978340,(Foudia_madagascariensis:5.858792,(Quelea_cardinalis:3.990054,(Quelea_quelea:2.429265,Quelea_erythrops:2.429265):1.560789):1.868738):0.980383):1.766610,((Ploceus_nelicourvi:4.679423,(Ploceus_sakalava:0.077035,Ploceus_philippinus:0.077035):4.602389):3.043925,((Ploceus_capensis:0.057648,Ploceus_velatus:0.057648):4.750906,(Ploceus_cucullatus:4.164785,Ploceus_bicolor:4.164785):0.643769):2.914794):0.882437):8.594643,(((Neochmia_ruficauda:7.430642,Taeniopygia_guttata:7.430642):3.580928,(Erythrura_psittacea:5.153695,Erythrura_gouldiae:5.153695):5.857876):0.998488,(Amandava_amandava:7.616494,Amandava_subflava:7.616494):4.393565):5.190370):17.209961,(Motacilla_flava:29.163912,((((((Coccothraustes_vespertinus:2.280667,Coccothraustes_abeillei:2.280667):12.231836,((Mycerobas_affinis:0.741945,Mycerobas_melanozanthos:0.741945):10.136230,(Mycerobas_icterioides:6.838080,Mycerobas_carnipes:6.838080):4.040096):3.634328):5.225194,(((((Carduelis_spinoides:1.210397,Carduelis_sinica:1.210397):1.132421,Carduelis_chloris:2.342817):6.063447,Rhodopechys_obsoletus:8.406264):3.865617,((((Loxia_curvirostra:1.914193,Loxia_leucoptera:1.914193):3.607065,(Carduelis_flammea:0.825456,Carduelis_hornemanni:0.825456):4.695802):1.870643,(Carduelis_carduelis:6.090737,Carduelis_citrinella:6.090737):1.301165):1.322413,((((Serinus_canaria:4.623857,Serinus_serinus:4.623857):0.281667,Serinus_pusillus:4.905525):2.873954,Serinus_mozambicus:7.779479):0.658520,((((Carduelis_cucullata:2.070362,Carduelis_atrata:2.070362):2.802490,Carduelis_tristis:4.872851):0.975347,Carduelis_spinus:5.848199):1.215702,Carduelis_cannabina:7.063901):1.374098):0.276316):3.557566):4.488834,(((Vestiaria_coccinea:7.129885,Rhynchostruthus_socotranus:7.129884):8.150008,(((Pyrrhoplectes_epauletta:8.500020,(Pyrrhula_pyrrhula:2.543805,(Pyrrhula_aurantiaca:1.740315,(Pyrrhula_erythaca:0.947481,Pyrrhula_erythrocephala:0.947481):0.792833):0.803490):5.956215):2.537619,Pinicola_enucleator:11.037639):2.269432,Bucanetes_githagineus:13.307071):1.972821):0.628790,((Uragus_sibiricus:13.900986,Haematospiza_sipahi:13.900986):0.927087,((Carpodacus_nipalensis:12.995454,Carpodacus_mexicanus:12.995453):1.436386,(Carpodacus_rubicilloides:7.767076,((Carpodacus_roseus:6.288521,Carpodacus_thura:6.288521):0.015024,(Carpodacus_trifasciatus:5.655236,Carpodacus_pulcherrimus:5.655236):0.648309):1.463530):6.664764):0.396232):1.080610):0.852033):2.976982):3.401571,(Euphonia_laniirostris:9.812987,Euphonia_saturata:9.812987):13.326281):1.603806,(Fringilla_coelebs:7.238451,Fringilla_montifringilla:7.238451):17.504623):2.193759,(((((Emberiza_citrinella:10.970603,Emberiza_melanocephala:10.970602):4.092040,Chlorospingus_pileatus:15.062644):0.000151,(((Agelaius_phoeniceus:13.089363,(((Icterus_mesomelas:6.545188,(Icterus_icterus:5.306681,Icterus_pectoralis:5.306681):1.238508):1.249994,(Icterus_dominicensis:4.785578,((Icterus_cucullatus:0.548483,Icterus_croconotus:0.548483):2.889417,Icterus_prosthemelas:3.437900):1.347678):3.009604):1.137843,(((Icterus_nigrogularis:1.734412,Icterus_gularis:1.734412):1.053023,(Icterus_galbula:2.525775,(Icterus_pustulatus:1.380703,Icterus_bullockii:1.380703):1.145072):0.261659):2.740965,Icterus_graduacauda:5.528399):3.404625):4.156339):0.537887,((Cacicus_melanicterus:7.159322,((Cacicus_leucoramphus:5.868798,Cacicus_haemorrhous:5.868798):0.186811,(Cacicus_cela:4.511880,Cacicus_uropygialis:4.511880):1.543729):1.103713):0.725320,(Psarocolius_montezuma:4.808520,Psarocolius_wagleri:4.808520):3.076122):5.742609):1.435392,(((Sturnella_superciliaris:5.643106,(Sturnella_magna:4.035750,Sturnella_neglecta:4.035750):1.607356):6.069487,(Sturnella_militaris:3.518111,Sturnella_bellicosa:3.518111):8.194483):2.224135,Xanthocephalus_xanthocephalus:13.936729):1.125914):0.000151):3.956671,(((((Dendroica_coronata:4.812244,Dendroica_palmarum:4.812244):0.420314,Setophaga_ruticilla:5.232558):0.073616,Dendroica_petechia:5.306174):4.403686,((Vermivora_ruficapilla:0.763589,Vermivora_virginiae:0.763589):8.829992,Geothlypis_trichas:9.593581):0.116279):8.430880,Icteria_virens:18.140739):0.878726):3.106398,(((Ramphocelus_dimidiatus:11.443936,Sicalis_flaveola:11.443937):0.557520,(Nesospiza_acunhae:11.677473,(Paroaria_coronata:10.206453,Coereba_flaveola:10.206453):1.471019):0.323984):7.828189,(Pheucticus_ludovicianus:18.990835,(((Piranga_flava:7.519430,(Piranga_ludoviciana:3.022373,Piranga_olivacea:3.022373):4.497057):0.978705,Piranga_rubra:8.498135):8.479670,(Cardinalis_sinuatus:7.861476,Cardinalis_cardinalis:7.861476):9.116327):2.013032):0.838809):2.296218):4.810969):2.227078):5.246478):9.224463):3.535258):5.857095):4.017316):14.678269):13.664822):2.115614):1.405899):22.579500):11.909770;
	TREE tree_8343 = (((Alectoris_rufa:27.453125,(Gallus_gallus:27.173672,((Tetrao_urogallus:20.181232,Meleagris_gallopavo:20.181234):2.337038,(Phasianus_colchicus:19.417974,Perdix_perdix:19.417973):3.100298):4.655400):0.279452):64.486084,(Anser_anser:29.590834,Anas_platyrhynchos:29.590836):62.348377):16.362133,(((((Phoenicopterus_chilensis:8.923386,Phoenicopterus_roseus:8.923386):0.635289,(Phoenicopterus_ruber:8.345590,(Phoenicoparrus_andinus:4.176852,Phoenicoparrus_jamesi:4.176852):4.168738):1.213084):17.512262,Phoeniconaias_minor:27.070938):52.224312,(((((Larus_michahellis:0.838789,Larus_delawarensis:0.838789):1.581450,Larus_pipixcan:2.420239):10.160614,Sterna_elegans:12.580854):65.169518,((((Trogon_mesurus:27.071783,Apaloderma_narina:27.071783):44.911850,(((Ramphastos_toco:5.673459,Ramphastos_tucanus:5.673460):13.776436,(Selenidera_piperivora:18.535902,Pteroglossus_aracari:18.535904):0.913992):21.854103,(((Campephilus_leucopogon:20.076052,((Picus_viridis:12.964380,Picus_squamatus:12.964380):1.662513,((((Colaptes_melanochloros:3.931528,Colaptes_chrysoides:3.931528):0.412083,Colaptes_campestris:4.343612):2.832684,Colaptes_auratus:7.176295):4.941425,Dryocopus_pileatus:12.117721):2.509173):5.449159):1.786674,((Sphyrapicus_varius:16.803608,(Melanerpes_lewis:13.335131,(Melanerpes_formicivorus:10.393702,Melanerpes_candidus:10.393702):2.941430):3.468476):4.164823,(Picoides_tridactylus:17.443213,(Dendrocopos_major:14.361307,Picoides_villosus:14.361307):3.081905):3.525219):0.894296):7.373718,Picumnus_exilis:29.236443):12.067555):30.679634):3.083569,Neophron_percnopterus:75.067200):0.718579,(((((((Eurylaimus_ochromalus:2.377582,Eurylaimus_javanicus:2.377582):4.101418,Cymbirhynchus_macrorhynchos:6.478999):5.899563,Eurylaimus_steerii:12.378562):3.783342,Psarisomus_dalhousiae:16.161903):23.384577,Calyptomena_viridis:39.546478):11.781631,((Iodopleura_isabellae:34.268532,Tyrannus_vociferans:34.268532):1.494657,(((((Carpornis_cucullata:16.524408,(Phoenicircus_carnifex:7.429800,(Rupicola_rupicola:5.873317,Rupicola_peruvianus:5.873317):1.556483):9.094608):3.409338,Ampelion_rufaxilla:19.933746):1.072279,(((Haematoderus_militaris:15.027607,((Phibalura_flavirostris:7.520034,Pyroderus_scutatus:7.520034):4.748124,Querula_purpurata:12.268158):2.759449):0.551169,(((Tijuca_atra:8.573817,Lipaugus_streptophorus:8.573818):5.963676,((((Xipholena_punicea:0.988780,Xipholena_lamellipennis:0.988780):0.367664,Xipholena_atropurpurea:1.356444):11.723536,Porphyrolaema_porphyrolaema:13.079980):0.216052,Procnias_tricarunculatus:13.296032):1.241462):0.318069,(Cotinga_amabilis:10.255299,(Cotinga_cotinga:6.040120,Cotinga_maculata:6.040120):4.215178):4.600265):0.723213):2.699060,Snowornis_subalaris:18.277836):2.728190):2.365638,(((Pipreola_formosa:8.500316,(Pipreola_chlorolepidota:4.468030,Pipreola_aureopectus:4.468030):4.032285):5.697286,Pipreola_whitelyi:14.197602):2.827132,Ampelioides_tschudii:17.024733):6.346931):6.155697,((((Masius_chrysopterus:7.905395,Ilicura_militaris:7.905394):1.039592,((Chiroxiphia_pareola:2.694689,Chiroxiphia_caudata:2.694689):2.355328,Antilophia_galeata:5.050016):3.894970):5.494314,(((Lepidothrix_nattereri:3.774915,Lepidothrix_coronata:3.774915):1.780879,Lepidothrix_serena:5.555794):6.182630,((((Pipra_aureola:1.141234,Pipra_filicauda:1.141234):0.125273,Pipra_fasciicauda:1.266507):7.162425,(Machaeropterus_regulus:7.323749,((Pipra_erythrocephala:2.035590,Pipra_rubrocapilla:2.035590):3.218161,Pipra_chloromeros:5.253750):2.069999):1.105183):1.120444,Heterocercus_linteatus:9.549376):2.189048):2.700876):5.040947,Neopelma_pallescens:19.480247):10.047114):6.235828):15.564922):6.670361,(Malurus_melanocephalus:41.277733,((Notiomystis_cincta:34.691254,(((Telophorus_zeylonus:14.702589,Telophorus_sulfureopectus:14.702589):10.768008,Pericrocotus_flammeus:25.470596):5.369621,((Oriolus_oriolus:9.447262,Oriolus_xanthornus:9.447263):0.611179,(Oriolus_cruentus:9.561961,Oriolus_traillii:9.561962):0.496479):20.781776):3.851037):3.668151,(((Parus_caeruleus:13.391771,(Parus_ater:10.608953,(Parus_major:9.242701,Parus_spilonotus:9.242701):1.366253):2.782817):16.564968,(Aegithalos_caudatus:23.251453,((Leiothrix_lutea:2.156453,Leiothrix_argentauris:2.156453):12.140211,Zosterops_japonicus:14.296665):8.954791):6.705284):2.543365,(((((Bombycilla_japonica:6.622968,Bombycilla_garrulus:6.622968):2.946979,Bombycilla_cedrorum:9.569947):18.736441,(Tichodroma_muraria:28.183683,(Turdus_merula:16.488155,(Erithacus_rubecula:11.263141,(Luscinia_calliope:10.597773,(Tarsiger_chrysaeus:9.939538,Ficedula_zanthopygia:9.939538):0.658235):0.665369):5.225014):11.695528):0.122704):2.323107,(Regulus_satrapa:23.601068,Regulus_regulus:23.601067):7.028427):1.488412,((((((((Coccothraustes_vespertinus:9.537972,Coccothraustes_abeillei:9.537972):4.058344,((Mycerobas_carnipes:4.981932,Mycerobas_icterioides:4.981932):3.869169,(Mycerobas_melanozanthos:4.906044,Mycerobas_affinis:4.906044):3.945057):4.745216):4.338681,((((Pyrrhoplectes_epauletta:6.988048,((Pyrrhula_pyrrhula:1.850538,Pyrrhula_aurantiaca:1.850538):1.756056,(Pyrrhula_erythrocephala:0.064415,Pyrrhula_erythaca:0.064415):3.542178):3.381454):4.928373,Pinicola_enucleator:11.916421):3.207664,((Vestiaria_coccinea:14.747974,Bucanetes_githagineus:14.747974):0.007181,((Uragus_sibiricus:11.617789,Haematospiza_sipahi:11.617789):1.692761,(((Carpodacus_rubicilloides:10.239383,(Carpodacus_roseus:6.310999,((Carpodacus_trifasciatus:5.593177,Carpodacus_thura:5.593176):0.574248,Carpodacus_pulcherrimus:6.167425):0.143574):3.928384):2.664840,Carpodacus_mexicanus:12.904222):0.244480,(Rhynchostruthus_socotranus:7.354898,Carpodacus_nipalensis:7.354898):5.793804):0.161848):1.444607):0.368929):0.490398,((Rhodopechys_obsoletus:9.274059,(Carduelis_chloris:3.556182,(Carduelis_sinica:1.290582,Carduelis_spinoides:1.290582):2.265600):5.717877):0.798755,(((Carduelis_hornemanni:0.631078,Carduelis_flammea:0.631078):4.131600,(Loxia_curvirostra:1.371856,Loxia_leucoptera:1.371856):3.390822):3.443540,(Carduelis_carduelis:7.983710,((((Carduelis_spinus:5.212770,((Carduelis_cucullata:1.866135,Carduelis_atrata:1.866135):2.569756,Carduelis_tristis:4.435891):0.776879):1.237256,Carduelis_cannabina:6.450026):0.445084,((Serinus_canaria:5.687755,(Serinus_pusillus:5.227911,Serinus_serinus:5.227911):0.459845):1.182646,Serinus_mozambicus:6.870401):0.024709):0.367329,Carduelis_citrinella:7.262439):0.721272):0.222507):1.866596):5.541669):2.320515):2.163831,(Euphonia_laniirostris:10.820153,Euphonia_saturata:10.820153):9.278675):2.741032,(Fringilla_coelebs:7.832287,Fringilla_montifringilla:7.832287):15.007573):0.096655,(((Icteria_virens:18.922188,((Dendroica_petechia:6.286254,(Setophaga_ruticilla:6.060476,(Dendroica_palmarum:5.179185,Dendroica_coronata:5.179185):0.881291):0.225778):4.260054,((Vermivora_ruficapilla:1.021978,Vermivora_virginiae:1.021978):9.503671,Geothlypis_trichas:10.525649):0.020659):8.375879):2.112742,(((Agelaius_phoeniceus:15.173274,(((Cacicus_melanicterus:7.816804,((Cacicus_cela:5.681470,Cacicus_uropygialis:5.681470):0.486900,(Cacicus_haemorrhous:5.913076,Cacicus_leucoramphus:5.913076):0.255294):1.648433):0.442521,(Psarocolius_montezuma:5.525309,Psarocolius_wagleri:5.525309):2.734016):6.128343,((((Icterus_prosthemelas:4.764528,Icterus_cucullatus:4.764528):0.268172,Icterus_dominicensis:5.032700):2.695138,((Icterus_croconotus:6.648367,(Icterus_pectoralis:6.194249,Icterus_icterus:6.194249):0.454119):0.277885,Icterus_mesomelas:6.926253):0.801586):0.908176,(Icterus_graduacauda:5.139092,((Icterus_galbula:2.343765,(Icterus_pustulatus:1.865669,Icterus_bullockii:1.865669):0.478096):0.253681,(Icterus_gularis:1.641433,Icterus_nigrogularis:1.641433):0.956013):2.541646):3.496922):5.751653):0.785606):1.147478,((((Sturnella_neglecta:2.202583,Sturnella_magna:2.202583):1.699430,Sturnella_superciliaris:3.902013):7.726444,(Sturnella_militaris:4.025474,Sturnella_bellicosa:4.025474):7.602983):2.710527,Xanthocephalus_xanthocephalus:14.338984):1.981768):0.000163,(Chlorospingus_pileatus:16.320751,(Emberiza_citrinella:14.374722,Emberiza_melanocephala:14.374722):1.946030):0.000163):4.714015):0.062204,((((Piranga_rubra:6.527575,((Piranga_olivacea:1.955809,Piranga_ludoviciana:1.955809):3.229302,Piranga_flava:5.185111):1.342463):7.945086,(Cardinalis_sinuatus:7.018390,Cardinalis_cardinalis:7.018390):7.454270):2.500728,Pheucticus_ludovicianus:16.973391):1.901560,((Ramphocelus_dimidiatus:13.640985,Sicalis_flaveola:13.640985):2.130535,((Coereba_flaveola:12.330533,Paroaria_coronata:12.330533):3.197975,Nesospiza_acunhae:15.528506):0.243014):3.103428):2.222184):1.839382):1.693723,Motacilla_flava:24.630238):2.156255,((((Ploceus_philippinus:4.959723,Ploceus_nelicourvi:4.959723):3.149043,((Ploceus_bicolor:3.512847,(Ploceus_sakalava:1.990242,Ploceus_cucullatus:1.990242):1.522605):0.978786,(Ploceus_velatus:0.330772,Ploceus_capensis:0.330772):4.160861):3.617132):1.573008,((Foudia_madagascariensis:6.021861,(Quelea_quelea:3.997478,(Quelea_cardinalis:0.742838,Quelea_erythrops:0.742838):3.254641):2.024383):1.884214,(Euplectes_afer:4.826360,((Euplectes_orix:2.748756,Euplectes_ardens:2.748756):1.185794,(Euplectes_capensis:3.493457,(Euplectes_macroura:3.196224,Euplectes_axillaris:3.196224):0.297233):0.441093):0.891810):3.079715):1.775699):9.354076,(((Taeniopygia_guttata:6.705026,Neochmia_ruficauda:6.705026):5.536246,(Erythrura_gouldiae:7.399005,Erythrura_psittacea:7.399005):4.842267):1.373718,(Amandava_subflava:8.415121,Amandava_amandava:8.415121):5.199870):5.420858):7.750643):5.331414):0.382198):5.859303):2.918328):16.720737):17.787312):1.964587):0.414098,(Phaethon_rubricauda:77.773399,(Ciconia_ciconia:69.130470,((Platalea_ajaja:55.899639,Eudocimus_ruber:55.899639):12.815171,Fregata_minor:68.714806):0.415664):8.642925):0.391070):1.130778):7.579170,((Ptilinopus_pulchellus:10.112883,Ptilinopus_solomonensis:10.112883):10.874285,(Ptilinopus_jambu:13.855909,Ptilinopus_magnificus:13.855909):7.131258):65.887253):21.426929):1.015733;
	TREE tree_6648 = (((((Meleagris_gallopavo:15.052914,Tetrao_urogallus:15.052915):1.277368,(Phasianus_colchicus:14.954496,Perdix_perdix:14.954497):1.375785):5.495213,(Alectoris_rufa:19.812603,Gallus_gallus:19.812605):2.012891):41.915276,(Anser_anser:24.565536,Anas_platyrhynchos:24.565536):39.175232):26.792316,((((Phoenicopterus_roseus:27.129704,(Phoenicopterus_chilensis:23.714430,((Phoenicoparrus_andinus:14.673224,Phoenicoparrus_jamesi:14.673224):0.454561,Phoenicopterus_ruber:15.127786):8.586644):3.415274):11.387041,Phoeniconaias_minor:38.516747):42.049522,((Phaethon_rubricauda:78.841263,((Ptilinopus_jambu:13.109344,(Ptilinopus_solomonensis:8.276253,Ptilinopus_pulchellus:8.276253):4.833091):4.017280,Ptilinopus_magnificus:17.126625):61.714638):0.969031,(Ciconia_ciconia:68.740692,((Platalea_ajaja:57.349598,Eudocimus_ruber:57.349598):10.183407,Fregata_minor:67.532997):1.207693):11.069601):0.755969):1.857935,(((Larus_pipixcan:5.218394,(Larus_delawarensis:1.726253,Larus_michahellis:1.726253):3.492141):16.241449,Sterna_elegans:21.459843):59.349422,((((Apaloderma_narina:26.210258,Trogon_mesurus:26.210260):47.346703,(((Ramphastos_tucanus:7.868728,Ramphastos_toco:7.868729):7.507206,(Selenidera_piperivora:13.390292,Pteroglossus_aracari:13.390292):1.985643):30.048729,(Picumnus_exilis:28.281952,((Campephilus_leucopogon:18.226221,((Picus_squamatus:11.862913,Picus_viridis:11.862913):1.808123,(((Colaptes_melanochloros:4.841737,(Colaptes_campestris:4.675475,Colaptes_chrysoides:4.675475):0.166262):1.687244,Colaptes_auratus:6.528981):4.272480,Dryocopus_pileatus:10.801460):2.869574):4.555185):2.162847,((Picoides_tridactylus:16.086819,(Dendrocopos_major:12.331321,Picoides_villosus:12.331321):3.755499):3.717787,(Sphyrapicus_varius:17.508406,(Melanerpes_lewis:14.152734,(Melanerpes_candidus:10.525845,Melanerpes_formicivorus:10.525845):3.626889):3.355672):2.296201):0.584461):7.892882):17.142715):28.132294):5.324234,Neophron_percnopterus:78.881195):0.384104,(((Calyptomena_viridis:38.230148,((((Eurylaimus_javanicus:2.118684,Eurylaimus_ochromalus:2.118684):5.757717,Cymbirhynchus_macrorhynchos:7.876401):6.402701,Eurylaimus_steerii:14.279102):2.002126,Psarisomus_dalhousiae:16.281227):21.948919):20.993931,((((Ampelion_rufaxilla:30.407566,((Snowornis_subalaris:27.359274,(Carpornis_cucullata:27.169561,(((Pyroderus_scutatus:16.140026,Querula_purpurata:16.140024):4.977364,(Phibalura_flavirostris:12.931989,Haematoderus_militaris:12.931989):8.185400):1.259457,(((Porphyrolaema_porphyrolaema:19.444468,((Xipholena_atropurpurea:0.953081,Xipholena_punicea:0.953081):1.240629,Xipholena_lamellipennis:2.193711):17.250757):0.972053,Procnias_tricarunculatus:20.416521):0.731754,(((Cotinga_cotinga:12.009570,Cotinga_amabilis:12.009570):2.720799,Cotinga_maculata:14.730369):4.923235,(Tijuca_atra:11.843416,Lipaugus_streptophorus:11.843416):7.810189):1.494671):1.228571):4.792716):0.189713):2.395435,((Rupicola_peruvianus:5.978170,Rupicola_rupicola:5.978170):2.484110,Phoenicircus_carnifex:8.462280):21.292429):0.652857):3.558864,(((Pipreola_whitelyi:13.485615,Pipreola_formosa:13.485615):5.358989,(Pipreola_aureopectus:11.420906,Pipreola_chlorolepidota:11.420906):7.423697):4.449156,Ampelioides_tschudii:23.293760):10.672670):7.135643,((((((Pipra_filicauda:2.446672,(Pipra_fasciicauda:0.843391,Pipra_aureola:0.843391):1.603282):8.061930,(Machaeropterus_regulus:9.834109,((Pipra_erythrocephala:2.717211,Pipra_rubrocapilla:2.717211):0.516327,Pipra_chloromeros:3.233538):6.600571):0.674493):1.352925,(Lepidothrix_serena:5.854675,(Lepidothrix_coronata:2.085211,Lepidothrix_nattereri:2.085211):3.769464):6.006851):0.890785,Heterocercus_linteatus:12.752312):5.490704,((Masius_chrysopterus:9.930592,Ilicura_militaris:9.930592):2.043912,(Antilophia_galeata:6.206038,(Chiroxiphia_caudata:2.612292,Chiroxiphia_pareola:2.612292):3.593745):5.768466):6.268511):4.606895,Neopelma_pallescens:22.849911):18.252163):1.421692,(Tyrannus_vociferans:37.092999,Iodopleura_isabellae:37.092995):5.430769):16.700314):7.862504,(Malurus_melanocephalus:52.308407,((Notiomystis_cincta:47.340256,((((Oriolus_cruentus:11.716086,Oriolus_traillii:11.716086):0.672097,Oriolus_oriolus:12.388184):0.688303,Oriolus_xanthornus:13.076487):30.251228,(Pericrocotus_flammeus:37.622562,(Telophorus_zeylonus:19.751621,Telophorus_sulfureopectus:19.751621):17.870937):5.705155):4.012540):2.825022,(((Parus_caeruleus:18.279001,((Parus_ater:14.134754,Parus_major:14.134754):1.612281,Parus_spilonotus:15.747036):2.531965):25.906702,(Aegithalos_caudatus:36.411934,(Zosterops_japonicus:20.810444,(Leiothrix_lutea:4.161088,Leiothrix_argentauris:4.161088):16.649355):15.601495):7.773768):1.361132,(((Regulus_regulus:29.539890,Regulus_satrapa:29.539888):12.514582,(((Bombycilla_garrulus:8.334688,Bombycilla_japonica:8.334688):3.360739,Bombycilla_cedrorum:11.695427):30.124079,(Tichodroma_muraria:40.712444,(Turdus_merula:29.415665,((Luscinia_calliope:18.859911,(Ficedula_zanthopygia:17.813774,Tarsiger_chrysaeus:17.813774):1.046136):1.660221,Erithacus_rubecula:20.520132):8.895535):11.296780):1.107059):0.234965):1.007774,((((((Euphonia_saturata:11.527273,Euphonia_laniirostris:11.527273):12.088645,(((((Mycerobas_melanozanthos:0.887642,Mycerobas_affinis:0.887642):3.738214,Mycerobas_icterioides:4.625856):2.423705,Mycerobas_carnipes:7.049562):6.329170,(Coccothraustes_vespertinus:10.005465,Coccothraustes_abeillei:10.005465):3.373267):5.350930,((((Carduelis_chloris:2.788392,(Carduelis_sinica:1.796711,Carduelis_spinoides:1.796711):0.991681):4.199299,Rhodopechys_obsoletus:6.987692):3.497705,(((((Serinus_serinus:6.404247,(Serinus_canaria:6.004794,Serinus_pusillus:6.004794):0.399453):2.054268,Serinus_mozambicus:8.458515):0.155536,(Carduelis_cannabina:6.076385,(Carduelis_spinus:4.553004,((Carduelis_atrata:1.292500,Carduelis_cucullata:1.292500):2.604571,Carduelis_tristis:3.897070):0.655934):1.523380):2.537666):0.274558,(Carduelis_carduelis:6.820848,Carduelis_citrinella:6.820848):2.067760):0.232903,(((Loxia_curvirostra:1.535253,Loxia_leucoptera:1.535253):1.350405,Rhynchostruthus_socotranus:2.885658):3.488292,(Carduelis_flammea:0.694521,Carduelis_hornemanni:0.694521):5.679429):2.747563):1.363885):5.845326,(((((Pyrrhula_pyrrhula:3.222468,(Pyrrhula_erythrocephala:0.939969,Pyrrhula_erythaca:0.939969):2.282499):0.146927,Pyrrhula_aurantiaca:3.369394):3.136524,Pyrrhoplectes_epauletta:6.505919):4.310777,Pinicola_enucleator:10.816695):5.090533,(((Uragus_sibiricus:13.839795,Haematospiza_sipahi:13.839795):0.558692,((Carpodacus_rubicilloides:8.205717,((Carpodacus_roseus:6.967647,Carpodacus_thura:6.967647):0.030086,(Carpodacus_pulcherrimus:6.788955,Carpodacus_trifasciatus:6.788955):0.208778):1.207984):6.000059,(Carpodacus_nipalensis:13.255180,Carpodacus_mexicanus:13.255180):0.950595):0.192711):0.541578,(Vestiaria_coccinea:14.459352,Bucanetes_githagineus:14.459353):0.480711):0.967164):0.423494):2.398939):4.886257):1.399640,(Fringilla_coelebs:6.897206,Fringilla_montifringilla:6.897207):18.118351):0.735269,((((Emberiza_citrinella:14.547858,Emberiza_melanocephala:14.547859):3.448811,Chlorospingus_pileatus:17.996670):3.749095,(((((((Cacicus_cela:5.737257,Cacicus_uropygialis:5.737257):0.761351,(Cacicus_leucoramphus:5.553962,Cacicus_haemorrhous:5.553962):0.944646):3.335542,Cacicus_melanicterus:9.834149):0.165336,(Psarocolius_montezuma:5.845282,Psarocolius_wagleri:5.845282):4.154204):5.887357,(((((Icterus_nigrogularis:2.218818,Icterus_gularis:2.218818):0.954919,((Icterus_pustulatus:1.319769,Icterus_bullockii:1.319769):1.390556,Icterus_galbula:2.710325):0.463411):3.438007,Icterus_graduacauda:6.611743):2.497811,((Icterus_mesomelas:6.815883,(Icterus_pectoralis:5.588860,Icterus_icterus:5.588860):1.227023):1.018444,((Icterus_dominicensis:4.599577,(Icterus_prosthemelas:4.399247,Icterus_cucullatus:4.399247):0.200331):2.404426,Icterus_croconotus:7.004004):0.830323):1.275228):5.938802,Agelaius_phoeniceus:15.048357):0.838486):0.899424,(((Sturnella_militaris:4.950513,Sturnella_bellicosa:4.950513):5.979080,((Sturnella_magna:3.144822,Sturnella_neglecta:3.144822):1.663430,Sturnella_superciliaris:4.808252):6.121341):4.079232,Xanthocephalus_xanthocephalus:15.008825):1.777442):2.052830,(Icteria_virens:18.611828,((Vermivora_ruficapilla:1.054706,Vermivora_virginiae:1.054706):8.020103,((((Dendroica_palmarum:4.200539,Dendroica_coronata:4.200539):0.733230,Setophaga_ruticilla:4.933768):0.408964,Dendroica_petechia:5.342732):3.690221,Geothlypis_trichas:9.032954):0.041855):9.537018):0.227270):2.906668):1.076189,(((Sicalis_flaveola:13.951687,Ramphocelus_dimidiatus:13.951686):2.503008,(Nesospiza_acunhae:16.149992,(Coereba_flaveola:12.939908,Paroaria_coronata:12.939909):3.210086):0.304700):3.755099,(((Piranga_rubra:8.261983,((Piranga_ludoviciana:2.831977,Piranga_olivacea:2.831977):4.893403,Piranga_flava:7.725379):0.536604):7.972785,(Cardinalis_sinuatus:6.593584,Cardinalis_cardinalis:6.593584):9.641184):2.538663,Pheucticus_ludovicianus:18.773430):1.436364):2.612160):2.928873):3.958334,Motacilla_flava:29.709162):4.574760,((((Foudia_madagascariensis:7.045194,(Quelea_erythrops:6.093775,(Quelea_quelea:5.501490,Quelea_cardinalis:5.501490):0.592286):0.951419):2.932044,(((Euplectes_orix:3.459312,Euplectes_ardens:3.459312):2.173651,((Euplectes_macroura:4.296212,Euplectes_axillaris:4.296211):0.482923,Euplectes_capensis:4.779135):0.853828):1.754006,Euplectes_afer:7.386969):2.590270):1.386272,((((Ploceus_bicolor:4.036001,Ploceus_cucullatus:4.036001):1.237911,((Ploceus_velatus:0.109729,Ploceus_capensis:0.109729):3.384296,Ploceus_nelicourvi:3.494026):1.779886):2.377525,Ploceus_sakalava:7.651436):1.767426,Ploceus_philippinus:9.418862):1.944647):10.800573,((Amandava_amandava:8.467908,Amandava_subflava:8.467908):4.419681,((Neochmia_ruficauda:7.708566,Taeniopygia_guttata:7.708565):4.680796,(Erythrura_psittacea:8.756314,Erythrura_gouldiae:8.756314):3.633047):0.498228):9.276495):12.119839):8.778321):2.484594):4.618440):2.143131):14.778175):12.178715):1.543968):1.614934):8.108888):1.030188;
	TREE tree_746 = (((((Tetrao_urogallus:12.856544,Meleagris_gallopavo:12.856544):1.463404,(Phasianus_colchicus:12.661191,Perdix_perdix:12.661191):1.658757):3.997600,(Alectoris_rufa:16.039701,Gallus_gallus:16.039701):2.277846):45.215218,(Anser_anser:21.021099,Anas_platyrhynchos:21.021099):42.511665):31.794439,((Phaethon_rubricauda:71.873749,(((Ciconia_ciconia:64.602188,((Eudocimus_ruber:44.286407,Platalea_ajaja:44.286407):19.717196,Fregata_minor:64.003601):0.598589):6.731808,(((Phoenicopterus_ruber:29.393391,(Phoenicoparrus_andinus:8.531425,Phoenicoparrus_jamesi:8.531425):20.861967):12.342688,(Phoenicopterus_chilensis:9.160588,Phoenicopterus_roseus:9.160588):32.575489):11.543209,Phoeniconaias_minor:53.279289):18.054710):0.392667,(((Ptilinopus_pulchellus:8.548119,Ptilinopus_solomonensis:8.548119):5.479972,Ptilinopus_jambu:14.028091):2.458457,Ptilinopus_magnificus:16.486547):55.240120):0.147080):6.048579,((((Larus_michahellis:1.050563,Larus_delawarensis:1.050563):2.361395,Larus_pipixcan:3.411958):14.111916,Sterna_elegans:17.523874):59.630199,((((((Eurylaimus_steerii:15.628860,(Cymbirhynchus_macrorhynchos:9.455147,(Eurylaimus_javanicus:2.861391,Eurylaimus_ochromalus:2.861391):6.593756):6.173714):2.878832,Psarisomus_dalhousiae:18.507692):23.754057,Calyptomena_viridis:42.261749):14.978239,((Iodopleura_isabellae:37.637199,Tyrannus_vociferans:37.637199):1.154768,(((((Masius_chrysopterus:8.554206,Ilicura_militaris:8.554206):1.699057,((Chiroxiphia_pareola:2.911365,Chiroxiphia_caudata:2.911366):0.992386,Antilophia_galeata:3.903751):6.349512):4.369218,((Heterocercus_linteatus:9.405721,((Pipra_filicauda:3.103170,(Pipra_fasciicauda:0.558111,(Pipra_aureola:0.034263,Pipra_chloromeros:0.034263):0.523848):2.545060):5.555473,(Machaeropterus_regulus:7.069790,(Pipra_rubrocapilla:2.422371,Pipra_erythrocephala:2.422371):4.647419):1.588853):0.747077):0.933999,(Lepidothrix_serena:5.208764,(Lepidothrix_nattereri:3.526639,Lepidothrix_coronata:3.526639):1.682124):5.130956):4.282762):3.875483,Neopelma_pallescens:18.497963):15.175089,(((Ampelion_rufaxilla:22.668049,(Carpornis_cucullata:21.634365,(Phoenicircus_carnifex:7.581813,(Rupicola_rupicola:7.189469,Rupicola_peruvianus:7.189469):0.392344):14.052551):1.033684):0.474312,(Snowornis_subalaris:22.532354,((((((Xipholena_lamellipennis:3.353103,(Xipholena_punicea:0.837712,Xipholena_atropurpurea:0.837712):2.515391):11.248158,Porphyrolaema_porphyrolaema:14.601261):0.682826,Procnias_tricarunculatus:15.284086):1.241423,(Lipaugus_streptophorus:11.966141,Tijuca_atra:11.966141):4.559368):0.926724,(Cotinga_maculata:13.716208,(Cotinga_cotinga:6.248362,Cotinga_amabilis:6.248362):7.467846):3.736025):1.068642,((Pyroderus_scutatus:11.483054,(Phibalura_flavirostris:3.642810,Querula_purpurata:3.642810):7.840244):6.062414,Haematoderus_militaris:17.545469):0.975407):4.011480):0.610005):1.466351,(((Pipreola_whitelyi:11.494032,(Pipreola_chlorolepidota:4.144662,Pipreola_aureopectus:4.144662):7.349370):2.286271,Pipreola_formosa:13.780302):4.758961,Ampelioides_tschudii:18.539263):6.069448):9.064342):5.118916):18.448021):5.319552,(Malurus_melanocephalus:49.762016,((Notiomystis_cincta:42.797729,(((Oriolus_traillii:12.837488,Oriolus_cruentus:12.837488):1.524913,(Oriolus_oriolus:13.486968,Oriolus_xanthornus:13.486969):0.875432):19.753967,((Telophorus_sulfureopectus:17.198048,Telophorus_zeylonus:17.198048):13.622825,Pericrocotus_flammeus:30.820875):3.295496):8.681359):4.639976,(((Parus_caeruleus:19.274710,(Parus_ater:15.514997,(Parus_spilonotus:13.312926,Parus_major:13.312926):2.202070):3.759714):19.354490,(Aegithalos_caudatus:30.387373,((Leiothrix_lutea:2.489588,Leiothrix_argentauris:2.489588):11.836985,Zosterops_japonicus:14.326572):16.060797):8.241831):1.621006,(((Regulus_regulus:37.569019,Regulus_satrapa:37.569019):1.598218,((Bombycilla_cedrorum:7.799972,(Bombycilla_japonica:5.490633,Bombycilla_garrulus:5.490633):2.309339):29.990656,(Tichodroma_muraria:33.081203,(Turdus_merula:25.099714,(((Ficedula_zanthopygia:13.349537,Tarsiger_chrysaeus:13.349537):1.370857,Luscinia_calliope:14.720394):1.406952,Erithacus_rubecula:16.127346):8.972367):7.981493):4.709422):1.376607):0.492640,((((((((Coccothraustes_vespertinus:10.244862,Coccothraustes_abeillei:10.244862):3.112372,(Mycerobas_affinis:11.516345,((Mycerobas_melanozanthos:0.108576,Mycerobas_carnipes:0.108576):7.188523,Mycerobas_icterioides:7.297099):4.219246):1.840889):4.740719,((((((Pyrrhula_erythaca:0.368569,Pyrrhula_erythrocephala:0.368569):2.958861,Pyrrhula_pyrrhula:3.327430):1.377284,Pyrrhula_aurantiaca:4.704714):2.664005,Pyrrhoplectes_epauletta:7.368719):3.002925,Pinicola_enucleator:10.371645):4.970552,((((Uragus_sibiricus:10.681241,(Haematospiza_sipahi:6.968149,Rhynchostruthus_socotranus:6.968148):3.713093):2.725785,((Carpodacus_rubicilloides:10.909520,((Carpodacus_pulcherrimus:5.624174,(Carpodacus_trifasciatus:4.785484,Carpodacus_thura:4.785484):0.838689):1.471398,Carpodacus_roseus:7.095572):3.813948):2.480180,(Carpodacus_nipalensis:12.622987,Carpodacus_mexicanus:12.622987):0.766713):0.017326):0.795279,(Bucanetes_githagineus:12.299018,Vestiaria_coccinea:12.299017):1.903288):0.585447,((((Loxia_curvirostra:1.766441,Loxia_leucoptera:1.766441):4.166383,(Carduelis_hornemanni:0.753439,Carduelis_flammea:0.753439):5.179385):2.516233,(((((Serinus_pusillus:4.827742,Serinus_serinus:4.827742):1.867521,Serinus_canaria:6.695262):1.024874,Serinus_mozambicus:7.720136):0.078625,(Carduelis_cannabina:6.278293,(((Carduelis_cucullata:1.668285,Carduelis_atrata:1.668285):2.529576,Carduelis_tristis:4.197861):0.796317,Carduelis_spinus:4.994178):1.284115):1.520468):0.522183,(Carduelis_citrinella:4.303508,Carduelis_carduelis:4.303508):4.017437):0.128113):1.337540,((Carduelis_chloris:2.135686,(Carduelis_sinica:1.149658,Carduelis_spinoides:1.149658):0.986029):5.112473,Rhodopechys_obsoletus:7.248159):2.538438):5.001156):0.554444):2.755756):3.050450,(Euphonia_saturata:0.056096,Euphonia_laniirostris:0.056096):21.092306):0.990862,(Fringilla_coelebs:7.062957,Fringilla_montifringilla:7.062958):15.076308):1.785488,((((Chlorospingus_pileatus:16.042437,(Emberiza_melanocephala:13.040422,Emberiza_citrinella:13.040422):3.002014):0.000160,(((Agelaius_phoeniceus:11.888288,((((Icterus_nigrogularis:1.518018,Icterus_gularis:1.518018):1.446970,(Icterus_galbula:2.617482,(Icterus_pustulatus:2.227401,Icterus_bullockii:2.227401):0.390081):0.347506):2.855160,Icterus_graduacauda:5.820148):2.046502,(((Icterus_dominicensis:3.297728,(Icterus_prosthemelas:2.328191,Icterus_croconotus:2.328191):0.969537):0.744669,Icterus_cucullatus:4.042397):3.337512,((Icterus_icterus:4.940782,Icterus_pectoralis:4.940782):0.922736,Icterus_mesomelas:5.863518):1.516391):0.486741):4.021638):0.254734,((Cacicus_melanicterus:6.836853,((Cacicus_haemorrhous:4.253989,Cacicus_leucoramphus:4.253989):0.906402,(Cacicus_uropygialis:3.764632,Cacicus_cela:3.764632):1.395759):1.676461):0.513256,(Psarocolius_wagleri:4.931846,Psarocolius_montezuma:4.931846):2.418262):4.792913):0.847304,((((Sturnella_neglecta:2.764619,Sturnella_magna:2.764619):0.815424,Sturnella_superciliaris:3.580043):4.978596,(Sturnella_bellicosa:2.403558,Sturnella_militaris:2.403558):6.155081):2.861949,Xanthocephalus_xanthocephalus:11.420588):1.569738):3.052272):2.351876,(((Vermivora_ruficapilla:0.886842,Vermivora_virginiae:0.886842):7.680629,((Dendroica_petechia:4.712090,((Dendroica_coronata:3.840095,Dendroica_palmarum:3.840096):0.568890,Setophaga_ruticilla:4.408985):0.303105):3.590730,Geothlypis_trichas:8.302821):0.264651):7.423560,Icteria_virens:15.991032):2.403442):2.326680,((Pheucticus_ludovicianus:14.944674,((Piranga_rubra:5.800344,((Piranga_ludoviciana:2.598946,Piranga_olivacea:2.598946):2.488482,Piranga_flava:5.087428):0.712916):6.248234,(Cardinalis_sinuatus:5.067554,Cardinalis_cardinalis:5.067554):6.981024):2.896096):1.161952,((Nesospiza_acunhae:12.290697,(Coereba_flaveola:9.829865,Paroaria_coronata:9.829865):2.460832):0.432908,(Sicalis_flaveola:9.995075,Ramphocelus_dimidiatus:9.995075):2.728530):3.383022):4.614527):3.203599):4.171230,Motacilla_flava:28.095980):3.860341,((((((Euplectes_ardens:1.892669,Euplectes_orix:1.892669):1.516371,(Euplectes_capensis:3.092103,(Euplectes_macroura:2.696072,Euplectes_axillaris:2.696072):0.396030):0.316937):1.436605,Euplectes_afer:4.845645):1.534546,(Foudia_madagascariensis:5.619448,((Quelea_cardinalis:2.011385,Quelea_erythrops:2.011385):1.537058,Quelea_quelea:3.548444):2.071004):0.760743):1.219024,((Ploceus_philippinus:6.516506,Ploceus_nelicourvi:6.516506):0.059217,(((Ploceus_bicolor:2.929101,Ploceus_cucullatus:2.929101):0.755485,(Ploceus_capensis:0.086003,Ploceus_velatus:0.086003):3.598582):2.287378,Ploceus_sakalava:5.971963):0.603760):1.023492):7.322793,((Amandava_subflava:4.633852,Amandava_amandava:4.633852):4.766151,((Taeniopygia_guttata:5.180620,Neochmia_ruficauda:5.180620):3.118305,(Erythrura_gouldiae:2.532906,Erythrura_psittacea:2.532906):5.766019):1.101079):5.522003):17.034317):7.703552):0.590330):7.187499):2.324308):12.797529):12.685880,(((Apaloderma_narina:22.483438,Trogon_mesurus:22.483440):45.989220,(((Ramphastos_tucanus:10.251561,Ramphastos_toco:10.251561):9.583562,(Selenidera_piperivora:13.751099,Pteroglossus_aracari:13.751099):6.084024):23.271313,(Picumnus_exilis:30.499681,((Campephilus_leucopogon:22.199875,((((Colaptes_melanochloros:4.617865,(Colaptes_chrysoides:2.232043,Colaptes_campestris:2.232043):2.385823):2.582667,Colaptes_auratus:7.200533):5.288536,Dryocopus_pileatus:12.489069):3.319445,(Picus_viridis:14.415086,Picus_squamatus:14.415085):1.393428):6.391360):1.989677,((Sphyrapicus_varius:19.074135,(Melanerpes_lewis:11.824878,(Melanerpes_formicivorus:7.501929,Melanerpes_candidus:7.501929):4.322949):7.249257):2.587111,((Dendrocopos_major:13.269861,Picoides_villosus:13.269862):4.654842,Picoides_tridactylus:17.924706):3.736541):2.528306):6.310132):12.606752):25.366222):5.089390,Neophron_percnopterus:73.562042):1.683373):1.908652):0.768250):17.404881):17.014956;
	TREE tree_9035 = ((((Alectoris_rufa:26.558445,Gallus_gallus:26.558447):0.956821,((Tetrao_urogallus:22.504337,Meleagris_gallopavo:22.504339):0.973547,(Phasianus_colchicus:20.993473,Perdix_perdix:20.993475):2.484413):4.037382):45.811234,(Anser_anser:23.371721,Anas_platyrhynchos:23.371723):49.954781):19.769482,((((Ptilinopus_magnificus:13.338707,Ptilinopus_jambu:13.338707):5.799108,(Ptilinopus_solomonensis:12.054492,Ptilinopus_pulchellus:12.054492):7.083323):55.409733,(((((Phoenicopterus_chilensis:18.862486,Phoenicopterus_roseus:18.862486):1.888203,((Phoenicoparrus_andinus:10.914268,Phoenicoparrus_jamesi:10.914268):0.258197,Phoenicopterus_ruber:11.172464):9.578223):0.043603,Phoeniconaias_minor:20.794291):51.210632,(Ciconia_ciconia:68.677246,((Platalea_ajaja:56.084694,Eudocimus_ruber:56.084690):9.349440,Fregata_minor:65.434128):3.243116):3.327677):1.532386,Phaethon_rubricauda:73.537315):1.010238):4.815020,((((Larus_michahellis:1.070028,Larus_delawarensis:1.070028):2.244026,Larus_pipixcan:3.314054):13.007455,Sterna_elegans:16.321508):62.196377,((Neophron_percnopterus:75.328926,((Apaloderma_narina:25.265709,Trogon_mesurus:25.265713):45.961021,(((Ramphastos_toco:2.872256,Ramphastos_tucanus:2.872255):5.739230,(Pteroglossus_aracari:7.780061,Selenidera_piperivora:7.780061):0.831425):13.546913,((((Sphyrapicus_varius:8.582275,(Melanerpes_lewis:6.233263,(Melanerpes_formicivorus:4.427136,Melanerpes_candidus:4.427137):1.806126):2.349013):1.120964,(Picoides_tridactylus:8.498998,(Picoides_villosus:6.665162,Dendrocopos_major:6.665161):1.833837):1.204242):1.115023,(Campephilus_leucopogon:9.457414,((Picus_squamatus:6.492220,Picus_viridis:6.492220):0.398138,(((Colaptes_campestris:2.664536,(Colaptes_melanochloros:1.773865,Colaptes_chrysoides:1.773865):0.890672):0.843395,Colaptes_auratus:3.507931):2.270696,Dryocopus_pileatus:5.778627):1.111731):2.567056):1.360849):4.850266,Picumnus_exilis:15.668530):6.489869):49.068333):4.102191):1.061175,(((((Eurylaimus_steerii:11.449414,(Cymbirhynchus_macrorhynchos:6.179033,(Eurylaimus_ochromalus:1.752276,Eurylaimus_javanicus:1.752276):4.426756):5.270381):3.481480,Psarisomus_dalhousiae:14.930895):27.512329,Calyptomena_viridis:42.443226):14.348341,(((((((Lepidothrix_nattereri:1.346146,Lepidothrix_coronata:1.346146):3.166463,Lepidothrix_serena:4.512609):3.557816,(Heterocercus_linteatus:7.804144,((Machaeropterus_regulus:6.161106,(Pipra_erythrocephala:2.345902,Pipra_rubrocapilla:2.345902):3.815204):0.887937,(((Pipra_fasciicauda:0.377173,Pipra_aureola:0.377173):0.334030,Pipra_filicauda:0.711203):2.672738,Pipra_chloromeros:3.383941):3.665102):0.755101):0.266281):3.272240,((Masius_chrysopterus:6.897577,Ilicura_militaris:6.897578):1.013942,((Chiroxiphia_pareola:2.442990,Chiroxiphia_caudata:2.442990):0.757213,Antilophia_galeata:3.200203):4.711317):3.431145):3.117482,Neopelma_pallescens:14.460146):11.514711,((((Carpornis_cucullata:16.910694,(Phoenicircus_carnifex:6.150275,(Rupicola_rupicola:3.670244,Rupicola_peruvianus:3.670244):2.480031):10.760419):1.077446,(((((Cotinga_cotinga:1.438522,Cotinga_maculata:1.438522):6.385395,Cotinga_amabilis:7.823917):5.832730,((Tijuca_atra:8.661482,(Phibalura_flavirostris:6.085369,Lipaugus_streptophorus:6.085369):2.576113):4.708014,(((Xipholena_punicea:1.105155,(Xipholena_atropurpurea:0.829479,Xipholena_lamellipennis:0.829479):0.275676):9.780410,Porphyrolaema_porphyrolaema:10.885565):1.066286,Procnias_tricarunculatus:11.951851):1.417644):0.287151):0.404746,((Querula_purpurata:9.225529,Pyroderus_scutatus:9.225529):2.498928,Haematoderus_militaris:11.724457):2.336935):2.490182,Snowornis_subalaris:16.551575):1.436566):1.308069,Ampelion_rufaxilla:19.296207):1.773034,(((Pipreola_formosa:10.050327,Pipreola_chlorolepidota:10.050327):3.738914,(Pipreola_aureopectus:12.086443,Pipreola_whitelyi:12.086443):1.702798):2.357948,Ampelioides_tschudii:16.147190):4.922054):4.905615):10.445120,(Iodopleura_isabellae:35.648357,Tyrannus_vociferans:35.648357):0.771621):20.371586):6.117472,(Malurus_melanocephalus:48.382950,((Notiomystis_cincta:45.770626,((Pericrocotus_flammeus:28.417410,(Telophorus_sulfureopectus:14.550277,Telophorus_zeylonus:14.550277):13.867134):3.237803,((Oriolus_traillii:10.788568,Oriolus_cruentus:10.788568):1.708568,(Oriolus_oriolus:11.099926,Oriolus_xanthornus:11.099926):1.397210):19.158077):14.115410):0.775243,(((Parus_caeruleus:17.277464,(Parus_ater:15.264826,(Parus_spilonotus:13.609197,Parus_major:13.609196):1.655629):2.012638):22.205238,(Aegithalos_caudatus:29.889235,((Leiothrix_lutea:3.955212,Leiothrix_argentauris:3.955212):13.069875,Zosterops_japonicus:17.025087):12.864148):9.593469):1.830589,(((((Turdus_merula:28.123253,(((Tarsiger_chrysaeus:14.486074,Ficedula_zanthopygia:14.486074):1.371063,Luscinia_calliope:15.857138):1.931670,Erithacus_rubecula:17.788807):10.334442):10.084120,Tichodroma_muraria:38.207371):1.438075,(Bombycilla_cedrorum:9.946919,(Bombycilla_japonica:5.576576,Bombycilla_garrulus:5.576576):4.370343):29.698524):0.667960,(Regulus_regulus:29.610100,Regulus_satrapa:29.610100):10.703303):0.520389,((Motacilla_flava:30.391611,((((Euphonia_laniirostris:15.112240,Euphonia_saturata:15.112239):8.639907,(((Mycerobas_carnipes:12.833439,(Mycerobas_affinis:6.622591,(Mycerobas_melanozanthos:0.554732,Mycerobas_icterioides:0.554732):6.067860):6.210847):4.781552,(Coccothraustes_vespertinus:11.363777,Coccothraustes_abeillei:11.363777):6.251214):2.917198,(((Rhodopechys_obsoletus:10.143281,((Carduelis_spinoides:0.835622,Carduelis_sinica:0.835622):1.078504,Carduelis_chloris:1.914126):8.229155):1.821653,(((((Serinus_pusillus:4.845750,Serinus_serinus:4.845749):2.709691,Serinus_canaria:7.555440):2.155869,Serinus_mozambicus:9.711309):0.270937,(Carduelis_cannabina:8.348028,((Carduelis_tristis:4.376396,(Carduelis_cucullata:2.755967,Carduelis_atrata:2.755967):1.620430):0.757802,Carduelis_spinus:5.134198):3.213830):1.634218):0.384566,((Carduelis_citrinella:7.218376,Carduelis_carduelis:7.218376):1.922272,((Carduelis_flammea:1.108297,Carduelis_hornemanni:1.108297):4.408774,(Loxia_leucoptera:1.831395,Loxia_curvirostra:1.831395):3.685676):3.623577):1.226165):1.598121):5.895736,((Vestiaria_coccinea:16.864174,((Uragus_sibiricus:14.962374,Haematospiza_sipahi:14.962374):1.058156,(((Rhynchostruthus_socotranus:8.093362,(((Carpodacus_thura:4.900307,Carpodacus_trifasciatus:4.900307):0.850085,Carpodacus_roseus:5.750392):0.888270,Carpodacus_pulcherrimus:6.638662):1.454700):2.544325,Carpodacus_rubicilloides:10.637688):5.032317,(Carpodacus_mexicanus:15.074093,Carpodacus_nipalensis:15.074093):0.595911):0.350525):0.843643):0.848623,(Bucanetes_githagineus:15.848780,(Pinicola_enucleator:11.255460,((((Pyrrhula_erythrocephala:0.504473,Pyrrhula_erythaca:0.504473):3.680583,Pyrrhula_pyrrhula:4.185056):2.265015,Pyrrhula_aurantiaca:6.450071):2.134958,Pyrrhoplectes_epauletta:8.585030):2.670431):4.593320):1.864016):0.147875):2.671518):3.219959):1.901292,(Fringilla_coelebs:7.948003,Fringilla_montifringilla:7.948002):17.705437):1.771640,(((Icteria_virens:16.910763,(((Vermivora_virginiae:0.817046,Vermivora_ruficapilla:0.817046):7.920165,Geothlypis_trichas:8.737210):0.113492,(((Dendroica_palmarum:4.231798,Dendroica_coronata:4.231798):0.527589,Setophaga_ruticilla:4.759387):0.010102,Dendroica_petechia:4.769488):4.081214):8.060061):1.015084,(((((Cacicus_melanicterus:8.041341,((Cacicus_cela:6.894815,Cacicus_uropygialis:6.894815):0.448861,(Cacicus_leucoramphus:5.305149,Cacicus_haemorrhous:5.305148):2.038528):0.697664):0.757797,(Psarocolius_montezuma:4.866534,Psarocolius_wagleri:4.866534):3.932605):4.949933,(Agelaius_phoeniceus:13.651379,((((Icterus_nigrogularis:2.233903,Icterus_gularis:2.233903):1.135382,((Icterus_pustulatus:1.843724,Icterus_bullockii:1.843724):1.065939,Icterus_galbula:2.909663):0.459622):2.832344,Icterus_graduacauda:6.201629):3.109950,((Icterus_mesomelas:5.818322,(Icterus_pectoralis:5.285078,Icterus_icterus:5.285078):0.533245):2.450310,(Icterus_cucullatus:4.676829,(Icterus_prosthemelas:4.648401,(Icterus_dominicensis:4.035823,Icterus_croconotus:4.035823):0.612578):0.028428):3.591803):1.042947):4.339799):0.097692):2.064748,((((Sturnella_neglecta:2.930585,Sturnella_magna:2.930585):2.274534,Sturnella_superciliaris:5.205119):6.658659,(Sturnella_militaris:4.196042,Sturnella_bellicosa:4.196042):7.667737):3.314473,Xanthocephalus_xanthocephalus:15.178251):0.635568):0.000158,(Chlorospingus_pileatus:15.813818,(Emberiza_melanocephala:11.791668,Emberiza_citrinella:11.791668):4.022151):0.000158):2.111869):3.662731,(((Nesospiza_acunhae:16.638721,(Coereba_flaveola:12.813145,Paroaria_coronata:12.813146):3.825575):0.674041,(Ramphocelus_dimidiatus:15.990882,Sicalis_flaveola:15.990881):1.321879):1.349088,(((Piranga_rubra:8.959552,((Piranga_olivacea:3.360726,Piranga_ludoviciana:3.360726):3.803307,Piranga_flava:7.164033):1.795519):6.490980,(Cardinalis_sinuatus:6.370401,Cardinalis_cardinalis:6.370401):9.080130):1.812168,Pheucticus_ludovicianus:17.262699):1.399149):2.926729):5.836501):2.966534):4.193022,((((((Euplectes_orix:3.675806,Euplectes_ardens:3.675806):2.034708,((Euplectes_macroura:4.132522,Euplectes_axillaris:4.132522):0.170159,Euplectes_capensis:4.302681):1.407833):3.272234,Euplectes_afer:8.982748):2.278266,((Quelea_quelea:5.866920,(Quelea_erythrops:1.632561,Quelea_cardinalis:1.632561):4.234359):2.349922,Foudia_madagascariensis:8.216843):3.044172):2.638849,(((Ploceus_cucullatus:3.612964,Ploceus_sakalava:3.612964):2.491313,(Ploceus_bicolor:5.864158,(Ploceus_capensis:0.183801,Ploceus_velatus:0.183801):5.680357):0.240119):6.504550,(Ploceus_nelicourvi:5.279048,Ploceus_philippinus:5.279048):7.329778):1.291037):11.643696,(((Amandava_amandava:9.983959,Amandava_subflava:9.983959):5.593875,(Neochmia_ruficauda:9.391475,Taeniopygia_guttata:9.391476):6.186359):0.765946,(Erythrura_psittacea:10.451709,Erythrura_gouldiae:10.451708):5.892071):9.199780):9.041075):6.249157):0.479502):5.232572):1.837087):14.526083):13.481065):2.127788):0.844683):13.733416):12.778300;
	TREE tree_7439 = ((((Gallus_gallus:20.289299,Alectoris_rufa:20.289299):0.932907,((Meleagris_gallopavo:14.313709,Tetrao_urogallus:14.313710):1.882700,(Phasianus_colchicus:14.470198,Perdix_perdix:14.470198):1.726213):5.025795):46.787357,(Anser_anser:16.005077,Anas_platyrhynchos:16.005079):52.004490):22.610018,(((((Ciconia_ciconia:62.157936,((Eudocimus_ruber:48.633980,Platalea_ajaja:48.633980):10.775960,Fregata_minor:59.409939):2.748000):6.448382,(Ptilinopus_magnificus:16.118923,((Ptilinopus_pulchellus:9.203962,Ptilinopus_solomonensis:9.203962):3.881548,Ptilinopus_jambu:13.085511):3.033413):52.487400):0.776400,Phaethon_rubricauda:69.382721):0.049706,(((Phoenicopterus_ruber:13.394567,(Phoenicoparrus_andinus:8.239924,Phoenicoparrus_jamesi:8.239924):5.154643):1.367338,(Phoenicopterus_chilensis:9.968789,Phoenicopterus_roseus:9.968789):4.793116):1.128481,Phoeniconaias_minor:15.890386):53.542042):4.282933,(((Larus_pipixcan:3.803586,(Larus_delawarensis:1.136172,Larus_michahellis:1.136172):2.667414):16.841045,Sterna_elegans:20.644629):52.982094,((Neophron_percnopterus:71.103035,((Apaloderma_narina:22.786715,Trogon_mesurus:22.786716):42.538952,(((Ramphastos_toco:5.675505,Ramphastos_tucanus:5.675505):7.582031,(Selenidera_piperivora:11.165082,Pteroglossus_aracari:11.165082):2.092454):13.703440,(Picumnus_exilis:18.008665,((((Picoides_villosus:7.536036,Dendrocopos_major:7.536036):1.709997,Picoides_tridactylus:9.246033):1.835111,(Sphyrapicus_varius:10.083160,((Melanerpes_candidus:4.412090,Melanerpes_formicivorus:4.412090):3.165500,Melanerpes_lewis:7.577590):2.505570):0.997984):0.921521,(Campephilus_leucopogon:10.872532,(((((Colaptes_campestris:2.680077,Colaptes_melanochloros:2.680077):1.263202,Colaptes_chrysoides:3.943280):0.636788,Colaptes_auratus:4.580068):2.016952,Dryocopus_pileatus:6.597021):1.353879,(Picus_squamatus:3.111003,Picus_viridis:3.111003):4.839896):2.921632):1.130133):6.006002):8.952310):38.364689):5.777365):0.393746,(((((((Eurylaimus_ochromalus:3.813422,Eurylaimus_javanicus:3.813422):2.031863,Cymbirhynchus_macrorhynchos:5.845284):5.887687,Eurylaimus_steerii:11.732971):2.483545,Psarisomus_dalhousiae:14.216516):19.171745,Calyptomena_viridis:33.388260):14.813760,((Iodopleura_isabellae:25.782936,Tyrannus_vociferans:25.782932):0.327312,((((((((Pipra_erythrocephala:1.140635,Pipra_rubrocapilla:1.140635):4.237257,Machaeropterus_regulus:5.377892):1.228314,((Pipra_fasciicauda:0.967264,Pipra_aureola:0.967264):1.115183,(Pipra_filicauda:1.215110,Pipra_chloromeros:1.215110):0.867337):4.523759):0.066225,Heterocercus_linteatus:6.672431):0.619015,((Lepidothrix_coronata:1.956335,Lepidothrix_nattereri:1.956335):1.114864,Lepidothrix_serena:3.071199):4.220247):2.779824,((Masius_chrysopterus:6.435050,Ilicura_militaris:6.435050):0.740711,(Antilophia_galeata:3.151436,(Chiroxiphia_pareola:2.771431,Chiroxiphia_caudata:2.771431):0.380005):4.024325):2.895508):2.996136,Neopelma_pallescens:13.067406):11.285204,((((Pipreola_formosa:1.899611,Pipreola_chlorolepidota:1.899611):9.734072,(Pipreola_aureopectus:6.011663,Pipreola_whitelyi:6.011664):5.622020):1.234924,Ampelioides_tschudii:12.868608):6.511529,((((Phoenicircus_carnifex:4.997623,(Rupicola_peruvianus:4.225513,Rupicola_rupicola:4.225513):0.772111):9.727344,Carpornis_cucullata:14.724967):1.128655,Ampelion_rufaxilla:15.853622):1.424763,(Snowornis_subalaris:16.340420,(((((Cotinga_amabilis:2.628502,Cotinga_cotinga:2.628502):9.121471,Cotinga_maculata:11.749973):0.280097,(Procnias_tricarunculatus:11.426178,(((Xipholena_lamellipennis:0.012831,Xipholena_punicea:0.012831):0.202684,Xipholena_atropurpurea:0.215515):11.110148,Porphyrolaema_porphyrolaema:11.325664):0.100515):0.603893):0.423112,(Tijuca_atra:7.639041,(Phibalura_flavirostris:7.157041,Lipaugus_streptophorus:7.157041):0.482001):4.814142):1.216436,(Haematoderus_militaris:12.178716,(Pyroderus_scutatus:8.969545,Querula_purpurata:8.969545):3.209170):1.490904):2.670802):0.937964):2.101752):4.972473):1.757638):22.091774):9.441700,(Malurus_melanocephalus:47.663589,((Notiomystis_cincta:42.877106,(((Telophorus_sulfureopectus:20.084690,Telophorus_zeylonus:20.084692):15.444530,Pericrocotus_flammeus:35.529221):1.786118,((Oriolus_oriolus:9.966883,Oriolus_xanthornus:9.966884):0.814862,(Oriolus_traillii:9.923052,Oriolus_cruentus:9.923051):0.858694):26.533592):5.561769):2.602610,((((Parus_ater:17.747225,(Parus_major:16.916740,Parus_spilonotus:16.916740):0.830485):2.399528,Parus_caeruleus:20.146751):20.676098,(Aegithalos_caudatus:31.091562,((Leiothrix_lutea:1.232878,Leiothrix_argentauris:1.232878):9.387254,Zosterops_japonicus:10.620131):20.471432):9.731287):1.114636,(((((Turdus_merula:24.208755,(((Ficedula_zanthopygia:13.599296,Tarsiger_chrysaeus:13.599297):0.806920,Luscinia_calliope:14.406216):1.277232,Erithacus_rubecula:15.683448):8.525311):14.339791,Tichodroma_muraria:38.548550):1.565031,((Bombycilla_japonica:9.062248,Bombycilla_garrulus:9.062248):2.959992,Bombycilla_cedrorum:12.022241):28.091337):1.563827,(Regulus_satrapa:25.196770,Regulus_regulus:25.196772):16.480637):0.000932,(((((((((Mycerobas_icterioides:4.047243,(Mycerobas_affinis:2.126571,Mycerobas_melanozanthos:2.126571):1.920672):7.752167,Mycerobas_carnipes:11.799410):3.453586,(Coccothraustes_vespertinus:3.080211,Coccothraustes_abeillei:3.080211):12.172785):4.440222,(((Rhodopechys_obsoletus:8.134886,((Carduelis_spinoides:1.261393,Carduelis_sinica:1.261393):0.654355,Carduelis_chloris:1.915748):6.219138):1.917975,((((Carduelis_citrinella:5.975549,Carduelis_carduelis:5.975549):1.050282,((Loxia_curvirostra:1.428496,Loxia_leucoptera:1.428496):3.374461,(Carduelis_hornemanni:0.721939,Carduelis_flammea:0.721939):4.081018):2.222873):1.506152,(Serinus_mozambicus:8.495964,((Serinus_serinus:5.807587,Serinus_pusillus:5.807587):0.704371,Serinus_canaria:6.511959):1.984006):0.036018):0.069914,((Carduelis_spinus:4.736599,((Carduelis_atrata:1.680969,Carduelis_cucullata:1.680969):2.747336,Carduelis_tristis:4.428305):0.308294):2.351492,Carduelis_cannabina:7.088091):1.513806):1.450965):6.614162,((Vestiaria_coccinea:15.561116,((Uragus_sibiricus:11.393209,Haematospiza_sipahi:11.393209):2.626358,((((Carpodacus_roseus:5.170227,(Carpodacus_thura:4.455666,Carpodacus_trifasciatus:4.455666):0.714561):3.043935,Carpodacus_pulcherrimus:8.214163):0.124292,Carpodacus_rubicilloides:8.338454):5.341966,((Rhynchostruthus_socotranus:12.014978,Carpodacus_nipalensis:12.014978):0.856104,Carpodacus_mexicanus:12.871082):0.809338):0.339146):1.541551):0.828888,((Pinicola_enucleator:12.970072,(Pyrrhoplectes_epauletta:7.451143,((Pyrrhula_erythaca:1.193819,Pyrrhula_erythrocephala:1.193819):1.681637,(Pyrrhula_aurantiaca:1.342210,Pyrrhula_pyrrhula:1.342210):1.533247):4.575686):5.518929):1.558372,Bucanetes_githagineus:14.528444):1.861560):0.277019):3.026195):3.413970,(Euphonia_laniirostris:10.756063,Euphonia_saturata:10.756063):12.351125):2.125607,(Fringilla_coelebs:6.683694,Fringilla_montifringilla:6.683694):18.549101):0.301853,(((((Geothlypis_trichas:9.266860,(Vermivora_ruficapilla:0.723880,Vermivora_virginiae:0.723880):8.542980):0.221730,(Dendroica_petechia:5.520010,(Setophaga_ruticilla:5.434907,(Dendroica_coronata:4.386799,Dendroica_palmarum:4.386799):1.048108):0.085103):3.968579):8.914755,Icteria_virens:18.403343):1.086922,((((((((Icterus_cucullatus:2.682123,Icterus_dominicensis:2.682123):0.329842,(Icterus_prosthemelas:0.932084,Icterus_croconotus:0.932084):2.079881):1.766607,(Icterus_mesomelas:3.794358,(Icterus_icterus:3.438507,Icterus_pectoralis:3.438507):0.355851):0.984214):0.570052,(((Icterus_nigrogularis:0.888793,Icterus_gularis:0.888793):0.860582,(Icterus_galbula:1.711585,(Icterus_pustulatus:1.341746,Icterus_bullockii:1.341746):0.369839):0.037791):1.956700,Icterus_graduacauda:3.706076):1.642549):3.376830,((((Cacicus_haemorrhous:3.388015,(Cacicus_cela:2.929698,Cacicus_leucoramphus:2.929698):0.458317):0.453078,Cacicus_uropygialis:3.841093):1.318956,Cacicus_melanicterus:5.160049):0.376085,(Psarocolius_wagleri:3.559606,Psarocolius_montezuma:3.559606):1.976527):3.189321):0.103580,Agelaius_phoeniceus:8.829035):0.580726,((((Sturnella_magna:1.820866,Sturnella_neglecta:1.820866):1.539482,Sturnella_superciliaris:3.360348):3.350459,(Sturnella_militaris:2.370519,Sturnella_bellicosa:2.370519):4.340288):1.866504,Xanthocephalus_xanthocephalus:8.577311):0.832450):0.000094,((Emberiza_melanocephala:7.221278,Emberiza_citrinella:7.221278):2.188483,Chlorospingus_pileatus:9.409761):0.000094):10.080411):0.549576,(((Ramphocelus_dimidiatus:11.351976,Sicalis_flaveola:11.351976):4.419622,(Nesospiza_acunhae:14.959450,(Paroaria_coronata:12.336788,Coereba_flaveola:12.336788):2.622662):0.812150):3.323858,(((((Piranga_ludoviciana:3.950289,Piranga_olivacea:3.950289):1.939354,Piranga_flava:5.889643):1.403072,Piranga_rubra:7.292715):8.931574,(Cardinalis_sinuatus:6.357143,Cardinalis_cardinalis:6.357143):9.867146):2.347427,Pheucticus_ludovicianus:18.571716):0.523741):0.944384):5.494807):3.809709,Motacilla_flava:29.344357):4.077499,((((((Ploceus_cucullatus:4.585073,Ploceus_bicolor:4.585073):0.463624,(Ploceus_velatus:0.068428,Ploceus_capensis:0.068428):4.980269):1.080621,Ploceus_sakalava:6.129318):2.115086,(Ploceus_philippinus:5.959888,Ploceus_nelicourvi:5.959888):2.284516):1.835553,((Euplectes_afer:6.460459,((Euplectes_orix:2.586326,Euplectes_ardens:2.586326):1.454598,((Euplectes_macroura:2.882564,Euplectes_axillaris:2.882564):0.480459,Euplectes_capensis:3.363022):0.677901):2.419535):2.366533,(Foudia_madagascariensis:7.429151,((Quelea_erythrops:0.991056,Quelea_quelea:0.991056):3.123204,Quelea_cardinalis:4.114259):3.314892):1.397840):1.252966):10.032248,(((Erythrura_psittacea:9.537008,Erythrura_gouldiae:9.537008):2.477275,(Neochmia_ruficauda:7.503344,Taeniopygia_guttata:7.503343):4.510940):0.848785,(Amandava_amandava:6.752266,Amandava_subflava:6.752266):6.110802):7.249136):13.309652):8.256483):0.259148):3.542231):2.183873):9.980131):13.853057):2.129944):0.088639):16.904222):0.037726;
	TREE tree_3691 = (((((Tetrao_urogallus:9.300974,Meleagris_gallopavo:9.300974):0.478025,(Phasianus_colchicus:8.878448,Perdix_perdix:8.878448):0.900551):3.981947,(Alectoris_rufa:13.039174,Gallus_gallus:13.039175):0.721772):41.429886,(Anser_anser:9.444128,Anas_platyrhynchos:9.444128):45.746704):26.647028,((((Ciconia_ciconia:58.621521,((Eudocimus_ruber:37.387840,Platalea_ajaja:37.387840):20.142868,Fregata_minor:57.530708):1.090813):11.453318,((Ptilinopus_magnificus:16.837618,((Ptilinopus_solomonensis:10.339641,Ptilinopus_pulchellus:10.339641):2.887339,Ptilinopus_jambu:13.226980):3.610637):50.069889,(((Phoenicopterus_chilensis:13.077324,Phoenicopterus_roseus:13.077324):10.119316,((Phoenicoparrus_andinus:12.850112,Phoenicoparrus_jamesi:12.850112):7.990960,Phoenicopterus_ruber:20.841072):2.355568):4.293151,Phoeniconaias_minor:27.489792):39.417713):3.167337):1.048434,Phaethon_rubricauda:71.123276):1.274835,((Sterna_elegans:15.575861,((Larus_delawarensis:0.911642,Larus_michahellis:0.911642):2.137456,Larus_pipixcan:3.049098):12.526764):56.744846,((Neophron_percnopterus:71.327393,((Trogon_mesurus:23.577015,Apaloderma_narina:23.577015):42.851643,(((Ramphastos_toco:5.243810,Ramphastos_tucanus:5.243811):7.266771,(Selenidera_piperivora:12.077509,Pteroglossus_aracari:12.077509):0.433073):16.974855,(Picumnus_exilis:18.803169,(((Sphyrapicus_varius:11.243183,(Melanerpes_lewis:7.477906,(Melanerpes_formicivorus:6.509377,Melanerpes_candidus:6.509377):0.968529):3.765277):0.868077,(Picoides_tridactylus:10.765731,(Dendrocopos_major:8.401852,Picoides_villosus:8.401852):2.363879):1.345529):1.319150,(Campephilus_leucopogon:12.690978,((Picus_squamatus:4.935476,Picus_viridis:4.935476):5.003354,(Dryocopus_pileatus:8.402445,(((Colaptes_melanochloros:3.570222,Colaptes_campestris:3.570222):0.642131,Colaptes_chrysoides:4.212353):1.399973,Colaptes_auratus:5.612326):2.790119):1.536386):2.752148):0.739433):5.372758):10.682268):36.943222):4.898730):0.491280,((((((Cymbirhynchus_macrorhynchos:8.036310,(Eurylaimus_ochromalus:5.720469,Eurylaimus_javanicus:5.720469):2.315841):1.071853,Eurylaimus_steerii:9.108163):3.532157,Psarisomus_dalhousiae:12.640320):19.608437,Calyptomena_viridis:32.248756):18.901388,((Iodopleura_isabellae:31.394127,Tyrannus_vociferans:31.394127):0.096445,(((((Lepidothrix_serena:3.502887,(Lepidothrix_nattereri:2.415818,Lepidothrix_coronata:2.415818):1.087068):5.003147,(((Pipra_aureola:2.155737,(Pipra_fasciicauda:0.645994,Pipra_filicauda:0.645994):1.509743):5.531230,(Machaeropterus_regulus:6.346093,(Pipra_chloromeros:5.324786,(Pipra_erythrocephala:2.330990,Pipra_rubrocapilla:2.330991):2.993795):1.021308):1.340874):0.103979,Heterocercus_linteatus:7.790947):0.715087):2.562149,((Masius_chrysopterus:6.402740,Ilicura_militaris:6.402741):1.625417,(Antilophia_galeata:3.577614,(Chiroxiphia_pareola:1.823417,Chiroxiphia_caudata:1.823417):1.754197):4.450544):3.040024):2.716705,Neopelma_pallescens:13.784887):10.751411,(((Snowornis_subalaris:18.494061,((((((Porphyrolaema_porphyrolaema:10.915943,(Phibalura_flavirostris:10.208333,(Xipholena_punicea:2.633802,(Xipholena_atropurpurea:1.884723,Xipholena_lamellipennis:1.884723):0.749080):7.574531):0.707610):1.583460,Procnias_tricarunculatus:12.499405):0.026134,(Tijuca_atra:7.638629,Lipaugus_streptophorus:7.638629):4.886909):0.010814,(Cotinga_amabilis:11.188408,(Cotinga_maculata:9.663571,Cotinga_cotinga:9.663571):1.524837):1.347944):0.717171,(Haematoderus_militaris:12.241398,(Querula_purpurata:7.638774,Pyroderus_scutatus:7.638774):4.602624):1.012125):4.784046,Carpornis_cucullata:18.037569):0.456492):0.881402,(((Rupicola_peruvianus:4.449249,Rupicola_rupicola:4.449249):1.209999,Phoenicircus_carnifex:5.659248):11.158684,Ampelion_rufaxilla:16.817932):2.557530):1.235066,(Ampelioides_tschudii:15.108867,((Pipreola_chlorolepidota:2.773758,Pipreola_formosa:2.773758):5.312780,(Pipreola_aureopectus:6.532618,Pipreola_whitelyi:6.532618):1.553920):7.022330):5.501662):3.925769):6.954273):19.659575):9.396662,(Malurus_melanocephalus:50.320671,((Notiomystis_cincta:42.123077,(((Oriolus_traillii:10.020493,Oriolus_cruentus:10.020493):1.009553,(Oriolus_oriolus:10.467434,Oriolus_xanthornus:10.467434):0.562612):24.616032,(Pericrocotus_flammeus:29.578796,(Telophorus_zeylonus:17.778822,Telophorus_sulfureopectus:17.778822):11.799976):6.067280):6.477002):3.071225,((((Parus_ater:14.245714,(Parus_major:11.270959,Parus_spilonotus:11.270958):2.974756):2.810546,Parus_caeruleus:17.056259):19.170177,((Zosterops_japonicus:16.032722,(Leiothrix_lutea:2.579738,Leiothrix_argentauris:2.579738):13.452984):13.730859,Aegithalos_caudatus:29.763580):6.462857):2.508044,(((((Turdus_merula:20.149803,(Erithacus_rubecula:13.623145,(Luscinia_calliope:12.887604,(Tarsiger_chrysaeus:12.039395,Ficedula_zanthopygia:12.039395):0.848208):0.735541):6.526659):13.993158,Tichodroma_muraria:34.142963):3.120113,((Bombycilla_japonica:5.639595,Bombycilla_garrulus:5.639595):2.103282,Bombycilla_cedrorum:7.742877):29.520201):1.128199,(Regulus_regulus:35.512554,Regulus_satrapa:35.512554):2.878721):0.122314,((Motacilla_flava:28.311228,((((((Coccothraustes_vespertinus:0.558195,Coccothraustes_abeillei:0.558195):11.861804,((Mycerobas_affinis:0.655059,Mycerobas_melanozanthos:0.655059):8.581136,(Mycerobas_icterioides:0.799218,Mycerobas_carnipes:0.799218):8.436976):3.183804):4.974294,(((((((Carduelis_cannabina:5.241416,((Carduelis_tristis:3.465603,(Carduelis_cucullata:1.638511,Carduelis_atrata:1.638511):1.827092):0.402380,Carduelis_spinus:3.867983):1.373432):1.746340,((Serinus_canaria:6.083377,(Serinus_serinus:5.448673,Serinus_pusillus:5.448673):0.634704):0.529960,Serinus_mozambicus:6.613338):0.374418):0.395142,(((Loxia_curvirostra:1.205644,Loxia_leucoptera:1.205644):3.656634,(Carduelis_hornemanni:0.973822,Carduelis_flammea:0.973822):3.888456):2.276705,(Carduelis_citrinella:6.080259,Carduelis_carduelis:6.080259):1.058724):0.243914):0.874837,((Carduelis_chloris:2.729814,(Carduelis_spinoides:1.436251,Carduelis_sinica:1.436251):1.293563):3.632557,Rhodopechys_obsoletus:6.362371):1.895364):2.552520,Rhynchostruthus_socotranus:10.810255):3.197548,((((Carpodacus_rubicilloides:10.218195,((Carpodacus_trifasciatus:4.161484,Carpodacus_roseus:4.161484):1.711254,(Carpodacus_thura:5.319402,Carpodacus_pulcherrimus:5.319402):0.553335):4.345458):1.774005,(Carpodacus_mexicanus:11.306251,Carpodacus_nipalensis:11.306251):0.685950):0.038455,(Uragus_sibiricus:11.613281,Haematospiza_sipahi:11.613281):0.417373):1.469500,(Bucanetes_githagineus:12.288564,Vestiaria_coccinea:12.288563):1.211591):0.507648):0.371392,(((Pyrrhula_aurantiaca:5.538624,(Pyrrhula_pyrrhula:2.827007,(Pyrrhula_erythaca:2.423080,Pyrrhula_erythrocephala:2.423080):0.403926):2.711617):0.022094,Pyrrhoplectes_epauletta:5.560718):3.652348,Pinicola_enucleator:9.213065):5.166129):3.015098):4.252434,(Euphonia_laniirostris:11.101028,Euphonia_saturata:11.101028):10.545697):1.321262,(Fringilla_coelebs:5.788365,Fringilla_montifringilla:5.788365):17.179623):2.345958,(((((((((Cacicus_cela:3.515393,Cacicus_uropygialis:3.515393):0.939165,(Cacicus_leucoramphus:3.905373,Cacicus_haemorrhous:3.905373):0.549185):0.910248,Cacicus_melanicterus:5.364806):0.183740,(Psarocolius_wagleri:3.956020,Psarocolius_montezuma:3.956019):1.592526):4.319273,(Agelaius_phoeniceus:9.593057,(((Icterus_mesomelas:4.558198,(Icterus_icterus:4.090553,Icterus_pectoralis:4.090553):0.467645):0.912881,(Icterus_cucullatus:3.617276,(Icterus_dominicensis:3.215054,Icterus_prosthemelas:3.215054):0.402223):1.853803):0.596518,((((Icterus_nigrogularis:1.185239,Icterus_gularis:1.185239):0.995711,(Icterus_bullockii:1.693908,(Icterus_croconotus:1.273635,Icterus_pustulatus:1.273635):0.420273):0.487042):0.048191,Icterus_galbula:2.229141):1.507463,Icterus_graduacauda:3.736603):2.330994):3.525460):0.274762):0.723502,(((Sturnella_militaris:2.758058,Sturnella_bellicosa:2.758058):5.247029,((Sturnella_magna:2.126988,Sturnella_neglecta:2.126988):1.185157,Sturnella_superciliaris:3.312146):4.692942):1.397889,Xanthocephalus_xanthocephalus:9.402977):1.188344):2.405319,(Icteria_virens:12.530079,((Geothlypis_trichas:5.790203,(Vermivora_ruficapilla:0.636409,Vermivora_virginiae:0.636409):5.153794):0.210370,(((Dendroica_coronata:2.758481,Dendroica_palmarum:2.758481):0.391255,Setophaga_ruticilla:3.149736):0.198434,Dendroica_petechia:3.348170):2.652403):6.529506):0.466562):1.689064,((Emberiza_melanocephala:9.703369,Emberiza_citrinella:9.703369):2.790888,Chlorospingus_pileatus:12.494259):2.191447):4.601890,(((Sicalis_flaveola:9.159020,Ramphocelus_dimidiatus:9.159020):0.767776,(Nesospiza_acunhae:9.832131,(Paroaria_coronata:9.017824,Coereba_flaveola:9.017823):0.814308):0.094665):6.234686,(Pheucticus_ludovicianus:14.115413,(((Piranga_flava:5.668906,(Piranga_ludoviciana:1.883808,Piranga_olivacea:1.883808):3.785098):0.113384,Piranga_rubra:5.782289):6.037524,(Cardinalis_sinuatus:4.847226,Cardinalis_cardinalis:4.847226):6.972588):2.295599):2.046069):3.126113):6.026351):2.997282):4.140237,((((Ploceus_philippinus:4.482247,Ploceus_sakalava:4.482247):4.427409,((Ploceus_capensis:0.039850,Ploceus_velatus:0.039850):4.691097,((Ploceus_bicolor:3.468609,Ploceus_nelicourvi:3.468609):0.063171,Ploceus_cucullatus:3.531779):1.199167):4.178709):0.505381,((((Euplectes_orix:2.777972,Euplectes_ardens:2.777972):1.809825,((Euplectes_axillaris:3.303443,Euplectes_macroura:3.303443):0.577055,Euplectes_capensis:3.880499):0.707298):1.784335,Euplectes_afer:6.372132):1.556220,(((Quelea_erythrops:2.126122,Quelea_cardinalis:2.126122):2.277911,Quelea_quelea:4.404033):2.164035,Foudia_madagascariensis:6.568069):1.360283):1.486685):9.202804,(((Erythrura_gouldiae:6.927773,Erythrura_psittacea:6.927773):2.503812,(Neochmia_ruficauda:6.776525,Taeniopygia_guttata:6.776525):2.655060):1.222869,(Amandava_subflava:6.234107,Amandava_amandava:6.234107):4.420348):7.963385):13.833626):6.062124):0.220892):6.459824):5.126367):10.226137):11.271863):0.502036):0.077403):9.439750):2.287982;
	TREE tree_7598 = ((((((Meleagris_gallopavo:14.402917,Tetrao_urogallus:14.402918):1.264317,(Phasianus_colchicus:14.142826,Perdix_perdix:14.142826):1.524408):3.347587,Gallus_gallus:19.014820):0.278474,Alectoris_rufa:19.293295):34.271706,(Anser_anser:20.380476,Anas_platyrhynchos:20.380474):33.184525):47.314297,(((Sterna_elegans:22.584391,(Larus_pipixcan:4.974919,(Larus_michahellis:2.235122,Larus_delawarensis:2.235122):2.739797):17.609472):59.385815,((((Calyptomena_viridis:34.727058,(((Cymbirhynchus_macrorhynchos:7.774702,(Eurylaimus_ochromalus:2.056182,Eurylaimus_javanicus:2.056182):5.718520):1.175338,Eurylaimus_steerii:8.950040):3.894544,Psarisomus_dalhousiae:12.844584):21.882477):22.190760,((Iodopleura_isabellae:39.510838,Tyrannus_vociferans:39.510830):0.029712,(((((Masius_chrysopterus:8.610271,Ilicura_militaris:8.610272):0.711069,(Antilophia_galeata:3.721779,(Chiroxiphia_caudata:2.394630,Chiroxiphia_pareola:2.394630):1.327149):5.599562):4.053282,(((Lepidothrix_coronata:4.088782,Lepidothrix_nattereri:4.088782):0.432022,Lepidothrix_serena:4.520805):5.222270,(((Machaeropterus_regulus:6.924028,(Pipra_rubrocapilla:1.632497,Pipra_erythrocephala:1.632497):5.291531):1.260141,(Pipra_chloromeros:5.827551,((Pipra_fasciicauda:0.743157,Pipra_filicauda:0.743157):0.147583,Pipra_aureola:0.890740):4.936810):2.356618):0.827443,Heterocercus_linteatus:9.011612):0.731462):3.631549):3.595473,Neopelma_pallescens:16.970097):14.095002,(((((Snowornis_subalaris:18.809942,Carpornis_cucullata:18.809942):0.366920,(((((((Xipholena_lamellipennis:1.916381,Xipholena_atropurpurea:1.916381):0.412491,Xipholena_punicea:2.328872):11.188236,Porphyrolaema_porphyrolaema:13.517108):0.692501,Procnias_tricarunculatus:14.209608):0.545628,(Tijuca_atra:8.448364,Lipaugus_streptophorus:8.448365):6.306871):0.915677,(Cotinga_cotinga:15.586861,(Cotinga_maculata:8.509848,Cotinga_amabilis:8.509848):7.077013):0.084053):0.793033,(((Pyroderus_scutatus:4.383711,Phibalura_flavirostris:4.383711):8.092165,Querula_purpurata:12.475876):2.231963,Haematoderus_militaris:14.707840):1.756108):2.712915):1.472782,((Rupicola_peruvianus:3.430385,Rupicola_rupicola:3.430385):4.108122,Phoenicircus_carnifex:7.538507):13.111137):0.788113,Ampelion_rufaxilla:21.437759):4.948810,((Pipreola_aureopectus:16.602674,(Pipreola_chlorolepidota:12.952574,(Pipreola_formosa:11.551072,Pipreola_whitelyi:11.551072):1.401502):3.650102):1.226929,Ampelioides_tschudii:17.829605):8.556964):4.678530):8.475450):17.377272):10.171311,(Malurus_melanocephalus:52.308052,((Notiomystis_cincta:40.994717,(((Telophorus_sulfureopectus:14.333135,Telophorus_zeylonus:14.333135):13.425500,Pericrocotus_flammeus:27.758635):5.900415,((Oriolus_xanthornus:8.967331,Oriolus_oriolus:8.967331):1.364046,(Oriolus_cruentus:10.215107,Oriolus_traillii:10.215107):0.116270):23.327671):7.335665):7.723138,(((Parus_caeruleus:18.313232,(Parus_ater:16.225939,(Parus_major:15.602474,Parus_spilonotus:15.602474):0.623464):2.087296):22.690151,(((Leiothrix_lutea:2.211931,Leiothrix_argentauris:2.211931):14.975846,Zosterops_japonicus:17.187778):13.761751,Aegithalos_caudatus:30.949528):10.053857):1.330689,(((((Bombycilla_japonica:9.021529,Bombycilla_garrulus:9.021529):1.504521,Bombycilla_cedrorum:10.526051):29.574858,(Tichodroma_muraria:38.600441,(Turdus_merula:30.714371,(Erithacus_rubecula:19.675825,(Luscinia_calliope:17.551941,(Tarsiger_chrysaeus:16.994795,Ficedula_zanthopygia:16.994795):0.557145):2.123886):11.038547):7.886068):1.500467):1.776337,(Regulus_satrapa:28.578634,Regulus_regulus:28.578636):13.298612):0.144583,((Motacilla_flava:31.340227,((((Euphonia_laniirostris:10.847752,Euphonia_saturata:10.847752):13.814936,(((Mycerobas_icterioides:14.620241,((Mycerobas_carnipes:5.899599,Mycerobas_melanozanthos:5.899599):4.564190,Mycerobas_affinis:10.463788):4.156453):1.040483,(Coccothraustes_abeillei:9.421867,Coccothraustes_vespertinus:9.421868):6.238856):6.202888,(((((((((Carpodacus_pulcherrimus:5.063998,Carpodacus_thura:5.063998):0.497532,Carpodacus_trifasciatus:5.561530):1.509117,Carpodacus_roseus:7.070646):2.107738,Carpodacus_rubicilloides:9.178385):5.518280,(Carpodacus_nipalensis:13.388931,Carpodacus_mexicanus:13.388930):1.307733):0.105788,(Uragus_sibiricus:14.506432,Haematospiza_sipahi:14.506432):0.296021):1.206863,(Bucanetes_githagineus:15.396976,Vestiaria_coccinea:15.396976):0.612339):1.929180,(Pinicola_enucleator:11.196749,(((Pyrrhula_erythaca:3.277595,Pyrrhula_pyrrhula:3.277595):1.385361,(Pyrrhula_aurantiaca:2.390854,Pyrrhula_erythrocephala:2.390854):2.272101):3.108951,Pyrrhoplectes_epauletta:7.771906):3.424842):6.741746):1.153891,((Rhodopechys_obsoletus:7.809045,(Carduelis_chloris:2.452630,(Carduelis_sinica:1.629611,Carduelis_spinoides:1.629611):0.823018):5.356415):4.296952,((((Rhynchostruthus_socotranus:2.150481,(Carduelis_hornemanni:0.988504,Carduelis_flammea:0.988504):1.161977):2.248525,(Loxia_leucoptera:1.500354,Loxia_curvirostra:1.500354):2.898652):4.963543,(Carduelis_citrinella:6.062845,Carduelis_carduelis:6.062845):3.299705):0.337035,((Serinus_mozambicus:9.165016,((Serinus_canaria:5.430733,Serinus_pusillus:5.430734):0.111051,Serinus_serinus:5.541785):3.623230):0.057901,(Carduelis_cannabina:7.609239,(Carduelis_spinus:5.707707,((Carduelis_cucullata:1.282535,Carduelis_atrata:1.282535):2.726552,Carduelis_tristis:4.009086):1.698622):1.901531):1.613678):0.476668):2.406412):6.986389):2.771227):2.799076):0.298097,(Fringilla_coelebs:6.788316,Fringilla_montifringilla:6.788316):18.172470):2.654479,(((((Paroaria_coronata:12.646412,Coereba_flaveola:12.646413):4.039479,Nesospiza_acunhae:16.685892):1.980587,(Ramphocelus_dimidiatus:17.745951,Sicalis_flaveola:17.745951):0.920528):4.027217,(((((Piranga_olivacea:3.679414,Piranga_ludoviciana:3.679414):5.888336,Piranga_flava:9.567750):0.241827,Piranga_rubra:9.809578):8.572007,(Cardinalis_sinuatus:7.180240,Cardinalis_cardinalis:7.180240):11.201346):2.633456,Pheucticus_ludovicianus:21.015041):1.678655):1.731764,((((Geothlypis_trichas:10.083867,(Vermivora_ruficapilla:1.145041,Vermivora_virginiae:1.145041):8.938825):0.391364,(Dendroica_petechia:5.790114,(Setophaga_ruticilla:5.423268,(Dendroica_palmarum:4.905005,Dendroica_coronata:4.905005):0.518263):0.366846):4.685116):8.563093,Icteria_virens:19.038324):2.235454,((Chlorospingus_pileatus:18.234783,(Emberiza_melanocephala:13.452122,Emberiza_citrinella:13.452123):4.782660):2.011109,((((((Icterus_prosthemelas:5.064573,Icterus_dominicensis:5.064573):0.356179,Icterus_cucullatus:5.420753):4.617940,(Icterus_mesomelas:8.268243,(Icterus_pectoralis:6.958997,(Icterus_icterus:3.424889,Icterus_croconotus:3.424889):3.534108):1.309245):1.770450):1.417341,(Icterus_graduacauda:7.691774,((Icterus_gularis:1.843672,Icterus_nigrogularis:1.843672):1.520318,((Icterus_pustulatus:2.192468,Icterus_bullockii:2.192468):0.838468,Icterus_galbula:3.030936):0.333054):4.327784):3.764259):5.396539,(((Cacicus_melanicterus:9.251345,((Cacicus_uropygialis:6.750860,Cacicus_cela:6.750860):0.646562,(Cacicus_haemorrhous:6.996721,Cacicus_leucoramphus:6.996721):0.400701):1.853923):0.018977,(Psarocolius_montezuma:5.413551,Psarocolius_wagleri:5.413551):3.856771):6.774317,Agelaius_phoeniceus:16.044641):0.807933):0.538887,(((Sturnella_superciliaris:5.218235,(Sturnella_neglecta:3.579462,Sturnella_magna:3.579462):1.638774):7.665445,(Sturnella_bellicosa:5.788143,Sturnella_militaris:5.788143):7.095537):2.773252,Xanthocephalus_xanthocephalus:15.656933):1.734527):2.854432):1.027886):3.151683):3.189804):3.724964):4.085776,((((((Quelea_quelea:3.028166,Quelea_erythrops:3.028166):0.909695,Quelea_cardinalis:3.937862):1.851719,Foudia_madagascariensis:5.789581):2.339033,(Euplectes_afer:6.250202,((Euplectes_orix:2.482827,Euplectes_ardens:2.482827):0.947393,((Euplectes_macroura:2.581008,Euplectes_axillaris:2.581008):0.553341,Euplectes_capensis:3.134348):0.295872):2.819981):1.878412):0.979793,((Ploceus_sakalava:6.677962,Ploceus_philippinus:6.677962):1.696269,((Ploceus_cucullatus:4.962700,(Ploceus_bicolor:3.320552,(Ploceus_velatus:0.242743,Ploceus_capensis:0.242743):3.077809):1.642149):3.106142,Ploceus_nelicourvi:8.068842):0.305389):0.734176):10.244597,((Amandava_subflava:5.669631,Amandava_amandava:5.669631):5.035331,((Erythrura_psittacea:7.126554,Erythrura_gouldiae:7.126555):2.442951,(Taeniopygia_guttata:5.525693,Neochmia_ruficauda:5.525693):4.043812):1.135456):8.648043):16.073000):6.595825):0.312246):6.383780):3.590195):14.781082):13.288013,(Neophron_percnopterus:79.340469,((Trogon_mesurus:28.930622,Apaloderma_narina:28.930622):43.496067,(((Ramphastos_toco:7.200833,Ramphastos_tucanus:7.200833):8.761998,(Pteroglossus_aracari:13.637457,Selenidera_piperivora:13.637457):2.325374):18.391006,(Picumnus_exilis:22.027330,(((Picoides_tridactylus:14.050636,(Dendrocopos_major:10.942179,Picoides_villosus:10.942179):3.108457):1.836532,(Sphyrapicus_varius:15.190016,((Melanerpes_candidus:10.077868,Melanerpes_formicivorus:10.077868):1.072708,Melanerpes_lewis:11.150574):4.039442):0.697151):1.427606,(Campephilus_leucopogon:16.200560,((Dryocopus_pileatus:9.418530,(Colaptes_auratus:5.799029,((Colaptes_chrysoides:3.695697,Colaptes_melanochloros:3.695697):0.245878,Colaptes_campestris:3.941575):1.857454):3.619500):2.055251,(Picus_viridis:8.404475,Picus_squamatus:8.404475):3.069305):4.726778):1.114215):4.712557):12.326506):38.072849):6.913778):1.036677):1.593064):0.615881,((((Ptilinopus_magnificus:16.838625,((Ptilinopus_pulchellus:8.077024,Ptilinopus_solomonensis:8.077024):6.252120,Ptilinopus_jambu:14.329144):2.509480):52.776844,(((Phoenicopterus_chilensis:15.872671,((Phoenicoparrus_andinus:5.583778,Phoenicoparrus_jamesi:5.583778):2.954244,Phoenicopterus_ruber:8.538022):7.334649):3.333962,Phoenicopterus_roseus:19.206633):5.393452,Phoeniconaias_minor:24.600084):45.015388):0.192626,(Ciconia_ciconia:62.829926,((Platalea_ajaja:49.097492,Eudocimus_ruber:49.097492):12.877480,Fregata_minor:61.974968):0.854953):6.978173):11.052087,Phaethon_rubricauda:80.860184):1.725903):18.293211):19.980381;
	TREE tree_8089 = ((((Gallus_gallus:10.597566,((Meleagris_gallopavo:7.801558,Tetrao_urogallus:7.801558):0.675599,(Phasianus_colchicus:7.617964,Perdix_perdix:7.617963):0.859193):2.120409):0.188867,Alectoris_rufa:10.786433):52.888176,(Anser_anser:19.360245,Anas_platyrhynchos:19.360245):44.314362):26.355719,(((((Larus_delawarensis:0.794911,Larus_michahellis:0.794911):2.299109,Larus_pipixcan:3.094020):11.193390,Sterna_elegans:14.287411):65.398605,((((Apaloderma_narina:26.282734,Trogon_mesurus:26.282734):46.724987,(((Ramphastos_tucanus:8.792511,Ramphastos_toco:8.792512):9.954636,(Selenidera_piperivora:14.966647,Pteroglossus_aracari:14.966648):3.780500):16.895973,(((Campephilus_leucopogon:15.151501,((Picus_viridis:10.001493,Picus_squamatus:10.001492):1.032099,(Dryocopus_pileatus:9.597212,(Colaptes_auratus:5.633233,(Colaptes_campestris:4.543448,(Colaptes_melanochloros:4.034164,Colaptes_chrysoides:4.034164):0.509284):1.089784):3.963979):1.436379):4.117910):1.330595,((Sphyrapicus_varius:13.161259,((Melanerpes_candidus:7.010162,Melanerpes_formicivorus:7.010162):2.054979,Melanerpes_lewis:9.065141):4.096118):2.275512,((Picoides_villosus:10.300991,Dendrocopos_major:10.300991):3.421547,Picoides_tridactylus:13.722538):1.714233):1.045325):7.466839,Picumnus_exilis:23.948936):11.694185):37.364597):4.992132,Neophron_percnopterus:77.999847):1.183692,(((((Eurylaimus_steerii:10.210847,(Cymbirhynchus_macrorhynchos:6.582656,(Eurylaimus_javanicus:2.407274,Eurylaimus_ochromalus:2.407274):4.175382):3.628191):4.049537,Psarisomus_dalhousiae:14.260384):23.961521,Calyptomena_viridis:38.221905):20.070520,((Iodopleura_isabellae:37.758755,Tyrannus_vociferans:37.758762):1.610141,((((((Phoenicircus_carnifex:10.699144,(Rupicola_rupicola:9.167508,Rupicola_peruvianus:9.167508):1.531637):11.324532,Carpornis_cucullata:22.023678):2.886222,(((Haematoderus_militaris:15.899343,(Querula_purpurata:11.347315,(Phibalura_flavirostris:4.293021,Pyroderus_scutatus:4.293021):7.054294):4.552028):2.552228,(((Cotinga_maculata:12.283711,Cotinga_amabilis:12.283712):1.199643,Cotinga_cotinga:13.483355):4.248762,(((((Xipholena_atropurpurea:2.606341,Xipholena_lamellipennis:2.606341):0.170896,Xipholena_punicea:2.777237):12.162259,Porphyrolaema_porphyrolaema:14.939496):1.408179,Procnias_tricarunculatus:16.347675):1.308368,(Tijuca_atra:10.301239,Lipaugus_streptophorus:10.301238):7.354805):0.076074):0.719453):3.226110,Snowornis_subalaris:21.677681):3.232219):0.542312,Ampelion_rufaxilla:25.452213):2.814744,((Pipreola_chlorolepidota:18.517269,((Pipreola_whitelyi:10.085329,Pipreola_aureopectus:10.085329):1.414651,Pipreola_formosa:11.499980):7.017288):5.439634,Ampelioides_tschudii:23.956902):4.310053):8.532146,((((Masius_chrysopterus:8.161951,Ilicura_militaris:8.161950):2.683811,((Chiroxiphia_pareola:4.281774,Chiroxiphia_caudata:4.281774):0.964052,Antilophia_galeata:5.245825):5.599936):7.270171,((Lepidothrix_serena:4.914426,(Lepidothrix_nattereri:3.322599,Lepidothrix_coronata:3.322599):1.591827):9.121428,(((((Pipra_rubrocapilla:2.634393,Pipra_erythrocephala:2.634393):0.257674,Pipra_chloromeros:2.892067):7.018538,Machaeropterus_regulus:9.910605):1.498426,((Pipra_aureola:1.637531,Pipra_fasciicauda:1.637531):0.749881,Pipra_filicauda:2.387412):9.021620):1.526804,Heterocercus_linteatus:12.935835):1.100019):4.080079):4.071879,Neopelma_pallescens:22.187813):14.611290):2.569796):18.923529):5.275508,(Malurus_melanocephalus:52.245316,((Notiomystis_cincta:47.631950,(((Telophorus_zeylonus:22.185040,Telophorus_sulfureopectus:22.185040):15.476912,Pericrocotus_flammeus:37.661953):5.509197,((Oriolus_xanthornus:13.438450,Oriolus_oriolus:13.438450):0.492987,(Oriolus_cruentus:13.502910,Oriolus_traillii:13.502909):0.428527):29.239712):4.460799):3.042570,(((Parus_caeruleus:20.368202,(Parus_ater:16.911291,(Parus_spilonotus:14.823143,Parus_major:14.823144):2.088149):3.456911):23.936792,(Aegithalos_caudatus:34.559330,(Zosterops_japonicus:22.933268,(Leiothrix_lutea:4.061489,Leiothrix_argentauris:4.061489):18.871780):11.626060):9.745667):1.779400,((((Tichodroma_muraria:41.088760,(Turdus_merula:26.763548,(((Ficedula_zanthopygia:14.789048,Tarsiger_chrysaeus:14.789049):1.417122,Luscinia_calliope:16.206171):1.518497,Erithacus_rubecula:17.724669):9.038877):14.325212):2.024917,(Bombycilla_cedrorum:9.487339,(Bombycilla_japonica:6.516064,Bombycilla_garrulus:6.516064):2.971276):33.626335):2.374551,(Regulus_satrapa:28.265257,Regulus_regulus:28.265259):17.222969):0.436683,(((((Euplectes_afer:6.072129,((Euplectes_ardens:2.799592,Euplectes_orix:2.799592):1.426433,((Euplectes_axillaris:2.730938,Euplectes_macroura:2.730938):0.789641,Euplectes_capensis:3.520578):0.705447):1.846103):1.771341,(((Quelea_erythrops:2.458942,Quelea_cardinalis:2.458942):1.278637,Quelea_quelea:3.737579):1.675607,Foudia_madagascariensis:5.413186):2.430284):2.339783,((Ploceus_cucullatus:5.339398,((Ploceus_nelicourvi:3.650810,(Ploceus_capensis:0.000291,Ploceus_velatus:0.000291):3.650519):0.620732,(Ploceus_bicolor:3.908165,Ploceus_sakalava:3.908165):0.363376):1.067857):3.910641,Ploceus_philippinus:9.250039):0.933214):7.075591,(((Erythrura_gouldiae:1.098851,Erythrura_psittacea:1.098851):10.107456,(Taeniopygia_guttata:7.519806,Neochmia_ruficauda:7.519806):3.686502):1.685041,(Amandava_amandava:9.142570,Amandava_subflava:9.142570):3.748779):4.367495):19.835426,(Motacilla_flava:33.265957,((((((((Mycerobas_icterioides:1.308722,Mycerobas_affinis:1.308722):10.782307,Mycerobas_carnipes:12.091029):2.158991,Mycerobas_melanozanthos:14.250020):3.003049,(Coccothraustes_vespertinus:13.963965,Coccothraustes_abeillei:13.963965):3.289104):7.293871,((((((Carpodacus_mexicanus:16.767109,Carpodacus_nipalensis:16.767109):0.084827,(((Carpodacus_pulcherrimus:7.207249,Carpodacus_roseus:7.207249):2.646577,(Carpodacus_trifasciatus:8.646371,(Carpodacus_thura:3.787613,Rhynchostruthus_socotranus:3.787613):4.858757):1.207455):1.778633,Carpodacus_rubicilloides:11.632459):5.219476):0.149182,(Haematospiza_sipahi:13.474097,Uragus_sibiricus:13.474097):3.527020):2.246726,(((Pyrrhoplectes_epauletta:9.134540,((Pyrrhula_erythaca:2.520268,(Pyrrhula_aurantiaca:0.407582,Pyrrhula_erythrocephala:0.407582):2.112686):2.051065,Pyrrhula_pyrrhula:4.571333):4.563207):4.022871,Pinicola_enucleator:13.157411):4.658849,Bucanetes_githagineus:17.816259):1.431584):0.262974,Vestiaria_coccinea:19.510817):1.068581,((((Carduelis_hornemanni:0.642674,Carduelis_flammea:0.642674):7.711626,(Loxia_curvirostra:2.718173,Loxia_leucoptera:2.718173):5.636127):4.601285,(((Serinus_mozambicus:10.242459,((Serinus_canaria:5.943467,Serinus_pusillus:5.943467):1.885969,Serinus_serinus:7.829436):2.413023):0.035340,(Carduelis_cannabina:8.449903,(Carduelis_spinus:7.720962,((Carduelis_cucullata:2.813253,Carduelis_atrata:2.813253):3.852223,Carduelis_tristis:6.665476):1.055485):0.728942):1.827896):0.490909,(Carduelis_carduelis:8.243830,Carduelis_citrinella:8.243829):2.524879):2.186876):2.498148,(((Carduelis_sinica:1.877658,Carduelis_spinoides:1.877658):1.225271,Carduelis_chloris:3.102929):9.650547,Rhodopechys_obsoletus:12.753476):2.700256):5.125666):3.967544):1.764804,(Euphonia_laniirostris:6.213898,Euphonia_saturata:6.213898):20.097847):1.700308,(Fringilla_coelebs:7.221247,Fringilla_montifringilla:7.221247):20.790808):2.574147,((((Chlorospingus_pileatus:13.722747,(Emberiza_melanocephala:9.896078,Emberiza_citrinella:9.896078):3.826669):0.000137,(((((Cacicus_melanicterus:7.178593,((Cacicus_leucoramphus:5.307933,Cacicus_haemorrhous:5.307933):0.908142,(Cacicus_cela:5.253932,Cacicus_uropygialis:5.253932):0.962142):0.962518):0.227145,(Psarocolius_wagleri:4.357309,Psarocolius_montezuma:4.357309):3.048429):5.681531,(((Icterus_mesomelas:5.698257,(Icterus_pectoralis:5.165786,Icterus_icterus:5.165786):0.532471):0.978784,(((Icterus_prosthemelas:3.132432,Icterus_cucullatus:3.132432):0.705953,Icterus_dominicensis:3.838384):2.006111,Icterus_croconotus:5.844495):0.832546):1.059837,(((Icterus_nigrogularis:1.315538,Icterus_gularis:1.315538):1.191198,(Icterus_galbula:2.224339,(Icterus_pustulatus:1.114772,Icterus_bullockii:1.114772):1.109567):0.282397):3.048113,Icterus_graduacauda:5.554849):2.182029):5.350392):0.065007,Agelaius_phoeniceus:13.152277):0.570471,(((Sturnella_superciliaris:4.070274,(Sturnella_neglecta:2.282009,Sturnella_magna:2.282009):1.788265):5.843390,(Sturnella_militaris:3.306913,Sturnella_bellicosa:3.306912):6.606750):2.460506,Xanthocephalus_xanthocephalus:12.374169):1.348578):0.000137):7.896018,(Icteria_virens:20.039345,((((Dendroica_coronata:4.608260,Dendroica_palmarum:4.608260):1.001409,Setophaga_ruticilla:5.609668):0.342461,Dendroica_petechia:5.952129):4.651505,((Vermivora_virginiae:1.118373,Vermivora_ruficapilla:1.118374):9.259565,Geothlypis_trichas:10.377939):0.225695):9.435710):1.579558):3.361127,((Pheucticus_ludovicianus:21.409391,(((Piranga_flava:8.028633,(Piranga_olivacea:4.731754,Piranga_ludoviciana:4.731754):3.296879):2.676810,Piranga_rubra:10.705442):8.122107,(Cardinalis_sinuatus:7.714484,Cardinalis_cardinalis:7.714484):11.113066):2.581841):0.469399,((Nesospiza_acunhae:11.359746,(Coereba_flaveola:9.606413,Paroaria_coronata:9.606413):1.753333):1.865778,(Ramphocelus_dimidiatus:10.622458,Sicalis_flaveola:10.622458):2.603067):8.653265):3.101240):5.606171):2.679757):3.828311):8.830640):0.159487):4.590123):1.570796):11.322618):15.615608):0.502478):1.223041,((Phaethon_rubricauda:75.259140,(Ciconia_ciconia:64.368904,((Eudocimus_ruber:55.236500,Platalea_ajaja:55.236500):7.295634,Fregata_minor:62.532135):1.836771):10.890233):2.309833,(((Ptilinopus_solomonensis:11.729156,Ptilinopus_pulchellus:11.729156):9.151196,(Ptilinopus_jambu:1.785048,Ptilinopus_magnificus:1.785048):19.095303):54.152561,(((Phoenicopterus_roseus:9.486966,Phoenicopterus_chilensis:9.486966):3.557560,((Phoenicoparrus_andinus:6.049918,Phoenicoparrus_jamesi:6.049918):2.348340,Phoenicopterus_ruber:8.398257):4.646269):8.124345,Phoeniconaias_minor:21.168871):53.864040):2.536059):3.340090):9.121265):2.687404;
	TREE tree_4495 = (((((Meleagris_gallopavo:12.179319,Tetrao_urogallus:12.179319):0.731464,(Phasianus_colchicus:11.326478,Perdix_perdix:11.326478):1.584306):4.969970,(Alectoris_rufa:17.232052,Gallus_gallus:17.232052):0.648701):44.793503,(Anser_anser:18.233837,Anas_platyrhynchos:18.233837):44.440414):23.878639,(((Sterna_elegans:17.891037,(Larus_pipixcan:4.045735,(Larus_delawarensis:1.268370,Larus_michahellis:1.268370):2.777365):13.845303):52.266888,((Neophron_percnopterus:68.153084,((Trogon_mesurus:23.398424,Apaloderma_narina:23.398422):39.846779,(((Ramphastos_toco:3.194981,Ramphastos_tucanus:3.194981):6.176660,(Selenidera_piperivora:9.233506,Pteroglossus_aracari:9.233505):0.138134):15.335880,(Picumnus_exilis:15.782593,((Campephilus_leucopogon:9.802468,((Picus_viridis:2.494385,Picus_squamatus:2.494385):5.108234,(Dryocopus_pileatus:5.681373,(Colaptes_auratus:3.472470,((Colaptes_chrysoides:1.624499,Colaptes_melanochloros:1.624499):0.451058,Colaptes_campestris:2.075557):1.396913):2.208903):1.921246):2.199849):1.397829,(((Dendrocopos_major:7.057365,Picoides_villosus:7.057364):2.879905,Picoides_tridactylus:9.937271):0.723130,(Sphyrapicus_varius:10.124195,(Melanerpes_lewis:7.052154,(Melanerpes_formicivorus:4.130426,Melanerpes_candidus:4.130426):2.921727):3.072041):0.536206):0.539897):4.582295):8.924929):38.537682):4.907879):0.876542,(((Calyptomena_viridis:27.413975,(Psarisomus_dalhousiae:13.721291,(Eurylaimus_steerii:10.642997,(Cymbirhynchus_macrorhynchos:6.540530,(Eurylaimus_javanicus:3.674174,Eurylaimus_ochromalus:3.674174):2.866356):4.102467):3.078294):13.692686):20.861225,((Tyrannus_vociferans:36.502880,Iodopleura_isabellae:36.502880):0.802423,((((((Rupicola_peruvianus:4.970345,Rupicola_rupicola:4.970345):1.235480,Phoenicircus_carnifex:6.205826):21.134367,((Carpornis_cucullata:26.101635,((((Tijuca_atra:14.410642,Lipaugus_streptophorus:14.410641):6.306041,(((Xipholena_punicea:4.241641,(Xipholena_atropurpurea:2.532520,Xipholena_lamellipennis:2.532520):1.709121):14.430360,Porphyrolaema_porphyrolaema:18.672001):0.938109,Procnias_tricarunculatus:19.610109):1.106571):0.486251,(((Cotinga_maculata:0.357427,Cotinga_cotinga:0.357427):13.222618,Cotinga_amabilis:13.580046):4.247280,Phibalura_flavirostris:17.827326):3.375607):0.710487,((Pyroderus_scutatus:13.521292,Querula_purpurata:13.521292):6.354159,Haematoderus_militaris:19.875450):2.037969):4.188216):0.438634,Snowornis_subalaris:26.540268):0.799924):1.002614,Ampelion_rufaxilla:28.342808):1.221176,(((Pipreola_aureopectus:8.666485,Pipreola_chlorolepidota:8.666485):5.419436,(Pipreola_whitelyi:0.224630,Pipreola_formosa:0.224630):13.861290):8.089172,Ampelioides_tschudii:22.175093):7.388890):6.472106,((((Masius_chrysopterus:8.197410,Ilicura_militaris:8.197410):2.902475,(Antilophia_galeata:4.388903,(Chiroxiphia_pareola:3.309505,Chiroxiphia_caudata:3.309504):1.079399):6.710981):4.337327,(((Lepidothrix_serena:5.404507,(Lepidothrix_nattereri:4.093814,Lepidothrix_coronata:4.093814):1.310693):5.218838,(((Pipra_chloromeros:3.126410,(Pipra_rubrocapilla:1.506323,Pipra_erythrocephala:1.506323):1.620087):4.697573,Machaeropterus_regulus:7.823984):2.144265,((Pipra_aureola:0.690025,Pipra_fasciicauda:0.690025):2.077021,Pipra_filicauda:2.767046):7.201203):0.655097):0.085692,Heterocercus_linteatus:10.709038):4.728174):4.770951,Neopelma_pallescens:20.208164):15.827927):1.269213):10.969898):8.423765,(Malurus_melanocephalus:43.361679,((Notiomystis_cincta:37.965523,((((Oriolus_cruentus:11.512237,Oriolus_traillii:11.512238):0.515185,Oriolus_oriolus:12.027422):0.154597,Oriolus_xanthornus:12.182018):22.956591,((Telophorus_zeylonus:16.991993,Telophorus_sulfureopectus:16.991993):16.614466,Pericrocotus_flammeus:33.606457):1.532149):2.826916):3.344424,((((Parus_ater:11.919358,(Parus_spilonotus:11.326518,Parus_major:11.326517):0.592840):1.003091,Parus_caeruleus:12.922448):19.418304,((Zosterops_japonicus:14.713078,(Leiothrix_lutea:3.031318,Leiothrix_argentauris:3.031318):11.681761):10.297465,Aegithalos_caudatus:25.010546):7.330208):3.940486,(((Regulus_satrapa:26.778202,Regulus_regulus:26.778202):8.997929,(((Bombycilla_garrulus:7.094912,Bombycilla_japonica:7.094912):0.828315,Bombycilla_cedrorum:7.923226):26.507412,(Tichodroma_muraria:32.311058,(Turdus_merula:26.108307,(((Ficedula_zanthopygia:14.788109,Tarsiger_chrysaeus:14.788109):0.699212,Luscinia_calliope:15.487322):0.625107,Erithacus_rubecula:16.112429):9.995880):6.202749):2.119583):1.345491):0.020620,((((((Ploceus_sakalava:4.500196,Ploceus_nelicourvi:4.500196):1.753919,Ploceus_philippinus:6.254116):1.774815,((Ploceus_bicolor:3.789628,(Ploceus_velatus:0.183144,Ploceus_capensis:0.183144):3.606484):0.667101,Ploceus_cucullatus:4.456729):3.572201):0.671284,((((Euplectes_orix:2.394908,Euplectes_ardens:2.394909):1.343036,(Euplectes_capensis:3.611402,(Euplectes_macroura:3.241252,Euplectes_axillaris:3.241252):0.370150):0.126543):1.975898,Euplectes_afer:5.713843):1.998492,((Quelea_quelea:3.669769,(Quelea_cardinalis:0.501589,Quelea_erythrops:0.501589):3.168180):1.970821,Foudia_madagascariensis:5.640590):2.071745):0.987879):8.061333,(((Erythrura_psittacea:5.526677,Erythrura_gouldiae:5.526677):2.910373,(Taeniopygia_guttata:5.613998,Neochmia_ruficauda:5.613998):2.823052):1.870973,(Amandava_amandava:6.150117,Amandava_subflava:6.150117):4.157907):6.453524):12.757860,(((((Euphonia_saturata:8.541908,Euphonia_laniirostris:8.541909):14.429543,((((Mycerobas_melanozanthos:3.492429,(Mycerobas_affinis:0.983884,Mycerobas_icterioides:0.983884):2.508545):6.983382,Mycerobas_carnipes:10.475811):5.082365,(Coccothraustes_abeillei:7.854952,Coccothraustes_vespertinus:7.854952):7.703223):3.973144,((((((Carduelis_hornemanni:0.824931,Carduelis_flammea:0.824931):5.703350,(Loxia_leucoptera:1.712907,Loxia_curvirostra:1.712907):4.815372):0.965604,Rhynchostruthus_socotranus:7.493884):1.777267,((((Serinus_canaria:5.333928,(Serinus_pusillus:4.728575,Serinus_serinus:4.728575):0.605354):3.128013,Serinus_mozambicus:8.461941):0.292030,(Carduelis_citrinella:5.459774,Carduelis_carduelis:5.459774):3.294197):0.115387,((((Carduelis_atrata:1.965539,Carduelis_cucullata:1.965539):2.884076,Carduelis_tristis:4.849615):0.375058,Carduelis_spinus:5.224673):1.910564,Carduelis_cannabina:7.135238):1.734120):0.401793):2.903074,((Carduelis_chloris:1.781830,(Carduelis_sinica:1.600145,Carduelis_spinoides:1.600145):0.181685):6.778102,Rhodopechys_obsoletus:8.559932):3.614292):5.146910,(((((Pyrrhula_pyrrhula:4.285000,(Pyrrhula_erythrocephala:2.560901,(Pyrrhula_erythaca:0.019802,Pyrrhula_aurantiaca:0.019802):2.541098):1.724100):3.223031,Pyrrhoplectes_epauletta:7.508032):3.329324,Pinicola_enucleator:10.837357):4.388473,Bucanetes_githagineus:15.225830):1.378322,(((Uragus_sibiricus:14.247515,Haematospiza_sipahi:14.247515):0.038222,((Carpodacus_rubicilloides:9.268142,(((Carpodacus_pulcherrimus:6.349343,Carpodacus_trifasciatus:6.349343):0.147301,Carpodacus_roseus:6.496645):1.456748,Carpodacus_thura:7.953393):1.314749):4.985496,(Carpodacus_nipalensis:13.055168,Carpodacus_mexicanus:13.055168):1.198470):0.032099):1.440386,Vestiaria_coccinea:15.726123):0.878029):0.716982):2.210186):3.440131):0.846826,(Fringilla_coelebs:5.171943,Fringilla_montifringilla:5.171943):18.646334):2.117277,(((((Paroaria_coronata:9.771300,Coereba_flaveola:9.771300):2.348516,Nesospiza_acunhae:12.119817):0.000121,(Ramphocelus_dimidiatus:11.259273,Sicalis_flaveola:11.259272):0.860666):4.177002,((((Piranga_flava:6.374117,(Piranga_olivacea:2.449088,Piranga_ludoviciana:2.449088):3.925029):0.539359,Piranga_rubra:6.913476):6.271894,(Cardinalis_sinuatus:5.130044,Cardinalis_cardinalis:5.130044):8.055325):1.530946,Pheucticus_ludovicianus:14.716316):1.580624):1.670876,(((((Setophaga_ruticilla:3.477579,(Dendroica_palmarum:2.857930,Dendroica_coronata:2.857930):0.619650):0.209951,Dendroica_petechia:3.687530):3.142118,(Geothlypis_trichas:6.544506,(Vermivora_ruficapilla:0.856157,Vermivora_virginiae:0.856157):5.688350):0.285142):5.440496,Icteria_virens:12.270144):2.974474,((((Agelaius_phoeniceus:12.282687,((Cacicus_melanicterus:7.106593,((Cacicus_haemorrhous:5.605766,Cacicus_leucoramphus:5.605766):0.723074,(Cacicus_uropygialis:4.400899,Cacicus_cela:4.400899):1.927942):0.777753):0.389033,(Psarocolius_wagleri:4.943646,Psarocolius_montezuma:4.943646):2.551980):4.787061):0.379151,((((Icterus_prosthemelas:4.361577,Icterus_cucullatus:4.361577):0.117317,(Icterus_croconotus:3.127927,Icterus_dominicensis:3.127927):1.350966):2.807829,(Icterus_mesomelas:6.742690,(Icterus_pectoralis:5.932986,Icterus_icterus:5.932986):0.809704):0.544033):1.123805,(((Icterus_nigrogularis:1.103922,Icterus_gularis:1.103922):1.550220,(Icterus_galbula:1.836541,(Icterus_pustulatus:1.366827,Icterus_bullockii:1.366827):0.469713):0.817602):3.372372,Icterus_graduacauda:6.026515):2.384013):4.251311):0.391598,(((Sturnella_superciliaris:4.299953,(Sturnella_magna:3.061566,Sturnella_neglecta:3.061566):1.238387):5.527943,(Sturnella_bellicosa:4.716154,Sturnella_militaris:4.716154):5.111742):1.623537,Xanthocephalus_xanthocephalus:11.451432):1.602004):0.279083,(Chlorospingus_pileatus:13.332386,(Emberiza_citrinella:10.148232,Emberiza_melanocephala:10.148232):3.184155):0.000133):1.912099):2.723196):7.967739):1.493323,Motacilla_flava:27.428877):2.090530):6.277345):0.484486):5.028710):2.051732):13.337286):12.330660):1.128301):0.068535,(((Ptilinopus_jambu:13.879572,(Ptilinopus_pulchellus:9.803717,Ptilinopus_solomonensis:9.803716):4.075856):3.684504,Ptilinopus_magnificus:17.564075):50.242798,(((Phoenicopterus_chilensis:6.700874,((Phoenicopterus_ruber:5.730447,(Phoenicoparrus_andinus:4.748469,Phoenicoparrus_jamesi:4.748469):0.981978):0.915669,Phoenicopterus_roseus:6.646116):0.054759):3.863202,Phoeniconaias_minor:10.564076):56.286827,((Ciconia_ciconia:60.524277,((Platalea_ajaja:52.087128,Eudocimus_ruber:52.087120):8.408396,Fregata_minor:60.495522):0.028759):5.793364,Phaethon_rubricauda:66.317642):0.533263):0.955974):2.419585):16.326429):0.342169;
[truncated: 9,521,537 more chars]
