# Supplementary material for: Cycles of external dependency drive evolution of avian carotenoid networks
Source: Nat Commun. 2019 Apr 8;10:1596. doi: 10.1038/s41467-019-09579-y (PMC6453931; doi:10.1038/s41467-019-09579-y)
Supplement: Supplementary file 9 — Supplementary Data 6 [file 41467_2019_9579_MOESM9_ESM.xlsx]

## Sheet: Raw Redundancy Data
Supplementary Data 6 | Degeneracy measures: number and length of paths between compound and all dietary carotenoids
compounds.
Shown are ID of a compound (Supplementary Data 2), ID of a diet compound, total number of paths
between compound and diet compound for network with no reactions between and to diet compounds,
and average length of paths between compound and diet compound
ID	diet	#path	path L
1	1	0	0
1	2	1	3
1	3	0	0
1	4	0	0
1	10	0	0
1	11	0	0
1	18	0	0
1	26	0	0
1	34	0	0
1	37	0	0
1	38	0	0
1	42	0	0
1	47	0	0
1	49	0	0
2	1	0	0
2	2	0	0
2	3	0	0
2	4	0	0
2	10	0	0
2	11	0	0
2	18	0	0
2	26	0	0
2	34	0	0
2	37	0	0
2	38	0	0
2	42	0	0
2	47	0	0
2	49	0	0
3	1	0	0
3	2	0	0
3	3	0	0
3	4	0	0
3	10	0	0
3	11	0	0
3	18	0	0
3	26	0	0
3	34	0	0
3	37	0	0
3	38	0	0
3	42	0	0
3	47	0	0
3	49	0	0
4	1	0	0
4	2	0	0
4	3	0	0
4	4	0	0
4	10	0	0
4	11	0	0
4	18	0	0
4	26	0	0
4	34	0	0
4	37	0	0
4	38	0	0
4	42	0	0
4	47	0	0
4	49	0	0
5	1	1	2
5	2	1	4
5	3	0	0
5	4	0	0
5	10	0	0
5	11	0	0
5	18	0	0
5	26	0	0
5	34	0	0
5	37	0	0
5	38	0	0
5	42	0	0
5	47	0	0
5	49	0	0
6	1	1	2
6	2	1	4
6	3	0	0
6	4	0	0
6	10	0	0
6	11	0	0
6	18	0	0
6	26	0	0
6	34	0	0
6	37	0	0
6	38	0	0
6	42	0	0
6	47	0	0
6	49	0	0
7	1	1	3
7	2	1	5
7	3	0	0
7	4	0	0
7	10	0	0
7	11	0	0
7	18	0	0
7	26	0	0
7	34	0	0
7	37	0	0
7	38	0	0
7	42	0	0
7	47	0	0
7	49	0	0
8	1	3	3
8	2	3	4.333
8	3	0	0
8	4	0	0
8	10	0	0
8	11	0	0
8	18	0	0
8	26	0	0
8	34	0	0
8	37	0	0
8	38	0	0
8	42	0	0
8	47	0	0
8	49	0	0
9	1	3	2.667
9	2	3	4
9	3	0	0
9	4	0	0
9	10	0	0
9	11	0	0
9	18	0	0
9	26	0	0
9	34	0	0
9	37	0	0
9	38	0	0
9	42	0	0
9	47	0	0
9	49	0	0
10	1	0	0
10	2	0	0
10	3	0	0
10	4	0	0
10	10	0	0
10	11	0	0
10	18	0	0
10	26	0	0
10	34	0	0
10	37	0	0
10	38	0	0
10	42	0	0
10	47	0	0
10	49	0	0
11	1	0	0
11	2	0	0
11	3	0	0
11	4	0	0
11	10	1	2
11	11	0	0
11	18	0	0
11	26	0	0
11	34	0	0
11	37	0	0
11	38	0	0
11	42	0	0
11	47	0	0
11	49	0	0
12	1	1	3
12	2	1	5
12	3	0	0
12	4	0	0
12	10	0	0
12	11	0	0
12	18	0	0
12	26	0	0
12	34	0	0
12	37	0	0
12	38	0	0
12	42	0	0
12	47	0	0
12	49	0	0
13	1	1	3
13	2	1	5
13	3	0	0
13	4	0	0
13	10	0	0
13	11	0	0
13	18	0	0
13	26	0	0
13	34	0	0
13	37	0	0
13	38	0	0
13	42	0	0
13	47	0	0
13	49	0	0
14	1	1	4
14	2	1	6
14	3	0	0
14	4	0	0
14	10	0	0
14	11	0	0
14	18	0	0
14	26	0	0
14	34	0	0
14	37	0	0
14	38	0	0
14	42	0	0
14	47	0	0
14	49	0	0
15	1	2	4.5
15	2	2	6.5
15	3	0	0
15	4	0	0
15	10	0	0
15	11	0	0
15	18	0	0
15	26	0	0
15	34	0	0
15	37	0	0
15	38	0	0
15	42	0	0
15	47	0	0
15	49	0	0
16	1	1	2
16	2	1	2
16	3	0	0
16	4	0	0
16	10	0	0
16	11	0	0
16	18	0	0
16	26	0	0
16	34	0	0
16	37	0	0
16	38	0	0
16	42	0	0
16	47	0	0
16	49	0	0
17	1	3	3.667
17	2	3	5
17	3	0	0
17	4	0	0
17	10	0	0
17	11	0	0
17	18	0	0
17	26	0	0
17	34	0	0
17	37	0	0
17	38	0	0
17	42	0	0
17	47	0	0
17	49	0	0
18	1	6	5.167
18	2	6	6.5
18	3	0	0
18	4	0	0
18	10	0	0
18	11	0	0
18	18	0	0
18	26	0	0
18	34	0	0
18	37	0	0
18	38	0	0
18	42	0	0
18	47	0	0
18	49	0	0
19	1	0	0
19	2	1	3
19	3	0	0
19	4	0	0
19	10	0	0
19	11	0	0
19	18	0	0
19	26	0	0
19	34	0	0
19	37	0	0
19	38	0	0
19	42	0	0
19	47	0	0
19	49	0	0
20	1	0	0
20	2	1	2
20	3	0	0
20	4	0	0
20	10	0	0
20	11	0	0
20	18	0	0
20	26	0	0
20	34	0	0
20	37	0	0
20	38	0	0
20	42	0	0
20	47	0	0
20	49	0	0
25	1	2	5.5
25	2	6	5.167
25	3	48	8.333
25	4	4	5
25	10	0	0
25	11	0	0
25	18	0	0
25	26	0	0
25	34	7	6.286
25	37	20	7
25	38	12	6.667
25	42	0	0
25	47	0	0
25	49	0	0
26	1	0	0
26	2	0	0
26	3	0	0
26	4	0	0
26	10	0	0
26	11	0	0
26	18	0	0
26	26	0	0
26	34	0	0
26	37	0	0
26	38	0	0
26	42	0	0
26	47	0	0
26	49	0	0
30	1	0	0
30	2	0	0
30	3	0	0
30	4	1	2
30	10	0	0
30	11	0	0
30	18	0	0
30	26	0	0
30	34	0	0
30	37	0	0
30	38	0	0
30	42	0	0
30	47	0	0
30	49	0	0
31	1	1	5
31	2	3	4
31	3	36	8.778
31	4	3	5.667
31	10	0	0
31	11	0	0
31	18	0	0
31	26	0	0
31	34	7	6.571
31	37	15	7.6
31	38	7	6.143
31	42	0	0
31	47	0	0
31	49	0	0
32	1	1	4
32	2	3	3.667
32	3	36	7.778
32	4	3	4.667
32	10	0	0
32	11	0	0
32	18	0	0
32	26	0	0
32	34	7	5.571
32	37	15	6.6
32	38	7	5.143
32	42	0	0
32	47	0	0
32	49	0	0
34	1	2	5.5
34	2	6	5.167
34	3	36	7.889
34	4	3	4.333
34	10	0	0
34	11	0	0
34	18	0	0
34	26	0	0
34	34	0	0
34	37	15	6.4
34	38	11	6.818
34	42	0	0
34	47	0	0
34	49	0	0
35	1	8	10
35	2	24	9.667
35	3	4	4
35	4	12	8.167
35	10	0	0
35	11	0	0
35	18	0	0
35	26	0	0
35	34	4	5.5
35	37	4	3.5
35	38	4	4.5
35	42	0	0
35	47	0	0
35	49	0	0
36	1	10	10.3
36	2	30	9.967
36	3	12	6
36	4	1	2
36	10	0	0
36	11	0	0
36	18	0	0
36	26	0	0
36	34	5	5.8
36	37	5	4.2
36	38	5	4.8
36	42	0	0
36	47	0	0
36	49	0	0
37	1	2	7.5
37	2	6	7.167
37	3	14	5.643
37	4	3	5.667
37	10	0	0
37	11	0	0
37	18	0	0
37	26	0	0
37	34	1	3
37	37	0	0
37	38	1	2
37	42	0	0
37	47	0	0
37	49	0	0
38	1	2	6.5
38	2	6	6.167
38	3	20	6.8
38	4	3	4.667
38	10	0	0
38	11	0	0
38	18	0	0
38	26	0	0
38	34	1	2
38	37	13	6.769
38	38	0	0
38	42	0	0
38	47	0	0
38	49	0	0
39	1	6	9.833
39	2	18	9.5
39	3	13	6.308
39	4	9	8
39	10	0	0
39	11	0	0
39	18	0	0
39	26	0	0
39	34	3	5.333
39	37	3	3.333
39	38	3	4.333
39	42	0	0
39	47	0	0
39	49	0	0
40	1	10	10.1
40	2	30	9.767
40	3	22	6.864
40	4	15	8.267
40	10	0	0
40	11	0	0
40	18	0	0
40	26	0	0
40	34	5	5.6
40	37	5	3.6
40	38	5	4.6
40	42	0	0
40	47	0	0
40	49	0	0
41	1	10	10.3
41	2	30	9.967
41	3	12	6.833
41	4	15	8.467
41	10	0	0
41	11	0	0
41	18	0	0
41	26	0	0
41	34	5	5.8
41	37	5	3.8
41	38	5	4.8
41	42	0	0
41	47	0	0
41	49	0	0
42	1	0	0
42	2	0	0
42	3	0	0
42	4	0	0
42	10	0	0
42	11	0	0
42	18	0	0
42	26	0	0
42	34	0	0
42	37	0	0
42	38	0	0
42	42	0	0
42	47	0	0
42	49	0	0
43	1	0	0
43	2	0	0
43	3	0	0
43	4	0	0
43	10	0	0
43	11	0	0
43	18	0	0
43	26	0	0
43	34	0	0
43	37	0	0
43	38	0	0
43	42	1	2
43	47	0	0
43	49	0	0
44	1	0	0
44	2	0	0
44	3	0	0
44	4	0	0
44	10	0	0
44	11	0	0
44	18	0	0
44	26	0	0
44	34	0	0
44	37	0	0
44	38	0	0
44	42	1	3
44	47	0	0
44	49	0	0
46	1	1	2
46	2	1	4
46	3	0	0
46	4	0	0
46	10	0	0
46	11	0	0
46	18	0	0
46	26	0	0
46	34	0	0
46	37	0	0
46	38	0	0
46	42	1	2
46	47	0	0
46	49	0	0
47	1	0	0
47	2	0	0
47	3	0	0
47	4	0	0
47	10	0	0
47	11	0	0
47	18	0	0
47	26	0	0
47	34	0	0
47	37	0	0
47	38	0	0
47	42	0	0
47	47	0	0
47	49	0	0
48	1	0	0
48	2	0	0
48	3	0	0
48	4	0	0
48	10	0	0
48	11	0	0
48	18	0	0
48	26	0	0
48	34	0	0
48	37	0	0
48	38	0	0
48	42	0	0
48	47	1	2
48	49	0	0
49	1	0	0
49	2	0	0
49	3	0	0
49	4	0	0
49	10	0	0
49	11	0	0
49	18	0	0
49	26	0	0
49	34	0	0
49	37	0	0
49	38	0	0
49	42	0	0
49	47	0	0
49	49	0	0
50	1	0	0
50	2	0	0
50	3	0	0
50	4	0	0
50	10	0	0
50	11	0	0
50	18	0	0
50	26	0	0
50	34	0	0
50	37	0	0
50	38	0	0
50	42	0	0
50	47	0	0
50	49	1	2
51	1	1	2
51	2	1	4
51	3	0	0
51	4	0	0
51	10	0	0
51	11	0	0
51	18	0	0
51	26	0	0
51	34	0	0
51	37	0	0
51	38	0	0
51	42	0	0
51	47	0	0
51	49	0	0
52	1	1	2
52	2	1	4
52	3	0	0
52	4	0	0
52	10	0	0
52	11	0	0
52	18	0	0
52	26	0	0
52	34	0	0
52	37	0	0
52	38	0	0
52	42	0	0
52	47	0	0
52	49	0	0
71	1	3	4.667
71	2	3	6
71	3	0	0
71	4	0	0
71	10	0	0
71	11	0	0
71	18	0	0
71	26	0	0
71	34	0	0
71	37	0	0
71	38	0	0
71	42	0	0
71	47	0	0
71	49	0	0
100	1	1	4
100	2	1	6
100	3	0	0
100	4	0	0
100	10	0	0
100	11	0	0
100	18	0	0
100	26	0	0
100	34	0	0
100	37	0	0
100	38	0	0
100	42	0	0
100	47	0	0
100	49	0	0
101	1	1	5
101	2	1	7
101	3	0	0
101	4	0	0
101	10	0	0
101	11	0	0
101	18	0	0
101	26	0	0
101	34	0	0
101	37	0	0
101	38	0	0
101	42	0	0
101	47	0	0
101	49	0	0
102	1	1	5
102	2	3	4.667
102	3	36	8.778
102	4	3	5.667
102	10	0	0
102	11	0	0
102	18	0	0
102	26	0	0
102	34	7	6.571
102	37	15	7.6
102	38	7	6.143
102	42	0	0
102	47	0	0
102	49	0	0
103	1	2	6.5
103	2	6	6.167
103	3	36	8.889
103	4	3	5.333
103	10	0	0
103	11	0	0
103	18	0	0
103	26	0	0
103	34	1	2
103	37	15	7.4
103	38	11	7.818
103	42	0	0
103	47	0	0
103	49	0	0
104	1	2	7.5
104	2	6	7.167
104	3	36	9.889
104	4	3	6.333
104	10	0	0
104	11	0	0
104	18	0	0
104	26	0	0
104	34	1	3
104	37	15	8.4
104	38	11	8.818
104	42	0	0
104	47	0	0
104	49	0	0
105	1	2	8.5
105	2	6	8.167
105	3	36	10.889
105	4	3	7.333
105	10	0	0
105	11	0	0
105	18	0	0
105	26	0	0
105	34	1	4
105	37	15	9.4
105	38	11	9.818
105	42	0	0
105	47	0	0
105	49	0	0
106	1	2	9.5
106	2	6	9.167
106	3	36	11.889
106	4	3	8.333
106	10	0	0
106	11	0	0
106	18	0	0
106	26	0	0
106	34	1	5
106	37	15	10.4
106	38	11	10.818
106	42	0	0
106	47	0	0
106	49	0	0
107	1	2	7.5
107	2	6	7.167
107	3	20	7.8
107	4	3	5.667
107	10	0	0
107	11	0	0
107	18	0	0
107	26	0	0
107	34	1	3
107	37	13	7.769
107	38	1	2
107	42	0	0
107	47	0	0
107	49	0	0
108	1	2	5.5
108	2	2	7.5
108	3	0	0
108	4	0	0
108	10	0	0
108	11	0	0
108	18	0	0
108	26	0	0
108	34	0	0
108	37	0	0
108	38	0	0
108	42	0	0
108	47	0	0
108	49	0	0
109	1	2	3
109	2	2	4
109	3	0	0
109	4	0	0
109	10	0	0
109	11	0	0
109	18	0	0
109	26	0	0
109	34	0	0
109	37	0	0
109	38	0	0
109	42	0	0
109	47	0	0
109	49	0	0
110	1	3	4
110	2	3	5.333
110	3	0	0
110	4	0	0
110	10	0	0
110	11	0	0
110	18	0	0
110	26	0	0
110	34	0	0
110	37	0	0
110	38	0	0
110	42	0	0
110	47	0	0
110	49	0	0
