# Supplementary material for: Cycles of external dependency drive evolution of avian carotenoid networks
Source: Nat Commun. 2019 Apr 8;10:1596. doi: 10.1038/s41467-019-09579-y (PMC6453931; doi:10.1038/s41467-019-09579-y)
Supplement: Supplementary file 10 — Supplementary Data 7 [file 41467_2019_9579_MOESM10_ESM.txt]

#NEXUS
BEGIN TREES;
	TRANSLATE
		1 Meleagris_gallopavo,
		2 Tetrao_urogallus,
		3 Phasianus_colchicus,
		4 Perdix_perdix,
		5 Gallus_gallus,
		6 Alectoris_rufa,
		7 Anser_anser,
		8 Anas_platyrhynchos,
		9 Phaethon_rubricauda,
		10 Ciconia_ciconia,
		11 Platalea_ajaja,
		12 Eudocimus_ruber,
		13 Fregata_minor,
		14 Ptilinopus_magnificus,
		15 Ptilinopus_jambu,
		16 Ptilinopus_pulchellus,
		17 Ptilinopus_solomonensis,
		18 Phoenicoparrus_andinus,
		19 Phoenicoparrus_jamesi,
		20 Phoenicopterus_ruber,
		21 Phoenicopterus_chilensis,
		22 Phoenicopterus_roseus,
		23 Phoeniconaias_minor,
		24 Larus_delawarensis,
		25 Larus_michahellis,
		26 Larus_pipixcan,
		27 Sterna_elegans,
		28 Eurylaimus_steerii,
		29 Eurylaimus_javanicus,
		30 Eurylaimus_ochromalus,
		31 Cymbirhynchus_macrorhynchos,
		32 Psarisomus_dalhousiae,
		33 Calyptomena_viridis,
		34 Iodopleura_isabellae,
		35 Tyrannus_vociferans,
		36 Snowornis_subalaris,
		37 Querula_purpurata,
		38 Pyroderus_scutatus,
		39 Haematoderus_militaris,
		40 Tijuca_atra,
		41 Lipaugus_streptophorus,
		42 Porphyrolaema_porphyrolaema,
		43 Phibalura_flavirostris,
		44 Xipholena_atropurpurea,
		45 Xipholena_punicea,
		46 Xipholena_lamellipennis,
		47 Procnias_tricarunculatus,
		48 Cotinga_cotinga,
		49 Cotinga_amabilis,
		50 Cotinga_maculata,
		51 Phoenicircus_carnifex,
		52 Rupicola_peruvianus,
		53 Rupicola_rupicola,
		54 Carpornis_cucullata,
		55 Ampelion_rufaxilla,
		56 Ampelioides_tschudii,
		57 Pipreola_chlorolepidota,
		58 Pipreola_aureopectus,
		59 Pipreola_whitelyi,
		60 Pipreola_formosa,
		61 Masius_chrysopterus,
		62 Ilicura_militaris,
		63 Antilophia_galeata,
		64 Chiroxiphia_caudata,
		65 Chiroxiphia_pareola,
		66 Heterocercus_linteatus,
		67 Lepidothrix_nattereri,
		68 Lepidothrix_coronata,
		69 Lepidothrix_serena,
		70 Pipra_aureola,
		71 Pipra_fasciicauda,
		72 Pipra_filicauda,
		73 Machaeropterus_regulus,
		74 Pipra_chloromeros,
		75 Pipra_erythrocephala,
		76 Pipra_rubrocapilla,
		77 Neopelma_pallescens,
		78 Malurus_melanocephalus,
		79 Notiomystis_cincta,
		80 Oriolus_traillii,
		81 Oriolus_cruentus,
		82 Oriolus_xanthornus,
		83 Oriolus_oriolus,
		84 Pericrocotus_flammeus,
		85 Telophorus_zeylonus,
		86 Telophorus_sulfureopectus,
		87 Parus_major,
		88 Parus_spilonotus,
		89 Parus_ater,
		90 Parus_caeruleus,
		91 Aegithalos_caudatus,
		92 Zosterops_japonicus,
		93 Leiothrix_lutea,
		94 Leiothrix_argentauris,
		95 Regulus_satrapa,
		96 Regulus_regulus,
		97 Bombycilla_japonica,
		98 Bombycilla_garrulus,
		99 Bombycilla_cedrorum,
		100 Tichodroma_muraria,
		101 Turdus_merula,
		102 Erithacus_rubecula,
		103 Tarsiger_chrysaeus,
		104 Ficedula_zanthopygia,
		105 Luscinia_calliope,
		106 Ploceus_bicolor,
		107 Ploceus_velatus,
		108 Ploceus_capensis,
		109 Ploceus_cucullatus,
		110 Ploceus_nelicourvi,
		111 Ploceus_sakalava,
		112 Ploceus_philippinus,
		113 Foudia_madagascariensis,
		114 Quelea_erythrops,
		115 Quelea_quelea,
		116 Quelea_cardinalis,
		117 Euplectes_orix,
		118 Euplectes_ardens,
		119 Euplectes_macroura,
		120 Euplectes_capensis,
		121 Euplectes_axillaris,
		122 Euplectes_afer,
		123 Erythrura_gouldiae,
		124 Erythrura_psittacea,
		125 Taeniopygia_guttata,
		126 Neochmia_ruficauda,
		127 Amandava_subflava,
		128 Amandava_amandava,
		129 Mycerobas_affinis,
		130 Mycerobas_icterioides,
		131 Mycerobas_carnipes,
		132 Mycerobas_melanozanthos,
		133 Coccothraustes_abeillei,
		134 Coccothraustes_vespertinus,
		135 Loxia_curvirostra,
		136 Loxia_leucoptera,
		137 Carduelis_hornemanni,
		138 Carduelis_flammea,
		139 Carduelis_carduelis,
		140 Carduelis_citrinella,
		141 Serinus_mozambicus,
		142 Serinus_serinus,
		143 Serinus_canaria,
		144 Serinus_pusillus,
		145 Carduelis_spinus,
		146 Carduelis_cucullata,
		147 Carduelis_atrata,
		148 Carduelis_tristis,
		149 Carduelis_cannabina,
		150 Rhodopechys_obsoletus,
		151 Carduelis_chloris,
		152 Carduelis_sinica,
		153 Carduelis_spinoides,
		154 Haematospiza_sipahi,
		155 Uragus_sibiricus,
		156 Carpodacus_nipalensis,
		157 Carpodacus_mexicanus,
		158 Rhynchostruthus_socotranus,
		159 Carpodacus_trifasciatus,
		160 Carpodacus_pulcherrimus,
		161 Carpodacus_thura,
		162 Carpodacus_roseus,
		163 Carpodacus_rubicilloides,
		164 Vestiaria_coccinea,
		165 Bucanetes_githagineus,
		166 Pyrrhula_pyrrhula,
		167 Pyrrhula_aurantiaca,
		168 Pyrrhula_erythrocephala,
		169 Pyrrhula_erythaca,
		170 Pyrrhoplectes_epauletta,
		171 Pinicola_enucleator,
		172 Euphonia_saturata,
		173 Euphonia_laniirostris,
		174 Fringilla_coelebs,
		175 Fringilla_montifringilla,
		176 Pheucticus_ludovicianus,
		177 Piranga_ludoviciana,
		178 Piranga_olivacea,
		179 Piranga_flava,
		180 Piranga_rubra,
		181 Cardinalis_sinuatus,
		182 Cardinalis_cardinalis,
		183 Sicalis_flaveola,
		184 Ramphocelus_dimidiatus,
		185 Nesospiza_acunhae,
		186 Paroaria_coronata,
		187 Coereba_flaveola,
		188 Icteria_virens,
		189 Dendroica_petechia,
		190 Dendroica_palmarum,
		191 Dendroica_coronata,
		192 Setophaga_ruticilla,
		193 Vermivora_ruficapilla,
		194 Vermivora_virginiae,
		195 Geothlypis_trichas,
		196 Icterus_graduacauda,
		197 Icterus_pustulatus,
		198 Icterus_bullockii,
		199 Icterus_galbula,
		200 Icterus_croconotus,
		201 Icterus_nigrogularis,
		202 Icterus_gularis,
		203 Icterus_prosthemelas,
		204 Icterus_cucullatus,
		205 Icterus_dominicensis,
		206 Icterus_icterus,
		207 Icterus_pectoralis,
		208 Icterus_mesomelas,
		209 Cacicus_haemorrhous,
		210 Cacicus_leucoramphus,
		211 Cacicus_uropygialis,
		212 Cacicus_cela,
		213 Cacicus_melanicterus,
		214 Psarocolius_montezuma,
		215 Psarocolius_wagleri,
		216 Agelaius_phoeniceus,
		217 Sturnella_neglecta,
		218 Sturnella_magna,
		219 Sturnella_superciliaris,
		220 Sturnella_bellicosa,
		221 Sturnella_militaris,
		222 Xanthocephalus_xanthocephalus,
		223 Chlorospingus_pileatus,
		224 Emberiza_melanocephala,
		225 Emberiza_citrinella,
		226 Motacilla_flava,
		227 Trogon_mesurus,
		228 Apaloderma_narina,
		229 Ramphastos_tucanus,
		230 Ramphastos_toco,
		231 Selenidera_piperivora,
		232 Pteroglossus_aracari,
		233 Campephilus_leucopogon,
		234 Picus_squamatus,
		235 Picus_viridis,
		236 Colaptes_auratus,
		237 Colaptes_chrysoides,
		238 Colaptes_melanochloros,
		239 Colaptes_campestris,
		240 Dryocopus_pileatus,
		241 Picoides_tridactylus,
		242 Dendrocopos_major,
		243 Picoides_villosus,
		244 Sphyrapicus_varius,
		245 Melanerpes_lewis,
		246 Melanerpes_formicivorus,
		247 Melanerpes_candidus,
		248 Picumnus_exilis,
		249 Neophron_percnopterus;
	TREE tree_2942 = ((((((1:11.385976,2:11.385976):1.575479,(3:11.532182,4:11.532182):1.429274):3.190576,5:16.152031):0.498359,6:16.650389):60.933693,(7:24.153372,8:24.15337):53.43071):15.456306,(((9:70.547043,(10:65.392365,((11:42.542908,12:42.542912):20.174591,13:62.717499):2.674865):5.154675):0.799042,(((14:17.749161,15:17.749161):0.092936,(16:9.830561,17:9.830561):8.011536):52.867599,((((18:7.47…
	TREE tree_1370 = ((((5:26.929926,6:26.929926):0.091637,((1:21.043713,2:21.043713):0.713907,(3:19.77095,4:19.770952):1.986668):5.263944):41.552414,(7:14.059603,8:14.059604):54.514381):16.00235,(((27:18.199066,((24:1.415505,25:1.415505):1.861886,26:3.277391):14.921674):55.132046,(((((((31:5.171978,(29:2.386278,30:2.386278):2.7857):2.703824,28:7.875802):4.338345,32:12.214148):15.113546,33:27.327694)…
	TREE tree_5050 = ((((((1:11.430927,2:11.430926):1.193277,(3:11.300879,4:11.300879):1.323324):2.871969,5:15.496173):0.535903,6:16.032074):53.915436,(7:12.605958,8:12.605959):57.341549):20.984421,(((((10:61.457352,((11:31.69401,12:31.694008):29.359314,13:61.053322):0.404029):10.361064,((22:25.096682,(((18:4.756139,19:4.756139):7.960931,20:12.71707):9.544402,21:22.261473):2.835209):6.312616,23:31.40…
	TREE tree_651 = (((((2:7.492981,1:7.492981):0.558583,(3:7.590084,4:7.590084):0.461481):2.627239,(5:10.463372,6:10.463372):0.215432):64.800919,(7:11.481936,8:11.481936):63.997787):14.028665,((((((15:0.41684,17:0.41684):8.75856,16:9.1754):7.999015,14:17.174416):48.672527,(((((18:0.783282,19:0.783282):1.990151,20:2.773433):2.894727,21:5.66816):6.962019,22:12.630179):2.794893,23:15.425072):50.421871)…
	TREE tree_6290 = (((((1:15.626827,2:15.626827):0.687555,(3:14.431148,4:14.431148):1.883236):3.72811,(6:19.658981,5:19.658979):0.383513):42.572105,(7:18.198006,8:18.198008):44.416592):24.568916,((((26:3.755831,(24:1.433039,25:1.433039):2.322792):14.130345,27:17.886175):52.391304,((((228:22.43952,227:22.439518):43.441216,(((229:7.592448,230:7.592448):7.471787,(231:12.950557,232:12.950556):2.113679)…
	TREE tree_4762 = (((5:17.382885,(((1:12.880821,2:12.880822):0.755774,(3:12.865705,4:12.865705):0.770889):3.63988,6:17.276474):0.10641):48.181007,(7:22.136303,8:22.136301):43.427586):19.613577,(((27:14.583088,(26:2.907529,(24:0.857214,25:0.857214):2.050315):11.675558):54.520767,((((228:20.785522,227:20.785521):41.378674,(((230:8.959863,229:8.959863):12.819795,(232:18.058174,231:18.058174):3.721484…
	TREE tree_5498 = ((((((1:10.549419,2:10.549418):1.108736,(3:10.234745,4:10.234745):1.42341):3.18293,5:14.841084):0.639279,6:15.480363):56.56456,(7:10.687614,8:10.687614):61.357315):14.544227,((((26:3.256445,(24:1.333527,25:1.333527):1.922919):13.513498,27:16.769941):51.952221,((((33:32.990627,(32:13.811075,(28:11.609744,(31:9.093285,(29:1.968207,30:1.968207):7.125077):2.516459):2.201332):19.17955…
	TREE tree_8621 = ((((5:13.790835,6:13.790834):0.273049,((2:9.911757,1:9.911757):0.396732,(3:9.091209,4:9.091209):1.217279):3.755396):53.119118,(7:22.842524,8:22.842522):44.340481):22.006069,(((27:23.694277,(26:5.023587,(24:1.370269,25:1.370269):3.653318):18.670689):52.548561,((249:75.088188,((228:29.055079,227:29.05508):40.424133,(((230:3.816335,229:3.816334):5.702765,(231:8.654772,232:8.654772):…
	TREE tree_8310 = ((((5:13.927866,6:13.927867):0.542548,((1:10.12105,2:10.12105):0.832819,(3:9.634601,4:9.634601):1.319268):3.516546):37.672184,(7:10.64777,8:10.64777):41.494831):24.625841,((((26:2.302681,(25:0.946917,24:0.946917):1.355764):10.92194,27:13.224622):58.430176,((((228:23.708019,227:23.708019):40.559013,(((230:6.799206,229:6.799206):8.419637,(231:13.218148,232:13.218149):2.000694):17.0…
	TREE tree_8680 = ((((6:17.850119,((1:12.861975,2:12.861975):0.551674,(3:12.759519,4:12.759519):0.65413):4.436471):0.321005,5:18.171125):45.773205,(7:17.871004,8:17.871004):46.073322):25.725965,(((((24:0.831232,25:0.831232):2.266748,26:3.09798):13.010342,27:16.108322):60.109688,((((227:24.315048,228:24.31505):42.328537,(((229:4.889007,230:4.889007):11.232847,(231:14.567342,232:14.567341):1.554512)…
	TREE tree_1755 = (((6:23.860971,(((2:16.158167,1:16.158167):1.916753,(3:14.894193,4:14.894194):3.180728):5.356934,5:23.431854):0.429115):42.507797,(7:14.837476,8:14.837477):51.531296):20.905153,(((((24:1.213172,25:1.213172):2.489187,26:3.702359):13.746861,27:17.449219):57.876125,((((((28:9.874417,(31:8.168804,(29:2.283298,30:2.283298):5.885507):1.705612):7.938558,32:17.812973):17.287224,33:35.100…
	TREE tree_1776 = ((((5:16.162951,((1:10.905865,2:10.905865):1.826169,(3:12.043334,4:12.043334):0.688699):3.430918):0.501238,6:16.664188):44.170044,(7:13.240163,8:13.240163):47.594074):21.230776,(((((25:1.12615,24:1.12615):2.178462,26:3.304613):13.836887,27:17.141499):52.149441,((249:65.447868,((228:24.887449,227:24.887449):37.609699,(((229:8.51374,230:8.513741):11.306569,(232:17.089123,231:17.089…
	TREE tree_4565 = ((((5:16.130005,((1:13.225115,2:13.225114):0.367543,(3:11.543615,4:11.543614):2.049042):2.537348):0.958768,6:17.088772):45.931988,(7:24.449116,8:24.449118):38.571644):18.11709,((((10:62.581871,((12:54.691849,11:54.691853):7.221246,13:61.913097):0.668772):4.308918,((14:16.028019,(15:15.093075,(16:8.20556,17:8.205559):6.887515):0.934944):50.446606,(((21:6.729618,22:6.729618):1.5615…
	TREE tree_372 = (((6:15.973298,(((2:11.006997,1:11.006997):1.921118,(3:12.049385,4:12.049384):0.87873):2.706329,5:15.634445):0.338854):53.414497,(7:21.497139,8:21.497141):47.890648):20.458273,(((((10:60.912628,((11:53.198414,12:53.19841):5.156373,13:58.354786):2.557846):10.253761,9:71.166389):0.41636,(((22:6.10511,21:6.10511):6.519724,((18:4.900663,19:4.900663):0.859815,20:5.760478):6.864356):8.8…
	TREE tree_5787 = (((((1:9.585386,2:9.585386):1.564867,(3:9.373178,4:9.373178):1.777075):2.066685,(5:13.059966,6:13.059967):0.156972):57.176414,(7:27.485874,8:27.485878):42.907482):24.091871,((((26:3.27128,(24:0.931974,25:0.931974):2.339306):13.124771,27:16.396051):59.640873,((((227:27.641947,228:27.641949):41.272018,(((229:4.695452,230:4.695452):6.896775,(232:9.329034,231:9.329033):2.263194):22.1…
	TREE tree_7406 = (((6:23.741489,(((1:15.63034,2:15.630339):1.787445,(3:14.90102,4:14.901021):2.516763):5.602523,5:23.020306):0.721183):40.742367,(7:15.159892,8:15.159892):49.323963):25.293005,((((10:61.103622,((12:54.569855,11:54.569855):3.812765,13:58.382618):2.720999):6.343952,(((((20:7.120288,(18:5.457496,19:5.457496):1.662792):0.692712,22:7.813):1.609842,21:9.422842):14.283107,23:23.705948):4…
	TREE tree_1942 = (((6:17.489136,(((1:12.596025,2:12.596025):0.759435,(3:12.104616,4:12.104616):1.250844):3.485639,5:16.841099):0.648037):38.145596,(7:20.836838,8:20.836836):34.797897):34.461407,((9:67.732719,(((16:9.517727,(15:5.68398,17:5.68398):3.833747):8.610815,14:18.128542):49.161312,((10:61.450531,((12:48.468369,11:48.468369):11.886236,13:60.354607):1.095923):5.195987,(((20:13.602229,(18:3.…
	TREE tree_6844 = (((6:22.749825,(5:21.732399,((1:16.46623,2:16.46623):1.680624,(3:16.986715,4:16.986715):1.16014):3.585545):1.017424):54.54031,(7:24.281651,8:24.281652):53.008488):16.090919,((((26:3.035083,(25:1.388966,24:1.388965):1.646117):13.550688,27:16.585772):57.984642,((((((28:6.748261,((30:1.81871,29:1.81871):2.585395,31:4.404105):2.344157):6.207613,32:12.955873):18.293736,33:31.249611):1…
	TREE tree_4518 = (((((1:14.017377,2:14.017378):1.29504,(3:14.360161,4:14.360161):0.952256):3.698463,(6:18.702593,5:18.702593):0.308287):51.025036,(7:25.816734,8:25.816734):44.219181):18.779516,(((((10:61.740143,((11:51.878754,12:51.878754):8.782155,13:60.660908):1.079234):5.658892,((14:14.781588,15:14.781587):1.535522,(17:10.246839,16:10.246839):6.07027):51.081921):4.067996,(((22:13.03282,21:13.0…
	TREE tree_9347 = (((6:21.314997,(((2:14.102605,1:14.102606):0.920463,(3:12.418436,4:12.418436):2.604632):5.390638,5:20.413708):0.901291):45.685493,(7:26.946695,8:26.946697):40.053795):24.86507,(((((24:1.282633,25:1.282633):2.727604,26:4.010236):15.874138,27:19.884373):54.594154,((((227:25.345306,228:25.345306):42.432152,(((229:6.700165,230:6.700165):7.240945,(231:12.362064,232:12.362064):1.579046…
	TREE tree_9439 = ((((5:18.444862,((2:13.089102,1:13.089102):1.683805,(3:12.38084,4:12.38084):2.392068):3.671957):0.904617,6:19.349482):50.38818,(7:15.43785,8:15.437848):54.299812):16.710947,(((27:16.595276,((25:0.978301,24:0.978301):2.52483,26:3.50313):13.092146):53.665192,(((((((31:10.534872,(29:6.255554,30:6.255554):4.279318):2.429285,28:12.964157):3.562018,32:16.526175):15.662807,33:32.188984)…
	TREE tree_5376 = ((((5:20.718262,((1:14.523797,2:14.523796):2.517818,(3:15.42532,4:15.42532):1.616295):3.676646):0.693854,6:21.412113):54.62009,(7:27.348158,8:27.348158):48.684044):11.884098,(((27:18.382027,(26:3.901086,(25:1.016603,24:1.016603):2.884483):14.48094):52.654774,((((228:22.646009,227:22.646011):39.453041,(((230:7.253747,229:7.253747):8.061481,(231:14.585693,232:14.585693):0.729534):1…
	TREE tree_6075 = ((((5:15.771175,((1:11.372129,2:11.372129):1.02702,(3:11.443894,4:11.443894):0.955255):3.372026):0.920784,6:16.691959):56.237198,(7:15.725358,8:15.725358):57.203804):21.707706,((((26:4.638124,(25:1.474597,24:1.474597):3.163527):17.139091,27:21.777216):58.032059,((((((28:11.5921,(31:7.877439,(30:4.819901,29:4.8199):3.057539):3.714661):1.498095,32:13.090195):19.39192,33:32.482113):…
	TREE tree_7431 = (((6:29.863968,(((2:20.189434,1:20.189434):1.91468,(3:18.901886,4:18.901886):3.202227):5.988297,5:28.092409):1.771556):41.214039,(7:13.442337,8:13.442337):57.635674):18.602999,(((((15:15.667007,(16:10.050906,17:10.050907):5.616101):4.150875,14:19.817883):51.80217,((22:27.967304,(((18:5.942726,19:5.942726):11.236752,20:17.179478):7.157378,21:24.336855):3.63045):9.051322,23:37.0186…
	TREE tree_5937 = (((((1:12.249809,2:12.249809):1.744158,(3:12.118782,4:12.118782):1.875186):5.624957,(6:18.673794,5:18.673796):0.94513):45.385994,(7:11.873652,8:11.873651):53.131268):24.147911,(((14:17.83366,((16:9.125077,17:9.125077):4.979074,15:14.104151):3.729507):49.183788,((9:65.967552,(10:60.289574,((12:50.940151,11:50.940155):8.235694,13:59.175846):1.11373):5.677975):0.1102,((21:24.74021,(…
	TREE tree_7273 = (((((1:15.604674,2:15.604675):1.991906,(3:15.723333,4:15.723333):1.873247):3.733505,(6:20.629505,5:20.629505):0.700581):54.541245,(7:12.261375,8:12.261373):63.609959):16.276096,(((14:18.221489,((16:10.077965,17:10.077966):4.760658,15:14.838623):3.382864):54.318535,((((20:9.858615,(18:5.522736,19:5.522736):4.335878):0.432426,22:10.29104):1.697925,21:11.988965):8.856303,23:20.84526…
	TREE tree_9800 = ((((5:14.897083,6:14.897083):0.321023,((2:11.106096,1:11.106097):0.777176,(3:10.015765,4:10.015765):1.867507):3.334834):40.68985,(7:20.899328,8:20.899328):35.008625):38.497086,(((((25:1.391237,24:1.391237):2.502104,26:3.893341):12.981651,27:16.87499):59.941299,((((33:37.098679,((28:12.946419,((29:7.727326,30:7.727326):1.849006,31:9.576332):3.370086):1.59226,32:14.538678):22.56000…
	TREE tree_7554 = (((((2:16.624483,1:16.624483):1.304666,(3:15.734921,4:15.734921):2.194229):3.897744,(5:21.402025,6:21.402025):0.424869):56.151234,(7:18.605286,8:18.605286):59.372841):20.939291,(((9:74.0513,((14:18.602703,(15:14.851149,(17:11.008179,16:11.008179):3.842969):3.751554):54.997669,(((21:9.073526,((18:4.409545,19:4.409545):4.441756,20:8.851301):0.222226):0.583932,22:9.657458):3.1298,23…
	TREE tree_7452 = (((((1:11.071743,2:11.071743):1.785806,(3:11.387886,4:11.387885):1.469663):4.404891,(6:16.582603,5:16.582605):0.679835):48.11779,(7:17.52783,8:17.52783):47.852402):23.24357,(((27:22.371693,(26:3.806882,(24:1.147527,25:1.147527):2.659354):18.564812):51.893436,((((228:25.441246,227:25.441246):44.316326,(((230:8.453881,229:8.453881):11.706294,(232:17.143745,231:17.143747):3.016428):…
	TREE tree_2694 = ((((((1:10.05052,2:10.05052):0.561749,(3:9.508994,4:9.508995):1.103274):2.534915,5:13.147184):0.515425,6:13.662608):46.366814,(7:22.844662,8:22.844662):37.184761):22.638365,(((15:22.429779,((17:10.142037,16:10.142038):11.641185,14:21.783222):0.646555):47.631393,((10:61.745888,((12:45.349945,11:45.349949):12.175875,13:57.525822):4.220069):7.096921,((((21:6.024541,((18:2.689577,19:…
	TREE tree_7438 = (((6:26.119839,(((1:19.166138,2:19.166138):1.899054,(3:18.297628,4:18.297626):2.767565):3.702138,5:24.76733):1.352509):52.726418,(7:26.910034,8:26.910034):51.936222):32.642368,(((9:79.407219,(14:19.98506,((16:8.902859,15:8.902859):3.251457,17:12.154316):7.830745):59.422165):0.145541,((10:56.75042,((12:47.326454,11:47.326454):8.959475,13:56.285931):0.464492):22.452271,(((22:8.9313…
	TREE tree_8343 = (((6:27.453125,(5:27.173672,((2:20.181232,1:20.181234):2.337038,(3:19.417974,4:19.417973):3.100298):4.6554):0.279452):64.486084,(7:29.590834,8:29.590836):62.348377):16.362133,(((((21:8.923386,22:8.923386):0.635289,(20:8.34559,(18:4.176852,19:4.176852):4.168738):1.213084):17.512262,23:27.070938):52.224312,(((((25:0.838789,24:0.838789):1.58145,26:2.420239):10.160614,27:12.580854):6…
	TREE tree_6648 = (((((1:15.052914,2:15.052915):1.277368,(3:14.954496,4:14.954497):1.375785):5.495213,(6:19.812603,5:19.812605):2.012891):41.915276,(7:24.565536,8:24.565536):39.175232):26.792316,((((22:27.129704,(21:23.71443,((18:14.673224,19:14.673224):0.454561,20:15.127786):8.586644):3.415274):11.387041,23:38.516747):42.049522,((9:78.841263,((15:13.109344,(17:8.276253,16:8.276253):4.833091):4.01…
	TREE tree_746 = (((((2:12.856544,1:12.856544):1.463404,(3:12.661191,4:12.661191):1.658757):3.9976,(6:16.039701,5:16.039701):2.277846):45.215218,(7:21.021099,8:21.021099):42.511665):31.794439,((9:71.873749,(((10:64.602188,((12:44.286407,11:44.286407):19.717196,13:64.003601):0.598589):6.731808,(((20:29.393391,(18:8.531425,19:8.531425):20.861967):12.342688,(21:9.160588,22:9.160588):32.575489):11.543…
	TREE tree_9035 = ((((6:26.558445,5:26.558447):0.956821,((2:22.504337,1:22.504339):0.973547,(3:20.993473,4:20.993475):2.484413):4.037382):45.811234,(7:23.371721,8:23.371723):49.954781):19.769482,((((14:13.338707,15:13.338707):5.799108,(17:12.054492,16:12.054492):7.083323):55.409733,(((((21:18.862486,22:18.862486):1.888203,((18:10.914268,19:10.914268):0.258197,20:11.172464):9.578223):0.043603,23:20…
	TREE tree_7439 = ((((5:20.289299,6:20.289299):0.932907,((1:14.313709,2:14.31371):1.8827,(3:14.470198,4:14.470198):1.726213):5.025795):46.787357,(7:16.005077,8:16.005079):52.00449):22.610018,(((((10:62.157936,((12:48.63398,11:48.63398):10.77596,13:59.409939):2.748):6.448382,(14:16.118923,((16:9.203962,17:9.203962):3.881548,15:13.085511):3.033413):52.4874):0.7764,9:69.382721):0.049706,(((20:13.3945…
	TREE tree_3691 = (((((2:9.300974,1:9.300974):0.478025,(3:8.878448,4:8.878448):0.900551):3.981947,(6:13.039174,5:13.039175):0.721772):41.429886,(7:9.444128,8:9.444128):45.746704):26.647028,((((10:58.621521,((12:37.38784,11:37.38784):20.142868,13:57.530708):1.090813):11.453318,((14:16.837618,((17:10.339641,16:10.339641):2.887339,15:13.22698):3.610637):50.069889,(((21:13.077324,22:13.077324):10.1193…
	TREE tree_7598 = ((((((1:14.402917,2:14.402918):1.264317,(3:14.142826,4:14.142826):1.524408):3.347587,5:19.01482):0.278474,6:19.293295):34.271706,(7:20.380476,8:20.380474):33.184525):47.314297,(((27:22.584391,(26:4.974919,(25:2.235122,24:2.235122):2.739797):17.609472):59.385815,((((33:34.727058,(((31:7.774702,(30:2.056182,29:2.056182):5.71852):1.175338,28:8.95004):3.894544,32:12.844584):21.882477…
	TREE tree_8089 = ((((5:10.597566,((1:7.801558,2:7.801558):0.675599,(3:7.617964,4:7.617963):0.859193):2.120409):0.188867,6:10.786433):52.888176,(7:19.360245,8:19.360245):44.314362):26.355719,(((((24:0.794911,25:0.794911):2.299109,26:3.09402):11.19339,27:14.287411):65.398605,((((228:26.282734,227:26.282734):46.724987,(((229:8.792511,230:8.792512):9.954636,(231:14.966647,232:14.966648):3.7805):16.89…
	TREE tree_4495 = (((((1:12.179319,2:12.179319):0.731464,(3:11.326478,4:11.326478):1.584306):4.96997,(6:17.232052,5:17.232052):0.648701):44.793503,(7:18.233837,8:18.233837):44.440414):23.878639,(((27:17.891037,(26:4.045735,(24:1.26837,25:1.26837):2.777365):13.845303):52.266888,((249:68.153084,((227:23.398424,228:23.398422):39.846779,(((230:3.194981,229:3.194981):6.17666,(231:9.233506,232:9.233505)…
	TREE tree_7293 = ((((6:18.500093,5:18.500093):0.482318,((1:13.207788,2:13.207788):1.845794,(3:13.314012,4:13.314013):1.739571):3.928829):52.56295,(7:19.921894,8:19.921892):51.62347):12.942407,((((26:2.639829,(25:0.755713,24:0.755713):1.884116):8.938147,27:11.577975):61.056946,((249:70.428734,((228:23.206715,227:23.206715):43.653107,(((230:8.351451,229:8.351451):11.221351,(231:16.317551,232:16.317…
	TREE tree_8748 = (((6:21.436646,(5:20.303392,((1:15.906437,2:15.906437):0.678539,(3:14.719316,4:14.719316):1.86566):3.718416):1.133252):60.682758,(7:24.314306,8:24.314306):57.805096):16.651731,((((14:16.167782,((17:9.246178,16:9.246178):5.18817,15:14.434349):1.733432):59.482479,((((18:12.944853,19:12.944853):9.756696,20:22.701548):2.941782,(22:21.473705,21:21.473705):4.169625):8.80953,23:34.45286…
	TREE tree_7784 = (((6:18.048515,(((1:13.080261,2:13.080261):1.547225,(3:13.48172,4:13.481718):1.145767):3.133258,5:17.760744):0.28777):44.919113,(7:11.070663,8:11.070663):51.896965):20.605459,(((10:60.782333,((12:43.914509,11:43.914513):16.796755,13:60.711266):0.071067):8.248891,(9:68.972198,(((21:6.420451,(22:5.552123,((18:1.204285,19:1.204285):0.630317,20:1.834602):3.71752):0.868328):3.861796,2…
	TREE tree_803 = (((((2:14.895335,1:14.895336):2.699091,(3:15.805624,4:15.805624):1.788803):4.782394,(5:22.078091,6:22.078089):0.298732):35.146431,(7:11.114573,8:11.114573):46.40868):21.5096,(((27:20.556002,((24:1.387087,25:1.387087):2.981359,26:4.368445):16.187555):48.376854,((((((28:8.163699,(31:6.984898,(29:1.787999,30:1.787999):5.196898):1.178802):4.141397,32:12.305096):18.765623,33:31.070721)…
	TREE tree_3087 = ((((5:11.641195,((1:8.368279,2:8.368278):1.057654,(3:8.882895,4:8.882895):0.543038):2.215262):1.549698,6:13.190892):58.791496,(7:13.691177,8:13.691176):58.291206):17.273668,(((27:20.786871,(26:3.608305,(25:1.412391,24:1.412391):2.195914):17.178566):52.703667,((249:71.831253,((227:24.668562,228:24.66856):43.877151,(((229:10.062021,230:10.06202):8.707492,(232:16.60243,231:16.60243)…
	TREE tree_2171 = ((((6:16.454987,5:16.454987):0.54561,((1:11.618024,2:11.618025):2.026918,(3:12.177206,4:12.177206):1.467736):3.355655):53.476864,(7:17.355955,8:17.355957):53.121506):16.947481,(((15:19.785032,14:19.785032):0.525076,(16:11.365814,17:11.365814):8.944294):57.010883,((((22:10.365082,21:10.365082):10.647758,(20:6.276695,(18:4.617597,19:4.617597):1.659099):14.736145):9.296152,23:30.308…
	TREE tree_4794 = ((((6:17.285122,5:17.285122):0.361795,((1:12.924914,2:12.924913):1.518882,(3:12.979298,4:12.979298):1.464499):3.20312):55.330254,(7:24.281,8:24.281002):48.696167):17.073923,(((14:18.488876,(15:18.308725,(17:9.389044,16:9.389043):8.919682):0.180152):52.998672,((9:69.739258,(((22:13.014339,21:13.014339):4.055677,(20:5.516563,(18:1.746554,19:1.746554):3.770009):11.553453):7.56119,23…
	TREE tree_1498 = (((6:23.345146,(((1:16.005573,2:16.005573):1.561535,(3:15.434551,4:15.434551):2.132558):3.990258,5:21.557365):1.787779):43.462044,(7:19.028297,8:19.028297):47.778893):21.316662,(((27:21.714737,((25:1.561034,24:1.561034):2.089236,26:3.65027):18.064466):53.38604,(((((((31:9.076533,(30:5.17264,29:5.17264):3.903893):2.024403,28:11.100937):2.487395,32:13.588331):22.141787,33:35.730118…
	TREE tree_4787 = ((((5:15.825879,((2:10.753332,1:10.753332):1.711167,(3:11.567091,4:11.567091):0.897407):3.36138):0.19169,6:16.017569):44.011856,(7:22.844664,8:22.844664):37.184761):22.638365,((((16:8.564144,17:8.564144):8.345076,(14:16.090515,15:16.090517):0.818704):53.151951,((10:61.745892,((12:44.360855,11:44.360855):13.164964,13:57.525822):4.220069):7.096921,((((20:8.152164,(18:5.946005,19:5.…
	TREE tree_5123 = ((((6:24.346867,5:24.346867):0.40773,((1:15.705233,2:15.705233):2.051113,(3:15.346083,4:15.346083):2.410263):6.998251):43.624214,(7:18.511024,8:18.511024):49.86779):29.891655,((((26:5.947174,(24:1.898386,25:1.898386):4.048788):19.724365,27:25.671537):53.698093,((((33:31.772449,(32:14.226728,(28:9.977468,((29:4.176128,30:4.176128):2.195603,31:6.371732):3.605736):4.249261):17.54571…
	TREE tree_8014 = ((((5:15.472606,((1:12.18734,2:12.18734):0.681087,(3:11.377626,4:11.377625):1.4908):2.604179):0.647148,6:16.119753):56.582439,(7:25.748343,8:25.748344):46.953854):16.636835,((((16:11.24134,17:11.241341):5.681352,(14:16.032278,15:16.032278):0.890414):57.497295,((((((18:5.880606,19:5.880606):4.069005,20:9.949611):7.576536,(22:5.0477,21:5.0477):12.478447):14.262389,23:31.788536):40.…
	TREE tree_6227 = ((((((1:6.684993,2:6.684993):0.388466,(3:6.359831,4:6.359831):0.713628):2.080694,6:9.154154):0.069552,5:9.223704):48.910965,(7:16.096058,8:16.096058):42.038612):25.419651,(((27:12.491532,(26:2.432105,(25:0.739916,24:0.739916):1.692188):10.059427):60.744404,(((((((31:9.138741,(29:5.054201,30:5.054201):4.08454):3.013138,28:12.151878):3.850477,32:16.002356):23.893181,33:39.895535):1…
	TREE tree_8076 = ((((((1:11.201828,2:11.201829):1.090462,(3:10.863074,4:10.863073):1.429216):3.350929,5:15.643219):0.155744,6:15.798964):53.44968,(7:18.93351,8:18.93351):50.315136):32.260178,((((26:2.601956,(24:0.889323,25:0.889323):1.712633):11.593262,27:14.195217):62.37624,((((((28:14.539484,(31:10.225628,(30:6.886456,29:6.886456):3.339173):4.313856):2.822321,32:17.361805):25.800625,33:43.16243…
	TREE tree_4071 = (((((1:8.486511,2:8.486511):0.332922,(3:7.90756,4:7.90756):0.911873):3.304769,(5:11.968151,6:11.96815):0.156052):56.820011,(7:29.393572,8:29.393576):39.55064):21.281258,((((26:3.323882,(25:1.516051,24:1.516051):1.807831):12.437864,27:15.761746):60.564816,((((33:37.678185,(32:12.951796,(28:10.656368,((30:1.62131,29:1.62131):6.52415,31:8.14546):2.510908):2.295427):24.726387):20.249…
	TREE tree_632 = (((6:22.693638,(5:21.7237,((2:15.928067,1:15.928066):1.006228,(3:15.501926,4:15.501925):1.43237):4.789406):0.969938):49.196007,(7:17.168844,8:17.168844):54.720802):20.138659,(((9:71.584778,((10:60.071075,((12:48.153893,11:48.153889):11.508653,13:59.662548):0.408535):7.554954,((((18:5.102018,19:5.102018):1.868198,20:6.970216):0.919538,(21:7.473429,22:7.473429):0.416325):4.028763,23…
	TREE tree_2153 = ((((6:22.003227,5:22.003227):0.417712,((1:16.032301,2:16.032301):1.054387,(3:14.893726,4:14.893727):2.19296):5.334252):46.675709,(7:16.285419,8:16.285419):52.811226):18.167057,(((((20:8.871282,(18:6.339237,19:6.339237):2.532045):9.131783,(21:13.938932,22:13.938932):4.064132):10.592787,23:28.595852):44.854465,((16:9.427302,17:9.427301):9.750531,(15:17.731586,14:17.731586):1.446246…
	TREE tree_958 = ((((((2:13.823304,1:13.823305):0.450988,(3:13.547424,4:13.547424):0.726869):4.47138,5:18.745672):0.589353,6:19.335026):43.378242,(7:12.269559,8:12.26956):50.443707):26.320129,(((((24:0.822134,25:0.822134):2.730269,26:3.552404):13.479295,27:17.031698):56.389221,((((33:32.617466,(((31:10.227992,(30:2.622541,29:2.622541):7.605452):2.225697,28:12.453689):1.371115,32:13.824804):18.7926…
	TREE tree_3549 = ((((((1:15.283712,2:15.283712):1.292035,(3:15.289706,4:15.289705):1.286042):4.001723,5:20.577471):0.404018,6:20.981487):40.582146,(7:21.750525,8:21.750523):39.81311):24.994371,(((10:63.074646,((11:46.808029,12:46.808037):15.219762,13:62.027794):1.046851):8.006119,(((14:18.679209,(15:13.814837,(16:9.252546,17:9.252546):4.562291):4.864373):51.477814,((22:18.825636,(21:16.910654,((1…
	TREE tree_8794 = ((((5:25.079617,6:25.079613):1.652268,((1:18.025713,2:18.025713):2.94401,(3:20.191059,4:20.191059):0.778664):5.762159):56.804749,(7:29.414488,8:29.414488):54.122147):10.666245,((((27:9.389747,(26:1.660362,(24:0.722176,25:0.722177):0.938186):7.729385):62.217026,((((228:26.52844,227:26.528442):35.137131,(((230:8.275051,229:8.275051):10.164812,(231:15.498443,232:15.498442):2.941421)…
	TREE tree_7462 = (((6:20.422247,(5:19.795107,((1:14.26977,2:14.26977):1.940748,(3:13.536178,4:13.536177):2.674341):3.584589):0.627139):45.522812,(7:15.387629,8:15.387628):50.55743):24.258989,(((27:17.513685,(26:3.487181,(24:1.075588,25:1.075588):2.411593):14.026505):59.851978,((249:73.872932,((228:26.20113,227:26.201132):45.264755,(((229:8.597319,230:8.597319):6.397304,(232:12.725691,231:12.72569…
	TREE tree_4723 = (((((1:9.768877,2:9.768877):2.050232,(3:10.619799,4:10.619799):1.199311):4.10526,(6:15.309676,5:15.309676):0.614693):45.485451,(7:19.734896,8:19.734896):41.674927):20.204695,((((26:3.482924,(25:1.499859,24:1.499859):1.983065):11.273118,27:14.756042):54.515266,(((((32:13.925862,(28:12.547316,(31:9.769693,(30:1.814762,29:1.814762):7.954932):2.777622):1.378546):20.378006,33:34.30386…
	TREE tree_2301 = (((6:20.973249,(((1:13.5858,2:13.585801):1.072189,(3:13.226036,4:13.226036):1.431953):5.12961,5:19.7876):1.185651):41.375179,(7:14.515089,8:14.515087):47.83334):26.781036,((9:72.867683,((10:65.5634,((11:44.374435,12:44.374432):20.41124,13:64.785675):0.777728):6.15701,((15:21.511612,(14:20.447075,(17:10.21533,16:10.21533):10.231746):1.064535):49.972805,(((22:16.668814,21:16.668814…
	TREE tree_6636 = (((6:21.509375,(((1:14.556417,2:14.556416):1.498787,(3:14.725331,4:14.725331):1.329872):3.639387,5:19.69459):1.814784):63.058571,(7:17.933186,8:17.933187):66.634758):23.461277,(((14:20.223356,((17:7.259164,15:7.259164):3.52293,16:10.782094):9.441261):55.285843,((9:73.410263,(10:64.268021,((11:47.624275,12:47.624275):14.400925,13:62.0252):2.24282):9.142239):0.931748,(((21:8.440351…
	TREE tree_1933 = (((6:23.329638,(((1:14.958843,2:14.958844):1.729151,(3:15.505461,4:15.50546):1.182534):5.857914,5:22.545908):0.783729):53.389793,(7:21.188705,8:21.188705):55.530724):17.629282,((((9:70.981499,(10:60.248764,((11:52.680336,12:52.680336):7.326713,13:60.00705):0.241713):10.732735):4.720261,((27:20.106823,((25:1.164757,24:1.164757):2.852262,26:4.017019):16.089806):55.445992,((249:72.7…
	TREE tree_8442 = ((((((1:12.837362,2:12.837362):1.267521,(3:12.972999,4:12.972998):1.131885):3.190497,5:17.29538):0.943738,6:18.239119):68.5979,(7:16.018784,8:16.018785):70.818237):32.103828,(((9:79.302109,((((21:6.184721,22:6.184721):3.712054,(20:6.401186,(18:2.956023,19:2.956023):3.445163):3.495589):11.294851,23:21.191626):56.300259,((15:8.926447,14:8.926447):11.887975,(16:9.573306,17:9.573307)…
	TREE tree_2846 = (((((1:13.032332,2:13.032332):0.765213,(3:12.076908,4:12.076908):1.720638):2.986936,(5:15.885841,6:15.885841):0.89864):51.032028,(7:21.180191,8:21.180191):46.636322):16.715103,(((((25:1.853023,24:1.853023):1.634998,26:3.488021):16.122904,27:19.610924):52.888153,((((33:36.236229,((((29:3.412766,30:3.412766):2.422023,31:5.834789):1.828622,28:7.663411):3.852579,32:11.51599):24.72023…
	TREE tree_2949 = (((6:22.819992,(5:21.771843,((1:15.129906,2:15.129906):3.23828,(3:16.203087,4:16.203087):2.165099):3.403659):1.048146):48.010048,(7:19.924812,8:19.92481):50.905228):8.996165,(((27:11.679542,((24:0.712646,25:0.712646):2.151984,26:2.864631):8.814911):59.495544,(((((((31:7.298384,(29:2.70014,30:2.70014):4.598244):1.380366,28:8.67875):5.41078,32:14.089531):25.49757,33:39.587101):9.08…
	TREE tree_2213 = ((((5:15.419777,((1:11.282396,2:11.282395):1.611697,(3:11.954408,4:11.954408):0.939685):2.525685):0.357619,6:15.777397):56.021484,(7:14.965602,8:14.965601):56.833282):17.052919,(((((25:1.142226,24:1.142226):2.502258,26:3.644484):14.418321,27:18.062805):53.834892,((((33:30.390123,(((31:5.655017,(30:3.886793,29:3.886793):1.768224):2.805206,28:8.460223):3.281495,32:11.741717):18.648…
	TREE tree_5665 = ((((6:22.589439,5:22.589436):0.697782,((1:17.054298,2:17.054298):1.554448,(3:17.939638,4:17.939638):0.669107):4.678474):46.657829,(7:21.666975,8:21.666971):48.27808):17.353397,(((27:16.491766,(26:3.095051,(24:0.826759,25:0.826759):2.268292):13.396715):57.20097,((((33:38.12804,(32:16.104118,(28:14.28142,((29:4.048936,30:4.048936):8.64283,31:12.691765):1.589654):1.822699):22.023922…
	TREE tree_708 = (((((2:13.227873,1:13.227873):1.523128,(3:13.404997,4:13.404998):1.346004):4.405481,(5:18.366796,6:18.366798):0.789685):53.181492,(7:28.945786,8:28.945786):43.392189):24.709454,(((((24:1.289059,25:1.289059):3.379823,26:4.668881):16.075556,27:20.744438):59.259377,((((227:28.503202,228:28.503204):45.824295,(((229:13.970095,230:13.970096):14.046073,(232:27.508369,231:27.508369):0.507…
	TREE tree_191 = ((((5:17.967754,6:17.967752):0.199378,((2:13.15348,1:13.15348):1.407187,(3:12.773077,4:12.773077):1.78759):3.606465):46.628532,(7:10.416597,8:10.416597):54.379066):18.795492,((9:72.705406,(((17:9.295713,16:9.295713):8.364902,(14:16.980896,15:16.980896):0.679719):54.143135,((10:60.739182,((11:51.844681,12:51.844681):6.966979,13:58.811657):1.927526):10.822503,(((21:9.033156,22:9.033…
	TREE tree_1706 = ((((6:18.553034,5:18.553036):0.492232,((1:13.587278,2:13.587278):0.945853,(3:13.09663,4:13.09663):1.436502):4.512136):57.545685,(7:22.198156,8:22.198154):54.392796):14.202455,(((((24:1.727057,25:1.727057):2.664175,26:4.391232):18.921171,27:23.312403):55.716888,((249:76.32016,((228:22.989529,227:22.989527):49.187687,(((230:6.153164,229:6.153164):12.315341,(232:15.558327,231:15.558…
	TREE tree_6168 = ((((((1:11.405598,2:11.405598):1.428495,(3:11.749771,4:11.749772):1.084321):3.032419,5:15.866511):0.430384,6:16.296894):39.475906,(7:12.217644,8:12.217644):43.555161):30.920553,((((26:4.515945,(25:1.9814,24:1.9814):2.534546):16.46236,27:20.978306):55.046345,((249:72.480026,((228:24.185051,227:24.185049):43.56604,(((229:2.856447,230:2.856447):5.725185,(232:8.194287,231:8.194287):0…
	TREE tree_8415 = ((((((2:11.489597,1:11.489598):2.150849,(3:12.732868,4:12.732869):0.907579):3.167618,5:16.808065):1.279636,6:18.0877):54.968597,(7:14.678343,8:14.678345):58.377956):16.526356,((((10:61.578728,((12:43.373268,11:43.373268):17.915836,13:61.289104):0.289623):10.017246,(((22:14.843546,(21:9.610185,((18:4.115985,19:4.115985):3.590155,20:7.70614):1.904045):5.233361):15.007964,23:29.8515…
	TREE tree_6315 = ((((6:23.444151,5:23.444151):1.285467,((1:18.140478,2:18.140478):1.576128,(3:17.416708,4:17.41671):2.299897):5.013013):47.132305,(7:17.025337,8:17.025337):54.836586):28.357868,((((26:2.068361,(25:0.730599,24:0.730599):1.337762):8.222198,27:10.29056):63.291313,((((((28:15.633585,(31:11.42046,(29:4.565713,30:4.565713):6.854748):4.213125):4.027599,32:19.661186):18.721987,33:38.38317…
	TREE tree_5722 = (((6:21.989389,(5:21.435453,((1:14.365198,2:14.365196):1.699354,(3:14.738592,4:14.738592):1.325959):5.370903):0.553936):54.790871,(7:20.651907,8:20.651905):56.128353):10.9546,(((9:68.346039,((10:63.224831,((11:37.148624,12:37.148621):25.968357,13:63.116982):0.107849):4.863764,((15:16.28903,14:16.28903):0.830203,(17:10.838803,16:10.838803):6.28043):50.96936):0.257446):1.879835,(((…
	TREE tree_7447 = (((6:14.600621,(((1:9.556293,2:9.556293):0.932209,(3:9.617776,4:9.617776):0.870727):3.77302,5:14.261523):0.339099):61.849365,(7:29.263227,8:29.263226):47.18676):23.910366,((((14:17.762161,(15:13.882197,(17:9.551405,16:9.551406):4.330792):3.879964):52.414806,(((22:1.208309,21:1.208309):8.246623,((18:4.7392,19:4.7392):1.321545,20:6.060744):3.394187):5.755967,23:15.210899):54.966068…
	TREE tree_1769 = (((6:17.621925,(((1:12.596025,2:12.596024):0.778076,(3:12.644958,4:12.644958):0.729142):3.780764,5:17.154863):0.46706):51.079327,(7:25.448912,8:25.44891):43.252335):15.865353,(((15:19.732582,(14:16.079626,(16:8.366596,17:8.366595):7.71303):3.652957):52.852055,(9:71.866913,((((22:13.847929,((18:5.402098,19:5.402098):7.108718,20:12.510816):1.337113):2.250578,21:16.098507):2.361035,…
	TREE tree_3732 = ((((5:23.810314,((2:15.849237,1:15.849237):1.746148,(3:14.461218,4:14.461217):3.134169):6.214928):0.241088,6:24.051405):42.748718,(7:24.36871,8:24.368708):42.431412):13.150396,((9:69.467484,(((((20:5.021222,(18:2.392771,19:2.392771):2.62845):3.544448,(21:8.383786,22:8.383786):0.181883):0.673944,23:9.239614):59.564011,(((17:11.085565,16:11.085566):3.803147,15:14.888711):3.552676,1…
	TREE tree_6621 = (((6:17.665922,(5:17.185961,((1:13.319453,2:13.319454):1.055483,(3:12.984858,4:12.984857):1.390079):2.811024):0.479962):50.190109,(7:11.681596,8:11.681597):56.174438):22.704159,((((26:3.166427,(24:1.311465,25:1.311465):1.854961):14.651222,27:17.817652):56.118233,((((((28:7.569303,(31:5.61551,(30:1.271185,29:1.271185):4.344325):1.953793):3.780973,32:11.350275):23.639753,33:34.9900…
	TREE tree_7793 = (((((2:16.091877,1:16.091877):1.321223,(3:15.110899,4:15.110899):2.302202):6.160561,(6:22.334562,5:22.334564):1.239098):49.473869,(7:17.727987,8:17.727987):55.319542):13.108888,(((9:71.443398,((((((18:10.573655,19:10.573655):7.829392,20:18.403048):4.204336,22:22.607382):4.810969,21:27.418352):19.804632,23:47.222984):23.640417,(10:62.910408,((12:48.850925,11:48.850925):13.773924,1…
	TREE tree_7971 = ((((5:21.461868,((1:14.153581,2:14.153582):2.082188,(3:14.649161,4:14.649161):1.586607):5.226099):1.705384,6:23.16725):37.45533,(7:12.821213,8:12.821213):47.801369):21.784599,((((((18:0.49745,19:0.49745):0.30948,20:0.80693):2.50197,(21:2.61399,22:2.61399):0.694911):1.98556,23:5.294461):66.027252,(((10:61.52533,((12:41.4291,11:41.4291):19.990105,13:61.419205):0.106129):4.996814,9:…
	TREE tree_9679 = (((6:24.660261,(5:23.60474,((2:17.81526,1:17.81526):1.82788,(3:17.828737,4:17.828739):1.814402):3.961598):1.055523):53.836998,(7:26.394127,8:26.394125):52.103134):5.865866,(((((25:0.907167,24:0.907167):2.730322,26:3.637488):11.310133,27:14.94762):55.542294,((((33:34.245331,((28:11.440162,(31:7.752454,(30:2.641039,29:2.641039):5.111415):3.687707):3.134054,32:14.574216):19.671116):…
	TREE tree_1538 = (((6:19.28195,(5:19.084955,((1:13.101778,2:13.101778):1.611659,(3:13.491503,4:13.491503):1.221935):4.371517):0.196999):51.051315,(7:24.331999,8:24.331999):46.00127):26.008736,((((14:18.171543,(16:7.714518,(17:4.378778,15:4.378778):3.33574):10.457026):55.880836,((((20:13.741043,(18:8.517023,19:8.517023):5.224019):4.01667,22:17.757711):9.195683,21:26.953396):0.256655,23:27.210051):…
	TREE tree_491 = (((6:12.826126,(5:12.307339,((2:8.40118,1:8.40118):0.839486,(3:8.610043,4:8.610043):0.630624):3.066673):0.518787):57.261917,(7:10.820131,8:10.820131):59.267918):20.932611,((((10:64.154884,((12:54.1278,11:54.127804):8.624051,13:62.75185):1.403036):4.196444,((14:18.422876,(16:9.235351,(15:5.699484,17:5.699484):3.535866):9.187527):48.753918,(((20:9.373993,(18:6.689222,19:6.689222):2.…
	TREE tree_6511 = (((6:24.82513,(((1:17.778549,2:17.778549):1.549412,(3:18.22299,4:18.22299):1.104972):4.5862,5:23.91416):0.910969):46.815353,(7:23.250076,8:23.250078):48.390408):34.280025,((((26:4.246768,(25:1.427314,24:1.427315):2.819453):18.116375,27:22.363144):60.262222,((((228:27.59763,227:27.597631):49.281216,(((229:8.58504,230:8.58504):8.216655,(231:15.725395,232:15.725395):1.0763):25.71356…
	TREE tree_6952 = ((((((1:13.743966,2:13.743965):0.997992,(3:13.610219,4:13.61022):1.131739):3.461117,5:18.203075):0.665588,6:18.868664):50.630856,(7:16.88974,8:16.889738):52.609779):15.750154,(((27:17.953295,(26:3.769537,(25:1.235756,24:1.235756):2.533781):14.183756):56.781597,((((((28:16.783003,(31:14.647854,(29:4.062262,30:4.062263):10.585592):2.135149):1.829683,32:18.612686):26.354433,33:44.96…
	TREE tree_6091 = (((6:25.757654,(5:24.867146,((1:18.557968,2:18.55797):0.986245,(3:17.002876,4:17.002876):2.541339):5.322931):0.89051):49.651779,(7:18.493406,8:18.493406):56.916035):22.394104,((((26:4.058523,(24:1.43066,25:1.43066):2.627863):17.460472,27:21.518997):51.692146,((((((28:10.702408,(31:9.663177,(29:2.681159,30:2.681159):6.982018):1.039231):4.81569,32:15.518098):19.76421,33:35.28231):1…
	TREE tree_6864 = ((((((1:18.019413,2:18.019413):3.045449,(3:17.58452,4:17.58452):3.480342):3.972437,6:25.0373):0.349495,5:25.386793):44.288883,(7:27.595467,8:27.595467):42.080208):15.956303,(((9:73.383217,((((22:1.94447,21:1.94447):8.97511,((18:5.747353,19:5.747353):3.050143,20:8.797496):2.122084):2.868394,23:13.787974):57.432396,(10:66.362747,((12:58.167919,11:58.167919):5.87422,13:64.042137):2.…
	TREE tree_2127 = ((((5:19.026741,((2:13.571184,1:13.571184):0.869862,(3:13.825105,4:13.825104):0.615942):4.585697):0.598556,6:19.625299):53.749626,(7:26.653275,8:26.653276):46.721653):19.605658,(((((25:1.18663,24:1.18663):1.876393,26:3.063023):13.564522,27:16.627546):56.375782,((((33:36.662071,((((29:1.297833,30:1.297833):7.990732,31:9.288565):3.110301,28:12.398866):0.48267,32:12.881536):23.78053…
	TREE tree_5898 = (((5:27.843437,(((1:20.110674,2:20.110676):1.484539,(3:19.827658,4:19.82766):1.767556):5.760664,6:27.355877):0.48756):41.567966,(7:19.301233,8:19.301231):50.110172):33.19883,(((27:19.313728,(26:4.232093,(25:1.50067,24:1.50067):2.731423):15.081635):63.962349,((249:79.487816,((227:30.430204,228:30.430206):44.76173,(((230:6.275694,229:6.275694):13.272985,(232:17.300201,231:17.300201…
	TREE tree_2238 = (((((1:17.117134,2:17.117134):2.244258,(3:17.191616,4:17.191616):2.169776):4.766674,(6:22.357519,5:22.357519):1.770545):42.671951,(7:19.601578,8:19.601576):47.198441):20.311941,(((9:72.47522,((10:59.073982,((11:43.553337,12:43.553337):15.113332,13:58.666668):0.407311):13.287365,((((18:1.224022,19:1.224022):1.865733,20:3.089755):1.054239,(21:3.244588,22:3.244588):0.899406):3.94602…
	TREE tree_7726 = ((((5:15.843066,((1:11.805876,2:11.805876):0.776071,(3:10.953617,4:10.953617):1.62833):3.261119):0.87477,6:16.717836):50.258877,(7:10.230488,8:10.230488):56.746223):21.411032,(((27:16.552139,(26:3.320977,(25:1.250302,24:1.250302):2.070675):13.231163):62.157639,((249:76.720657,((227:27.131197,228:27.131197):41.831348,(((229:5.502963,230:5.502963):10.216954,(231:14.926082,232:14.92…
	TREE tree_9433 = ((((5:18.496431,6:18.496429):0.113767,((1:13.652317,2:13.652317):1.243596,(3:12.98089,4:12.98089):1.915024):3.714284):56.551918,(7:15.921062,8:15.921063):59.241055):14.648827,(((((25:1.740363,24:1.740363):2.176404,26:3.916767):16.291256,27:20.208023):56.03894,((((33:39.099091,((28:10.88601,(31:10.029755,(29:4.765599,30:4.765599):5.264157):0.856255):2.470416,32:13.356426):25.74266…
	TREE tree_8028 = ((((((2:12.258665,1:12.258664):0.929735,(3:12.03316,4:12.03316):1.155239):4.234049,5:17.422447):0.4795,6:17.901949):48.595882,(7:20.279005,8:20.279005):46.218822):21.847973,((((26:4.557359,(25:1.406209,24:1.406209):3.15115):14.721433,27:19.278793):57.693726,((249:74.987015,((228:28.197517,227:28.197519):38.641411,(((229:7.805971,230:7.805971):5.516272,(232:12.314264,231:12.314263…
	TREE tree_6556 = ((((((1:14.658395,2:14.658396):0.646139,(3:13.695282,4:13.695282):1.609252):4.100191,5:19.404724):0.490627,6:19.895353):52.037334,(7:19.366821,8:19.366821):52.565861):17.941038,((((26:3.875234,(25:1.589551,24:1.589551):2.285683):16.410707,27:20.28594):57.948841,((((228:28.414671,227:28.414673):42.586285,(((229:14.120848,230:14.120849):11.8226,(232:23.294525,231:23.294525):2.64892…
	TREE tree_9318 = (((((2:14.999504,1:14.999504):1.802599,(3:15.093899,4:15.093899):1.708205):5.754428,(6:20.723627,5:20.723627):1.832904):51.157669,(7:19.13739,8:19.137388):54.576813):23.010315,(((27:14.636427,((25:0.896527,24:0.896527):2.24134,26:3.137866):11.498561):61.097187,(((((((31:8.826697,(29:2.184343,30:2.184343):6.642354):1.75746,28:10.584157):4.785114,32:15.369271):18.350716,33:33.71998…
	TREE tree_6024 = (((6:18.707739,(((1:12.197778,2:12.197778):1.286812,(3:12.564871,4:12.564871):0.919718):4.169665,5:17.654255):1.053483):49.802792,(7:20.485554,8:20.485554):48.024979):21.926182,((((26:4.148609,(24:1.463703,25:1.463703):2.684907):16.031933,27:20.180542):55.996761,((249:73.880028,((227:27.041334,228:27.041332):42.315598,(((229:4.182309,230:4.182309):13.177915,(232:16.490906,231:16.…
	TREE tree_3857 = ((((5:13.189807,6:13.189808):0.37787,((2:10.135935,1:10.135935):0.653914,(3:10.236067,4:10.236067):0.553781):2.77783):56.561386,(7:15.63623,8:15.636231):54.492836):27.766708,((((26:4.16006,(24:1.648231,25:1.648231):2.51183):17.710297,27:21.870358):60.103065,(((((((31:8.382406,(30:4.899654,29:4.899654):3.482752):2.359856,28:10.742262):3.245056,32:13.987318):21.199657,33:35.186977)…
	TREE tree_2257 = (((((1:17.946356,2:17.946356):0.452625,(3:16.08815,4:16.08815):2.310831):5.449219,(6:23.361441,5:23.361439):0.486761):47.152313,(7:12.187818,8:12.187818):58.812695):17.274193,(((((21:6.569265,22:6.569265):0.307725,(20:5.719556,(18:0.684717,19:0.684717):5.034839):1.157434):3.618382,23:10.495372):59.722294,(((10:61.488556,((11:45.488464,12:45.488464):15.997176,13:61.485645):0.00291…
	TREE tree_3973 = ((((((2:15.209137,1:15.209137):1.119442,(3:12.867034,4:12.867034):3.461546):4.272197,5:20.600777):0.137043,6:20.73782):45.126389,(7:23.12624,8:23.12624):42.737965):39.490261,(((27:24.484629,((24:1.62913,25:1.62913):4.19544,26:5.82457):18.660059):55.661652,((((228:26.045187,227:26.045189):48.397285,(((229:5.88119,230:5.88119):12.929172,(231:14.290367,232:14.290366):4.519995):17.85…
	TREE tree_3772 = (((((1:19.405769,2:19.405769):1.502604,(3:18.89632,4:18.89632):2.012055):7.02213,(5:27.289888,6:27.289888):0.640615):48.293793,(7:24.031267,8:24.031263):52.193035):16.819971,(((((10:61.888535,((11:54.433647,12:54.433647):6.414714,13:60.848362):1.040177):14.895339,9:76.783875):4.489081,((27:20.681154,(26:4.268908,(25:1.730018,24:1.730017):2.53889):16.412247):59.820877,(((((33:38.1…
	TREE tree_8475 = (((6:18.634064,(5:18.422455,((1:12.364307,2:12.364307):1.318746,(3:12.516281,4:12.516279):1.166773):4.7394):0.211611):46.409,(7:21.768511,8:21.768511):43.274551):16.939732,(((27:18.674307,(26:2.826881,(24:1.366529,25:1.366529):1.460353):15.847425):55.395798,((((((((29:2.98468,30:2.98468):5.246119,31:8.230799):3.170563,28:11.401362):2.31855,32:13.719912):23.814425,33:37.534336):15…
	TREE tree_3028 = (((6:11.893562,(5:11.712758,((1:8.569439,2:8.569439):1.14551,(3:8.205223,4:8.205224):1.509725):1.997809):0.180803):48.240738,(7:23.717829,8:23.717827):36.416473):26.431818,((((26:3.941654,(25:1.466864,24:1.466864):2.47479):14.87065,27:18.812305):60.745346,((((((28:11.41003,((29:2.974997,30:2.974997):5.173615,31:8.148612):3.261417):2.254152,32:13.664182):25.870789,33:39.534969):16…
	TREE tree_4868 = (((((1:16.003632,2:16.003632):3.186376,(3:17.654303,4:17.654305):1.535703):3.921148,(5:22.619213,6:22.619213):0.491941):50.939232,(7:14.718535,8:14.718536):59.331852):13.426979,((((26:3.782453,(24:1.609838,25:1.609838):2.172616):11.783967,27:15.566421):62.350464,((((33:32.792801,(32:14.470989,(28:10.716986,((30:2.302426,29:2.302426):5.515039,31:7.817466):2.899521):3.754002):18.32…
	TREE tree_5691 = ((((5:13.103176,((1:10.490337,2:10.490338):0.463033,(3:9.313145,4:9.313145):1.640226):2.149805):0.912642,6:14.015819):46.659508,(7:13.418736,8:13.418736):47.256592):29.507416,(((10:63.52356,((12:46.135693,11:46.135689):15.746854,13:61.882545):1.641015):4.516729,(9:66.032539,((((21:7.257937,22:7.257937):4.048657,((18:3.120907,19:3.120907):2.661634,20:5.782541):5.524053):10.168338,…
	TREE tree_5306 = (((((2:16.633299,1:16.633297):0.870462,(3:15.137783,4:15.137783):2.365977):4.286324,(5:21.340326,6:21.340328):0.449756):42.325836,(7:13.272674,8:13.272674):50.843246):17.888351,((((14:16.045078,(17:8.830257,16:8.830257):7.21482):1.992265,15:18.037342):49.058376,((10:59.321106,((11:47.089275,12:47.089275):11.782325,13:58.871597):0.449504):5.446311,(9:64.203384,(((20:6.194249,(18:4…
	TREE tree_9695 = ((((6:17.401005,5:17.401005):0.137882,((1:13.266514,2:13.266514):1.095412,(3:12.501533,4:12.501532):1.860393):3.17696):57.747169,(7:21.844133,8:21.844131):53.441921):7.352588,(((22:15.298908,(21:11.966409,((18:8.39685,19:8.39685):2.371463,20:10.768312):1.198097):3.3325):5.666521,23:20.965429):53.063568,((((27:17.626783,((24:1.160083,25:1.160083):2.50824,26:3.668323):13.958461):52…
	TREE tree_8147 = (((((1:15.019312,2:15.01931):2.460645,(3:14.074636,4:14.074635):3.405321):4.847214,(5:21.052578,6:21.052578):1.27459):56.901451,(7:20.905962,8:20.90596):58.322662):12.382495,(((((((22:12.409963,(20:10.08643,(18:6.265926,19:6.265926):3.820503):2.323533):3.498262,21:15.908224):11.016839,23:26.925064):42.259312,(((15:0.471168,17:0.471168):11.958937,16:12.430106):6.455702,14:18.88580…
	TREE tree_1868 = (((6:15.859399,(5:15.416218,((1:9.857731,2:9.857731):2.042731,(3:10.606009,4:10.606009):1.294452):3.515756):0.443182):57.763817,(7:15.592688,8:15.592689):58.030525):15.936796,(((27:22.434406,((24:1.884527,25:1.884527):2.415164,26:4.299692):18.134714):55.325657,((((228:26.964304,227:26.964304):44.469864,(((230:5.58154,229:5.58154):10.037092,(232:13.080292,231:13.080292):2.53834):1…
	TREE tree_46 = ((((6:17.685089,5:17.685091):0.354831,((2:11.99467,1:11.994669):2.135872,(3:12.657604,4:12.657605):1.472936):3.909378):58.953892,(7:18.053976,8:18.053976):58.939835):18.187231,(((((25:1.029362,24:1.029361):1.704944,26:2.734305):10.562105,27:13.29641):62.930996,((249:73.488777,((227:26.627516,228:26.627516):37.308632,(((230:3.759786,229:3.759786):7.343794,(232:10.72454,231:10.724539…
	TREE tree_271 = ((((5:12.958256,((2:8.931069,1:8.931069):1.350247,(3:9.162741,4:9.162741):1.118576):2.676939):0.600161,6:13.558416):52.984428,(7:15.368561,8:15.368561):51.174286):20.894745,(((27:15.816638,((24:1.230206,25:1.230206):1.415108,26:2.645313):13.171328):50.612972,((((33:31.013481,(((31:5.92463,(29:4.414362,30:4.414362):1.510267):3.936326,28:9.860956):3.829764,32:13.69072):17.322762):19…
	TREE tree_9834 = (((6:24.321644,(5:24.053902,((2:17.016661,1:17.016661):1.946457,(3:15.550358,4:15.550359):3.412758):5.090784):0.267742):49.457047,(7:20.033018,8:20.033018):53.74567):20.482561,(((((24:0.992758,25:0.992758):1.492297,26:2.485055):9.886512,27:12.371568):65.66954,((((33:33.210087,(((31:11.989582,(29:4.747097,30:4.747097):7.242485):5.140404,28:17.129986):2.27291,32:19.402897):13.80719…
	TREE tree_5247 = ((((((1:9.303093,2:9.303093):1.160962,(3:9.563566,4:9.563566):0.900489):2.694943,5:13.158998):0.224826,6:13.383825):56.334183,(7:17.874149,8:17.874149):51.843857):24.547159,(((9:65.751945,(((21:13.467922,(((18:2.622262,19:2.622262):7.873545,20:10.495807):2.411073,22:12.906879):0.561042):2.059875,23:15.527797):49.802216,(14:15.332835,(15:12.451528,(16:8.133791,17:8.133791):4.31773…
	TREE tree_9004 = (((((1:13.433849,2:13.433849):0.669034,(3:12.452502,4:12.452502):1.650382):3.049264,(5:16.835108,6:16.835108):0.31704):58.297272,(7:18.156029,8:18.156027):57.293392):14.861306,(((27:17.397188,((25:1.097372,24:1.097372):3.230168,26:4.327539):13.069649):57.599712,((((33:36.655457,(((31:10.141816,(30:3.124798,29:3.124798):7.017017):1.52162,28:11.663436):0.549443,32:12.212879):24.442…
	TREE tree_6425 = (((((1:16.50169,2:16.50169):1.533742,(3:16.595436,4:16.595436):1.439995):3.337856,(6:20.971504,5:20.971504):0.401782):45.87431,(7:16.737143,8:16.737143):50.510452):20.369047,(((27:17.115984,(26:3.62357,(25:1.454566,24:1.454566):2.169004):13.492414):60.053349,((249:73.53299,((227:27.492836,228:27.492836):43.304932,(((229:9.879632,230:9.879633):7.939886,(231:15.764139,232:15.764139…
	TREE tree_1623 = ((((6:14.765265,5:14.765265):0.171415,((1:10.60725,2:10.607248):0.616389,(3:10.348519,4:10.34852):0.875119):3.713041):43.116268,(7:13.644302,8:13.644303):44.408649):23.876465,(((27:19.124184,((25:1.161167,24:1.161167):3.065812,26:4.226978):14.897206):54.604042,((((227:27.093843,228:27.093843):41.107544,(((229:7.202707,230:7.202707):12.802143,(232:18.026728,231:18.026728):1.978121…
	TREE tree_5996 = (((((1:13.968033,2:13.968032):1.382184,(3:13.125925,4:13.125925):2.224292):3.843337,(5:18.075159,6:18.075159):1.118395):40.242065,(7:20.142052,8:20.142052):39.293564):30.225094,(((22:5.293184,(21:3.695143,((18:2.226994,19:2.226994):0.462545,20:2.689539):1.005604):1.598042):3.552885,23:8.846069):68.160378,((((10:65.977928,((11:41.974808,12:41.974808):19.260759,13:61.235565):4.7423…
	TREE tree_2074 = (((((1:15.62608,2:15.626079):1.536844,(3:15.46422,4:15.46422):1.698703):4.81138,(5:21.167028,6:21.16703):0.807275):66.209084,(7:11.037406,8:11.037407):77.145981):9.44302,(((27:11.365079,((24:0.939528,25:0.939528):1.166195,26:2.105723):9.259357):65.330063,((((33:38.111393,((((29:2.808176,30:2.808176):7.156954,31:9.96513):1.068023,28:11.033154):7.391719,32:18.424871):19.686523):18.…
	TREE tree_3954 = ((((6:14.885201,5:14.885201):0.468968,((2:11.549562,1:11.549563):0.797824,(3:11.32824,4:11.32824):1.019147):3.006782):50.450859,(7:22.431293,8:22.431293):43.373734):22.45883,(((((21:11.275886,((20:4.628236,(18:3.392951,19:3.392951):1.235285):2.994498,22:7.622735):3.653151):5.966346,23:17.242231):54.170811,(9:71.305199,(10:63.170147,((11:52.50589,12:52.50589):10.384686,13:62.89057…
	TREE tree_8219 = (((6:14.185455,(5:14.03609,((1:9.623042,2:9.623043):1.37838,(3:9.644964,4:9.644964):1.356458):3.034667):0.149368):61.20813,(7:15.529809,8:15.52981):59.863773):18.910969,(((27:15.372336,(26:3.185345,(24:1.290809,25:1.290809):1.894535):12.186992):57.66214,((((33:38.460785,((((29:3.959475,30:3.959475):7.755407,31:11.714882):0.798515,28:12.513396):3.185153,32:15.698549):22.762234):12…
	TREE tree_6350 = ((((((1:11.787598,2:11.787597):1.672907,(3:11.947978,4:11.947978):1.512527):3.04715,5:16.507656):0.472513,6:16.980167):55.067261,(7:21.222418,8:21.222418):50.825012):14.390776,((((26:2.967432,(25:1.283528,24:1.283528):1.683903):11.910965,27:14.878396):61.765907,((((33:36.094543,((((29:3.200537,30:3.200537):6.97445,31:10.174988):3.408638,28:13.583625):6.077838,32:19.661463):16.433…
	TREE tree_1464 = (((6:18.415567,(((1:11.826413,2:11.826412):1.157839,(3:11.917904,4:11.917904):1.066349):4.228829,5:17.213081):1.202486):45.090023,(7:22.535238,8:22.535238):40.970352):20.651798,(((((25:0.978757,24:0.978757):2.613341,26:3.592098):14.200967,27:17.793064):54.962017,(((((((31:11.846471,(29:3.795677,30:3.795677):8.050795):1.246772,28:13.093244):4.654072,32:17.747314):19.706228,33:37.4…
	TREE tree_5869 = (((((1:18.216227,2:18.216228):2.791578,(3:17.273417,4:17.273417):3.734389):8.281509,(6:28.023273,5:28.023275):1.26604):41.892292,(7:9.97963,8:9.97963):61.201977):10.907495,(((17:8.203102,16:8.203103):7.812026,(15:14.92893,14:14.92893):1.086198):55.737053,(((((26:2.654899,(24:0.941308,25:0.941308):1.713591):9.709116,27:12.364016):56.52998,((((33:31.378098,(32:12.294249,(28:9.81120…
	TREE tree_3574 = (((((1:14.487677,2:14.487677):2.174383,(3:15.836189,4:15.836189):0.82587):4.000259,(6:19.386086,5:19.386084):1.276234):51.289536,(7:15.725571,8:15.725571):56.22628):18.163797,((((26:3.987913,(25:1.38852,24:1.38852):2.599393):18.084812,27:22.072727):55.161133,((((33:32.179203,(32:13.533429,(28:10.098215,((29:2.256907,30:2.256907):6.530121,31:8.787027):1.311187):3.435214):18.645775…
	TREE tree_5047 = ((((5:19.657604,((2:14.006482,1:14.006482):1.733049,(3:14.111255,4:14.111255):1.628276):3.918074):0.732004,6:20.389608):46.405991,(7:13.12804,8:13.128041):53.667564):19.82107,((((10:62.074219,((11:44.868591,12:44.868591):16.659416,13:61.528008):0.546209):7.75325,((14:20.220192,(15:19.652439,(17:11.640517,16:11.640516):8.011923):0.567753):48.448196,((21:29.250053,((20:15.879672,(1…
	TREE tree_8835 = ((((((2:15.33004,1:15.330041):0.98503,(3:15.071547,4:15.071547):1.243524):3.326635,5:19.641706):0.607397,6:20.249104):59.411362,(7:26.725937,8:26.725937):52.934525):10.677895,(((27:18.828323,(26:4.106201,(24:1.60214,25:1.60214):2.504061):14.722122):56.972263,((249:70.858292,((228:26.14349,227:26.143488):41.535316,(((229:8.002129,230:8.002129):15.128127,(231:19.63866,232:19.63866)…
	TREE tree_1452 = (((((1:7.510005,2:7.510005):0.490939,(3:7.34303,4:7.34303):0.657914):2.561624,(5:10.159838,6:10.159839):0.402729):50.101681,(7:14.926328,8:14.926328):45.737923):32.46051,(((((10:66.549194,((11:50.228203,12:50.228199):15.986397,13:66.2146):0.334598):8.592934,9:75.142128):1.705438,((17:8.896597,16:8.896597):10.825831,(14:15.80716,15:15.807159):3.915268):57.125137):0.161268,((((20:6…
	TREE tree_5809 = ((((((1:10.052934,2:10.052934):1.202197,(3:9.34429,4:9.34429):1.910841):3.209875,5:14.465006):0.601805,6:15.066811):44.06295,(7:15.879658,8:15.879657):43.250103):29.671518,((((17:9.588852,(16:8.262652,15:8.262652):1.326199):7.797534,14:17.386387):48.647247,(9:65.467354,(((((18:7.543724,19:7.543724):2.471371,20:10.015095):7.1099,(21:16.586292,22:16.586292):0.538704):5.649199,23:22…
	TREE tree_9763 = (((6:17.086069,(((1:12.703226,2:12.703227):1.113009,(3:12.581806,4:12.581805):1.23443):3.029605,5:16.84584):0.240228):50.879814,(7:14.12061,8:14.120609):53.845268):19.1623,(((((14:18.80295,((17:5.823139,15:5.823139):4.277189,16:10.100328):8.70262):45.474991,(((22:20.245094,21:20.245094):0.20661,(20:9.857414,(18:3.298334,19:3.298334):6.55908):10.594291):11.427567,23:31.879271):32.…
	TREE tree_1383 = (((6:18.569849,(5:17.597313,((1:13.089741,2:13.089741):2.227886,(3:14.074741,4:14.074741):1.242885):2.279684):0.972538):56.87957,(7:18.156029,8:18.156029):57.293392):14.861306,(((27:17.000412,((24:1.178833,25:1.178833):2.177187,26:3.35602):13.644392):57.996487,((((33:34.869614,(((31:6.604094,(30:3.583839,29:3.583839):3.020254):5.137356,28:11.741448):2.663398,32:14.404847):20.4647…
	TREE tree_6346 = ((((5:20.983812,((1:14.305737,2:14.305737):1.726923,(3:15.278122,4:15.278121):0.754538):4.951153):1.221023,6:22.204832):44.109596,(7:25.591677,8:25.591679):40.722752):22.668621,(((((((18:10.607539,19:10.607539):3.245708,20:13.853248):1.170454,21:15.023702):0.108392,22:15.132094):4.600157,23:19.73225):52.882854,(((14:19.913548,(15:12.344217,(17:11.864516,16:11.864516):0.479701):7.…
	TREE tree_1250 = ((((5:17.591549,6:17.591547):0.751788,((1:12.411532,2:12.411533):1.76873,(3:12.299293,4:12.299292):1.880971):4.163074):45.162254,(7:22.535238,8:22.53524):40.970352):20.651798,(((27:18.801376,((24:1.423546,25:1.423546):2.729565,26:4.153111):14.648264):53.953705,((((((28:17.850674,(31:12.676631,(29:4.318823,30:4.318823):8.357808):5.174042):1.204532,32:19.055206):22.960043,33:42.015…
	TREE tree_8639 = (((((1:12.068851,2:12.068851):3.367809,(3:13.005527,4:13.005527):2.431132):4.18953,(6:18.927511,5:18.927511):0.698678):57.528484,(7:11.76572,8:11.765718):65.388954):13.529637,((((10:62.036674,((11:37.730263,12:37.730267):24.123684,13:61.853947):0.182728):4.472009,(15:24.00144,(14:17.437117,(16:10.242867,17:10.242867):7.194249):6.564324):42.507244):6.425677,(9:72.578949,(((26:4.34…
	TREE tree_4677 = ((((5:16.140312,((1:11.41356,2:11.41356):1.148785,(3:10.753174,4:10.753176):1.80917):3.577969):0.080832,6:16.221144):52.038963,(7:20.134502,8:20.134502):48.12561):16.675886,(((27:16.239929,(26:3.017076,(24:1.019956,25:1.019956):1.99712):13.222853):55.84996,(((((32:13.419308,(((29:3.481351,30:3.481351):3.022498,31:6.503849):2.604273,28:9.108122):4.311186):16.254547,33:29.673855):2…
	TREE tree_4690 = (((6:16.049583,(((1:11.449724,2:11.449724):1.273811,(3:11.632797,4:11.632797):1.090739):3.038833,5:15.762369):0.287216):45.657333,(7:30.071259,8:30.071259):31.63566):24.219503,((15:20.954332,((17:10.875952,16:10.875952):9.317083,14:20.193035):0.761298):56.737164,((((10:62.353638,((11:57.787914,12:57.78791):0.874213,13:58.662128):3.691517):3.773396,9:66.127037):7.075375,((27:18.54…
	TREE tree_4877 = ((((5:20.260576,((1:13.012341,2:13.012341):1.777975,(3:12.868998,4:12.868998):1.921319):5.470257):0.933249,6:21.193823):36.596615,(7:15.598671,8:15.598671):42.191769):21.103838,(((((22:11.680516,(21:10.942377,(20:8.629922,(18:3.598237,19:3.598237):5.031685):2.312455):0.738139):9.77617,23:21.456686):46.003494,(15:16.208546,((16:9.009557,17:9.009556):7.16405,14:16.173607):0.034939)…
	TREE tree_6083 = (((((1:18.946209,2:18.946209):1.912732,(3:18.996456,4:18.996454):1.862486):4.458133,(6:25.206873,5:25.206871):0.110201):51.85717,(7:17.203403,8:17.203403):59.97084):15.482324,(((27:22.899536,(26:4.061864,(24:1.715991,25:1.715991):2.345873):18.837675):54.512077,((((227:27.282265,228:27.282265):44.339634,(((229:12.321173,230:12.321173):7.167139,(231:15.866253,232:15.866253):3.62205…
	TREE tree_9021 = ((((5:13.474118,6:13.474117):0.358558,((1:10.307741,2:10.30774):0.875053,(3:9.71231,4:9.712309):1.470484):2.649883):41.1549,(7:18.250528,8:18.250528):36.737049):34.553139,(((27:14.917658,((24:1.083521,25:1.083521):1.967088,26:3.050609):11.867047):54.692009,((249:67.615211,((228:24.255461,227:24.255463):35.587349,(((229:3.124525,230:3.124525):8.023429,(231:9.430111,232:9.430111):1…
	TREE tree_482 = ((((5:21.820906,((2:16.139061,1:16.139061):2.433341,(3:16.636803,4:16.636803):1.935599):3.248504):0.855123,6:22.676029):46.854908,(7:15.903581,8:15.903582):53.62735):13.170407,((((9:69.239136,(10:63.74231,((12:50.155964,11:50.155964):12.591769,13:62.74773):0.994578):5.496821):0.752595,(((20:26.52594,(18:7.699147,19:7.699147):18.826792):11.138605,(21:8.266933,22:8.266933):29.39761)…
	TREE tree_4237 = (((((1:15.722288,2:15.722287):1.273919,(3:14.477627,4:14.477626):2.518581):4.037385,(5:20.351334,6:20.351336):0.682258):54.165356,(7:26.440002,8:26.440002):48.758949):19.715801,((((22:14.044467,(((18:5.018593,19:5.018593):5.639178,20:10.65777):1.241521,21:11.899291):2.145175):24.045551,23:38.090019):35.682964,(((10:63.744259,((12:47.359863,11:47.359863):16.332106,13:63.691971):0.…
	TREE tree_8200 = ((((5:21.541964,6:21.541964):1.419204,((1:15.483064,2:15.483063):2.528738,(3:17.342974,4:17.342974):0.668828):4.949368):61.121452,(7:28.731407,8:28.731409):55.351215):13.546554,((((((18:2.958848,19:2.958848):7.500289,20:10.459137):1.577688,(22:7.88392,21:7.88392):4.152905):8.728525,23:20.76535):51.337727,(((27:7.094219,(26:1.292894,(24:0.599763,25:0.599763):0.693131):5.801325):63…
	TREE tree_5230 = (((((1:12.032615,2:12.032616):1.118648,(3:11.688274,4:11.688274):1.462989):3.850371,(5:16.441423,6:16.441423):0.560212):49.576302,(7:13.14277,8:13.14277):53.435162):19.468292,(((((22:11.326838,((20:7.250405,(18:6.601725,19:6.601725):0.648681):2.857404,21:10.107809):1.219028):9.636372,23:20.963209):45.057816,((14:15.369147,15:15.369147):0.661008,(17:7.960388,16:7.960388):8.069768)…
	TREE tree_2995 = ((((5:19.447721,((1:14.214603,2:14.214603):1.004586,(3:13.692829,4:13.692829):1.52636):4.228531):0.351891,6:19.79961):49.170944,(7:13.540923,8:13.540923):55.42963):28.88072,(((9:75.87973,((10:63.647079,((12:51.889194,11:51.889198):9.497965,13:61.387161):2.259922):10.534103,((((20:9.618195,(18:9.42274,19:9.42274):0.195454):0.605094,21:10.223288):4.180404,22:14.403692):3.689964,23:…
	TREE tree_7037 = (((((1:13.936831,2:13.93683):2.400243,(3:14.47553,4:14.475529):1.861544):3.927693,(6:20.05868,5:20.058681):0.206086):49.171043,(7:14.50584,8:14.505841):54.929974):21.428141,((((26:4.576729,(24:1.554819,25:1.554819):3.021909):14.920158,27:19.496885):50.672062,((((33:32.123425,((28:9.051885,(31:7.808333,(29:4.532162,30:4.532162):3.276172):1.243551):4.221174,32:13.273059):18.850365)…
	TREE tree_3214 = (((((1:16.466892,2:16.466892):1.364003,(3:16.384178,4:16.384178):1.446717):6.022152,(6:22.489697,5:22.489697):1.36335):38.504108,(7:13.016768,8:13.016767):49.340389):35.799831,(((10:62.246399,((12:40.788231,11:40.788231):20.971487,13:61.75972):0.486682):8.904806,(9:69.847809,((((21:22.7404,(20:6.654265,(18:5.846004,19:5.846004):0.808261):16.086134):8.158941,22:30.89934):4.439292,…
	TREE tree_9602 = (((6:20.132175,(5:18.91547,((1:13.855568,2:13.855568):0.571578,(3:13.223415,4:13.223414):1.203731):4.488322):1.216708):66.69622,(7:37.474113,8:37.474113):49.354279):17.550329,((((27:22.45339,((24:1.46633,25:1.46633):2.441212,26:3.907542):18.545849):57.843685,((249:78.362335,((227:25.91729,228:25.91729):46.840385,(((229:6.35601,230:6.35601):9.471699,(232:14.245985,231:14.245985):1…
	TREE tree_5545 = ((((((1:9.658883,2:9.658884):1.952918,(3:9.919054,4:9.919053):1.692747):2.79834,5:14.410141):0.310559,6:14.720699):44.945076,(7:23.539358,8:23.539358):36.126423):23.621542,(((27:20.257465,(26:3.535046,(24:1.231939,25:1.231939):2.303108):16.72242):54.172318,((249:71.125206,((227:24.894991,228:24.894991):42.670513,(((230:6.876472,229:6.876472):12.491826,(231:16.416042,232:16.416042…
	TREE tree_7486 = ((((((2:16.066864,1:16.066864):1.51363,(3:16.483807,4:16.483807):1.096687):4.933968,5:22.514462):0.701754,6:23.216217):65.090385,(7:28.79315,8:28.79315):59.513458):11.186173,(((27:18.276834,(26:3.620695,(24:1.450876,25:1.450876):2.16982):14.656137):56.078388,((((228:24.877991,227:24.877991):42.164425,(((230:4.829422,229:4.829422):10.312419,(231:12.864175,232:12.864176):2.277666):…
	TREE tree_2784 = ((((5:21.391054,((1:16.980377,2:16.980377):0.749284,(3:15.467255,4:15.467255):2.262406):3.661394):1.432268,6:22.823322):53.356186,(7:11.238337,8:11.238337):64.941177):9.76691,(((((25:1.104168,24:1.104168):1.850709,26:2.954877):10.136793,27:13.091669):59.256767,((((227:22.564714,228:22.564716):44.054691,(((229:8.179954,230:8.179954):7.214859,(231:12.17791,232:12.17791):3.216903):1…
	TREE tree_1825 = (((((1:13.174535,2:13.174535):1.128066,(3:13.489164,4:13.489164):0.813437):4.579869,(5:17.433706,6:17.433706):1.448763):48.53186,(7:17.752432,8:17.752434):49.661896):20.76214,((9:73.59314,((10:64.73629,((12:50.481117,11:50.481121):12.564151,13:63.045269):1.691023):6.781608,((((16:10.893699,17:10.893699):3.071569,15:13.965267):5.176071,14:19.141338):51.961559,(((20:8.617007,(18:4.…
	TREE tree_2165 = (((6:18.168337,(5:16.596582,((2:13.436916,1:13.436918):0.825865,(3:13.190708,4:13.190709):1.072073):2.333801):1.571755):43.83363,(7:20.65156,8:20.65156):41.350407):30.228241,((((9:69.148109,(10:63.646179,((11:57.398411,12:57.398407):5.245309,13:62.643715):1.00246):5.501931):2.313089,((22:8.997956,(21:4.942437,((18:1.53357,19:1.53357):1.273352,20:2.806922):2.135514):4.05552):5.773…
	TREE tree_9706 = ((((5:24.177158,6:24.177156):0.894953,((1:17.533379,2:17.533379):3.168811,(3:18.327307,4:18.327307):2.374884):4.36992):43.393642,(7:21.124338,8:21.124342):47.341419):14.91138,((9:70.972305,((((14:16.277651,15:16.277651):1.010711,(16:9.394937,17:9.394937):7.893424):52.288769,(10:63.834999,((12:51.565395,11:51.565395):11.223448,13:62.788841):1.046155):5.742134):1.116702,((((18:7.35…
	TREE tree_3611 = (((5:14.192735,(((1:10.248597,2:10.248597):0.654121,(3:10.050258,4:10.050259):0.85246):3.207126,6:14.109845):0.08289):68.07515,(7:20.795336,8:20.795338):61.472546):14.018182,(((27:23.892141,((24:1.64454,25:1.64454):3.20005,26:4.84459):19.047552):62.838867,((((228:26.741064,227:26.741064):52.204144,(((230:4.15401,229:4.154011):19.207289,(232:19.918236,231:19.918238):3.443063):21.5…
	TREE tree_1486 = ((((6:14.428933,5:14.428932):0.468618,((2:9.975855,1:9.975855):1.280243,(3:10.173306,4:10.173307):1.082791):3.641453):69.19574,(7:23.307022,8:23.307024):60.786263):9.189405,((((17:9.720865,16:9.720865):8.384402,(14:9.882114,15:9.882114):8.223153):52.720081,(((((22:8.925955,21:8.925955):4.178718,((18:5.57425,19:5.57425):2.290596,20:7.864846):5.239827):11.828316,23:24.932989):45.24…
	TREE tree_2934 = (((6:24.971371,(5:24.418753,((1:20.39753,2:20.397532):1.389515,(3:20.815935,4:20.815935):0.97111):2.631709):0.552617):58.084118,(7:16.971422,8:16.97142):66.084068):16.777378,((((14:20.0952,15:20.0952):1.279562,(17:10.985672,16:10.985673):10.38909):61.891277,((10:70.796768,((11:58.957375,12:58.957367):10.282661,13:69.240036):1.556736):7.61699,((((((18:0.014564,19:0.014564):8.95612…
	TREE tree_6815 = ((((5:17.158316,((1:12.898233,2:12.898233):1.726072,(3:12.398717,4:12.398717):2.225589):2.534009):0.973527,6:18.131842):43.509995,(7:12.688396,8:12.688396):48.953438):26.849499,(((27:21.258919,(26:3.942522,(25:1.242036,24:1.242036):2.700486):17.316395):52.993004,((249:72.269806,((227:22.678497,228:22.678497):44.152596,(((229:4.187302,230:4.187302):8.57667,(231:10.52957,232:10.529…
	TREE tree_2043 = (((((1:9.801053,2:9.801053):1.236902,(3:9.031951,4:9.031951):2.006004):2.312765,(5:13.226576,6:13.226576):0.124144):46.203991,(7:12.921005,8:12.921005):46.633709):28.829424,(((((24:1.075369,25:1.075369):2.661523,26:3.736891):15.311427,27:19.048319):57.346619,((((228:25.1035,227:25.103497):44.770409,(((229:5.651639,230:5.651639):7.128047,(231:11.972287,232:11.972286):0.807399):13.…
	TREE tree_6172 = (((6:20.072483,(5:19.508177,((1:14.66264,2:14.66264):1.759403,(3:15.086067,4:15.086067):1.335975):3.086135):0.564308):50.336166,(7:14.486945,8:14.486945):55.921703):25.096825,(((27:19.310076,(26:4.263635,(25:1.242563,24:1.242563):3.021071):15.046442):62.289085,((249:79.125877,((227:26.340408,228:26.34041):49.322678,(((229:18.037292,230:18.037292):13.312202,(232:27.054081,231:27.0…
	TREE tree_6553 = ((((6:22.035263,5:22.035265):0.350062,((1:15.520888,2:15.520887):1.396933,(3:15.92939,4:15.92939):0.988432):5.467503):48.445091,(7:26.24275,8:26.242746):44.587669):19.866465,((((15:12.918667,(16:8.922403,17:8.922403):3.996264):2.70178,14:15.620446):57.16975,((9:69.63781,((((18:3.432071,19:3.432071):8.558913,20:11.990984):13.316268,(21:16.317053,22:16.317053):8.990199):8.715865,23…
	TREE tree_174 = ((((5:25.524971,((2:18.503952,1:18.503952):1.62863,(3:17.266064,4:17.266064):2.866519):5.392386):0.465054,6:25.990021):41.75132,(7:13.663634,8:13.663633):54.077709):32.070095,(((((25:1.097703,24:1.097703):2.311419,26:3.409121):14.630727,27:18.039848):62.671661,((((228:29.281374,227:29.281374):44.627277,(((229:6.53892,230:6.53892):12.368627,(232:14.757851,231:14.757851):4.149696):1…
	TREE tree_1108 = ((((5:23.14867,((1:16.797787,2:16.797787):1.446436,(3:15.831091,4:15.831092):2.413131):4.904449):0.465717,6:23.614386):49.116985,(7:18.466728,8:18.46673):54.264648):23.654671,(((27:22.257803,((24:1.685127,25:1.685127):2.973495,26:4.658622):17.59918):55.787655,((((227:25.98629,228:25.98629):44.679241,(((229:8.400272,230:8.400272):9.022744,(231:14.316879,232:14.316877):3.106139):17…
	TREE tree_3875 = ((((6:15.604097,5:15.604096):0.354083,((2:11.467932,1:11.467932):1.078926,(3:11.832146,4:11.832146):0.714711):3.411323):39.433716,(7:12.73489,8:12.734889):42.657005):32.797382,((((26:3.448394,(25:1.133138,24:1.133138):2.315255):16.274061,27:19.722456):61.797691,((((228:26.82799,227:26.82799):48.215359,(((229:3.543181,230:3.543181):7.868063,(231:8.903117,232:8.903117):2.508127):18…
	TREE tree_8535 = ((((5:13.200968,((1:9.578047,2:9.578047):1.235326,(3:9.185351,4:9.185351):1.628021):2.387596):0.406618,6:13.607586):49.514732,(7:9.345944,8:9.345943):53.776379):15.270369,(((27:15.294169,(26:3.084081,(25:1.03589,24:1.03589):2.04819):12.21009):53.739082,((((((28:10.237379,((29:3.40102,30:3.40102):4.818031,31:8.21905):2.018328):3.286977,32:13.524356):19.539612,33:33.063969):11.2663…
	TREE tree_1514 = ((((((1:16.475483,2:16.475481):1.570582,(3:16.916876,4:16.916874):1.129189):4.131004,5:22.177069):0.841258,6:23.018328):45.889629,(7:19.634146,8:19.634146):49.273811):24.49185,(((14:17.306482,((16:8.817726,17:8.817726):4.299906,15:13.117632):4.18885):49.384098,((((22:8.230647,(21:7.592475,((18:5.018989,19:5.018989):0.633551,20:5.652539):1.939936):0.638172):7.251212,23:15.481859):…
	TREE tree_6991 = ((((5:23.896212,((1:17.488619,2:17.488619):0.484531,(3:16.099792,4:16.099792):1.873357):5.923062):0.894329,6:24.790541):48.056747,(7:28.477581,8:28.477581):44.369709):14.375612,(((27:11.334639,(26:2.454333,(25:1.018884,24:1.018884):1.435449):8.880305):56.235249,((249:64.682564,((228:22.795048,227:22.795048):33.719936,(((229:5.215468,230:5.215468):4.621984,(231:8.573561,232:8.5735…
	TREE tree_3551 = (((((2:14.128016,1:14.128016):1.043637,(3:14.688696,4:14.688696):0.482956):4.810149,(6:18.523802,5:18.5238):1.458):47.505264,(7:19.512405,8:19.512407):47.974655):27.641237,(((27:18.308001,((24:1.028154,25:1.028154):2.46773,26:3.495883):14.812116):57.359985,(((((32:14.487614,((31:9.737331,(29:4.868608,30:4.868608):4.868723):2.362943,28:12.100275):2.38734):25.608906,33:40.096519):1…
	TREE tree_4937 = ((((((1:13.932405,2:13.932406):0.662714,(3:12.453157,4:12.453157):2.141963):4.53844,5:19.13356):0.527128,6:19.660688):50.904713,(7:18.413092,8:18.413092):52.152309):20.716404,(((((10:62.674866,((11:47.455444,12:47.455444):13.242411,13:60.697857):1.97701):14.584196,((21:13.994189,(((18:4.825269,19:4.825269):5.674415,20:10.499684):0.732745,22:11.23243):2.76176):11.394094,23:25.3882…
	TREE tree_3728 = (((((1:10.971714,2:10.971714):0.754524,(3:10.31165,4:10.311651):1.414588):3.611607,(6:15.12636,5:15.12636):0.211485):55.055508,(7:27.485876,8:27.485874):42.907482):24.091871,(((((24:1.056111,25:1.056111):1.876526,26:2.932637):14.536884,27:17.469521):58.567402,((((227:24.732386,228:24.732386):44.18158,(((229:6.323115,230:6.323116):13.549209,(232:15.87534,231:15.87534):3.996985):13…
	TREE tree_7411 = ((((((1:15.489832,2:15.48983):1.257824,(3:13.2509,4:13.250899):3.496756):6.002927,6:22.750584):0.713711,5:23.464293):41.969322,(7:12.131466,8:12.131466):53.302151):24.562412,((((((((18:11.406381,19:11.406381):0.765234,20:12.171615):10.084826,21:22.256439):2.727883,22:24.984324):6.665346,23:31.64967):41.975838,(14:17.192301,(15:14.481141,(17:8.86076,16:8.860759):5.620383):2.711159…
	TREE tree_2422 = ((((5:17.810232,((1:13.766844,2:13.766845):0.563777,(3:13.371166,4:13.371166):0.959456):3.479609):1.116088,6:18.926319):69.020851,(7:28.634119,8:28.634119):59.313049):9.056034,(((((24:1.38673,25:1.38673):3.411479,26:4.798209):14.806523,27:19.604733):56.290573,((((227:25.591188,228:25.591188):43.124023,(((229:5.74303,230:5.743029):9.393993,(231:12.082648,232:12.082648):3.054375):1…
	TREE tree_2845 = ((((5:13.688018,6:13.688019):0.637102,((1:10.75209,2:10.752089):1.429699,(3:11.485716,4:11.485716):0.696071):2.143332):45.894421,(7:19.416183,8:19.416183):40.80336):25.825592,(((27:20.145115,((25:0.997808,24:0.997808):2.851069,26:3.848877):16.296238):53.435375,((((33:34.602623,((28:9.950077,(31:7.108049,(29:4.313091,30:4.313091):2.794958):2.842027):7.390761,32:17.340839):17.26178…
	TREE tree_3914 = (((((1:14.982232,2:14.982232):1.103482,(3:14.531715,4:14.531715):1.553998):4.780636,(6:20.178154,5:20.178154):0.688196):59.221939,(7:17.035578,8:17.035578):63.052711):11.73308,(((((25:1.49189,24:1.49189):2.581624,26:4.073514):15.149913,27:19.223427):52.463104,((249:69.548553,((227:23.646952,228:23.64695):38.10854,(((229:6.128961,230:6.128961):8.361072,(231:11.323747,232:11.323746…
	TREE tree_676 = ((((((2:15.959517,1:15.959517):2.354491,(3:17.013132,4:17.013132):1.300876):3.595909,5:21.909918):0.841133,6:22.751049):57.110966,(7:17.499519,8:17.499517):62.362499):16.049406,(((27:16.531643,((25:1.219065,24:1.219065):2.241753,26:3.460818):13.070825):59.698421,((((((28:8.858694,((30:3.26043,29:3.26043):4.054237,31:7.314666):1.544028):2.580127,32:11.438822):20.608799,33:32.047623…
	TREE tree_411 = (((6:19.694662,(5:19.115158,((2:12.747177,1:12.747178):2.126186,(3:12.946184,4:12.946184):1.927179):4.241794):0.579506):50.417229,(7:30.465525,8:30.465523):39.646366):19.124731,((9:73.049141,((((17:10.53326,16:10.53326):3.485721,15:14.01898):7.99542,14:22.014402):49.537289,((10:61.587124,((11:50.235725,12:50.235722):10.847503,13:61.083225):0.503897):9.220598,((22:18.309809,(((18:8…
	TREE tree_5109 = ((((((1:11.59147,2:11.59147):1.594513,(3:11.812206,4:11.812207):1.373776):2.738276,5:15.924258):0.215602,6:16.13986):49.972542,(7:19.234768,8:19.234768):46.877636):14.576971,((((26:2.907197,(25:0.671196,24:0.671196):2.236001):12.198133,27:15.10533):55.35535,((249:68.470428,((227:23.39748,228:23.39748):41.348583,(((230:6.741968,229:6.741968):9.590385,(232:14.414554,231:14.414553):…
	TREE tree_3271 = (((((1:21.282291,2:21.282291):2.501397,(3:20.52977,4:20.529768):3.253921):4.551572,(6:28.15337,5:28.153372):0.181891):59.025723,(7:38.145107,8:38.145103):49.215881):16.807493,((((16:9.536942,17:9.536943):9.23476,(14:16.278349,15:16.278351):2.493353):60.061096,(9:78.056793,((10:65.85199,((11:58.825535,12:58.825535):4.556492,13:63.382027):2.469966):8.908146,(((22:5.380937,21:5.3809…
	TREE tree_693 = (((6:16.209896,(((2:12.149088,1:12.149087):0.760942,(3:11.62606,4:11.62606):1.283969):3.162856,5:16.072886):0.137011):59.210854,(7:18.195015,8:18.195015):57.225735):16.108917,((((27:16.389273,((24:1.314888,25:1.314888):1.952256,26:3.267144):13.122128):58.249878,((((((28:7.905997,(31:5.977024,(29:3.087443,30:3.087443):2.88958):1.928974):4.919606,32:12.825603):23.719206,33:36.544807…
	TREE tree_3174 = ((((5:23.204393,((2:15.782531,1:15.78253):1.627896,(3:16.397728,4:16.397728):1.012697):5.793966):0.100239,6:23.30463):42.026619,(7:25.407112,8:25.407114):39.924137):26.008545,(((27:20.203287,((25:0.943449,24:0.943449):2.9751,26:3.918549):16.284735):58.988979,((249:77.336906,((227:23.687706,228:23.687706):49.140141,(((229:5.880787,230:5.880787):10.357734,(231:12.961164,232:12.9611…
	TREE tree_3953 = (((((2:15.261988,1:15.261988):2.301578,(3:16.446304,4:16.446304):1.117263):3.737638,(6:21.156336,5:21.156338):0.144867):45.753166,(7:10.151726,8:10.151726):56.902641):21.756388,(((27:18.958385,(26:3.012433,(25:1.249425,24:1.249425):1.763008):15.945954):55.306377,((((((((29:4.600917,30:4.600917):4.221751,31:8.822667):3.47583,28:12.298497):3.490113,32:15.78861):22.754469,33:38.5430…
	TREE tree_6699 = (((6:23.08427,(((1:17.147345,2:17.147345):1.575836,(3:17.890129,4:17.890129):0.833051):3.8354,5:22.55858):0.52569):51.233498,(7:24.34539,8:24.345392):49.972374):33.781063,(((27:22.340942,(26:4.365648,(24:1.655085,25:1.655085):2.710563):17.975294):60.341377,((((33:34.323826,((28:11.183071,(31:6.588311,(30:1.428916,29:1.428916):5.159394):4.59476):3.92716,32:15.110231):19.213596):20…
	TREE tree_4174 = (((6:22.878906,(((1:14.547154,2:14.547153):1.607633,(3:14.011312,4:14.011312):2.143476):5.766748,5:21.921537):0.957368):43.8895,(7:27.365406,8:27.365404):39.403):30.756285,(((27:16.136961,(26:3.15572,(24:1.120157,25:1.120157):2.035563):12.98124):56.758358,((((33:34.364952,(32:13.132361,((31:7.164211,(30:3.10858,29:3.10858):4.05563):3.345471,28:10.509682):2.622679):21.23259):18.05…
	TREE tree_7964 = (((6:22.667799,(5:22.288818,((2:15.979177,1:15.979177):2.101498,(3:17.577179,4:17.577179):0.503495):4.208144):0.378981):53.439758,(7:8.431753,8:8.431753):67.675804):17.737329,(((9:76.180115,(((26:3.997504,(25:1.606806,24:1.606805):2.390698):15.009284,27:19.006786):56.610622,(249:71.449898,((((((28:10.053232,((29:3.985515,30:3.985515):3.960868,31:7.946383):2.106849):1.183727,32:11…
	TREE tree_5741 = (((6:18.399944,(5:17.470781,((1:12.519829,2:12.519828):0.965016,(3:11.866734,4:11.866734):1.61811):3.985936):0.929164):59.550591,(7:11.258698,8:11.258698):66.691833):19.230114,((((27:18.444834,(26:3.064474,(24:1.205606,25:1.205606):1.858868):15.38036):55.641655,((249:71.255394,((228:26.987183,227:26.987183):39.752098,(((230:4.647709,229:4.647709):10.863159,(231:12.625878,232:12.6…
	TREE tree_5096 = (((((1:16.137697,2:16.137697):1.800423,(3:16.490547,4:16.490545):1.447573):6.13139,(5:23.211981,6:23.211981):0.857528):51.503738,(7:15.897007,8:15.897007):59.676243):21.08321,((((((15:8.626938,16:8.626938):1.050784,17:9.677722):9.77623,14:19.453951):49.562759,(9:68.733749,(10:61.399498,((12:44.222923,11:44.222927):15.817791,13:60.040714):1.358778):7.334254):0.282964):3.625753,(((…
	TREE tree_9927 = (((6:15.508051,(((1:12.103813,2:12.103814):0.793347,(3:11.257016,4:11.257016):1.640144):2.338712,5:15.235873):0.272177):46.717476,(7:13.375879,8:13.375879):48.84964):27.1367,(((27:18.674942,((25:1.379022,24:1.379022):2.103222,26:3.482244):15.192698):58.378418,((((227:27.238216,228:27.238218):37.996777,(((229:6.064502,230:6.064502):9.825043,(231:13.339429,232:13.33943):2.550115):1…
	TREE tree_7976 = (((((1:18.304094,2:18.304094):1.478773,(3:17.623985,4:17.623985):2.158882):7.218253,(6:25.669827,5:25.669828):1.331291):44.453358,(7:20.805391,8:20.805389):50.649086):15.513652,((9:71.909943,((10:62.114746,((11:56.699585,12:56.699585):4.683369,13:61.382957):0.731796):8.381442,((14:16.111776,((17:9.465822,16:9.465822):3.731439,15:13.197262):2.914513):51.881058,(((20:12.975576,(18:…
	TREE tree_1038 = (((6:22.193073,(((1:15.062559,2:15.062559):1.014069,(3:15.480752,4:15.480751):0.595877):4.777643,5:20.854271):1.338803):44.184311,(7:15.872775,8:15.872775):50.504608):18.787024,(((((24:1.355242,25:1.355242):1.819228,26:3.17447):12.6998,27:15.874269):56.051731,((249:66.830147,((228:24.761581,227:24.76158):39.045403,(((230:6.636202,229:6.636202):12.918196,(232:16.232738,231:16.2327…
	TREE tree_1835 = (((6:19.910957,(5:19.763498,((1:13.935193,2:13.935193):1.604327,(3:13.67717,4:13.677171):1.862349):4.223978):0.147462):58.173313,(7:27.983761,8:27.983759):50.100513):20.125692,(((27:24.901684,((25:1.623251,24:1.623251):3.219539,26:4.84279):20.058893):58.426949,((((((((29:2.441702,30:2.441702):5.632041,31:8.073743):3.282722,28:11.356464):5.075293,32:16.431757):21.512579,33:37.9443…
	TREE tree_8749 = (((6:15.572453,(((1:11.209133,2:11.209133):0.475046,(3:10.873583,4:10.873582):0.810597):3.222624,5:14.906803):0.665649):50.251122,(7:13.651984,8:13.651985):52.171585):28.075527,(((((10:61.179741,((11:48.752789,12:48.752789):12.024069,13:60.776859):0.402888):11.565166,9:72.744911):0.077381,(((20:12.713652,(18:9.97407,19:9.97407):2.739582):2.17586,(22:10.681457,21:10.681457):4.2080…
	TREE tree_2700 = ((((5:20.918171,6:20.918173):2.080158,((2:14.879186,1:14.879186):1.588218,(3:15.652428,4:15.652428):0.814976):6.530927):44.526375,(7:10.928341,8:10.92834):56.596367):22.797993,(((((25:1.01994,24:1.01994):2.118359,26:3.138299):11.411507,27:14.549806):60.018711,((((((28:13.485959,(31:9.988222,(30:7.26257,29:7.26257):2.725652):3.497737):2.344726,32:15.830686):20.533428,33:36.364117)…
	TREE tree_1886 = ((((6:16.699306,5:16.699306):0.49799,((1:12.882824,2:12.882823):1.298774,(3:12.677053,4:12.677053):1.504543):3.0157):45.135086,(7:19.164261,8:19.164261):43.168121):15.776283,(((((25:1.089555,24:1.089555):2.78231,26:3.871866):14.245762,27:18.117626):50.700489,((249:67.125961,((227:21.434935,228:21.434937):41.918446,(((229:6.39155,230:6.39155):10.019873,(231:14.949902,232:14.949903…
	TREE tree_261 = (((((2:10.316282,1:10.316281):1.187872,(3:10.454418,4:10.454418):1.049734):3.435789,(5:14.324075,6:14.324074):0.615867):49.865791,(7:32.088676,8:32.088676):32.717052):20.926775,(((((15:2.761485,14:2.761485):11.591089,(16:7.328866,17:7.328866):7.023707):49.021694,(((21:9.192737,(20:8.995114,(18:5.037676,19:5.037676):3.957439):0.197622):4.173085,22:13.365821):8.383791,23:21.749613):…
	TREE tree_9149 = ((((5:22.500929,((2:15.340183,1:15.340183):1.121584,(3:14.335788,4:14.335787):2.12598):6.039164):0.099832,6:22.600763):47.567879,(7:12.600937,8:12.600938):57.567703):22.09004,(((9:69.503242,(((16:8.309906,17:8.309906):9.531484,(15:17.439548,14:17.439548):0.401841):50.066612,((22:27.139797,(21:26.063864,((18:14.435545,19:14.435545):4.424342,20:18.859888):7.203976):1.075934):12.397…
	TREE tree_1703 = (((((1:14.924901,2:14.924901):1.77529,(3:14.406893,4:14.406893):2.293298):3.469231,(6:19.544544,5:19.544544):0.624878):48.978859,(7:19.420294,8:19.420294):49.727989):36.946976,(((27:22.212242,((24:1.83527,25:1.83527):2.577252,26:4.412522):17.799719):54.006702,((((33:33.276661,((28:13.102136,(31:10.03159,(29:3.932112,30:3.932112):6.099478):3.070546):1.817778,32:14.919914):18.35674…
	TREE tree_444 = (((((2:9.030762,1:9.030763):0.61068,(3:8.723948,4:8.723948):0.917495):2.504791,(6:12.011804,5:12.011804):0.134429):54.396614,(7:15.368561,8:15.36856):51.174286):20.894745,(((27:14.856255,((24:1.010113,25:1.010113):1.371054,26:2.381167):12.475088):51.57336,((((33:34.241081,((((29:4.539276,30:4.539276):4.54902,31:9.088297):1.869645,28:10.957941):2.59306,32:13.551001):20.690083):15.9…
	TREE tree_9290 = ((((5:12.908708,((1:8.685475,2:8.685475):1.410423,(3:9.676212,4:9.676212):0.419685):2.81281):1.016184,6:13.924891):48.203598,(7:23.095345,8:23.095345):39.03315):22.890743,(((((25:0.894113,24:0.894113):2.455128,26:3.349241):11.9648,27:15.314041):58.277004,((249:70.849487,((227:22.661974,228:22.661972):45.675411,(((230:2.625867,229:2.625866):12.532223,(232:13.245848,231:13.245847):…
	TREE tree_9524 = ((((5:22.994471,((2:16.309393,1:16.309393):1.45721,(3:15.614796,4:15.614794):2.151808):5.227869):0.810499,6:23.80497):47.976189,(7:20.085032,8:20.08503):51.696125):11.572685,(((((16:9.370139,17:9.370139):8.361767,(15:16.827787,14:16.827785):0.904119):49.567719,(9:67.038933,(10:62.315216,((11:43.666233,12:43.666233):16.078888,13:59.745121):2.570095):4.72372):0.260686):0.589897,((2…
	TREE tree_6789 = ((((6:23.802174,5:23.802172):0.751716,((1:17.780165,2:17.780165):2.736861,(3:16.375921,4:16.375919):4.141106):4.036864):50.369305,(7:21.169104,8:21.169102):53.754089):12.351439,(((((17:4.920653,15:4.920653):4.10749,16:9.028143):8.265837,14:17.29398):53.896145,((((21:1.413137,22:1.413137):4.049011,(20:4.240634,(18:2.243489,19:2.243489):1.997146):1.221514):5.880435,23:11.342583):59…
	TREE tree_3175 = (((6:16.278357,(5:15.774726,((1:11.542844,2:11.542845):1.59069,(3:12.23576,4:12.23576):0.897774):2.641193):0.503631):48.208931,(7:16.226696,8:16.226698):48.260597):19.679205,((((26:2.892635,(24:0.957575,25:0.957575):1.93506):12.019981,27:14.912616):58.613766,((249:70.38633,((228:24.962044,227:24.962044):40.71698,(((229:5.766375,230:5.766375):13.029493,(232:17.25803,231:17.25803):…
	TREE tree_308 = (((6:31.17263,(((2:20.207615,1:20.207615):2.525944,(3:20.763584,4:20.763584):1.969976):7.074631,5:29.808193):1.364442):41.814228,(7:24.328987,8:24.328989):48.657875):27.781881,(((9:73.583061,((10:64.078079,((12:55.278515,11:55.278511):8.466255,13:63.744766):0.333315):9.351499,((((20:6.612233,(18:4.188456,19:4.188456):2.423777):2.588142,22:9.200376):2.434356,21:11.634731):12.605122…
	TREE tree_4876 = (((6:19.005945,(((1:14.684809,2:14.68481):1.11024,(3:13.490866,4:13.490866):2.304183):2.425677,5:18.220728):0.78522):53.615253,(7:12.946175,8:12.946175):59.675026):24.621511,((((15:18.421972,(17:9.230494,16:9.230494):9.19148):0.034901,14:18.456875):58.031361,((10:60.043159,((12:45.423512,11:45.423515):14.508335,13:59.93185):0.111313):16.083487,(9:75.734207,((((18:6.952753,19:6.95…
	TREE tree_4158 = (((6:20.459204,(((2:13.581102,1:13.581101):0.692734,(3:12.497549,4:12.497548):1.776287):5.432078,5:19.705914):0.75329):48.815376,(7:14.074154,8:14.074153):55.200428):18.604515,(((27:15.524161,(26:2.800068,(24:0.782075,25:0.782075):2.017993):12.724094):57.108501,((((227:23.09137,228:23.091368):41.149532,(((230:5.501718,229:5.501718):6.555632,(231:11.101594,232:11.101595):0.955756)…
	TREE tree_922 = (((6:19.85202,(((2:12.76398,1:12.763981):1.383931,(3:13.115152,4:13.115152):1.032758):4.279628,5:18.427538):1.424481):66.03141,(7:27.845257,8:27.845257):58.038174):6.858671,(((27:15.342707,((25:1.239463,24:1.239463):2.510782,26:3.750245):11.592461):60.195419,((((227:26.218807,228:26.218807):45.529892,(((229:5.0085,230:5.0085):9.866588,(232:13.289976,231:13.289976):1.585111):15.499…
	TREE tree_8259 = ((((6:16.739613,5:16.739613):0.92335,((1:13.649343,2:13.649343):1.627165,(3:13.706673,4:13.706673):1.569836):2.386454):61.799778,(7:24.687584,8:24.687584):54.775154):18.991299,(((9:68.976891,(14:17.293749,(15:14.464797,(16:10.595318,17:10.595318):3.869479):2.828952):51.683144):0.941775,((10:61.955803,((11:53.496468,12:53.496468):7.764765,13:61.261234):0.694571):7.638873,(((20:10.…
	TREE tree_5800 = (((((2:13.226571,1:13.22657):0.36636,(3:12.813908,4:12.813908):0.779024):2.981658,(5:15.836675,6:15.836674):0.737914):44.405643,(7:14.350167,8:14.350167):46.630062):37.328144,((((26:4.587767,(24:1.81788,25:1.81788):2.769887):16.992983,27:21.58075):58.392075,((((228:27.573009,227:27.573009):46.000118,(((230:6.817311,229:6.817311):9.363557,(232:13.56636,231:13.56636):2.614508):26.8…
	TREE tree_1990 = ((((6:12.322588,5:12.322588):0.811486,((1:9.239301,2:9.239302):1.546599,(3:9.890109,4:9.89011):0.895791):2.348173):54.937038,(7:16.448153,8:16.448153):51.622959):25.034519,(((((24:1.647678,25:1.647678):2.7721,26:4.419779):17.048889,27:21.468668):57.266243,((((33:40.606178,((((29:5.103253,30:5.103253):2.591661,31:7.694914):2.78996,28:10.484874):8.614105,32:19.098978):21.507198):18…
	TREE tree_9880 = (((((2:17.037338,1:17.037338):0.88126,(3:16.783852,4:16.783852):1.134745):5.713345,(6:23.136736,5:23.136734):0.495205):44.213421,(7:18.439428,8:18.43943):49.405933):16.745203,((((9:68.383583,(((22:6.397589,21:6.397589):2.984901,((18:3.630685,19:3.630685):3.324225,20:6.95491):2.42758):6.946458,23:16.328949):52.054634):0.065989,(10:60.544106,((12:48.918255,11:48.918259):10.589315,1…
	TREE tree_3406 = (((((1:9.377851,2:9.377851):1.121114,(3:9.450377,4:9.450377):1.048587):3.133453,(5:13.498891,6:13.498891):0.133526):59.468395,(7:18.11697,8:18.116972):54.983841):21.36727,((((((16:8.403657,17:8.403656):6.231713,(15:14.539346,14:14.539345):0.096024):56.393276,(((22:7.114806,21:7.114806):6.156921,((18:5.320256,19:5.320256):6.72805,20:12.048306):1.223422):7.596906,23:20.868633):50.1…
	TREE tree_3303 = (((6:21.14506,(((1:15.429275,2:15.429275):1.336071,(3:14.909754,4:14.909753):1.855592):3.148285,5:19.913628):1.231428):48.471031,(7:27.851852,8:27.851852):41.764236):14.431128,(((27:13.961791,(26:3.19797,(24:1.098665,25:1.098665):2.099305):10.763821):63.565228,(((((32:15.482895,(28:13.615288,(31:9.423054,(30:4.256484,29:4.256484):5.166571):4.192234):1.867606):20.586224,33:36.0691…
	TREE tree_4440 = (((6:17.025257,(((1:11.813538,2:11.813537):0.951468,(3:11.889027,4:11.889027):0.875979):3.368327,5:16.133333):0.891924):65.957802,(7:27.663393,8:27.663395):55.31966):7.839208,(((27:16.711454,(26:3.394807,(25:1.219033,24:1.219033):2.175774):13.316647):60.526939,((249:74.152756,((227:24.909328,228:24.909328):46.289841,(((230:3.00065,229:3.00065):5.742695,(231:8.550831,232:8.550831)…
	TREE tree_3033 = (((6:23.529661,(((1:16.461802,2:16.461802):1.304908,(3:14.339768,4:14.339769):3.426941):4.490259,5:22.256968):1.272692):50.090424,(7:28.569473,8:28.569471):45.05061):18.938156,(((((14:9.168229,15:9.16823):9.204952,(16:8.986216,17:8.986217):9.386967):58.72636,(((22:17.237112,(((18:7.35418,19:7.35418):6.908143,20:14.262323):2.029907,21:16.292231):0.94488):6.812659,23:24.04977):52.6…
	TREE tree_6222 = ((((6:13.688615,5:13.688616):0.607824,((1:10.174302,2:10.174301):0.522832,(3:9.841585,4:9.841585):0.855549):3.599306):54.262775,(7:17.551596,8:17.551596):51.007622):23.980656,((((15:15.312265,(17:13.113104,16:13.113104):2.199162):7.324543,14:22.63681):52.840092,(9:74.45401,((((((18:0.75162,19:0.75162):1.175203,20:1.926823):1.1456,21:3.072423):2.72341,22:5.795833):7.049977,23:12.8…
	TREE tree_7234 = (((((1:20.723734,2:20.723736):2.418044,(3:19.741415,4:19.741417):3.400362):4.770452,(6:27.340942,5:27.34094):0.57129):47.039238,(7:16.217083,8:16.217085):58.734386):13.979105,((((((22:3.978346,21:3.978346):11.861028,((18:9.159039,19:9.159039):2.131144,20:11.290182):4.549192):9.086046,23:24.925421):45.548542,(9:70.311928,(10:63.151306,((12:34.851536,11:34.851536):26.506287,13:61.3…
	TREE tree_384 = (((6:18.062019,(5:17.800325,((2:13.520275,1:13.520273):1.311327,(3:13.2195,4:13.2195):1.612101):2.968724):0.261693):44.241993,(7:22.840248,8:22.840248):39.46376):22.605165,(((((25:1.176784,24:1.176784):2.264845,26:3.441628):15.320916,27:18.762545):55.917023,((((33:35.996223,(((31:7.800519,(30:3.436084,29:3.436084):4.364435):6.394698,28:14.195216):3.464899,32:17.660114):18.336109):…
	TREE tree_4277 = ((((6:15.691278,5:15.691278):1.557917,((1:11.253136,2:11.253137):1.914092,(3:12.189974,4:12.189974):0.977254):4.081967):55.024643,(7:31.389774,8:31.389776):40.884064):21.281748,(((((10:66.366402,((12:54.162796,11:54.162796):11.620377,13:65.783173):0.58323):9.430373,9:75.796776):0.815085,(((21:4.542219,22:4.542219):8.347428,(20:9.126193,(18:7.131475,19:7.131475):1.994717):3.763454…
	TREE tree_7342 = ((((5:13.36771,((1:10.172603,2:10.172602):0.665816,(3:9.83452,4:9.834521):1.003898):2.529292):0.091943,6:13.459653):42.433758,(7:20.403967,8:20.403965):35.489445):23.794857,((((((20:4.722985,(18:3.274828,19:3.274828):1.448157):3.670073,(21:7.929089,22:7.929089):0.46397):6.508203,23:14.901261):53.336906,((10:62.659916,((12:54.271927,11:54.271927):6.230648,13:60.502579):2.157343):5…
	TREE tree_6826 = (((5:11.630571,(((1:8.428187,2:8.428187):0.988844,(3:8.702357,4:8.702357):0.714674):1.927184,6:11.344214):0.286356):56.911732,(7:20.456907,8:20.456907):48.085392):23.548761,((((26:4.145856,(25:1.1694,24:1.1694):2.976457):14.637065,27:18.782923):56.036068,((((((28:11.034881,((29:3.151263,30:3.151263):5.388847,31:8.54011):2.49477):4.478392,32:15.513273):19.784153,33:35.297428):19.4…
	TREE tree_1849 = (((6:25.30629,(5:24.477482,((1:16.575272,2:16.575274):2.378583,(3:17.225954,4:17.225954):1.727902):5.523625):0.828809):47.561085,(7:17.748146,8:17.748144):55.119228):15.89086,(((27:12.291537,((24:1.174464,25:1.174464):1.202921,26:2.377386):9.914152):58.615753,((((33:41.848682,((28:18.214569,(31:12.384109,(29:2.708912,30:2.708912):9.675198):5.83046):1.378692,32:19.593262):22.25542…
	TREE tree_2087 = (((6:20.463732,(((1:14.683084,2:14.683084):1.341165,(3:14.622564,4:14.622564):1.401686):4.145282,5:20.169531):0.2942):46.665279,(7:21.754152,8:21.754154):45.374851):18.588713,((((14:17.832802,(17:9.272098,16:9.272097):8.560704):0.767948,15:18.600748):53.328182,(((10:62.333527,((12:47.739399,11:47.739395):14.251141,13:61.990536):0.342988):8.110016,((((20:8.789262,(18:1.691425,19:1…
	TREE tree_6012 = ((((5:16.454918,((1:12.369477,2:12.369477):1.655313,(3:11.890437,4:11.890437):2.134352):2.430129):0.933618,6:17.388535):50.512238,(7:14.67864,8:14.678639):53.22213):14.744704,(((27:16.308462,(26:4.001213,(24:1.308011,25:1.308011):2.693202):12.30725):56.253677,((249:69.887001,((227:28.239368,228:28.23937):36.183655,(((229:8.543234,230:8.543235):5.645051,(231:11.96546,232:11.96546)…
	TREE tree_9531 = (((((2:14.54238,1:14.542379):1.413856,(3:13.337669,4:13.337671):2.618566):3.151971,(5:18.519842,6:18.51984):0.588367):34.155052,(7:21.699297,8:21.699295):31.563961):48.629917,(((((25:1.270055,24:1.270055):3.229322,26:4.499377):19.237309,27:23.736685):57.151772,((((((28:13.216043,(31:8.064543,(30:3.439625,29:3.439625):4.624918):5.1515):1.144628,32:14.36067):22.412075,33:36.772743)…
	TREE tree_6151 = ((((6:22.009932,5:22.009933):1.270101,((1:17.222576,2:17.222574):0.976047,(3:15.148016,4:15.148016):3.050606):5.081412):50.24699,(7:16.644672,8:16.644672):56.882355):29.436956,((9:77.223991,(((((22:16.194761,((18:6.113334,19:6.113334):1.360586,20:7.473919):8.720841):0.54236,21:16.737122):5.559619,23:22.29674):53.343185,(10:66.382584,((12:47.436287,11:47.436283):18.611244,13:66.04…
	TREE tree_1614 = (((6:17.606607,(((1:12.071198,2:12.071197):1.177689,(3:11.640539,4:11.640539):1.608347):3.009401,5:16.258287):1.34832):58.424892,(7:25.165592,8:25.165594):50.865906):29.069397,((9:78.569778,((10:65.749214,((11:53.304546,12:53.30455):12.340416,13:65.644966):0.104252):12.730596,(((((18:7.876947,19:7.876947):9.717134,20:17.594082):16.671354,(22:30.862291,21:30.862291):3.403145):1.81…
	TREE tree_7529 = ((((5:19.711239,((1:15.675005,2:15.675004):1.089048,(3:14.347385,4:14.347385):2.416666):2.947184):0.648636,6:20.359871):37.850548,(7:19.460571,8:19.460573):38.749847):20.219505,((((26:3.299924,(24:0.921885,25:0.921884):2.378039):10.278214,27:13.578135):57.010506,((((((28:7.053843,((29:1.764099,30:1.764099):3.116102,31:4.880201):2.173641):5.84176,32:12.895602):15.751514,33:28.6471…
	TREE tree_6449 = ((((5:22.300169,6:22.300171):0.78583,((1:17.602322,2:17.602322):1.031676,(3:16.331186,4:16.331186):2.302811):4.452003):46.136295,(7:23.416515,8:23.416515):45.805779):17.560669,(((27:14.817015,(26:3.176159,(24:0.863189,25:0.863189):2.31297):11.640857):61.871372,((((227:28.120018,228:28.120018):38.440628,(((229:5.404939,230:5.404938):9.903754,(231:14.222624,232:14.222624):1.086069)…
	TREE tree_989 = (((6:18.088465,(5:17.447344,((2:12.465891,1:12.465891):1.353594,(3:12.05201,4:12.052009):1.767476):3.627858):0.641122):49.993919,(7:15.113077,8:15.113078):52.969311):13.996738,(((((24:1.080154,25:1.080155):2.077621,26:3.157775):10.785422,27:13.943198):59.584084,((((33:34.403275,((((30:3.174438,29:3.174438):2.938301,31:6.112739):0.808241,28:6.92098):5.773864,32:12.694844):21.708431…
	TREE tree_4288 = (((6:20.230715,(((1:13.548114,2:13.548115):0.494603,(3:12.63506,4:12.635059):1.407657):4.71298,5:18.755697):1.475018):46.728203,(7:20.196323,8:20.196325):46.762596):23.680628,((((10:63.776459,((12:51.939041,11:51.939041):11.760463,13:63.699509):0.07695):7.521407,((((22:8.407375,21:8.407375):1.101871,(20:6.809079,(18:2.347632,19:2.347632):4.461447):2.700167):6.682521,23:16.191767)…
	TREE tree_7129 = (((6:23.23967,(5:22.779163,((2:16.73093,1:16.73093):0.996023,(3:15.550383,4:15.550383):2.176571):5.052209):0.460507):52.854782,(7:28.991783,8:28.991781):47.102665):12.319957,((((26:3.087857,(24:1.31906,25:1.31906):1.768797):12.274762,27:15.362617):57.170666,((((((28:9.941492,(31:7.283751,(30:3.993751,29:3.993751):3.290001):2.65774):1.444163,32:11.385654):19.94072,33:31.326374):19…
	TREE tree_1421 = ((((((1:15.367054,2:15.367053):1.380949,(3:15.675644,4:15.675645):1.072358):5.274564,6:22.022564):0.073045,5:22.095612):63.147217,(7:27.852802,8:27.852802):57.39003):16.641605,(((((24:1.288877,25:1.288877):3.13753,26:4.426407):16.7341,27:21.160509):59.190334,((((33:40.551594,((28:10.157554,(31:9.040497,(30:3.942389,29:3.942389):5.098108):1.117056):4.768678,32:14.926231):25.625364…
	TREE tree_5084 = (((6:20.186954,(5:19.477299,((1:14.864186,2:14.864186):0.853754,(3:13.480124,4:13.480124):2.237815):3.759359):0.709656):45.398735,(7:11.624229,8:11.62423):53.96146):19.561499,((9:66.177605,((10:61.230774,((11:51.221542,12:51.221535):9.371566,13:60.593109):0.637668):4.733218,(((17:7.652,16:7.652):7.655582,(15:14.269306,14:14.269306):1.038276):50.191025,(((21:8.020018,((18:2.666875…
	TREE tree_6974 = (((((1:15.963942,2:15.963942):1.193945,(3:14.922173,4:14.922173):2.235714):5.796783,(5:22.048954,6:22.048952):0.905716):52.470558,(7:12.632294,8:12.632294):62.792938):22.132992,(((27:15.469022,(26:3.166208,(24:1.013697,25:1.013697):2.152512):12.302814):58.743885,((((33:30.497522,((28:13.003037,(31:7.065134,(30:3.931976,29:3.931976):3.133158):5.937904):0.85551,32:13.858547):16.638…
	TREE tree_6224 = (((6:22.11591,(5:21.669186,((1:16.127691,2:16.127691):1.990394,(3:15.671041,4:15.671041):2.447044):3.5511):0.446723):46.552792,(7:13.392288,8:13.392289):55.276409):27.378187,(((27:19.003004,(26:3.577125,(25:1.376282,24:1.376282):2.200843):15.425879):56.081123,((((((((30:3.257953,29:3.257953):6.007341,31:9.265295):1.900976,28:11.16627):6.534966,32:17.701237):21.651316,33:39.352551…
	TREE tree_4991 = (((((1:10.857337,2:10.857337):1.553654,(3:9.363083,4:9.363083):3.047908):3.020986,(5:14.96353,6:14.963531):0.468447):46.15176,(7:15.309393,8:15.309396):46.274342):25.321894,(((10:62.772446,((12:53.955025,11:53.955025):8.410624,13:62.36565):0.406792):6.070942,(9:68.381485,((((20:12.59837,(18:6.705145,19:6.705145):5.893224):1.307109,(22:8.886024,21:8.886024):5.019454):19.159193,23:…
	TREE tree_7701 = (((5:25.229082,(6:25.050995,((1:17.937462,2:17.937462):1.127906,(3:15.74542,4:15.74542):3.319948):5.985627):0.178086):53.732132,(7:12.217465,8:12.217464):66.743744):16.243238,((((10:60.207779,((11:46.231293,12:46.231293):13.651184,13:59.882477):0.325303):8.360551,(9:68.462204,(((((18:0.889625,19:0.889625):3.117922,20:4.007547):2.692072,21:6.699618):3.963684,22:10.663302):3.507936…
	TREE tree_9343 = ((((((2:16.528997,1:16.528997):1.223464,(3:14.745701,4:14.745701):3.006761):6.067895,5:23.820356):0.469983,6:24.29034):48.82338,(7:23.920033,8:23.920033):49.193687):22.019468,((9:78.766998,(((((22:7.810415,21:7.810415):6.91185,(20:9.016792,(18:3.447866,19:3.447866):5.568926):5.705473):6.020172,23:20.742437):54.186615,((16:10.014076,(17:7.624595,15:7.624595):2.389482):9.5189,14:19…
	TREE tree_7292 = ((((((2:9.646611,1:9.646611):0.821194,(3:8.657934,4:8.657934):1.809871):3.303107,6:13.770913):0.134452,5:13.905364):50.207584,(7:20.534075,8:20.534075):43.578876):18.347336,((((26:3.129625,(25:1.121281,24:1.121281):2.008343):13.860654,27:16.99028):58.838562,((((((((29:2.684236,30:2.684236):5.915677,31:8.599913):1.786524,28:10.386436):4.374858,32:14.761295):24.786949,33:39.548244)…
	TREE tree_6236 = ((((((1:13.507936,2:13.507936):0.595427,(3:12.620413,4:12.620413):1.482951):3.778389,5:17.881752):0.45212,6:18.333874):48.313797,(7:16.472673,8:16.472675):50.174995):21.999388,((((10:64.437256,((11:51.565659,12:51.565655):11.300232,13:62.865894):1.571363):3.297898,((14:15.981003,((17:9.111916,16:9.111916):3.475989,15:12.587904):3.393097):50.182682,(((20:6.368996,(18:5.155856,19:5…
	TREE tree_5425 = ((((((1:11.939495,2:11.939495):0.696812,(3:11.858541,4:11.858541):0.777765):2.10096,5:14.737267):0.424655,6:15.161922):50.694874,(7:18.215431,8:18.215431):47.641361):19.313061,(((27:12.660997,(26:2.960546,(24:1.339333,25:1.339333):1.621213):9.700451):60.865395,((((227:24.806187,228:24.806187):43.287994,(((230:5.336271,229:5.336271):3.80629,(231:8.649887,232:8.649887):0.492674):22…
	TREE tree_7489 = (((6:16.631403,(5:16.245537,((1:11.542112,2:11.542112):0.803614,(3:11.532537,4:11.532537):0.813189):3.899809):0.385869):56.011135,(7:15.396218,8:15.396218):57.246319):19.758631,((((((16:9.427269,17:9.427269):2.585261,15:12.012529):3.591443,14:15.603972):53.875008,9:69.478973):0.016885,((10:60.331406,((12:51.960381,11:51.960377):7.222019,13:59.182396):1.149008):8.778544,((((20:4.3…
	TREE tree_6981 = ((((6:12.686456,5:12.686455):0.297457,((1:8.660649,2:8.66065):1.056007,(3:9.232609,4:9.232609):0.484048):3.267255):55.229523,(7:14.181214,8:14.181212):54.032223):26.093874,((((26:4.09611,(25:1.436446,24:1.436446):2.659665):14.045185,27:18.141294):55.652401,((((228:24.482452,227:24.482452):44.644646,(((230:5.703843,229:5.703843):8.871912,(232:12.966168,231:12.966168):1.609586):14.…
	TREE tree_510 = ((((((2:11.094865,1:11.094865):0.724573,(3:11.04557,4:11.045571):0.773867):3.567308,5:15.386746):0.42176,6:15.808506):54.283566,(7:13.698281,8:13.698281):56.393791):25.039049,(((((24:1.448841,25:1.448842):2.952149,26:4.40099):14.898293,27:19.299286):56.925087,((249:73.007828,((227:25.061409,228:25.061409):43.585304,(((230:4.768508,229:4.768508):7.826893,(232:11.313798,231:11.31379…
	TREE tree_3830 = (((6:18.87249,(5:18.422522,((1:11.753914,2:11.753914):2.44148,(3:13.453067,4:13.453066):0.742328):4.22713):0.449968):47.552555,(7:16.944468,8:16.944466):49.480579):17.533972,(((((16:8.624582,17:8.624582):3.65347,15:12.278051):3.215787,14:15.493839):52.999077,(((((20:5.190446,(18:2.92615,19:2.92615):2.264296):4.722551,22:9.912997):1.973177,21:11.886174):9.923735,23:21.809908):46.0…
	TREE tree_1852 = (((6:30.937162,(5:30.072641,((1:19.22962,2:19.22962):3.984785,(3:20.689297,4:20.689297):2.525107):6.858237):0.864522):41.752266,(7:11.34329,8:11.343291):61.346146):13.305588,((((10:64.788132,((11:51.850067,12:51.850063):12.050682,13:63.900745):0.887381):5.886611,9:70.674744):0.85694,(((((18:1.699672,19:1.699672):4.64842,20:6.348092):10.185698,(21:8.014904,22:8.014904):8.518885):3…
	TREE tree_9585 = (((6:13.749975,(5:13.179457,((1:9.198635,2:9.198635):0.999852,(3:8.337285,4:8.337285):1.861202):2.980969):0.570519):46.793808,(7:11.024481,8:11.024482):49.519302):21.91803,(((27:16.703325,((25:0.997536,24:0.997536):2.131472,26:3.129007):13.574319):57.606464,((((227:25.129364,228:25.129366):42.673279,(((230:4.143732,229:4.143732):7.764262,(232:10.344095,231:10.344095):1.563899):19…
	TREE tree_4489 = (((((1:19.899052,2:19.899052):2.224936,(3:20.635721,4:20.635719):1.488268):5.661629,(5:27.269577,6:27.269581):0.516038):44.258682,(7:25.077253,8:25.077253):46.967049):29.998503,(((9:73.090149,((10:61.636047,((12:48.574184,11:48.574181):12.803495,13:61.377678):0.258368):10.025296,((22:9.289941,((20:8.834638,(18:5.433069,19:5.433069):3.401568):0.141957,21:8.976594):0.313347):6.7205…
	TREE tree_1332 = ((((((1:12.042161,2:12.042161):2.415841,(3:12.34429,4:12.34429):2.113712):4.510461,6:18.968464):0.175049,5:19.143513):43.204918,(7:14.515088,8:14.515088):47.83334):26.781036,((9:72.867676,((10:65.5634,((11:59.37804,12:59.378044):5.407633,13:64.785675):0.777728):6.15701,(((16:8.727516,17:8.727515):10.97087,(14:11.872864,15:11.872864):7.825522):51.78603,(((21:5.708851,22:5.708851):…
	TREE tree_6526 = (((6:22.915058,(((1:17.415997,2:17.415997):2.138141,(3:17.263891,4:17.263891):2.290246):2.846634,5:22.400772):0.514288):43.936066,(7:21.668125,8:21.668125):45.182999):18.267088,((((26:4.292909,(24:1.904828,25:1.904828):2.388081):11.733867,27:16.026775):56.843678,((((33:27.212706,((28:9.061512,(31:6.269295,(29:1.357374,30:1.357374):4.911921):2.792217):1.630481,32:10.691993):16.520…
	TREE tree_4035 = ((((5:23.47636,6:23.47636):0.573604,((1:16.817402,2:16.817402):1.952169,(3:16.926479,4:16.926479):1.84309):5.280393):43.575596,(7:21.634335,8:21.634335):45.991226):19.257429,(((27:16.812956,(26:3.185917,(25:1.385718,24:1.385718):1.800199):13.627039):55.161976,(((((32:16.215435,(28:11.637116,((30:3.711441,29:3.711441):3.611637,31:7.323077):4.314039):4.578319):20.945557,33:37.16099…
	TREE tree_8771 = (((((1:8.734519,2:8.734519):1.414138,(3:9.040768,4:9.040768):1.107889):2.2581,(6:11.908839,5:11.908838):0.497918):59.688801,(7:10.4485,8:10.4485):61.647057):15.898806,((((((21:8.603189,(((18:3.388294,19:3.388294):3.53788,20:6.926174):0.107238,22:7.033412):1.569777):6.388424,23:14.991612):52.65202,(14:14.837,(15:10.582163,(17:8.289059,16:8.289059):2.293104):4.254836):52.806633):0.…
	TREE tree_1747 = ((((((2:15.851793,1:15.851793):1.427316,(3:14.426708,4:14.426708):2.852401):6.438076,5:23.717186):0.754793,6:24.471979):46.792805,(7:25.852707,8:25.852707):45.412079):14.722842,(((((24:1.605899,25:1.605899):1.984274,26:3.590172):15.440888,27:19.031061):50.442001,((((33:31.915375,((28:11.150102,((29:5.077822,30:5.077822):4.675278,31:9.7531):1.397002):2.772484,32:13.922586):17.9927…
	TREE tree_1895 = (((((1:16.262098,2:16.262096):1.124627,(3:16.254364,4:16.254364):1.132361):4.422763,(6:21.051609,5:21.051611):0.757876):48.682518,(7:23.662449,8:23.662453):46.829559):13.355124,(((((24:1.251214,25:1.251214):1.428429,26:2.679643):12.456602,27:15.136246):63.379677,((((33:42.344208,((28:16.998863,((29:5.02517,30:5.02517):5.772207,31:10.797377):6.201488):3.445826,32:20.444691):21.899…
	TREE tree_9134 = (((5:19.359339,(((1:13.571712,2:13.571712):1.421801,(3:12.847375,4:12.847376):2.146138):4.078698,6:19.072208):0.287129):44.39489,(7:19.082386,8:19.082386):44.671841):19.438517,(((((25:1.322507,24:1.322507):2.762194,26:4.084701):13.168839,27:17.25354):56.416317,((((((((30:3.778568,29:3.778568):2.09783,31:5.876398):2.956632,28:8.83303):1.000277,32:9.833307):23.718531,33:33.551834):…
	TREE tree_4686 = (((((1:11.966501,2:11.966502):0.539167,(3:11.14002,4:11.140021):1.365648):2.382131,(5:14.213723,6:14.213722):0.674076):58.213009,(7:18.116972,8:18.11697):54.983841):21.36727,((((((15:13.331448,14:13.331448):4.993321,(16:8.552831,17:8.55283):9.771938):52.703876,(((20:28.837286,(18:18.20233,19:18.20233):10.634955):11.914172,(22:39.091953,21:39.091953):1.659505):11.523813,23:52.2752…
	TREE tree_2964 = (((6:26.327198,(5:24.557825,((2:17.162634,1:17.162634):2.599149,(3:18.195686,4:18.195686):1.566095):4.796041):1.769375):57.911247,(7:10.72458,8:10.72458):73.51387):14.35196,((((((25:1.777069,24:1.777069):2.686287,26:4.463356):15.599845,27:20.063202):54.52652,(((((((((29:4.268283,30:4.268283):3.818045,31:8.086329):1.138419,28:9.224747):6.623923,32:15.84867):18.582623,33:34.431293)…
	TREE tree_6588 = (((((1:13.137757,2:13.137758):1.033534,(3:12.537081,4:12.537081):1.634211):4.575607,(5:17.782946,6:17.782946):0.963953):53.35812,(7:16.637651,8:16.637651):55.467369):14.989238,((((26:2.951643,(25:1.273548,24:1.273548):1.678096):13.217764,27:16.169409):56.108494,((((((28:13.440578,(31:6.475286,(29:0.820745,30:0.820745):5.654541):6.965292):4.12963,32:17.57021):19.091469,33:36.66167…
	TREE tree_3160 = ((((5:22.923689,6:22.923685):0.941779,((2:17.888369,1:17.888371):1.163957,(3:17.733719,4:17.733717):1.318609):4.81314):49.25222,(7:26.102831,8:26.102827):47.014854):16.917288,(((9:74.9533,(((27:10.1985,((25:0.891305,24:0.891305):1.091703,26:1.983008):8.215491):62.660362,((((((32:13.449407,(28:11.152173,((30:2.576148,29:2.576148):2.656654,31:5.232802):5.919371):2.297233):16.578804…
	TREE tree_2124 = (((((1:16.562067,2:16.562067):3.37752,(3:16.731133,4:16.731131):3.208456):4.623035,(6:22.711681,5:22.711683):1.850941):49.485455,(7:13.687319,8:13.68732):60.360756):18.481308,((((14:16.544361,((16:8.553183,17:8.553183):5.422998,15:13.976181):2.568181):49.782215,(9:64.799088,(((22:4.359147,21:4.359147):4.710331,((18:4.650045,19:4.650045):3.120436,20:7.770482):1.298997):12.948246,2…
	TREE tree_1681 = ((((5:19.464935,((1:13.201718,2:13.201719):2.580865,(3:13.97706,4:13.97706):1.805523):3.682353):1.040374,6:20.505312):54.521999,(7:16.861078,8:16.861078):58.166229):20.630547,(((((25:1.267961,24:1.267961):1.869268,26:3.137229):11.963365,27:15.100594):64.99015,(((((((31:8.124104,(30:3.274812,29:3.274812):4.849292):1.324519,28:9.448624):4.129993,32:13.578617):25.190083,33:38.7687):…
	TREE tree_9529 = ((((((2:9.347726,1:9.347727):0.338139,(3:8.608281,4:8.608281):1.077584):2.354032,5:12.039897):0.482697,6:12.522593):53.231232,(7:12.239779,8:12.239779):53.514046):18.149206,(((27:12.372277,((24:0.951246,25:0.951246):1.952878,26:2.904124):9.468154):62.694435,((((((28:15.680697,(31:11.170863,(29:5.478532,30:5.478532):5.692331):4.509835):3.659213,32:19.339911):23.851612,33:43.191525…
	TREE tree_3102 = (((((2:13.898043,1:13.898044):0.526752,(3:13.699221,4:13.699221):0.725575):5.020011,(5:17.853598,6:17.8536):1.591207):55.911606,(7:19.742273,8:19.742273):55.614143):16.500269,(((((21:9.691264,22:9.691264):1.198067,((18:8.066032,19:8.066032):1.316762,20:9.382794):1.506536):3.754128,23:14.643458):56.676498,((9:69.16925,((16:9.641253,17:9.641253):7.335631,(14:10.058769,15:10.058769)…
	TREE tree_4750 = (((6:31.217709,(((1:19.849239,2:19.849239):2.193577,(3:19.118093,4:19.118093):2.924722):7.868587,5:29.911404):1.306306):43.554657,(7:16.594885,8:16.594885):58.177483):18.505697,((((26:3.216883,(24:0.761569,25:0.761569):2.455314):12.004561,27:15.221443):66.28688,((((228:29.623766,227:29.623766):41.585831,(((230:5.797442,229:5.797442):11.403649,(232:14.577836,231:14.577836):2.62325…
	TREE tree_4218 = ((((((1:15.827601,2:15.827602):2.63456,(3:16.404533,4:16.404533):2.057627):5.028472,5:23.490635):0.271107,6:23.761742):51.500916,(7:21.725449,8:21.725451):53.537209):25.68405,(((((17:9.097446,16:9.097446):10.530886,14:19.62833):0.065205,15:19.693539):52.565674,((10:68.317039,((12:49.631573,11:49.631569):18.637276,13:68.268845):0.048198):3.337739,(((22:12.225326,((20:3.228266,(18:…
	TREE tree_9003 = ((((5:17.18327,6:17.183268):0.160342,((1:13.109198,2:13.109198):1.292019,(3:12.12143,4:12.121429):2.279786):2.942395):53.598042,(7:11.852009,8:11.852009):59.089642):20.292236,(((9:68.901123,((14:16.189095,15:16.189095):0.724088,(16:8.491721,17:8.49172):8.421462):51.987946):0.106763,((10:60.763805,((12:44.547684,11:44.547684):16.029716,13:60.577404):0.186403):7.474934,((22:17.7929…
	TREE tree_9877 = ((((((2:13.369683,1:13.369683):1.66632,(3:12.479818,4:12.479818):2.556185):4.719051,5:19.755054):0.821559,6:20.576612):51.025703,(7:10.247345,8:10.247346):61.354973):41.668407,((((14:15.220251,15:15.220251):1.917289,(16:9.126038,17:9.126039):8.011501):59.321461,(9:74.087906,((10:66.032402,((11:45.499187,12:45.499191):16.582811,13:62.081997):3.950396):7.145519,(((22:5.155571,21:5.…
	TREE tree_3854 = (((6:8.524049,(((2:6.074615,1:6.074615):0.56536,(3:5.754512,4:5.754512):0.885463):1.829948,5:8.469923):0.054126):55.32766,(7:21.292498,8:21.292496):42.559212):24.58461,(((((24:1.349287,25:1.349287):2.644653,26:3.99394):14.810496,27:18.804438):59.326294,(((((32:17.458082,((31:8.257895,(30:4.542181,29:4.542181):3.715713):2.918192,28:11.176085):6.281995):20.100691,33:37.558773):18.5…
	TREE tree_2432 = (((6:22.448437,(5:21.856764,((1:17.327948,2:17.327948):1.492224,(3:17.858837,4:17.858837):0.961335):3.036595):0.591671):45.829285,(7:28.464113,8:28.464111):39.813606):19.161249,(((((16:9.476046,17:9.476046):3.452967,15:12.929013):3.531831,14:16.460842):51.201485,((10:63.307323,((12:50.870117,11:50.870113):9.049398,13:59.919514):3.38781):4.158841,((((22:12.181754,(20:5.210222,(18:…
	TREE tree_2780 = ((((5:14.237806,((1:10.564215,2:10.564215):0.690366,(3:10.169025,4:10.169025):1.085555):2.983226):0.42386,6:14.661667):39.903484,(7:19.005903,8:19.005905):35.55925):32.298565,(((27:22.480843,((25:1.816533,24:1.816533):2.945889,26:4.762422):17.71842):51.060562,((((((((30:3.36035,29:3.36035):2.502321,31:5.862671):1.390399,28:7.25307):5.261491,32:12.514561):20.545818,33:33.060379):1…
	TREE tree_317 = (((((2:14.106599,1:14.106599):1.191397,(3:14.045742,4:14.045743):1.252254):5.281483,(6:19.524326,5:19.524328):1.055152):55.588425,(7:24.243809,8:24.243807):51.924099):15.382027,(((((22:12.430487,((20:7.218305,(18:3.995935,19:3.995935):3.222369):2.497663,21:9.715968):2.714519):5.534939,23:17.965425):52.068394,(14:16.147034,(15:15.896298,(17:10.239659,16:10.239658):5.656639):0.25073…
	TREE tree_5499 = ((((5:22.949953,6:22.949955):0.403564,((1:15.32081,2:15.32081):3.279803,(3:16.600515,4:16.600515):2.000099):4.752906):47.557632,(7:15.983696,8:15.983696):54.92746):20.234737,(((27:15.495238,(26:3.251187,(24:1.092231,25:1.092231):2.158956):12.244051):57.281616,(((((32:11.183215,((31:6.046937,(29:2.035674,30:2.035674):4.011263):3.488077,28:9.535014):1.648201):23.951351,33:35.134567…
	TREE tree_3346 = ((((6:14.766893,5:14.766892):0.627977,((1:10.345397,2:10.345397):2.738783,(3:11.410971,4:11.410971):1.673208):2.31069):49.613838,(7:18.726189,8:18.726187):46.282524):20.829041,(((27:18.404022,(26:4.488203,(25:1.419469,24:1.419469):3.068734):13.915819):55.99754,((((33:32.851463,(32:12.244783,(((30:3.154992,29:3.154992):4.463279,31:7.61827):2.288188,28:9.906458):2.338326):20.606678…
	TREE tree_8948 = (((((1:17.873484,2:17.873482):2.237463,(3:18.39534,4:18.39534):1.715605):5.699783,(6:25.349707,5:25.349707):0.461022):47.831779,(7:18.772697,8:18.772697):54.869812):30.414419,(((27:11.591822,((24:0.705852,25:0.705852):1.960931,26:2.666783):8.925039):63.517601,((((33:35.795849,((((29:4.898759,30:4.898759):3.092425,31:7.991184):0.912265,28:8.903449):4.456095,32:13.359544):22.436302…
	TREE tree_1987 = (((5:15.212272,(6:15.055753,((1:11.591123,2:11.591123):1.196469,(3:11.492659,4:11.49266):1.294932):2.268162):0.156518):47.21096,(7:15.761174,8:15.761175):46.662056):15.814355,(((27:18.002371,((24:1.118759,25:1.118759):2.738209,26:3.856969):14.145402):49.988037,((((((((29:4.330554,30:4.330554):7.534394,31:11.864949):1.852072,28:13.717022):2.632877,32:16.349899):17.783548,33:34.133…
	TREE tree_7991 = (((6:18.439533,(((2:11.831655,1:11.831655):1.773814,(3:12.147139,4:12.147139):1.45833):3.622859,5:17.228327):1.211205):41.402458,(7:17.907738,8:17.90774):41.93425):25.737144,((9:70.763283,((((16:7.252936,15:7.252936):1.690932,17:8.943869):9.40122,14:18.345089):51.475967,((10:60.476959,((11:48.419994,12:48.419994):11.767746,13:60.187737):0.289222):7.813109,((21:8.204345,((20:4.514…
	TREE tree_2034 = ((((((1:22.305824,2:22.305822):1.005786,(3:20.657433,4:20.657433):2.654177):4.506451,6:27.81806):0.188887,5:28.006947):51.430069,(7:27.134319,8:27.134319):52.302696):23.670717,(((((14:19.997826,15:19.997828):1.821186,(16:10.013885,17:10.013885):11.805128):55.322514,((10:62.552326,((12:50.030891,11:50.030888):12.445349,13:62.476238):0.076087):14.128028,9:76.680351):0.461175):0.029…
	TREE tree_278 = ((((5:17.989347,6:17.989347):0.20093,((2:13.635702,1:13.635702):0.847864,(3:12.98595,4:12.98595):1.497617):3.706711):49.26038,(7:11.275743,8:11.275743):56.174915):22.173775,(((15:20.181778,((17:10.572644,16:10.572644):8.488998,14:19.061644):1.120134):51.778847,((10:62.150948,((11:49.252831,12:49.252831):12.509179,13:61.762009):0.388938):7.689661,(((((18:0.831311,19:0.831311):2.512…
	TREE tree_8093 = ((((5:14.645183,((1:9.82288,2:9.822879):0.908025,(3:10.032164,4:10.032164):0.698741):3.914279):0.314606,6:14.95979):47.227325,(7:24.275364,8:24.275364):37.911755):27.868681,((((26:3.863825,(24:0.988613,25:0.988613):2.875213):11.485268,27:15.349094):62.449562,((249:75.580368,((227:27.804758,228:27.804758):36.696472,(((230:6.606,229:6.606):10.618714,(231:14.707889,232:14.70789):2.5…
	TREE tree_791 = (((6:22.058828,(5:21.500824,((2:16.084194,1:16.084194):1.562234,(3:16.008177,4:16.008177):1.638252):3.854395):0.558005):49.753235,(7:18.790365,8:18.790365):53.021694):14.104098,((9:75.771347,((((((18:9.101559,19:9.101559):1.213812,20:10.315372):1.895982,(22:7.199453,21:7.199453):5.011901):13.177458,23:25.388811):48.635098,(10:61.796558,((11:48.121544,12:48.121544):9.510654,13:57.6…
	TREE tree_2188 = ((((((1:13.063597,2:13.063598):0.478473,(3:12.413793,4:12.413793):1.128278):4.477136,5:18.019205):0.789701,6:18.808905):46.246162,(7:25.181061,8:25.181063):39.874008):24.088459,((9:69.185669,((10:62.518486,((12:42.12429,11:42.124294):19.947119,13:62.071411):0.447075):5.769815,((((20:7.262915,(18:4.981326,19:4.981326):2.281589):5.070364,(21:9.042265,22:9.042265):3.291014):5.418172…
	TREE tree_5112 = ((((5:21.208593,6:21.208591):0.973283,((1:14.850265,2:14.850265):2.904461,(3:14.868272,4:14.868273):2.886453):4.427149):64.254562,(7:19.833839,8:19.833838):66.6026):15.581352,((((10:67.737885,((11:58.549515,12:58.549515):8.004976,13:66.554489):1.18339):8.742339,9:76.480225):1.184093,((14:20.10376,(15:16.240995,(16:10.598424,17:10.598423):5.642572):3.862766):56.023731,(((20:9.2036…
	TREE tree_1733 = (((6:28.224163,(5:27.641527,((1:19.513641,2:19.513641):1.182735,(3:18.829895,4:18.829895):1.866482):6.945152):0.582637):49.055565,(7:17.187918,8:17.187918):60.091816):10.985875,(((27:15.603201,((24:1.335236,25:1.335236):2.332235,26:3.66747):11.935732):60.578785,(((((((31:9.160423,(30:4.170156,29:4.170156):4.990268):3.194225,28:12.35465):1.389962,32:13.744612):24.321648,33:38.0662…
	TREE tree_5367 = ((((5:21.912256,6:21.912258):0.471775,((1:15.389653,2:15.389653):1.024655,(3:15.067385,4:15.067385):1.346924):5.969721):49.270672,(7:14.376162,8:14.376163):57.278542):20.818743,((((26:3.54329,(25:1.144092,24:1.144092):2.399197):14.922927,27:18.466217):60.132805,((249:76.306808,((228:25.375637,227:25.375633):44.247601,(((229:9.715034,230:9.715034):11.119974,(232:19.152704,231:19.1…
	TREE tree_5037 = ((((5:19.53112,((1:14.812576,2:14.812576):1.106919,(3:13.940416,4:13.940416):1.979079):3.611624):0.726046,6:20.257166):58.538986,(7:15.475037,8:15.475037):63.321117):12.544749,((((10:64.822731,((12:57.873398,11:57.873402):6.694767,13:64.568161):0.254567):4.634632,9:69.457367):0.128483,(((14:17.579735,(17:8.812938,16:8.812939):8.766797):1.003893,15:18.58363):49.796268,(((21:13.177…
	TREE tree_9770 = (((((1:11.474144,2:11.474144):0.775314,(3:10.64053,4:10.64053):1.608929):4.163025,(6:15.855818,5:15.855818):0.556666):54.796791,(7:30.260899,8:30.260899):40.948376):16.325172,(((((((20:15.670539,(18:8.532218,19:8.532218):7.138321):11.311038,(22:13.814486,21:13.814486):13.167091):26.172445,23:53.154022):11.799404,(10:61.658173,((12:49.258499,11:49.258499):11.938405,13:61.196903):0…
	TREE tree_2057 = (((5:26.207115,(((2:17.48662,1:17.48662):2.058687,(3:18.614868,4:18.614868):0.930439):6.57462,6:26.119926):0.087187):53.156429,(7:14.408588,8:14.408587):64.954956):21.277184,(((((((21:6.854558,22:6.854558):4.241915,(20:7.596464,(18:6.201773,19:6.201773):1.394691):3.500009):8.877546,23:19.974018):51.411896,(10:64.447807,((11:56.41478,12:56.41478):6.058815,13:62.473598):1.974214):6…
	TREE tree_1676 = ((((5:10.774913,((1:6.881275,2:6.881276):1.605397,(3:7.442021,4:7.442021):1.044651):2.28824):0.894026,6:11.668938):53.212379,(7:18.121841,8:18.12184):46.759476):22.317011,(((27:21.555918,((24:0.836355,25:0.836355):3.492832,26:4.329186):17.22673):55.452667,((249:74.904861,((227:27.605961,228:27.605961):41.328388,(((229:6.149879,230:6.149879):8.682284,(231:13.214709,232:13.21471):1…
	TREE tree_9108 = (((((1:11.013084,2:11.013084):0.585177,(3:10.801638,4:10.801638):0.796623):3.896072,(6:14.664917,5:14.664915):0.829416):40.473789,(7:21.910738,8:21.91074):34.057381):31.046974,((((10:61.200851,((12:54.300392,11:54.300392):5.715305,13:60.015697):1.185154):9.531837,(((((18:5.82856,19:5.82856):0.812261,20:6.640821):4.118213,(22:10.731795,21:10.731795):0.027239):9.294069,23:20.053102…
	TREE tree_6323 = ((((5:16.211317,6:16.211319):0.459544,((1:10.683879,2:10.683879):1.255217,(3:11.10449,4:11.10449):0.834605):4.731766):44.154518,(7:17.706291,8:17.706293):43.119087):22.226446,((((((20:13.122771,(18:7.96892,19:7.96892):5.153852):2.179058,(21:9.117881,22:9.117881):6.183949):16.509546,23:31.811377):36.991711,(14:15.690519,(16:9.16821,(17:5.729175,15:5.729175):3.439034):6.522309):53.…
	TREE tree_9358 = ((((((1:14.800666,2:14.800665):2.03907,(3:14.321805,4:14.321806):2.517931):3.98315,5:20.822886):0.983043,6:21.805929):35.797112,(7:15.519133,8:15.519133):42.083908):29.586355,(((27:13.081444,((24:0.752693,25:0.752693):1.69152,26:2.444212):10.637231):61.27475,((((33:38.813,((((30:1.70453,29:1.70453):7.27094,31:8.97547):2.079586,28:11.055057):2.652198,32:13.707253):25.105743):15.58…
	TREE tree_5493 = (((((1:16.717896,2:16.717896):1.852514,(3:17.04295,4:17.04295):1.527458):5.336852,(5:22.600019,6:22.600019):1.30724):52.967854,(7:31.142929,8:31.142925):45.732185):26.804998,(((27:21.775969,(26:4.366096,(25:1.388247,24:1.388247):2.977849):17.409872):59.700794,((((33:33.713585,(32:12.925756,((31:7.76004,(29:5.138654,30:5.138654):2.621387):4.326637,28:12.086678):0.839079):20.787827…
	TREE tree_9723 = ((((5:16.050692,((1:10.55328,2:10.553279):1.677236,(3:10.655153,4:10.655154):1.575361):3.820176):1.038783,6:17.089474):52.870888,(7:17.483824,8:17.483822):52.476532):19.059145,(((((24:1.398529,25:1.398529):3.23027,26:4.628798):17.32826,27:21.95706):55.845192,((((227:26.370354,228:26.370354):42.456089,(((230:6.25136,229:6.25136):9.567916,(232:14.762043,231:14.762043):1.057233):20.…
	TREE tree_2047 = (((((1:18.124695,2:18.124695):0.202117,(3:16.489845,4:16.489845):1.836967):4.960992,(6:22.544901,5:22.544901):0.742904):47.637321,(7:13.529934,8:13.529934):57.395191):20.177876,(((((25:1.512537,24:1.512537):2.119845,26:3.632382):14.714869,27:18.34725):54.455418,((((227:24.342466,228:24.342466):41.497021,(((229:7.063693,230:7.063693):6.403899,(231:11.552574,232:11.552574):1.915017…
	TREE tree_9557 = (((((2:11.623351,1:11.623351):1.659855,(3:11.675864,4:11.675864):1.607342):2.486888,(6:15.238931,5:15.238931):0.531163):48.931252,(7:18.58008,8:18.580078):46.121265):22.390457,(((((25:1.414416,24:1.414416):3.006282,26:4.420698):16.260242,27:20.680941):52.923248,((((((28:9.133232,(31:7.363695,(30:3.001271,29:3.001271):4.362424):1.769537):3.562127,32:12.695358):18.629955,33:31.3253…
	TREE tree_4062 = (((((1:17.296711,2:17.296709):2.367444,(3:17.433294,4:17.433294):2.23086):5.015313,(5:22.188309,6:22.188307):2.491158):47.283859,(7:13.657148,8:13.657149):58.306171):24.848293,((9:73.763931,((((15:12.861541,14:12.86154):5.852138,(17:9.952026,16:9.952026):8.761651):54.569748,(10:60.894642,((12:50.035343,11:50.035343):8.913749,13:58.949085):1.94555):12.388786):0.218256,(((20:11.851…
	TREE tree_4254 = ((((((1:15.00206,2:15.002059):0.208118,(3:14.396163,4:14.396162):0.814016):2.137342,5:17.347521):1.084595,6:18.432114):49.221905,(7:13.885743,8:13.885744):53.768276):31.805698,((9:78.446167,((10:64.05249,((11:50.584484,12:50.58448):13.008797,13:63.593277):0.459205):14.14429,((((22:7.522417,(20:3.931186,(18:2.483927,19:2.483927):1.447259):3.59123):2.361757,21:9.884173):16.505861,2…
	TREE tree_9032 = (((6:13.360988,(((1:9.020849,2:9.020849):1.004229,(3:8.512051,4:8.512051):1.513028):3.04776,5:13.072839):0.288149):51.612617,(7:16.226526,8:16.226526):48.747082):16.563128,(((((25:1.035747,24:1.035747):1.649883,26:2.68563):11.875846,27:14.561476):55.295849,((((227:21.146338,228:21.146338):43.451336,(((230:6.135587,229:6.135587):11.941559,(232:15.664377,231:15.664377):2.412769):12…
	TREE tree_3051 = ((((5:11.694211,6:11.69421):0.214561,((2:8.678976,1:8.678976):0.277067,(3:7.877589,4:7.877589):1.078455):2.952727):60.264259,(7:21.822144,8:21.822144):50.350891):15.765427,(((((25:1.20733,24:1.20733):3.023091,26:4.23042):15.629023,27:19.859444):55.864487,((((228:27.707342,227:27.707344):39.214455,(((229:7.650689,230:7.650689):11.072401,(232:16.36894,231:16.36894):2.35415):12.7745…
	TREE tree_1642 = ((((((1:10.753813,2:10.753813):0.554214,(3:9.333506,4:9.333505):1.974521):3.337114,5:14.645141):0.71686,6:15.362):43.331043,(7:18.219048,8:18.219049):40.473995):30.932283,((((((15:4.085763,16:4.085763):6.871474,17:10.957237):8.086,14:19.043238):47.781925,((((21:8.979336,22:8.979336):12.041022,((18:4.834692,19:4.834692):4.087562,20:8.922254):12.098104):13.203751,23:34.22411):29.28…
	TREE tree_554 = ((((((2:15.872112,1:15.872112):1.356596,(3:15.462328,4:15.462328):1.766381):4.577806,5:21.806515):1.080241,6:22.886757):53.287292,(7:15.293247,8:15.293247):60.880802):14.874784,(((9:71.727051,((15:4.817027,14:4.817027):12.264939,(16:9.340942,17:9.340942):7.741025):54.645081):0.987047,((10:63.368816,((12:51.340485,11:51.340485):10.962756,13:62.303238):1.065579):8.730149,((((18:5.42…
	TREE tree_8684 = (((((1:19.509853,2:19.509853):1.410155,(3:18.154612,4:18.154612):2.765396):4.438884,(5:24.203934,6:24.20393):1.15496):53.483704,(7:21.203447,8:21.203447):57.639149):13.433506,((((15:15.798843,14:15.798843):2.257314,(17:8.953173,16:8.953173):9.102984):57.99506,(9:74.755867,((((((18:8.428248,19:8.428248):2.613445,20:11.041694):6.608684,22:17.650377):2.077077,21:19.727455):0.417379,…
	TREE tree_7158 = ((((5:18.418325,((1:12.931881,2:12.931881):1.20668,(3:12.92385,4:12.923849):1.21471):4.279765):0.442821,6:18.861147):51.102287,(7:21.482773,8:21.482771):48.480663):15.872263,((((26:3.593987,(25:1.191674,24:1.191674):2.402312):12.902049,27:16.496037):57.250916,((((33:40.303085,(((31:7.704348,(30:4.448084,29:4.448084):3.256264):2.664771,28:10.369119):5.958824,32:16.327942):23.97514…
	TREE tree_3603 = (((((2:8.832451,1:8.832451):0.499845,(3:8.189292,4:8.189293):1.143004):2.48453,(6:11.460126,5:11.460127):0.356701):58.576527,(7:27.485874,8:27.485876):42.907482):24.091871,((((26:4.153855,(25:1.102203,24:1.102203):3.051652):15.987905,27:20.14176):55.895164,((((228:26.677303,227:26.677303):42.236664,(((229:6.180409,230:6.180409):13.281626,(232:16.924732,231:16.92473):2.537304):14.…
	TREE tree_7479 = (((((2:17.936708,1:17.936708):0.981474,(3:16.896877,4:16.896877):2.021306):5.692579,(5:23.903814,6:23.903814):0.706948):35.604553,(7:24.919283,8:24.919285):35.296028):24.036663,(((((10:59.995541,((11:48.841068,12:48.841072):10.185179,13:59.026249):0.969295):4.74892,((15:14.032617,(16:11.201684,17:11.201684):2.830932):4.738076,14:18.770693):45.97377):2.021563,(((21:5.301095,22:5.3…
	TREE tree_5933 = (((((1:17.582336,2:17.582338):1.525555,(3:17.374573,4:17.374575):1.733318):5.114328,(6:23.439339,5:23.439341):0.782879):48.442184,(7:8.381693,8:8.381693):64.282715):21.074871,((((14:17.802679,(17:8.924704,16:8.924704):8.877977):1.016625,15:18.819305):50.92384,(9:69.276138,(((21:9.067393,(((18:5.076758,19:5.076758):1.104084,20:6.180842):1.192766,22:7.373608):1.693785):3.385254,23:…
	TREE tree_9728 = (((6:22.094912,(5:20.680019,((2:15.562889,1:15.562889):1.702855,(3:14.798571,4:14.798571):2.467172):3.414277):1.414893):51.199768,(7:22.901804,8:22.901806):50.392872):15.930692,(((((27:17.663523,((24:0.917412,25:0.917412):2.837941,26:3.755353):13.908169):61.498749,(((((((31:6.852326,(30:2.002127,29:2.002127):4.850199):1.891948,28:8.744274):3.352983,32:12.097257):18.083984,33:30.1…
	TREE tree_7375 = (((5:16.066212,(6:15.827915,((2:11.625474,1:11.625473):0.991624,(3:11.611118,4:11.611118):1.005979):3.210818):0.238297):51.089981,(7:19.73324,8:19.73324):47.422951):11.826642,(((27:19.138046,(26:3.276104,(24:1.118047,25:1.118047):2.158057):15.861942):51.028366,((249:68.400253,((228:24.642073,227:24.642075):39.258907,(((230:4.991552,229:4.991552):9.063062,(231:10.099642,232:10.099…
	TREE tree_5441 = ((((5:23.163769,6:23.163771):1.17218,((1:15.194826,2:15.194827):1.924339,(3:13.73576,4:13.73576):3.383405):7.216786):43.549515,(7:16.01918,8:16.01918):51.866287):20.532619,((((26:3.70864,(24:1.1119,25:1.1119):2.59674):15.509735,27:19.218376):55.651638,(((((32:19.863108,(((30:3.830777,29:3.830777):9.790257,31:13.621035):2.313986,28:15.93502):3.928087):21.446014,33:41.30912):14.384…
	TREE tree_6619 = ((((5:25.209631,6:25.209629):0.772305,((1:19.745979,2:19.745979):1.528276,(3:19.441525,4:19.441525):1.832731):4.707681):45.869141,(7:21.213634,8:21.213634):50.637444):29.129845,((((((15:7.684093,17:7.684093):4.628373,16:12.312467):9.382809,14:21.695274):55.65456,((10:63.350502,((11:51.772461,12:51.772465):10.974524,13:62.746986):0.60351):12.794721,((22:8.32293,(((18:3.264249,19:3…
	TREE tree_4443 = ((((5:16.706215,6:16.706215):0.501712,((1:13.78402,2:13.78402):0.140854,(3:12.975677,4:12.975677):0.949197):3.283053):49.520966,(7:22.335121,8:22.335121):44.393776):21.995987,((((26:2.246219,(24:0.739344,25:0.739344):1.506875):10.726469,27:12.972688):64.773758,((249:74.266602,((228:26.863386,227:26.863388):41.700275,(((230:6.035707,229:6.035707):7.079379,(231:12.194677,232:12.194…
	TREE tree_132 = ((((((2:14.522507,1:14.522507):1.598641,(3:14.769581,4:14.76958):1.351567):3.429057,5:19.550205):0.426328,6:19.97653):54.819004,(7:10.443103,8:10.443103):64.352432):28.371099,(((27:18.248722,((25:1.189502,24:1.189502):2.354962,26:3.544464):14.704258):59.181858,((((((((29:4.699236,30:4.699236):5.110337,31:9.809573):3.046343,28:12.855917):2.108482,32:14.964398):18.55945,33:33.523849…
	TREE tree_6532 = (((((1:9.264116,2:9.264115):0.870063,(3:8.304296,4:8.304296):1.829883):2.404142,(6:12.155541,5:12.155541):0.382779):59.212795,(7:24.856113,8:24.856113):46.894997):7.836739,((9:70.942764,(((17:9.302508,16:9.302507):9.95027,(15:2.205634,14:2.205634):17.047144):51.25452,((10:66.043846,((11:51.26915,12:51.26915):13.991035,13:65.260185):0.783662):4.142774,((21:21.439947,(22:20.954519,…
	TREE tree_986 = (((((2:12.227104,1:12.227104):1.146281,(3:11.747972,4:11.747972):1.625414):3.802691,(5:16.87554,6:16.87554):0.300536):44.256298,(7:17.338524,8:17.338524):44.093849):24.592222,(((9:76.301514,((10:67.658058,((12:49.781559,11:49.781559):13.642967,13:63.42453):4.233534):7.270557,(((22:31.756201,21:31.756201):13.226417,((18:7.945621,19:7.945621):26.526289,20:34.471909):10.510708):14.38…
	TREE tree_3363 = (((6:19.773361,(((1:14.037513,2:14.037512):0.946086,(3:14.318832,4:14.318831):0.664767):4.471488,5:19.45509):0.318275):45.794769,(7:11.44824,8:11.44824):54.119892):22.136393,((((26:3.890141,(25:1.429956,24:1.429956):2.460184):15.978286,27:19.868427):53.544495,(((((32:14.049354,(28:11.945526,((30:3.903118,29:3.903118):5.805541,31:9.708658):2.236868):2.103827):24.194845,33:38.24419…
	TREE tree_5956 = (((6:18.885086,(((2:13.144703,1:13.144704):1.783466,(3:12.971451,4:12.971452):1.956717):3.400062,5:18.32823):0.556855):52.286549,(7:18.680176,8:18.680178):52.491463):15.996883,(((((22:5.696254,(21:4.65686,(20:3.755583,(18:1.669679,19:1.669679):2.085903):0.901277):1.039394):2.595624,23:8.291879):61.478424,((10:62.219158,((12:55.346931,11:55.346928):5.708277,13:61.05521):1.163951):…
	TREE tree_1775 = ((((6:25.882532,5:25.882534):0.613285,((1:19.907303,2:19.907303):1.50575,(3:19.195839,4:19.195841):2.217211):5.082767):55.924862,(7:14.870573,8:14.870574):67.55011):18.519814,(((((25:0.755754,24:0.755754):3.406535,26:4.162288):13.214087,27:17.376375):62.930244,(249:79.033623,(((227:29.30435,228:29.30435):46.035984,(((229:6.241617,230:6.241617):8.528891,(231:12.62611,232:12.62611)…
	TREE tree_1253 = (((((1:11.785338,2:11.785338):2.512092,(3:13.015206,4:13.015206):1.282224):4.281123,(6:18.305998,5:18.305998):0.272555):57.699638,(7:26.055929,8:26.055929):50.22226):15.701034,(((27:20.99267,((24:1.246217,25:1.246217):3.033654,26:4.279871):16.712799):59.839298,((((33:43.203777,((28:14.440877,(31:9.511197,(29:6.766061,30:6.766061):2.745136):4.92968):4.49131,32:18.932188):24.271593…
	TREE tree_8779 = (((6:16.866611,(5:16.1987,((2:10.979658,1:10.979658):1.223883,(3:10.353769,4:10.353769):1.849772):3.995159):0.667912):48.944321,(7:11.732009,8:11.732008):54.078926):25.436401,(((10:61.61293,((12:44.207317,11:44.207321):16.52659,13:60.733913):0.879022):5.669505,((((15:0.421424,17:0.421424):9.172562,16:9.593987):8.084869,14:17.678854):49.539822,((((21:5.160911,22:5.160911):0.209663…
	TREE tree_2336 = ((((5:18.342728,6:18.342728):1.396323,((1:13.507282,2:13.507282):1.059722,(3:12.613853,4:12.613853):1.953151):5.172046):63.179802,(7:14.675782,8:14.675781):68.243073):22.714962,((((17:11.098691,16:11.098691):7.252229,(14:17.838078,15:17.838078):0.512841):56.223984,(((10:65.666969,((12:54.830246,11:54.830246):10.466957,13:65.297203):0.36977):7.020205,((((18:12.370064,19:12.370064)…
	TREE tree_5784 = (((((1:11.132793,2:11.132794):1.40932,(3:11.015539,4:11.015539):1.526576):4.087727,(6:15.713144,5:15.713143):0.916697):62.809044,(7:23.065681,8:23.065683):56.373207):11.931608,(((9:69.886703,((10:64.765076,((11:53.993225,12:53.993221):10.336916,13:64.330139):0.434935):4.749809,((((18:10.632869,19:10.632869):8.799533,20:19.432402):3.170502,(21:10.797898,22:10.797898):11.805006):9.…
	TREE tree_6318 = (((5:10.619146,(6:10.506943,((1:7.898768,2:7.898767):0.263444,(3:6.906435,4:6.906435):1.255777):2.344731):0.112203):58.738628,(7:16.923147,8:16.923147):52.434624):10.214682,((((26:2.33722,(25:1.043313,24:1.043313):1.293907):9.101686,27:11.438908):57.751106,((249:66.489975,((228:23.545019,227:23.545017):37.695484,(((229:8.742919,230:8.742919):9.285101,(231:17.409447,232:17.409447)…
	TREE tree_7117 = ((((6:22.194275,5:22.194275):0.303304,((1:15.537148,2:15.537148):3.609731,(3:17.929676,4:17.929676):1.217202):3.3507):59.261616,(7:28.207624,8:28.207624):53.551571):12.675751,((((26:5.105337,(24:1.525019,25:1.525019):3.580318):22.604778,27:27.710115):55.311275,((((227:29.667772,228:29.667772):44.817619,(((230:5.400552,229:5.400553):7.898493,(231:10.785137,232:10.785137):2.513909)…
	TREE tree_1454 = (((6:25.451159,(5:24.700287,((1:19.134119,2:19.134119):1.007496,(3:17.540882,4:17.540882):2.600732):4.558671):0.750872):49.18523,(7:19.958557,8:19.958557):54.67783):19.639046,(((((24:1.165647,25:1.165647):2.221585,26:3.387232):12.005615,27:15.392848):63.196072,(((((33:41.18486,((28:14.042786,((29:4.845051,30:4.845051):5.155425,31:10.000476):4.04231):2.319895,32:16.36268):24.82218…
	TREE tree_6324 = (((((1:15.509937,2:15.509937):2.718436,(3:16.000427,4:16.000427):2.227946):4.328666,(5:22.459373,6:22.459375):0.097666):51.455124,(7:22.086155,8:22.086157):51.92601):9.605947,(((27:17.065369,(26:3.710604,(25:0.854052,24:0.854052):2.856552):13.354764):57.663177,((((227:25.507288,228:25.50729):41.475647,(((229:5.986972,230:5.986972):9.882519,(231:13.519175,232:13.519175):2.350316):…
	TREE tree_2679 = ((((5:17.716187,((2:13.916014,1:13.916014):0.921921,(3:13.170143,4:13.170142):1.667793):2.878252):0.451594,6:18.167782):67.351006,(7:26.331776,8:26.331776):59.187012):14.969015,(((((25:1.288354,24:1.288354):2.186246,26:3.4746):14.563845,27:18.038445):62.764084,((249:78.474571,((227:29.5324,228:29.5324):43.530678,(((229:6.392602,230:6.392603):10.478042,(231:15.090019,232:15.090018…
	TREE tree_4100 = ((((((1:15.243799,2:15.2438):1.948065,(3:14.968103,4:14.968102):2.223761):3.557366,5:20.749229):1.084188,6:21.83342):49.738251,(7:14.901045,8:14.901045):56.67062):13.646049,(((27:15.308697,(26:3.519822,(25:1.246449,24:1.246449):2.273373):11.788875):60.650505,((249:71.996025,((227:25.579361,228:25.579359):42.2071,(((230:6.26424,229:6.26424):11.38721,(232:13.668133,231:13.668133):3…
	TREE tree_5893 = ((((5:25.904156,((1:20.264988,2:20.264988):1.859313,(3:19.478706,4:19.478706):2.645595):3.779856):1.241568,6:27.145727):51.69231,(7:20.530121,8:20.530121):58.307915):15.260302,(((27:16.503408,(26:3.172101,(24:1.158948,25:1.158948):2.013154):13.331307):60.467247,(((((32:9.752344,(((30:4.246618,29:4.246618):1.410337,31:5.656955):1.15059,28:6.807545):2.9448):24.716455,33:34.4688):15…
	TREE tree_1790 = ((((((1:10.258114,2:10.258114):0.680856,(3:9.567667,4:9.567667):1.371302):2.898785,6:13.837755):0.112655,5:13.950411):60.114799,(7:15.910892,8:15.910892):58.15432):16.22974,((((10:64.643288,((11:53.870197,12:53.870193):9.037518,13:62.907715):1.735577):4.369593,9:69.012878):3.365893,((((20:6.527909,(18:5.242126,19:5.242126):1.285783):2.330555,(21:5.125224,22:5.125224):3.73324):12.…
	TREE tree_2881 = ((((((2:10.238565,1:10.238566):0.872467,(3:10.366296,4:10.366296):0.744738):2.518149,5:13.629185):0.658808,6:14.287991):51.007751,(7:16.456503,8:16.456505):48.839237):23.138437,((((10:61.530846,((12:41.017597,11:41.017593):18.725554,13:59.743149):1.787701):8.716279,(((14:14.272762,15:14.272763):2.746049,(17:9.632906,16:9.632906):7.385907):52.962395,(((22:27.111111,21:27.111111):1…
	TREE tree_1726 = ((((((1:15.554127,2:15.554128):0.686465,(3:14.608004,4:14.608004):1.632589):5.52054,6:21.761131):0.072316,5:21.833447):53.874695,(7:23.642485,8:23.642485):52.065659):18.414356,((((16:9.216116,17:9.216116):7.8532,(15:3.237571,14:3.237571):13.831744):54.714539,((10:62.457909,((12:53.495323,11:53.495319):7.776617,13:61.271938):1.185967):6.569833,(9:68.84359,((21:9.68827,(22:8.976013…
	TREE tree_8902 = ((((5:15.72959,6:15.729589):0.871064,((2:11.607122,1:11.607122):0.59976,(3:10.389019,4:10.389019):1.817863):4.39377):57.602116,(7:17.635685,8:17.635685):56.567085):14.719488,(((27:19.380482,(26:4.099654,(25:1.618537,24:1.618537):2.481117):15.280829):53.987984,((((228:24.043793,227:24.043795):44.571762,(((229:4.801194,230:4.801194):10.990433,(231:12.415092,232:12.415092):3.376534)…
	TREE tree_7136 = ((((5:20.972691,6:20.972691):0.884009,((1:14.810897,2:14.810896):2.62736,(3:15.357077,4:15.357077):2.08118):4.418444):56.95417,(7:13.339278,8:13.339277):65.471596):17.221107,((((26:3.34812,(24:1.780078,25:1.780078):1.568042):15.19387,27:18.541992):56.200119,((((228:24.488268,227:24.488268):44.094913,(((230:2.726466,229:2.726466):6.319474,(232:6.983283,231:6.983283):2.062657):26.2…
	TREE tree_684 = ((((((2:10.752864,1:10.752864):1.106736,(3:10.495811,4:10.495811):1.363789):2.67762,5:14.537221):0.346326,6:14.883546):47.478241,(7:23.38975,8:23.38975):38.972038):28.791275,(((((25:1.59905,24:1.59905):3.022595,26:4.621645):18.016726,27:22.638371):52.893467,(((((((31:4.091268,(30:1.379962,29:1.379962):2.711305):5.90374,28:9.995008):3.665504,32:13.660511):21.649616,33:35.310127):19…
	TREE tree_6045 = ((((5:14.765392,6:14.765393):0.300211,((1:10.797684,2:10.797684):1.167705,(3:10.894148,4:10.894148):1.071241):3.100215):40.978348,(7:13.587384,8:13.587385):42.456566):26.606985,((((26:3.946151,(24:1.463404,25:1.463404):2.482746):15.147672,27:19.093822):55.98217,((249:72.820618,((228:26.927538,227:26.927538):42.259529,(((229:8.058118,230:8.058118):7.32377,(231:14.519833,232:14.519…
	TREE tree_2903 = ((((6:14.49275,((1:11.181122,2:11.181122):0.5385,(3:10.680078,4:10.680077):1.039545):2.773129):0.469528,5:14.962279):53.442001,(7:16.201851,8:16.201851):52.202427):15.837791,(((27:14.09546,((24:1.386551,25:1.38655):1.668659,26:3.05521):11.040251):59.759007,((((33:33.474586,((28:8.152984,(31:5.768042,(29:1.041892,30:1.041892):4.726149):2.384942):2.301329,32:10.454313):23.020277):2…
	TREE tree_5935 = (((((1:21.043259,2:21.043259):1.008344,(3:18.653011,4:18.653011):3.39859):5.429012,(6:26.173931,5:26.173927):1.306683):43.03817,(7:20.349688,8:20.349688):50.169098):25.193787,((((26:3.827294,(24:1.272459,25:1.272459):2.554836):13.878543,27:17.705837):56.860699,((((33:31.517681,(32:15.084002,((31:7.971022,(30:3.172798,29:3.172798):4.798223):5.087733,28:13.058754):2.025248):16.4336…
	TREE tree_3861 = ((((((2:12.771856,1:12.771855):1.913003,(3:12.150236,4:12.150234):2.534624):3.30889,5:17.99375):0.501735,6:18.495483):56.088852,(7:14.776776,8:14.776776):59.807552):12.000564,((((9:68.262436,(10:61.094303,((12:45.897938,11:45.897945):13.794706,13:59.69265):1.401656):7.168136):1.102538,(((21:7.669155,22:7.669155):1.629407,(20:8.186424,(18:7.547473,19:7.547473):0.638951):1.112138):…
	TREE tree_4135 = ((((5:11.995215,((1:9.268051,2:9.268051):0.728763,(3:9.279827,4:9.279827):0.716987):1.998402):0.683881,6:12.679097):48.600983,(7:21.455154,8:21.455158):39.824928):21.818537,((((26:5.652324,(24:1.86094,25:1.86094):3.791384):15.655835,27:21.308157):52.561607,((249:71.945107,((228:23.326357,227:23.326357):42.773335,(((230:7.538602,229:7.538603):9.710155,(232:13.282795,231:13.282795)…
	TREE tree_6105 = ((((5:18.322678,6:18.322676):0.237652,((1:13.385649,2:13.385649):1.037943,(3:12.696768,4:12.696768):1.726824):4.136736):60.450039,(7:26.138851,8:26.138851):52.871513):22.325365,(((27:24.688366,(26:5.335767,(24:1.679726,25:1.679726):3.656041):19.352604):60.000504,((((((28:10.931458,((30:3.436013,29:3.436013):5.364326,31:8.800339):2.13112):6.084833,32:17.016293):21.998436,33:39.014…
	TREE tree_3812 = (((6:16.608738,(5:15.778276,((2:11.295073,1:11.295074):1.74348,(3:11.385125,4:11.385125):1.653428):2.739723):0.830459):46.949623,(7:20.318222,8:20.31822):43.240139):22.021809,((((26:4.767706,(24:1.923212,25:1.923212):2.844494):16.959665,27:21.727371):52.26902,((((228:26.770166,227:26.770166):41.465126,(((230:5.386409,229:5.386409):5.582503,(231:10.487607,232:10.487607):0.481305):…
	TREE tree_8430 = (((6:22.571836,(5:22.371454,((1:17.310917,2:17.310917):1.850906,(3:17.63324,4:17.633238):1.528586):3.20963):0.200382):41.78775,(7:15.279163,8:15.279162):49.080421):18.261768,(((((24:0.858724,25:0.858724):2.038127,26:2.896851):10.480029,27:13.376878):58.112862,((((((28:9.477875,(31:7.283648,(29:4.333308,30:4.333308):2.95034):2.194228):1.150656,32:10.628531):24.620275,33:35.248806)…
	TREE tree_7017 = (((6:26.743324,(((2:19.225126,1:19.225124):2.243849,(3:19.16573,4:19.16573):2.303245):3.748431,5:25.217403):1.525922):51.756168,(7:21.212219,8:21.212221):57.287273):12.901944,(((27:16.431406,(26:3.587302,(25:1.712309,24:1.712309):1.874993):12.844103):60.861275,((((227:25.116386,228:25.116388):43.641247,(((229:4.294176,230:4.294176):7.798854,(231:11.190751,232:11.190751):0.902278)…
	TREE tree_8239 = ((((((1:14.088926,2:14.088927):1.140016,(3:13.956226,4:13.956225):1.272717):3.82066,5:19.049603):0.482251,6:19.531855):44.776302,(7:13.215996,8:13.215997):51.092163):35.975712,((((26:4.46595,(25:1.30754,24:1.30754):3.15841):15.853389,27:20.31934):59.736908,((((228:27.675941,227:27.67594):39.840569,(((229:6.110086,230:6.110086):9.006205,(232:14.264084,231:14.264084):0.852206):20.2…
	TREE tree_8603 = ((((5:19.393621,((1:14.720658,2:14.720658):1.447205,(3:13.550556,4:13.550556):2.617306):3.225759):0.226393,6:19.620014):44.168633,(7:19.856419,8:19.856419):43.932228):25.691885,(((14:21.684988,((15:7.991973,16:7.991972):2.925414,17:10.917387):10.767599):52.204876,(((((21:31.925566,22:31.925566):7.057567,(20:29.508356,(18:10.14198,19:10.14198):19.366375):9.474776):1.713583,23:40.6…
	TREE tree_2770 = (((((1:10.991079,2:10.991079):0.893377,(3:11.278411,4:11.278411):0.606046):3.604182,(6:14.95835,5:14.958351):0.530287):50.286766,(7:14.6108,8:14.610801):51.164604):24.55253,(((27:15.326433,((25:1.497212,24:1.497212):1.192474,26:2.689686):12.636747):56.608246,((((((28:10.890759,(31:7.724298,(30:1.397938,29:1.397938):6.326359):3.166462):3.505342,32:14.396101):22.321461,33:36.71756)…
	TREE tree_2137 = (((6:19.808506,(5:18.880135,((1:13.528114,2:13.528114):1.782297,(3:13.286735,4:13.286735):2.023678):3.569723):0.928372):55.501858,(7:11.820446,8:11.820446):63.489922):16.860058,(((((10:61.229279,((12:50.410759,11:50.410759):10.682817,13:61.093578):0.135704):8.462885,((17:7.814696,16:7.814696):7.756605,(15:15.305569,14:15.305569):0.265732):54.120865):1.220143,9:70.912308):0.218546…
	TREE tree_5405 = ((((6:18.778248,5:18.778248):0.907224,((1:13.569796,2:13.569796):2.086433,(3:15.111664,4:15.111663):0.544566):4.029243):41.603157,(7:20.194609,8:20.194607):41.094021):27.767935,(((27:16.456501,(26:3.374292,(24:1.262554,25:1.262554):2.111739):13.08221):51.721096,((((228:23.378189,227:23.378189):38.628479,(((230:5.519848,229:5.519848):6.837204,(231:10.986628,232:10.986628):1.370425…
	TREE tree_7010 = (((6:18.179649,(5:17.825594,((2:12.016586,1:12.016585):1.639377,(3:12.274849,4:12.274849):1.381114):4.169631):0.354056):44.275692,(7:19.079107,8:19.079105):43.376236):29.876225,((((10:63.707588,((11:45.734512,12:45.734505):13.600791,13:59.335304):4.372291):6.963175,9:70.670769):0.622518,((((16:10.36278,17:10.36278):5.444342,15:15.807121):3.922949,14:19.73007):50.846291,(((21:10.0…
	TREE tree_1840 = (((6:14.715998,(5:14.122028,((1:9.952124,2:9.952125):0.664355,(3:9.914068,4:9.914069):0.70241):3.505549):0.59397):38.038391,(7:15.741772,8:15.741773):37.012615):23.221674,((9:66.246254,(((((16:3.055977,15:3.055977):7.185157,17:10.241135):9.905024,14:20.146158):44.445553,((22:11.034258,(21:9.593122,((18:2.872609,19:2.872609):4.328491,20:7.2011):2.392021):1.441136):2.173317,23:13.2…
	TREE tree_9886 = ((((((2:15.310458,1:15.310458):1.463852,(3:16.174633,4:16.174631):0.599679):5.459056,5:22.233368):1.117328,6:23.350697):46.628525,(7:19.148584,8:19.148584):50.830631):12.824207,(((((24:1.077457,25:1.077457):2.162433,26:3.23989):11.931267,27:15.171157):55.417015,((((227:27.331881,228:27.331881):35.846497,(((229:7.347848,230:7.347848):7.985765,(231:13.568724,232:13.568724):1.76489)…
	TREE tree_3900 = ((((5:19.41567,6:19.415668):0.923452,((2:13.347435,1:13.347435):1.349647,(3:13.297776,4:13.297775):1.399306):5.642039):54.272728,(7:6.657574,8:6.657573):67.954277):23.984907,(((21:19.517294,(((18:6.889585,19:6.889585):3.326275,20:10.215859):2.890619,22:13.106478):6.410816):22.40197,23:41.919262):44.071774,(((15:14.497937,(16:11.460592,17:11.460592):3.037345):4.040092,14:18.538031…
	TREE tree_9779 = (((6:19.439079,(5:18.453825,((2:14.784901,1:14.784901):1.360868,(3:15.057108,4:15.057108):1.08866):2.308057):0.985252):54.233261,(7:33.814152,8:33.814152):39.858185):18.487017,(((27:18.65996,((25:1.706752,24:1.706752):2.385835,26:4.092587):14.567372):56.133171,((((((28:11.026735,((30:5.40481,29:5.40481):2.3838,31:7.788611):3.238124):5.070252,32:16.096989):21.757282,33:37.854267):…
	TREE tree_1347 = ((((5:16.549826,((1:10.937442,2:10.937442):2.442123,(3:11.526163,4:11.526163):1.853402):3.17026):0.65873,6:17.208555):53.74342,(7:10.575392,8:10.575392):60.376583):28.457613,(((27:11.170608,((25:0.727467,24:0.727467):1.398483,26:2.12595):9.044657):65.152588,((249:73.104813,((227:25.290398,228:25.290398):41.433578,(((229:5.197504,230:5.197504):9.238081,(232:13.008163,231:13.008163…
	TREE tree_3465 = ((((((1:18.117344,2:18.117344):1.75603,(3:17.280285,4:17.280285):2.593088):3.061397,5:22.934771):0.719662,6:23.654432):50.642647,(7:17.078943,8:17.078943):57.218132):34.366318,((((26:3.494727,(24:0.996244,25:0.996244):2.498484):14.344533,27:17.839262):58.899757,((249:71.191086,((228:24.495806,227:24.495806):43.118576,(((230:4.488666,229:4.488666):7.284669,(231:9.688408,232:9.6884…
	TREE tree_8007 = (((((1:20.391005,2:20.391005):2.581296,(3:19.78322,4:19.78322):3.18908):5.280899,(5:27.866604,6:27.866604):0.386598):46.994301,(7:13.255957,8:13.255956):61.991543):17.093428,(((((16:9.618584,17:9.618584):9.722349,14:19.340933):3.578995,15:22.919928):54.019001,(((10:65.94442,((11:60.096821,12:60.096817):5.458945,13:65.555763):0.388656):7.671935,(((22:20.247091,21:20.247091):4.8784…
	TREE tree_7828 = (((((1:13.251833,2:13.251833):1.546223,(3:12.623687,4:12.623686):2.174369):3.050475,(6:17.483217,5:17.483217):0.365313):54.448677,(7:8.313674,8:8.313673):63.983532):17.044222,(((10:58.974915,((12:51.080215,11:51.080223):6.83446,13:57.91468):1.060236):11.307718,((((20:13.238816,(18:4.694544,19:4.694544):8.544273):4.626694,(22:7.781512,21:7.781512):10.083999):18.200144,23:36.065655…
	TREE tree_4988 = ((((((1:14.928062,2:14.928061):0.754025,(3:13.355479,4:13.355479):2.326608):4.488199,6:20.170286):0.183565,5:20.353851):49.635307,(7:18.564703,8:18.564701):51.424458):17.715134,(((27:19.52577,(26:4.693639,(25:1.31727,24:1.31727):3.376369):14.832131):57.521027,(249:75.367577,(((227:25.856506,228:25.856506):45.22438,(((230:6.60564,229:6.60564):15.814144,(232:17.685917,231:17.685917…
	TREE tree_1051 = ((((6:17.012001,5:17.012001):0.782296,((1:11.591876,2:11.591876):1.696818,(3:12.426468,4:12.426468):0.862225):4.505604):40.289078,(7:13.058677,8:13.058677):45.024696):22.506355,(((((24:1.322687,25:1.322687):2.711466,26:4.034153):13.793221,27:17.827374):50.566093,((249:64.7864,((227:23.638086,228:23.638086):37.239532,(((229:4.482219,230:4.482218):8.998922,(232:11.769408,231:11.769…
	TREE tree_3173 = ((((5:27.042704,((1:18.125656,2:18.125656):2.298106,(3:18.345741,4:18.345741):2.07802):6.618941):0.654234,6:27.696941):43.746742,(7:13.293065,8:13.293066):58.150616):20.25371,((((10:63.104111,((11:51.899788,12:51.899792):8.433927,13:60.333714):2.770395):5.181586,9:68.285698):2.055537,(((22:9.295953,((20:7.690102,(18:3.187571,19:3.187571):4.502531):1.495849,21:9.18595):0.110003):6…
	TREE tree_2777 = ((((6:18.951591,5:18.951591):0.655655,((1:14.025502,2:14.025503):1.50251,(3:13.265043,4:13.265043):2.262969):4.079234):48.440933,(7:20.583502,8:20.583502):47.46468):13.047761,(((((((21:9.492196,((18:0.004343,19:0.004343):7.777432,20:7.781775):1.710421):1.962621,22:11.454817):10.121065,23:21.575882):48.399632,(10:60.810143,((12:51.871777,11:51.87178):8.452596,13:60.324375):0.48576…
	TREE tree_5426 = (((6:14.971062,(5:14.582809,((1:10.545548,2:10.545548):0.565703,(3:9.956871,4:9.956871):1.15438):3.471558):0.388252):62.324066,(7:19.236143,8:19.236143):58.05899):18.289396,(((27:22.123184,(26:4.190523,(24:1.169206,25:1.169206):3.021317):17.932663):63.954601,((((228:26.9874,227:26.987402):52.875641,(((230:8.555019,229:8.555019):13.116917,(231:18.507448,232:18.507446):3.16449):25.…
	TREE tree_880 = (((6:14.428976,(((2:10.067311,1:10.067311):0.989622,(3:10.364967,4:10.364967):0.691966):3.12018,5:14.177113):0.251862):54.702805,(7:17.102121,8:17.102121):52.029659):15.518029,((((15:12.909729,(16:10.292139,17:10.29214):2.617589):3.796861,14:16.706591):54.722858,((10:62.866066,((12:46.175804,11:46.175804):16.08532,13:62.261124):0.60494):5.317857,(9:68.141525,(((21:18.966333,22:18.…
	TREE tree_3839 = (((6:29.990969,(5:28.811863,((2:22.470242,1:22.470242):0.995407,(3:21.442039,4:21.442039):2.023609):5.346216):1.179104):41.577179,(7:24.198622,8:24.198624):47.369526):33.758514,(((((21:21.436811,((20:8.95048,(18:8.854327,19:8.854327):0.096152):11.678871,22:20.629351):0.807461):5.943072,23:27.379883):47.630241,(9:73.541588,(10:64.192032,((11:57.342693,12:57.342697):6.755227,13:64.…
	TREE tree_1798 = ((((5:17.678404,((1:12.295319,2:12.295319):2.788607,(3:13.480312,4:13.480312):1.603613):2.594479):0.17268,6:17.851086):51.814796,(7:17.089228,8:17.089228):52.576656):20.24103,((9:69.325279,(((14:16.532187,(15:11.909239,(17:8.912992,16:8.912992):2.996248):4.622947):51.223373,(((22:11.986135,21:11.986135):4.059386,((18:9.332476,19:9.332476):4.162377,20:13.494852):2.550669):6.035561…
	TREE tree_2821 = (((((2:12.106593,1:12.106592):1.235406,(3:12.630217,4:12.630217):0.711781):4.828263,(5:17.924269,6:17.924269):0.245993):40.39373,(7:22.234795,8:22.234795):36.329201):24.316111,(((((25:1.092415,24:1.092415):2.312959,26:3.405374):11.955898,27:15.361272):58.935593,((((227:22.490213,228:22.490211):42.144386,(((230:5.170908,229:5.170908):7.011694,(231:9.557093,232:9.557093):2.62551):1…
	TREE tree_2828 = (((6:26.637592,(5:25.620672,((1:18.137644,2:18.137644):2.059942,(3:17.581352,4:17.581352):2.616233):5.423086):1.016919):38.927067,(7:13.766269,8:13.766269):51.798389):22.407883,(((((10:62.970284,((11:49.040054,12:49.040054):13.859827,13:62.899879):0.070407):5.299839,(14:18.162855,(15:14.886708,(17:9.928452,16:9.928452):4.958256):3.276148):50.107269):1.16536,9:69.435486):2.281343,…
	TREE tree_88 = ((((6:16.810373,((2:12.623853,1:12.623853):1.46001,(3:12.27834,4:12.278339):1.805523):2.72651):0.074424,5:16.884798):45.009232,(7:21.018295,8:21.018291):40.875732):26.350712,(((((15:18.009975,((17:8.81465,16:8.81465):8.159353,14:16.974005):1.035973):52.016945,(10:62.533546,((12:37.870628,11:37.870628):22.289822,13:60.16045):2.373095):7.493379):0.003961,((21:11.184662,(22:6.286342,(…
	TREE tree_6508 = (((6:18.068676,(((1:13.237713,2:13.237712):1.768266,(3:13.47126,4:13.471261):1.534718):2.513565,5:17.519543):0.549132):48.032364,(7:23.828064,8:23.828062):42.272972):30.492067,(((((15:4.809808,17:4.809808):4.752232,16:9.56204):10.259264,14:19.821304):55.760986,((9:74.386124,(((21:15.333281,22:15.333281):4.028838,(20:7.852149,(18:4.268117,19:4.268117):3.584032):11.50997):7.557209,…
	TREE tree_5051 = (((6:18.752026,(5:17.84828,((1:12.963633,2:12.963633):0.652434,(3:12.091481,4:12.091481):1.524586):4.232214):0.903745):60.035995,(7:21.896109,8:21.896109):56.891911):23.594053,((9:68.531357,(((10:60.262287,((12:46.818924,11:46.81892):11.202514,13:58.021435):2.240849):5.934796,(((21:7.10886,(20:4.358454,(18:3.853384,19:3.853384):0.50507):2.750407):6.625991,22:13.734852):5.104459,2…
	TREE tree_7520 = (((6:24.437029,(((1:16.579269,2:16.579269):1.232959,(3:15.394835,4:15.394835):2.417392):6.014359,5:23.826586):0.610443):54.985172,(7:28.031712,8:28.031712):51.390488):16.75897,((((26:3.708467,(25:1.427417,24:1.427417):2.28105):15.137993,27:18.846458):59.308441,((((((28:11.801944,(31:10.647586,(29:4.015643,30:4.015643):6.631943):1.154359):4.405563,32:16.207508):19.72187,33:35.9293…
	TREE tree_6007 = ((((6:23.377842,5:23.377842):1.178441,((1:15.631292,2:15.631292):1.634753,(3:15.869507,4:15.869507):1.396539):7.290239):51.348885,(7:16.373177,8:16.373177):59.531994):20.282726,(((14:18.9027,(16:11.110281,(15:6.337297,17:6.337297):4.772984):7.792419):51.949173,(9:70.22612,(((((20:7.691001,(18:2.745806,19:2.745806):4.945195):8.216449,21:15.90745):2.55882,22:18.46627):13.159415,23:…
	TREE tree_2748 = (((((1:11.237167,2:11.237167):3.303601,(3:12.85708,4:12.85708):1.683688):4.091976,(6:16.927965,5:16.927965):1.704779):39.400845,(7:12.851154,8:12.851153):45.182434):22.395975,((((10:61.141891,((11:46.567963,12:46.567959):13.098843,13:59.666801):1.475089):5.413046,(((15:16.018381,(17:8.124949,16:8.124949):7.893433):0.243518,14:16.2619):48.846893,((21:24.542744,(22:19.199579,((18:1…
	TREE tree_7982 = (((((1:12.762184,2:12.762185):2.87329,(3:14.104597,4:14.104597):1.530877):4.716555,(6:20.010029,5:20.010033):0.342):40.34164,(7:16.000053,8:16.000053):44.693619):24.005445,((((14:15.596008,((16:9.477404,17:9.477404):2.392914,15:11.870318):3.725689):54.36721,((((22:17.382971,(20:13.881303,(18:6.86567,19:6.86567):7.015634):3.501668):9.794443,21:27.177414):8.252343,23:35.429756):34.…
	TREE tree_4249 = ((((6:26.399023,5:26.399019):1.259726,((1:22.062614,2:22.062614):0.397042,(3:20.28417,4:20.28417):2.175486):5.19909):54.870247,(7:21.73967,8:21.739672):60.789322):17.690485,(((27:21.279816,(26:4.119089,(24:1.424409,25:1.424409):2.69468):17.160727):61.973083,((((228:24.678596,227:24.678598):48.449623,(((230:4.851643,229:4.851644):10.246804,(232:13.384033,231:13.384034):1.714414):2…
	TREE tree_1394 = ((((5:16.362135,((1:11.659882,2:11.659882):1.756697,(3:11.816093,4:11.816094):1.600484):2.945558):0.232473,6:16.594608):49.83651,(7:21.160822,8:21.160822):45.270298):24.635099,((((16:8.210084,17:8.210085):8.708862,(15:8.196919,14:8.19692):8.722027):58.1731,(9:74.602806,((10:60.892387,((12:49.328609,11:49.328609):8.702747,13:58.031361):2.861029):12.79554,(((22:16.003849,(20:12.919…
	TREE tree_5628 = (((6:23.404839,(5:22.286835,((1:17.388752,2:17.388752):1.189103,(3:17.31711,4:17.31711):1.260745):3.70898):1.118002):52.598549,(7:10.999119,8:10.999119):65.004265):15.048109,((((27:17.212576,(26:3.621459,(25:0.854323,24:0.854323):2.767136):13.591118):51.007195,((((228:21.016876,227:21.016878):38.72356,(((230:3.553169,229:3.553169):5.982685,(231:8.539772,232:8.539772):0.996082):17…
	TREE tree_1745 = ((((5:15.890015,((1:10.125881,2:10.125881):2.168473,(3:10.813606,4:10.813606):1.480749):3.59566):0.66107,6:16.551086):43.108055,(7:11.970038,8:11.970037):47.689102):19.657265,(((((24:1.179639,25:1.179639):2.420385,26:3.600024):13.36689,27:16.966915):53.988003,((((((28:12.070383,(31:7.676118,(29:2.090437,30:2.090437):5.585681):4.394265):3.218927,32:15.28931):13.919783,33:29.209093…
	TREE tree_3781 = (((6:13.538496,(((1:10.231298,2:10.231297):0.714353,(3:10.274155,4:10.274155):0.671497):2.487828,5:13.43348):0.105016):60.57341,(7:17.936188,8:17.936186):56.17572):23.836523,(((((((22:5.449821,21:5.449821):1.244181,(20:2.385796,(18:0.864437,19:0.864437):1.521359):4.308206):12.134015,23:18.828016):51.373276,((15:15.862195,14:15.862196):1.282072,(17:9.254573,16:9.254572):7.889696):…
	TREE tree_319 = ((((6:17.623243,5:17.623241):1.066199,((2:13.436892,1:13.436893):1.295709,(3:12.940826,4:12.940826):1.791775):3.956839):43.053795,(7:15.556409,8:15.556409):46.186829):30.049664,(((((24:0.982625,25:0.982625):1.858218,26:2.840844):12.834326,27:15.675168):63.014839,((249:76.2752,((228:28.826094,227:28.826096):43.545826,(((229:8.256993,230:8.256993):11.101361,(232:15.703651,231:15.703…
	TREE tree_3156 = ((((6:18.48777,5:18.48777):0.171163,((2:12.756577,1:12.756578):2.036014,(3:13.845012,4:13.845012):0.947581):3.866341):59.423771,(7:9.599379,8:9.59938):68.48333):15.432723,(((27:20.267445,((25:1.608992,24:1.608992):2.959298,26:4.568291):15.699153):56.835304,((249:74.709229,((228:25.349936,227:25.349936):42.355957,(((229:4.561741,230:4.561741):7.331574,(232:10.086412,231:10.086412)…
	TREE tree_5877 = (((6:11.780523,(5:11.573491,((1:9.136471,2:9.13647):0.688678,(3:8.655525,4:8.655525):1.169623):1.748341):0.207034):44.654156,(7:23.484375,8:23.484375):32.950302):26.17771,(((14:19.315851,(15:17.13131,(16:9.000931,17:9.00093):8.13038):2.184541):49.21653,(9:67.634743,(((21:14.135888,((20:9.987807,(18:5.94661,19:5.94661):4.041197):3.229628,22:13.217435):0.918453):7.086712,23:21.2226…
	TREE tree_9430 = (((6:22.613884,(((1:16.909531,2:16.909531):0.988987,(3:16.281551,4:16.281549):1.616966):4.34111,5:22.239626):0.374257):50.580555,(7:27.402458,8:27.402458):45.791977):15.847401,(((14:19.443686,(16:9.366287,(15:6.503149,17:6.503149):2.863139):10.077396):54.667992,(((22:11.256451,(21:8.024606,((18:2.439829,19:2.439829):2.689767,20:5.129596):2.89501):3.231845):6.551558,23:17.808008):…
	TREE tree_6494 = ((((5:18.920633,((1:14.637707,2:14.637706):0.42137,(3:13.012768,4:13.012768):2.046308):3.861556):1.650806,6:20.57144):39.850883,(7:17.718098,8:17.718098):42.704224):22.196518,((((26:3.851414,(24:1.084082,25:1.084082):2.767331):10.598705,27:14.45012):57.478134,((((((28:8.975204,(31:6.031383,(29:4.074078,30:4.074078):1.957305):2.943822):4.142449,32:13.117654):15.894622,33:29.012276…
	TREE tree_4828 = ((((((1:11.428974,2:11.428974):0.414812,(3:10.882267,4:10.882266):0.961521):3.662646,5:15.506433):0.179975,6:15.686409):51.539402,(7:16.17304,8:16.17304):51.052769):25.610035,((((10:62.728477,((12:55.991917,11:55.991917):6.222745,13:62.214661):0.513815):9.801948,9:72.530426):0.789731,((((20:3.888241,(18:1.773153,19:1.773153):2.115088):0.037938,(21:2.103081,22:2.103081):1.823098):…
	TREE tree_2259 = ((((6:12.550941,5:12.550942):0.57526,((1:9.535155,2:9.535155):0.884301,(3:9.447468,4:9.447468):0.971988):2.706746):54.749386,(7:18.819538,8:18.819538):49.056046):22.369623,(((((25:1.378298,24:1.378298):2.251141,26:3.629439):15.029572,27:18.65901):57.576797,(((((((31:8.134287,(29:2.603393,30:2.603393):5.530895):1.01506,28:9.149347):4.22999,32:13.379337):24.798836,33:38.178173):15.…
	TREE tree_7321 = (((((1:15.181366,2:15.181367):1.317538,(3:14.379631,4:14.379631):2.119274):4.463642,(5:20.231405,6:20.231403):0.731143):55.07106,(7:21.081486,8:21.081486):54.952118):11.375783,(((27:15.019957,(26:3.398801,(24:1.36942,25:1.36942):2.029381):11.621156):59.566967,((((228:27.484137,227:27.484135):41.908512,(((229:6.462451,230:6.462451):7.713906,(231:13.334264,232:13.334264):0.842094):…
	TREE tree_9075 = ((((6:18.659973,((2:12.868528,1:12.868528):1.648682,(3:11.764071,4:11.764071):2.753139):4.142763):0.113625,5:18.773598):56.595947,(7:20.299597,8:20.299599):55.069946):19.114021,(((27:21.3787,((24:1.560914,25:1.560914):3.056181,26:4.617095):16.761604):54.958691,((((((28:11.047649,(31:8.259195,(30:4.321615,29:4.321615):3.93758):2.788455):1.591819,32:12.639467):18.812717,33:31.45218…
	TREE tree_9911 = ((((((2:18.921062,1:18.921061):1.795218,(3:17.601675,4:17.601675):3.114605):5.663614,5:26.379892):1.902643,6:28.282536):48.891708,(7:17.203403,8:17.203402):59.97084):15.482324,(((27:19.176071,((25:1.459614,24:1.459614):2.638252,26:4.097866):15.078206):58.235542,((((228:24.370216,227:24.370216):47.251686,(((229:7.475108,230:7.475109):15.318288,(232:18.13702,231:18.137018):4.656377…
	TREE tree_9278 = (((((2:12.947196,1:12.947196):1.220904,(3:11.454406,4:11.454405):2.713696):2.925549,(5:16.520899,6:16.520901):0.572748):44.859734,(7:19.269245,8:19.269247):42.684139):17.899595,(((27:17.507387,((24:1.3034,25:1.3034):2.496532,26:3.799932):13.707457):52.715282,(((((((31:7.879845,(29:3.570535,30:3.570535):4.30931):1.90568,28:9.785525):2.781827,32:12.567352):22.452255,33:35.019608):1…
	TREE tree_2399 = (((((1:17.245317,2:17.245317):1.367975,(3:16.259399,4:16.259399):2.353894):6.161969,(6:24.463047,5:24.463049):0.312214):40.483597,(7:20.006857,8:20.006859):45.251999):34.175102,(((27:18.13608,((24:1.596308,25:1.596308):1.891741,26:3.488049):14.648031):58.324722,((((227:30.255711,228:30.255711):34.856171,(((230:9.971853,229:9.971853):10.945848,(232:19.089836,231:19.089836):1.82786…
	TREE tree_1801 = ((((5:17.667843,6:17.667845):1.137439,((1:13.5711,2:13.5711):0.836052,(3:13.679949,4:13.67995):0.727202):4.398131):56.87545,(7:17.428837,8:17.428835):58.251896):18.55728,((9:80.345924,((10:70.607567,((11:58.993168,12:58.993168):10.226084,13:69.219254):1.388318):6.107254,((((21:12.835986,(20:3.70312,(18:1.807411,19:1.807411):1.895709):9.132866):2.925956,22:15.761943):7.420045,23:2…
	TREE tree_1639 = ((((((1:14.972794,2:14.972794):1.97699,(3:14.950485,4:14.950484):1.9993):4.325671,5:21.275454):0.483852,6:21.759306):46.393314,(7:14.603323,8:14.603323):53.549297):15.8238,(((((24:1.14389,25:1.14389):2.609373,26:3.753263):14.721519,27:18.474785):52.516079,((((((28:8.744434,((29:4.26458,30:4.26458):2.177462,31:6.442041):2.302392):4.571137,32:13.315571):19.780832,33:33.096405):20.4…
	TREE tree_8616 = ((((((1:14.760923,2:14.760923):1.416129,(3:15.045527,4:15.045527):1.131527):3.013449,5:19.190502):1.455538,6:20.64604):44.99453,(7:12.087687,8:12.087687):53.552879):22.650288,(((((24:1.000279,25:1.000279):1.856759,26:2.857038):10.961337,27:13.818376):58.147152,((((228:25.842285,227:25.842285):41.598736,(((229:8.1981,230:8.1981):8.601653,(231:16.461788,232:16.46179):0.337964):17.3…
	TREE tree_1067 = (((6:22.259075,(((1:14.598703,2:14.598703):2.499873,(3:15.501942,4:15.501942):1.596635):4.673996,5:21.772573):0.486502):64.837433,(7:30.403646,8:30.403645):56.692863):19.347792,(((27:10.269621,((25:0.793465,24:0.793465):1.422637,26:2.216101):8.053519):64.882927,((249:69.511215,((227:22.619558,228:22.619558):42.714546,(((229:4.972416,230:4.972416):10.403198,(232:11.689131,231:11.6…
	TREE tree_8101 = ((((((2:12.572779,1:12.57278):1.481068,(3:12.223814,4:12.223812):1.830034):4.247516,6:18.301363):0.464349,5:18.765713):52.284256,(7:21.764374,8:21.764374):49.285591):21.084805,((((26:3.082348,(24:0.993014,25:0.993014):2.089334):12.128447,27:15.210795):60.621483,((((33:38.489677,((28:12.566253,((30:3.425547,29:3.425547):5.665986,31:9.091534):3.47472):4.781289,32:17.347542):21.1421…
	TREE tree_9738 = ((((6:23.375965,((1:15.573763,2:15.573763):2.032364,(3:15.886725,4:15.886725):1.719402):5.769839):0.209957,5:23.585922):59.840828,(7:24.961102,8:24.9611):58.465645):15.246103,(((27:18.304213,((25:1.372482,24:1.372482):2.099478,26:3.47196):14.832252):58.346428,((((228:24.077969,227:24.077969):41.511944,(((229:6.509653,230:6.509654):9.641485,(231:14.232203,232:14.232203):1.918936):…
	TREE tree_8658 = ((((5:21.498322,6:21.498322):1.420713,((1:16.190079,2:16.190079):1.764678,(3:15.184246,4:15.184246):2.770512):4.964275):52.841412,(7:10.276077,8:10.276077):65.484367):20.970459,(((15:14.436193,(16:11.953775,17:11.953774):2.482419):5.500176,14:19.936369):68.346046,((((22:15.459453,21:15.459453):9.102313,((18:3.123888,19:3.123888):9.854181,20:12.978069):11.583696):25.95381,23:50.51…
	TREE tree_3769 = (((6:15.803975,(((2:10.644958,1:10.644958):1.639195,(3:10.115268,4:10.115268):2.168887):3.245571,5:15.529726):0.27425):41.066498,(7:11.445097,8:11.445096):45.425377):23.829672,(((((25:1.010745,24:1.010745):2.40483,26:3.415576):13.483701,27:16.899277):55.892117,((((33:33.666676,((28:9.052952,(31:6.780814,(30:2.564275,29:2.564275):4.216539):2.272138):2.693686,32:11.746638):21.92004…
	TREE tree_5773 = ((((6:19.24427,5:19.244272):0.755528,((2:14.48406,1:14.484058):1.150033,(3:13.038614,4:13.038614):2.595478):4.365707):52.087196,(7:25.097387,8:25.097387):46.989613):15.92334,((9:70.041885,((10:62.390301,((12:51.292736,11:51.292736):9.736272,13:61.029007):1.361291):5.788157,(((((18:5.757065,19:5.757065):4.87595,20:10.633016):4.039032,(22:4.35357,21:4.35357):10.318478):3.019453,23:…
	TREE tree_2015 = (((((1:7.912401,2:7.912401):0.653777,(3:7.211705,4:7.211705):1.354474):2.104681,(5:10.364209,6:10.364209):0.306651):51.383171,(7:16.500084,8:16.500082):45.553947):24.323641,(((27:17.172277,((25:0.991233,24:0.991233):2.462649,26:3.453882):13.718394):53.89703,((249:66.379997,((227:21.568045,228:21.568047):38.239048,(((229:6.925792,230:6.925792):11.304312,(231:16.597668,232:16.59767…
	TREE tree_3265 = ((((((2:11.491779,1:11.491779):0.427203,(3:10.498919,4:10.498918):1.420065):2.96632,6:14.885302):0.524536,5:15.409838):48.864296,(7:18.388767,8:18.388767):45.885365):21.605583,(((((24:0.837552,25:0.837552):2.979652,26:3.817204):11.373276,27:15.19048):55.752823,((249:68.94326,((228:27.332272,227:27.332272):39.088566,(((229:4.211195,230:4.211195):9.73526,(231:11.272751,232:11.27275…
	TREE tree_1983 = ((((6:19.817104,5:19.817104):0.425558,((1:14.833196,2:14.833197):0.786965,(3:13.348507,4:13.348507):2.271654):4.622502):58.453835,(7:12.69233,8:12.692329):66.004158):17.818668,((((27:19.154299,((24:1.438846,25:1.438846):2.409809,26:3.848655):15.305645):60.283333,((249:75.201408,((227:28.01074,228:28.010738):36.268478,(((229:10.036688,230:10.036687):8.518967,(231:15.979905,232:15.…
	TREE tree_6373 = ((((5:17.975681,((1:13.29627,2:13.29627):0.580195,(3:12.111525,4:12.111525):1.764941):4.099215):0.756902,6:18.732582):47.702312,(7:15.500834,8:15.500834):50.934059):18.345413,((((9:66.28566,(14:16.561111,(15:13.993187,(17:9.574258,16:9.574258):4.418929):2.567924):49.724548):0.415744,((((18:15.535669,19:15.535669):4.521088,20:20.056757):6.536114,(22:20.440886,21:20.440886):6.15198…
	TREE tree_301 = (((((2:16.889793,1:16.889791):1.672487,(3:17.204113,4:17.204115):1.358166):5.623818,(6:22.460804,5:22.460806):1.725291):38.973843,(7:21.362606,8:21.362606):41.797337):24.52495,(((27:16.371477,((25:1.059356,24:1.059356):2.497728,26:3.557085):12.814391):56.184444,((((((28:8.561885,(31:6.772946,(29:2.400114,30:2.400114):4.372832):1.788939):2.983816,32:11.545701):18.21122,33:29.75692)…
	TREE tree_6006 = (((((1:10.052368,2:10.052368):0.785522,(3:9.349728,4:9.349729):1.488162):3.780799,(6:14.598138,5:14.598138):0.020553):53.401619,(7:12.386303,8:12.386303):55.634007):27.120871,(((27:16.195938,(26:3.880284,(24:1.009857,25:1.009857):2.870427):12.315656):57.019382,((249:69.513153,((227:26.531475,228:26.531477):39.882881,(((229:6.608992,230:6.608992):10.161036,(231:15.105108,232:15.10…
	TREE tree_8796 = ((((5:19.386461,6:19.386459):1.346775,((1:14.331203,2:14.331203):1.878647,(3:13.207093,4:13.207094):3.002757):4.523384):58.252007,(7:25.670561,8:25.670561):53.314682):18.270222,((((((21:10.005013,22:10.005013):5.573718,(20:8.965588,(18:0.578413,19:0.578413):8.387175):6.613143):3.596791,23:19.175522):57.693546,((17:10.707786,16:10.707786):11.410244,(14:21.534864,15:21.534864):0.58…
	TREE tree_6562 = ((((5:13.716811,6:13.716809):0.384852,((1:9.50136,2:9.50136):0.851081,(3:9.377035,4:9.377035):0.975405):3.749222):44.891304,(7:12.677412,8:12.677412):46.315559):24.465933,((((26:4.269893,(24:1.615024,25:1.615024):2.654869):13.145188,27:17.415079):54.676796,((249:70.418373,((227:22.63426,228:22.63426):44.493961,(((229:5.721237,230:5.721237):6.512594,(231:8.293846,232:8.293846):3.9…
	TREE tree_8564 = ((((((2:8.482702,1:8.482702):0.524618,(3:8.251572,4:8.251572):0.755749):3.126431,5:12.133752):0.521125,6:12.654879):61.428448,(7:17.648073,8:17.648073):56.435249):7.319731,(((27:12.124206,(26:2.859629,(24:0.725291,25:0.725291):2.134338):9.264575):58.339142,((249:67.782326,((228:25.383623,227:25.383621):38.358391,(((229:7.626973,230:7.626973):7.543219,(232:13.475723,231:13.475723)…
	TREE tree_5287 = (((6:16.231518,(5:16.23123,((2:11.567551,1:11.567551):0.93665,(3:11.331745,4:11.331745):1.172455):3.727029):0.000289):50.851013,(7:15.768219,8:15.768218):51.314316):26.374102,((((26:2.629294,(24:0.782196,25:0.782196):1.847098):10.565203,27:13.194495):60.429302,(((((32:14.362631,(((29:2.645975,30:2.645975):4.074084,31:6.720058):4.082536,28:10.802594):3.560036):16.910839,33:31.2734…
	TREE tree_4202 = ((((5:20.079454,6:20.079453):1.181269,((1:14.582657,2:14.582657):1.345582,(3:14.8915,4:14.8915):1.036739):5.332484):54.941345,(7:28.635563,8:28.635563):47.566505):24.141335,((((10:60.854515,((11:49.186722,12:49.186718):9.256011,13:58.44273):2.411784):6.17748,(9:65.922379,(((21:12.069179,22:12.069179):4.911801,((18:8.334794,19:8.334794):1.243484,20:9.578279):7.402701):4.20361,23:2…
	TREE tree_6979 = (((6:20.812649,(5:20.30596,((1:14.73765,2:14.73765):1.279498,(3:13.946695,4:13.946696):2.070451):4.288814):0.506687):49.211967,(7:16.701357,8:16.701357):53.323257):22.926786,((((14:8.087463,15:8.087463):9.65016,(16:8.801596,17:8.801596):8.936028):60.009918,((10:67.107712,((11:51.131786,12:51.131786):15.58765,13:66.719437):0.388272):10.377405,(9:76.383545,(((22:7.187777,21:7.18777…
	TREE tree_6832 = ((((5:20.557697,((1:14.259979,2:14.259979):1.64296,(3:14.035311,4:14.035312):1.867628):4.654758):0.851769,6:21.409468):53.938839,(7:13.04312,8:13.043121):62.305183):19.3018,((((26:4.768318,(24:1.808789,25:1.808789):2.959529):16.161106,27:20.929424):56.354351,(((((((31:10.228998,(29:2.430409,30:2.430409):7.798588):3.227349,28:13.456347):2.213503,32:15.669849):14.920322,33:30.59017…
	TREE tree_6322 = ((((5:19.388027,6:19.388029):1.269048,((1:13.295298,2:13.295298):1.459245,(3:12.73934,4:12.739339):2.015205):5.902533):45.175751,(7:22.620537,8:22.620537):43.212292):23.525211,((9:73.365753,(((10:61.151199,((12:49.194157,11:49.194157):11.804607,13:60.998764):0.152434):10.518506,((((18:9.219281,19:9.219281):16.476612,20:25.695894):4.076895,(22:17.201347,21:17.201347):12.571441):3.…
	TREE tree_3169 = (((6:17.942587,(((2:12.636946,1:12.636946):1.27567,(3:12.333325,4:12.333324):1.579291):3.639976,5:17.552591):0.389995):43.961113,(7:13.785192,8:13.785192):48.118507):27.634748,((((14:20.112957,((16:10.67964,17:10.67964):8.334437,15:19.014078):1.098878):55.013515,(((20:19.918077,(18:6.400959,19:6.400959):13.517118):17.024891,(22:33.171467,21:33.171467):3.771502):23.057081,23:60.00…
	TREE tree_4211 = (((6:11.702459,(((1:7.409576,2:7.409576):1.037824,(3:7.871119,4:7.871118):0.576282):2.646951,5:11.094351):0.608107):62.642181,(7:17.071722,8:17.07172):57.272919):25.317469,((((26:2.131758,(24:1.176627,25:1.176627):0.955131):11.814598,27:13.946355):68.184341,((((33:34.281826,(32:18.651794,(28:14.697668,(31:12.725941,(30:2.063112,29:2.063112):10.662828):1.971727):3.954128):15.63003…
	TREE tree_7149 = ((((5:23.233145,((1:17.312786,2:17.312786):1.138074,(3:16.062988,4:16.062988):2.387872):4.782286):1.282811,6:24.515957):51.709835,(7:29.186892,8:29.186893):47.038902):30.402287,(((((((17:8.789078,16:8.789078):4.763157,15:13.552235):3.797791,14:17.350025):55.889179,(10:65.78067,((12:53.313351,11:53.313351):11.967727,13:65.281075):0.499598):7.458531):0.295409,9:73.534607):0.45682,(…
	TREE tree_9417 = ((((6:14.289005,((1:9.631171,2:9.631171):1.688178,(3:10.506886,4:10.506885):0.812465):2.969655):0.190337,5:14.479342):52.81881,(7:24.931044,8:24.931044):42.367111):15.317964,(((27:19.038338,((24:1.251121,25:1.251121):2.768874,26:4.019995):15.018342):50.815636,((((227:21.983049,228:21.983049):42.249046,(((229:7.032898,230:7.032898):7.24814,(231:14.049974,232:14.049974):0.231063):1…
	TREE tree_6451 = (((5:20.866203,(6:20.525764,((1:15.137495,2:15.137496):1.464049,(3:14.481183,4:14.481182):2.120362):3.92422):0.34044):43.172894,(7:24.107851,8:24.107851):39.931248):23.996241,(((((((17:10.111688,16:10.111688):3.14628,15:13.257968):5.407464,14:18.665432):50.750801,9:69.416229):0.518809,((22:19.044518,((20:12.033078,(18:9.620907,19:9.620907):2.412171):2.79679,21:14.829868):4.214649…
	TREE tree_8560 = ((((5:12.156807,((2:8.094793,1:8.094793):1.531354,(3:8.631134,4:8.631134):0.995013):2.530661):0.71089,6:12.867697):55.426208,(7:16.274117,8:16.274117):52.019787):23.032324,((9:71.464439,(((14:19.066164,((15:1.438813,17:1.438813):11.109999,16:12.548811):6.517353):51.06678,(10:62.277195,((12:49.791054,11:49.791054):10.147169,13:59.938221):2.338971):7.855746):0.397618,((22:11.442066…
	TREE tree_3667 = (((5:22.815372,(((1:16.785879,2:16.785879):0.974106,(3:15.948078,4:15.948078):1.811907):4.99855,6:22.758533):0.056838):53.816475,(7:22.060333,8:22.060333):54.57151):16.169821,((((26:3.178053,(24:1.068495,25:1.068495):2.109559):14.299226,27:17.47728):61.270519,(((((32:12.316046,(28:10.604722,(31:9.748594,(30:3.226174,29:3.226174):6.52242):0.856127):1.711324):20.508514,33:32.824558…
	TREE tree_3107 = ((((5:18.48398,6:18.48398):1.078452,((1:14.059403,2:14.059404):1.396862,(3:13.646494,4:13.646493):1.809772):4.106166):48.920959,(7:22.626356,8:22.626356):45.857037):28.299183,((((26:4.190089,(24:1.337183,25:1.337183):2.852906):19.450916,27:23.641003):56.441002,((249:78.768539,((228:27.484722,227:27.484722):48.372337,(((229:6.376501,230:6.376501):8.357872,(232:12.688807,231:12.688…
	TREE tree_4604 = ((((((1:12.362211,2:12.362211):1.012941,(3:11.839098,4:11.839099):1.536053):4.318511,5:17.693663):0.398837,6:18.092501):51.23103,(7:16.759266,8:16.759266):52.564262):11.676825,(((((((18:2.797342,19:2.797342):3.584279,20:6.381622):3.416776,(22:9.184748,21:9.184748):0.61365):3.203178,23:13.001576):53.395771,(((15:14.778634,(16:8.13337,17:8.133369):6.645264):0.302928,14:15.081562):5…
	TREE tree_4533 = (((6:21.290232,(5:19.875544,((1:14.602499,2:14.602499):1.35892,(3:13.081573,4:13.081573):2.879845):3.914125):1.414687):49.477249,(7:13.262609,8:13.262609):57.504868):17.671524,((((16:10.127356,17:10.127356):8.91692,(14:15.024784,15:15.024784):4.019491):55.618183,(((((21:22.862015,22:22.862015):7.699564,(20:26.272451,(18:12.568538,19:12.568538):13.703914):4.289127):2.840404,23:33.…
	TREE tree_846 = (((6:12.245901,(((2:8.617699,1:8.617699):0.886999,(3:8.839636,4:8.839635):0.665063):1.72528,5:11.229978):1.015923):43.07605,(7:10.738925,8:10.738924):44.583031):28.964216,(((9:65.922028,(((21:42.716713,(22:42.26141,((18:12.977519,19:12.977519):13.445515,20:26.423035):15.838374):0.455304):4.01812,23:46.734833):19.053223,(14:18.706738,((16:9.140154,17:9.140154):9.399429,15:18.539583…
	TREE tree_4715 = (((((2:20.539995,1:20.539995):1.460942,(3:20.308212,4:20.308212):1.692725):6.087057,(6:27.18578,5:27.185783):0.902213):44.429451,(7:13.120956,8:13.120956):59.396488):25.100389,(((27:15.516112,(26:3.497927,(25:1.272769,24:1.272768):2.225158):12.018186):60.198196,((((227:27.141249,228:27.141247):44.223557,(((230:5.299949,229:5.299948):11.878167,(231:15.123477,232:15.123476):2.05464…
	TREE tree_2378 = (((6:9.933852,(((2:7.032779,1:7.032779):0.811378,(3:6.867389,4:6.867389):0.976769):1.845362,5:9.689519):0.244333):52.866531,(7:18.610893,8:18.610893):44.189495):23.005037,(((27:16.444712,((24:1.132215,25:1.132215):2.065513,26:3.197729):13.246984):54.069351,((249:68.937767,((228:25.827724,227:25.827723):37.724205,(((230:4.787631,229:4.787631):8.119726,(231:10.438346,232:10.438347)…
	TREE tree_7837 = ((((5:16.63805,6:16.63805):0.473041,((1:11.870298,2:11.870297):1.809756,(3:13.087744,4:13.087744):0.59231):3.431038):55.500175,(7:15.002639,8:15.002638):57.608635):17.061014,(((27:19.086527,(26:4.204405,(25:1.888947,24:1.888947):2.315458):14.882121):61.536606,((((((((30:1.945553,29:1.945553):7.826774,31:9.772327):1.691513,28:11.46384):8.856024,32:20.319862):19.665878,33:39.985744…
	TREE tree_8017 = ((((6:22.425175,5:22.425173):0.675671,((2:16.447723,1:16.447721):1.156248,(3:15.693535,4:15.693535):1.910435):5.496875):45.548553,(7:14.926677,8:14.926678):53.722721):20.773394,((((((21:11.576745,((18:6.465932,19:6.465932):4.950351,20:11.416283):0.160463):3.166828,22:14.743574):9.830997,23:24.574572):52.315575,(14:19.170706,(15:16.834501,(17:10.393759,16:10.39376):6.440741):2.336…
	TREE tree_9423 = ((((((2:9.331366,1:9.331366):0.712856,(3:8.651381,4:8.651381):1.392841):3.153475,5:13.197698):0.444654,6:13.642349):56.156944,(7:31.677956,8:31.677954):38.121342):20.765675,((((((21:21.958132,(22:21.150276,(20:20.319006,(18:6.32539,19:6.32539):13.993617):0.83127):0.807855):13.177626,23:35.135757):39.408516,(10:61.25843,((11:45.91806,12:45.91806):15.331809,13:61.24987):0.008562):1…
	TREE tree_1964 = ((((((1:12.232752,2:12.232751):0.557501,(3:11.267474,4:11.267474):1.522778):3.668553,5:16.458805):0.576875,6:17.035681):47.833015,(7:20.070745,8:20.070745):44.797947):26.972908,((9:72.871742,(((10:65.52919,((12:51.453606,11:51.453606):13.556151,13:65.009758):0.519432):6.486955,(((20:13.624311,(18:7.811699,19:7.811699):5.812612):1.927313,(21:5.835473,22:5.835473):9.716151):21.0198…
	TREE tree_7911 = ((((6:19.341602,((1:12.988722,2:12.988722):0.980064,(3:11.706276,4:11.706277):2.26251):5.372818):0.145047,5:19.48665):62.231087,(7:16.889469,8:16.889469):64.82827):13.621628,(((27:18.29274,(26:3.872589,(25:1.256638,24:1.256638):2.615951):14.42015):60.298645,(((((((31:8.077884,(30:3.162775,29:3.162775):4.915108):2.830486,28:10.908369):3.724293,32:14.632663):20.07263,33:34.705292):…
	TREE tree_6078 = ((((((1:15.468616,2:15.468616):2.001684,(3:16.081711,4:16.081711):1.38859):2.812208,5:20.282509):1.049186,6:21.331696):62.435257,(7:24.546497,8:24.546497):59.220451):18.768906,(((27:19.700336,(26:4.342397,(24:1.324128,25:1.324128):3.018269):15.35794):59.512108,((((((28:10.176867,((30:2.179874,29:2.179874):6.581625,31:8.761499):1.415368):8.928963,32:19.105831):20.472891,33:39.5787…
	TREE tree_3788 = ((((((2:15.3043,1:15.3043):0.915964,(3:14.254356,4:14.254355):1.965909):4.985185,5:21.20545):0.582921,6:21.788372):48.642952,(7:18.709335,8:18.709335):51.721985):20.504457,((((26:4.01227,(25:1.266719,24:1.266719):2.745552):14.032434,27:18.044704):61.84359,((249:78.113274,((227:24.664658,228:24.66466):47.093784,(((230:4.103508,229:4.103508):11.712152,(232:14.532643,231:14.532644):…
	TREE tree_5059 = (((((1:10.027608,2:10.027608):0.746741,(3:9.814897,4:9.814897):0.959453):2.81252,(5:13.503003,6:13.503002):0.083866):44.46608,(7:13.644303,8:13.644304):44.408649):23.876465,((((26:5.205965,(24:1.483732,25:1.483732):3.722232):17.384272,27:22.590237):51.137989,((((228:24.54631,227:24.546309):43.655075,(((229:10.931631,230:10.931631):11.105968,(232:19.964481,231:19.964481):2.073119)…
	TREE tree_809 = (((6:15.483034,(5:15.207363,((2:10.664474,1:10.664474):1.838103,(3:11.016322,4:11.016323):1.486255):2.704787):0.27567):47.664387,(7:17.463541,8:17.463539):45.68388):19.742241,((((10:60.997478,((12:49.077614,11:49.077614):11.621469,13:60.699085):0.298394):8.648604,((14:15.937956,((17:8.202063,16:8.202063):3.82456,15:12.026622):3.911334):51.905895,9:67.843857):1.802232):0.52153,(((2…
	TREE tree_9582 = (((6:13.879606,(5:13.409213,((2:10.259142,1:10.259142):0.362941,(3:9.547001,4:9.547001):1.075081):2.78713):0.470394):60.232304,(7:17.936188,8:17.936186):56.17572):23.836523,((((((22:11.998042,(21:8.059268,((18:2.800714,19:2.800714):2.00706,20:4.807774):3.251495):3.938774):3.060713,23:15.058755):55.14254,((16:8.742226,17:8.742225):7.861374,(15:10.73776,14:10.73776):5.865839):53.59…
	TREE tree_6777 = ((((5:15.469506,6:15.469505):0.258304,((1:11.441712,2:11.441712):0.546726,(3:10.676615,4:10.676615):1.311823):3.739371):52.280479,(7:29.577772,8:29.577772):38.430519):18.519743,(((((10:62.928352,((11:51.226963,12:51.226967):11.495359,13:62.722328):0.206024):5.086205,9:68.014557):1.820302,(((17:8.63953,16:8.63953):4.461472,15:13.101002):3.290216,14:16.391218):53.443645):0.613288,(…
	TREE tree_5435 = ((((5:27.391273,((2:19.220924,1:19.220922):3.209453,(3:18.718716,4:18.718716):3.711658):4.960897):1.825294,6:29.216566):39.061153,(7:28.464115,8:28.464115):39.813606):19.161249,((((16:8.147084,17:8.147084):7.315421,(15:3.353485,14:3.353485):12.109021):52.199825,((10:63.30732,((11:48.493408,12:48.493408):11.426105,13:59.919514):3.38781):4.158841,(((22:27.344448,(21:26.260836,(20:2…
	TREE tree_8541 = ((((((1:18.002153,2:18.002153):0.910115,(3:16.524662,4:16.524664):2.387606):4.564925,5:23.477194):0.858585,6:24.335779):42.219231,(7:16.402283,8:16.402283):50.152725):22.50552,((9:67.990059,(((((20:5.458938,(18:2.359327,19:2.359327):3.099611):4.336972,(22:5.104136,21:5.104136):4.691774):3.276009,23:13.071918):52.38113,(14:16.746437,((17:6.067927,15:6.067927):2.794414,16:8.862342)…
	TREE tree_2178 = (((6:7.823089,(((1:5.198531,2:5.198531):0.476577,(3:5.150119,4:5.150119):0.524988):1.570961,5:7.246069):0.57702):66.383583,(7:15.637949,8:15.637951):58.568722):11.174531,((9:69.80349,((((((20:12.748993,(18:5.43561,19:5.43561):7.313383):2.700388,21:15.44938):0.328639,22:15.778019):26.134684,23:41.912701):24.338661,((15:15.795075,14:15.795075):2.076607,(16:9.441935,17:9.441934):8.4…
	TREE tree_1228 = (((6:13.74369,(((1:9.121061,2:9.121061):1.351086,(3:9.980949,4:9.980949):0.491197):2.637965,5:13.110111):0.63358):45.226273,(7:26.129169,8:26.129169):32.84079):21.621412,((((((15:5.50212,14:5.50212):11.997425,(16:8.574065,17:8.574065):8.92548):51.348747,(10:61.803558,((12:46.772324,11:46.772327):13.645312,13:60.417641):1.385917):7.044739):0.900405,(((21:10.925821,22:10.925821):6.…
	TREE tree_5223 = ((((5:14.427524,6:14.427523):0.18178,((1:10.430318,2:10.430318):0.449194,(3:10.055538,4:10.055538):0.823974):3.729792):53.001175,(7:20.759052,8:20.75905):46.851429):16.791796,((((26:3.641395,(24:1.194287,25:1.194287):2.447107):16.885448,27:20.526844):57.728806,(249:76.894173,((((33:36.717125,(32:21.1234,(28:15.858296,((30:2.872236,29:2.872236):7.651645,31:10.523882):5.334415):5.2…
	TREE tree_1350 = ((((5:17.50787,((1:11.927896,2:11.927896):1.606371,(3:12.663424,4:12.663424):0.870844):3.973603):0.577896,6:18.085766):50.997948,(7:15.224092,8:15.224092):53.859619):13.97027,(((27:17.953201,((24:1.311362,25:1.311362):2.141153,26:3.452515):14.500684):52.298695,((((227:22.766371,228:22.766371):43.275799,(((229:6.062673,230:6.062673):6.529397,(231:11.482821,232:11.482822):1.109247)…
	TREE tree_7357 = ((((((1:12.483743,2:12.483742):1.681446,(3:12.916565,4:12.916565):1.248623):4.588183,5:18.753372):0.504154,6:19.257524):49.928139,(7:13.270288,8:13.270288):55.915375):18.833906,(((27:16.21018,(26:3.417676,(24:1.122268,25:1.122268):2.295408):12.792504):56.455696,((249:70.325989,((227:24.104557,228:24.104559):41.66922,(((230:4.359395,229:4.359395):18.084133,(231:19.609646,232:19.60…
	TREE tree_6100 = ((((5:19.407291,((1:13.519928,2:13.519928):1.867265,(3:13.41872,4:13.41872):1.968474):4.020098):0.301084,6:19.708374):56.513718,(7:21.780783,8:21.780783):54.441315):10.712495,(((9:72.745483,((10:63.226944,((11:52.752167,12:52.752167):9.924196,13:62.676365):0.550579):8.819396,((((18:10.118233,19:10.118233):3.45518,20:13.573413):7.783525,(21:14.684273,22:14.684273):6.672666):1.8983…
	TREE tree_2740 = (((((1:13.1668,2:13.166801):0.372953,(3:11.598701,4:11.598701):1.941052):3.215928,(5:16.458065,6:16.458063):0.297618):46.275951,(7:15.051901,8:15.0519):47.979736):25.992706,(((((25:1.4123,24:1.4123):2.092376,26:3.504677):12.068605,27:15.573282):62.742699,((((33:40.479099,((((30:3.351643,29:3.351643):5.097779,31:8.449422):4.280663,28:12.730084):1.099723,32:13.829808):26.64929):10.…
	TREE tree_872 = (((5:17.897654,(((2:12.71225,1:12.71225):0.89375,(3:12.461522,4:12.461521):1.144478):4.266906,6:17.872906):0.024747):52.231415,(7:15.63623,8:15.63623):54.492836):27.766708,(((27:25.918221,((24:1.90549,25:1.90549):2.609759,26:4.515249):21.402969):56.055202,((((33:33.002258,((((29:1.718764,30:1.718764):8.909111,31:10.627876):2.90415,28:13.532025):2.500663,32:16.032688):16.969574):24…
	TREE tree_6085 = (((5:14.529219,(((1:10.379622,2:10.379623):1.314735,(3:10.780318,4:10.780317):0.91404):2.677345,6:14.371704):0.157516):48.041214,(7:15.279682,8:15.279682):47.290752):21.85733,(((27:17.301048,(26:3.827884,(25:1.195841,24:1.195841):2.632043):13.473166):54.841354,((((227:23.072498,228:23.072498):41.8092,(((229:4.212888,230:4.212888):7.624245,(231:11.419188,232:11.419188):0.417944):1…
	TREE tree_8297 = ((((((1:13.424719,2:13.42472):1.497098,(3:13.048568,4:13.048567):1.873249):3.62513,5:18.546949):0.773208,6:19.320156):42.549335,(7:18.870165,8:18.870167):42.999325):25.179913,(((27:15.890858,(26:3.55682,(25:0.913921,24:0.913921):2.642899):12.334038):56.242783,((((228:26.839193,227:26.839193):38.278805,(((229:2.715949,230:2.715949):8.731977,(231:9.395103,232:9.395103):2.052822):23…
	TREE tree_6117 = ((((6:10.00498,5:10.00498):0.240806,((1:7.470746,2:7.470746):0.771154,(3:7.308459,4:7.308459):0.933441):2.003886):54.678009,(7:17.156925,8:17.156927):47.766865):21.1889,((((15:13.369711,(17:9.052368,16:9.052368):4.317342):4.348927,14:17.718636):51.641518,(9:69.215324,((((22:6.873661,21:6.873661):1.588487,((18:4.191063,19:4.191063):2.322803,20:6.513866):1.948281):2.248156,23:10.71…
	TREE tree_9455 = ((((6:16.846601,5:16.846601):0.998603,((2:12.398257,1:12.398257):1.076121,(3:11.616397,4:11.616397):1.857981):4.370826):47.71196,(7:22.409422,8:22.409422):43.147743):20.546558,((((((20:3.139274,(18:2.058974,19:2.058974):1.080301):6.948473,(21:1.756703,22:1.756703):8.331044):22.268404,23:32.356152):35.503567,9:67.859718):1.153268,((14:18.375305,((17:5.539228,15:5.539228):4.573067,…
	TREE tree_966 = (((5:16.962257,(6:16.539574,((2:11.716084,1:11.716084):1.403673,(3:11.901258,4:11.901258):1.2185):3.419818):0.422682):58.323799,(7:21.844133,8:21.844133):53.441921):7.352588,(((((18:4.405337,19:4.405337):4.986149,20:9.391486):15.391727,(21:23.865688,22:23.865688):0.917524):9.786545,23:34.569759):39.459236,((((27:18.182249,((25:1.393477,24:1.393477):2.922424,26:4.315902):13.866349)…
	TREE tree_573 = (((6:14.888029,(((2:9.965262,1:9.965263):1.736362,(3:10.668026,4:10.668026):1.033599):2.959618,5:14.661243):0.226786):54.995895,(7:13.490565,8:13.490566):56.393364):19.151749,(((27:16.475025,((25:1.194051,24:1.194051):2.179405,26:3.373455):13.101569):60.145645,(((((((31:7.054409,(29:4.593156,30:4.593156):2.461253):1.722281,28:8.77669):3.891478,32:12.668169):15.70874,33:28.376909):…
	TREE tree_2324 = (((5:16.994419,(((2:12.008368,1:12.008368):0.936092,(3:11.014786,4:11.014785):1.929674):3.753275,6:16.697735):0.296683):44.72541,(7:12.556602,8:12.556602):49.163223):20.292099,(((27:14.236945,((24:1.097384,25:1.097384):1.51218,26:2.609564):11.627381):58.79821,((((((((30:5.633342,29:5.633342):3.354384,31:8.987726):2.695598,28:11.683324):3.021187,32:14.704511):20.858053,33:35.56256…
	TREE tree_6749 = ((((6:17.468853,5:17.468855):0.427418,((1:13.832781,2:13.832782):1.119823,(3:13.585649,4:13.58565):1.366955):2.943667):47.973713,(7:21.051016,8:21.051016):44.81897):18.795538,(((27:15.666052,(26:3.522917,(24:0.937594,25:0.937594):2.585323):12.143137):55.821251,((249:69.738342,((228:28.02866,227:28.02866):35.245331,(((229:10.778274,230:10.778274):12.133999,(232:18.761673,231:18.76…
	TREE tree_1665 = (((((1:10.708169,2:10.708169):1.616447,(3:10.562079,4:10.562078):1.762537):2.710844,(5:14.537311,6:14.537312):0.498148):60.819263,(7:27.579737,8:27.579737):48.274986):23.144375,(((((22:5.542946,21:5.542946):4.683348,(20:6.53069,(18:3.725583,19:3.725583):2.805107):3.695604):0.403903,23:10.630198):69.171539,(((10:64.498856,((11:54.3223,12:54.322296):9.416254,13:63.738556):0.760303)…
	TREE tree_6888 = (((6:24.729164,(((1:17.266571,2:17.266571):1.009406,(3:17.17593,4:17.17593):1.100049):4.0816,5:22.357576):2.371588):40.168701,(7:15.21327,8:15.21327):49.684589):27.380339,((((((20:7.758607,(18:3.933106,19:3.933106):3.825501):3.487805,22:11.246412):0.489058,21:11.73547):16.465874,23:28.201344):51.793575,((9:78.925888,(14:18.464993,(16:9.94513,(17:3.852783,15:3.852783):6.092348):8.…
	TREE tree_6354 = (((6:18.67421,(((1:13.628963,2:13.628963):1.189735,(3:13.160883,4:13.160883):1.657815):3.698328,5:18.517027):0.157182):51.643387,(7:18.519081,8:18.519079):51.798515):21.974577,(((14:19.049419,((16:9.13782,17:9.13782):5.87499,15:15.012809):4.036608):54.068951,(9:72.662994,((10:65.125854,((12:47.427658,11:47.427658):15.903518,13:63.331177):1.794684):7.43827,(((20:7.064568,(18:2.159…
	TREE tree_3163 = ((((((2:18.29047,1:18.290472):2.420358,(3:18.324268,4:18.324266):2.386562):6.14426,5:26.855089):1.295946,6:28.151035):43.328125,(7:17.721628,8:17.721628):53.757534):23.156755,(((10:63.247025,((11:52.842632,12:52.842632):8.405074,13:61.247707):1.999319):5.734641,(9:68.264038,(((16:10.624596,17:10.624595):6.167833,(14:9.098979,15:9.098979):7.693449):51.416294,((21:17.463493,(22:16.…
	TREE tree_8634 = ((((6:23.298948,5:23.298946):0.580909,((2:14.628598,1:14.628599):3.019013,(3:15.412432,4:15.412432):2.235179):6.232245):42.803722,(7:19.991184,8:19.991184):46.692398):18.113667,((((10:62.04583,((11:51.923809,12:51.923809):8.966344,13:60.890152):1.155676):10.926748,(9:72.819901,((((18:1.940324,19:1.940324):2.201883,20:4.142207):0.444606,(21:3.775696,22:3.775696):0.811117):3.016268…
	TREE tree_2494 = (((6:15.873098,(((1:10.353702,2:10.353702):1.828,(3:11.39242,4:11.39242):0.789282):3.186671,5:15.368372):0.504726):45.493286,(7:17.636316,8:17.636316):43.730068):27.632359,(((((17:10.170718,16:10.170717):6.926652,15:17.09737):0.673001,14:17.77037):55.56702,((((22:8.169162,21:8.169162):6.876932,(20:10.069745,(18:1.005223,19:1.005223):9.064523):4.976348):7.27248,23:22.318575):50.81…
	TREE tree_7270 = (((6:17.931902,(((2:12.890808,1:12.890806):1.504543,(3:12.850982,4:12.850981):1.544369):2.513393,5:16.908743):1.02316):50.484169,(7:13.925341,8:13.925342):54.49073):21.3979,(((27:14.997386,(26:2.931427,(24:1.462468,25:1.462467):1.468959):12.06596):58.992149,((((((28:11.330374,((29:3.36911,30:3.36911):5.059681,31:8.428791):2.901584):6.42149,32:17.751865):18.973568,33:36.725433):15…
	TREE tree_6280 = (((6:23.156824,(5:22.847729,((1:16.755766,2:16.755768):3.127458,(3:18.523207,4:18.523207):1.360019):2.964504):0.309094):38.332214,(7:19.88599,8:19.885992):41.603046):19.529274,((((26:3.443493,(25:1.094788,24:1.094788):2.348705):12.724615,27:16.16811):55.52253,((((33:39.065769,(((31:10.2211,(29:3.447548,30:3.447549):6.773551):3.851815,28:14.072914):7.680112,32:21.753027):17.312744…
	TREE tree_1604 = (((((1:12.219076,2:12.219075):1.271502,(3:11.748762,4:11.748763):1.741815):3.634567,(5:16.683327,6:16.683325):0.44182):52.031555,(7:16.885983,8:16.885983):52.270714):17.227808,(((((15:2.495613,14:2.495613):15.59355,(16:9.741811,17:9.741811):8.347352):52.332493,(10:62.502945,((11:51.348728,12:51.348732):7.302493,13:58.651222):3.851721):7.91871):2.612292,(9:72.853149,((((18:3.22648…
	TREE tree_165 = ((((6:12.82802,((2:8.763139,1:8.763138):0.952034,(3:9.030138,4:9.030138):0.685035):3.112848):0.321974,5:13.149994):49.826408,(7:16.000927,8:16.000925):46.975479):20.61512,(((((25:1.085272,24:1.085272):3.163326,26:4.248597):17.429111,27:21.67771):56.331043,((249:75.450165,((227:27.265221,228:27.265221):46.282425,(((230:11.285162,229:11.285162):8.763305,(231:18.380688,232:18.38069):…
	TREE tree_8651 = (((((1:14.432623,2:14.432623):2.075747,(3:14.809534,4:14.809534):1.698837):4.977562,(6:19.923534,5:19.923536):1.562397):39.913036,(7:20.79215,8:20.792152):40.606819):27.103413,(((27:16.679409,(26:2.930895,(25:1.505278,24:1.505278):1.425617):13.748513):56.310287,((249:70.634544,((227:24.725027,228:24.725027):40.110806,(((230:4.938255,229:4.938254):8.949237,(232:12.458044,231:12.45…
	TREE tree_3837 = (((6:21.719255,(5:21.271051,((2:15.278082,1:15.278082):1.291616,(3:15.704137,4:15.704137):0.865561):4.701354):0.448205):51.647873,(7:18.939182,8:18.939182):54.427952):18.900873,((((26:3.172509,(24:1.127441,25:1.127441):2.045068):13.438941,27:16.611452):62.118099,((((33:35.54538,(((31:5.602579,(30:2.074814,29:2.074814):3.527765):1.877457,28:7.480036):7.092844,32:14.57288):20.9725)…
	TREE tree_4125 = ((((5:20.871731,((1:14.713894,2:14.713894):0.488277,(3:13.736828,4:13.736828):1.465343):5.669562):0.794817,6:21.66655):43.429153,(7:18.749367,8:18.749367):46.346336):29.562193,((((26:3.23324,(25:1.157963,24:1.157963):2.075277):15.441706,27:18.674946):58.464039,((((228:25.920452,227:25.920452):44.884182,(((230:4.663866,229:4.663866):9.47468,(231:13.968265,232:13.968265):0.17028):2…
	TREE tree_620 = (((((2:16.575933,1:16.575933):0.559148,(3:14.409471,4:14.40947):2.725611):3.387023,(5:20.008202,6:20.008202):0.513903):46.328529,(7:12.157895,8:12.157895):54.692738):16.843912,(((9:68.450813,(10:61.894409,((12:45.611698,11:45.611698):15.762536,13:61.374237):0.520171):6.556408):0.524315,((((17:8.206709,16:8.206709):6.555633,14:14.762341):0.102449,15:14.86479):50.654469,(((22:6.9506…
	TREE tree_2300 = (((((2:13.959503,1:13.959503):0.997703,(3:13.941412,4:13.941412):1.015794):4.727072,(5:18.683987,6:18.683987):1.000291):49.814255,(7:15.684798,8:15.684797):53.813736):18.244114,(((((25:2.095428,24:2.095428):1.99498,26:4.090407):16.032024,27:20.122431):56.489426,((((227:28.966061,228:28.966059):38.881149,(((229:5.215737,230:5.215737):5.426405,(232:10.076744,231:10.076744):0.565398…
	TREE tree_5871 = (((((1:12.552689,2:12.55269):1.164088,(3:12.590919,4:12.590919):1.125857):4.055213,(5:17.464983,6:17.464983):0.307007):47.00687,(7:18.396685,8:18.396683):46.382179):26.724453,((9:75.410233,((10:61.608452,((11:54.606213,12:54.606213):6.705437,13:61.311653):0.296803):13.15601,(((16:8.169333,17:8.169333):8.732191,(15:16.815226,14:16.815226):0.086298):56.36985,(((21:14.218056,((18:7.…
	TREE tree_3135 = (((6:25.248026,(5:24.855785,((1:17.982056,2:17.982056):0.878161,(3:17.922285,4:17.922285):0.937932):5.995566):0.392242):54.98035,(7:23.652407,8:23.652403):56.575966):18.783245,(((((25:1.733774,24:1.733774):3.052662,26:4.786436):17.929415,27:22.715853):59.794266,((((((28:14.021811,(31:7.91406,(30:1.919867,29:1.919867):5.994193):6.107751):1.690402,32:15.712213):25.658882,33:41.3710…
	TREE tree_6156 = ((((6:21.910437,5:21.910435):1.638585,((1:17.250597,2:17.250597):2.06349,(3:16.623966,4:16.623966):2.69012):4.234934):50.298271,(7:19.242212,8:19.242214):54.605083):30.808254,(((9:75.609207,((14:18.381008,((17:8.115507,15:8.115508):1.531472,16:9.646979):8.73403):56.807392,(10:64.873222,((12:58.716377,11:58.716377):5.361967,13:64.078346):0.794876):10.315176):0.420802):4.759778,(((…
	TREE tree_1363 = (((5:14.983767,(((1:11.586103,2:11.586104):0.962463,(3:11.268776,4:11.268775):1.279791):2.18182,6:14.730387):0.25338):42.277798,(7:17.539959,8:17.539957):39.721607):26.517658,(((((10:61.370972,((11:44.800747,12:44.800747):14.15188,13:58.952621):2.418348):4.241619,((22:18.485634,((20:11.62105,(18:5.495825,19:5.495825):6.125225):4.362077,21:15.983127):2.502506):14.417484,23:32.9031…
	TREE tree_9985 = (((6:17.916431,(5:16.975554,((1:12.502808,2:12.502807):0.570755,(3:12.525049,4:12.525049):0.548513):3.901991):0.940878):55.570347,(7:27.274313,8:27.274313):46.212467):17.764193,(((10:65.069939,((12:49.806293,11:49.806293):14.66621,13:64.472504):0.597436):5.78634,(9:70.623825,(((21:14.065196,(22:12.894547,((18:7.874059,19:7.874059):1.1932,20:9.067259):3.827289):1.170649):5.739268,…
	TREE tree_6530 = ((((6:19.200201,((1:14.007059,2:14.00706):1.280138,(3:13.587606,4:13.587606):1.699591):3.913005):0.173585,5:19.373787):38.412758,(7:22.524754,8:22.524755):35.261791):29.027231,((((((17:5.916218,15:5.916218):2.84909,16:8.765307):9.662033,14:18.42734):53.328899,(((((20:8.729897,(18:2.434501,19:2.434501):6.295396):6.582972,21:15.312869):25.773418,22:41.086288):13.135796,23:54.222084…
	TREE tree_1939 = (((5:17.39753,(((1:13.06833,2:13.068329):0.815925,(3:13.072813,4:13.072812):0.811442):3.422519,6:17.306772):0.090756):56.80378,(7:17.808765,8:17.808765):56.392548):23.257343,((((((18:4.047536,19:4.047536):1.216959,20:5.264496):1.748069,(21:5.60627,22:5.60627):1.406296):6.706711,23:13.719276):54.516319,(9:65.20771,((((16:3.768953,15:3.768953):6.838893,17:10.607847):8.28378,14:18.8…
	TREE tree_9411 = (((6:18.696474,(((2:13.596285,1:13.596284):1.465312,(3:12.905892,4:12.905892):2.155704):2.468182,5:17.529779):1.166695):57.47831,(7:20.297508,8:20.297506):55.877274):17.555786,(((((25:1.174217,24:1.174217):2.24414,26:3.418357):15.537892,27:18.956249):54.316349,((((227:24.046846,228:24.046848):42.29607,(((229:6.122997,230:6.122998):6.331855,(231:11.842426,232:11.842425):0.612427):…
	TREE tree_2603 = ((((((1:11.110496,2:11.110496):1.479615,(3:10.966352,4:10.966352):1.623759):3.325561,5:15.915671):0.381784,6:16.297455):43.781651,(7:25.155302,8:25.155304):34.923798):20.626598,(((27:15.751593,((25:1.137677,24:1.137677):2.162191,26:3.299869):12.451723):54.571125,((249:68.051086,((228:24.778612,227:24.77861):37.715725,(((229:4.36093,230:4.36093):8.556128,(232:7.746173,231:7.746172…
	TREE tree_5467 = (((((2:18.609358,1:18.609358):0.848587,(3:17.186625,4:17.186625):2.271321):5.797213,(6:24.522148,5:24.522146):0.73301):48.146687,(7:19.893139,8:19.893141):53.508701):10.669805,((((((21:19.543573,(22:12.971327,((18:7.246391,19:7.246391):2.299386,20:9.545777):3.42555):6.572247):0.377768,23:19.921343):52.358681,(10:61.80442,((12:49.209023,11:49.209019):12.510581,13:61.719597):0.0848…
	TREE tree_691 = ((((5:23.441065,6:23.441063):1.521003,((2:19.230335,1:19.230337):0.614748,(3:18.04847,4:18.04847):1.796614):5.116983):52.661232,(7:10.355573,8:10.355572):67.267731):20.880602,(((27:14.156582,((25:0.952859,24:0.952859):1.811487,26:2.764346):11.392237):64.278656,((249:74.953941,((227:24.087831,228:24.087833):43.733154,(((229:4.762212,230:4.762212):4.021091,(231:7.559541,232:7.559541…
	TREE tree_3385 = (((6:14.063216,(((1:9.826656,2:9.826656):0.600689,(3:9.275045,4:9.275045):1.1523):3.118162,5:13.545507):0.51771):64.199768,(7:20.218414,8:20.218412):58.044575):20.949987,(((27:15.854839,(26:3.193827,(24:1.317074,25:1.317074):1.876753):12.661012):58.793613,((((228:24.50436,227:24.504362):39.773212,(((230:7.947354,229:7.947354):11.652073,(231:17.631636,232:17.631636):1.967791):23.4…
	TREE tree_353 = (((((2:11.309751,1:11.309752):0.721377,(3:11.179187,4:11.179186):0.851941):2.841407,(5:13.877705,6:13.877704):0.994829):48.69405,(7:14.314868,8:14.314868):49.251717):21.93269,(((27:17.062923,((24:1.504473,25:1.504473):2.019188,26:3.523661):13.539261):53.442673,((((((28:8.21776,((30:3.545201,29:3.545201):3.880769,31:7.425971):0.791789):3.01789,32:11.235649):16.578362,33:27.814013):…
	TREE tree_971 = ((((5:18.277973,((2:13.558407,1:13.558407):1.236543,(3:12.933718,4:12.933718):1.861232):3.483023):0.117596,6:18.395569):53.56068,(7:19.773319,8:19.773321):52.18293):18.112942,(((((25:1.360078,24:1.360078):2.485663,26:3.845741):14.270964,27:18.116705):59.902378,(((((((31:7.226897,(30:5.353288,29:5.353289):1.873609):3.610027,28:10.836925):4.018466,32:14.85539):24.811079,33:39.66647)…
	TREE tree_5822 = (((((1:14.298948,2:14.298948):0.938937,(3:14.080602,4:14.080603):1.157284):4.405308,(5:19.527685,6:19.527685):0.115509):58.674629,(7:11.220617,8:11.220616):67.097206):14.643363,((((26:3.414445,(25:1.128531,24:1.128531):2.285915):13.121674,27:16.536121):58.293301,((249:72.555557,((227:21.617735,228:21.617735):46.196629,(((230:4.38752,229:4.38752):7.837947,(231:10.737537,232:10.737…
	TREE tree_995 = (((((2:12.664734,1:12.664734):0.717409,(3:12.936735,4:12.936735):0.445408):4.411088,(5:16.947914,6:16.947916):0.845316):52.093849,(7:11.160346,8:11.160345):58.726734):17.686373,((((10:64.202271,((11:44.977486,12:44.977486):18.88986,13:63.867348):0.334925):4.539116,9:68.741386):0.128156,((((((18:4.927185,19:4.927185):2.230893,20:7.158078):3.820076,21:10.978154):1.142403,22:12.12055…
	TREE tree_9364 = (((6:12.257043,(5:12.035282,((1:8.096844,2:8.096844):0.74284,(3:7.361589,4:7.36159):1.478094):3.195597):0.221762):54.981453,(7:12.335633,8:12.335633):54.902859):21.822712,((((14:16.189281,15:16.189281):2.100716,(16:9.623039,17:9.623039):8.666958):53.913086,(9:68.276428,((10:63.100372,((11:50.22644,12:50.226444):12.80579,13:63.032234):0.068135):4.432217,(((22:9.271866,21:9.271866)…
	TREE tree_8203 = (((5:19.361616,(6:18.965111,((1:14.019529,2:14.019529):0.93097,(3:14.452026,4:14.452026):0.498472):4.014612):0.396504):38.583553,(7:14.708099,8:14.7081):43.237068):21.917484,(((9:66.075607,(10:61.338253,((11:54.433826,12:54.433826):6.246157,13:60.679981):0.658266):4.737362):4.559185,(((((20:7.410189,(18:6.630712,19:6.630712):0.779477):10.27808,21:17.688269):0.13939,22:17.82766):1…
	TREE tree_1141 = ((((6:17.698542,5:17.698544):1.165511,((1:13.270115,2:13.270115):2.221331,(3:14.20485,4:14.20485):1.286596):3.372607):44.479626,(7:19.904694,8:19.904692):43.438984):19.498783,((((15:11.888131,(17:9.331349,16:9.331349):2.556782):5.322566,14:17.210697):55.259239,((9:67.508209,(10:62.294636,((11:52.555702,12:52.555706):9.120732,13:61.676437):0.618196):5.213574):2.58685,(((20:20.2325…
	TREE tree_2150 = ((((6:13.1478,5:13.147801):0.499228,((1:9.786774,2:9.786774):0.695478,(3:9.594032,4:9.594032):0.88822):3.164778):57.445847,(7:24.481804,8:24.481806):46.611069):25.615116,(((27:18.099791,((25:0.916443,24:0.916443):2.126313,26:3.042756):15.057034):51.627617,(((((((31:8.639996,(29:1.868326,30:1.868326):6.77167):2.632094,28:11.272089):2.31515,32:13.587239):24.048695,33:37.635933):14.…
	TREE tree_927 = (((((2:8.437592,1:8.437592):0.906086,(3:8.924782,4:8.924783):0.418895):2.730597,(5:11.800659,6:11.800658):0.273616):70.092079,(7:23.480885,8:23.480883):58.685471):20.105383,(((((24:0.749038,25:0.749038):3.022808,26:3.771846):13.429916,27:17.201763):60.229961,((249:75.988579,((228:26.131413,227:26.131414):44.647717,(((230:3.985438,229:3.985438):8.764071,(231:12.450892,232:12.450893…
	TREE tree_4600 = (((6:18.154564,(5:18.066252,((1:14.284845,2:14.284844):0.442071,(3:13.344601,4:13.344601):1.382315):3.339335):0.088312):57.266186,(7:18.195015,8:18.195015):57.225735):16.108917,((((27:16.741779,(26:3.304554,(25:1.296501,24:1.296501):2.008053):13.437225):57.897369,((((33:31.5446,(32:15.226282,(((30:3.472297,29:3.472297):3.660511,31:7.132808):1.890733,28:9.02354):6.202741):16.31831…
	TREE tree_3544 = ((((5:18.90147,((1:13.719697,2:13.719697):1.582078,(3:13.038324,4:13.038323):2.263451):3.599697):0.925892,6:19.827366):43.616131,(7:16.750746,8:16.750746):46.692749):24.120407,(((9:69.120941,(((17:11.120362,16:11.120362):9.305929,(15:4.741783,14:4.741783):15.684508):45.37545,((21:6.073666,(22:5.723364,(20:4.027662,(18:2.347428,19:2.347428):1.680234):1.695701):0.350302):5.104787,2…
	TREE tree_5551 = (((((1:10.47836,2:10.47836):0.852231,(3:10.350544,4:10.350543):0.980049):2.589451,(5:13.398746,6:13.398746):0.521296):45.769463,(7:21.326916,8:21.32692):38.362583):25.178577,((((26:3.328731,(24:1.469954,25:1.469954):1.858777):16.962164,27:20.290897):52.760925,((((33:40.952629,(32:16.882753,(28:14.390785,((30:3.085202,29:3.085202):4.870332,31:7.955534):6.435252):2.491969):24.06987…
	TREE tree_568 = (((((2:12.688883,1:12.688883):0.411894,(3:11.772793,4:11.772793):1.327984):3.551611,(6:16.434048,5:16.434048):0.218339):52.85569,(7:16.999733,8:16.999731):52.508343):26.075811,(((9:73.415764,(((20:10.561918,(18:5.525754,19:5.525754):5.036164):0.717237,(22:8.127089,21:8.127089):3.152066):3.615441,23:14.894596):58.521172):0.709769,((10:65.710304,((12:51.680756,11:51.680752):13.19647…
	TREE tree_4142 = ((((5:17.796331,((1:12.518167,2:12.518167):0.831964,(3:11.724155,4:11.724156):1.625975):4.446198):0.079969,6:17.876299):36.579056,(7:13.124228,8:13.124228):41.331131):21.133011,((((26:3.296688,(24:1.036293,25:1.036293):2.260395):13.436283,27:16.732971):48.433594,(((((32:11.737542,(28:7.409883,(31:6.817837,(30:1.646836,29:1.646836):5.171001):0.592046):4.327659):15.590372,33:27.327…
	TREE tree_3083 = ((((5:24.727036,6:24.727036):0.340858,((1:19.236511,2:19.236511):1.608785,(3:18.819563,4:18.819563):2.025733):4.222599):48.109711,(7:12.836497,8:12.836497):60.34111):18.212334,(((9:66.948212,((((22:16.249969,21:16.249969):0.75975,(20:7.59347,(18:5.70682,19:5.70682):1.88665):9.416248):1.61963,23:18.629349):47.624886,(10:60.391602,((12:52.056355,11:52.056358):8.156752,13:60.213104)…
	TREE tree_7417 = ((((6:16.995977,5:16.995975):0.595824,((2:12.890623,1:12.890622):1.188772,(3:11.51705,4:11.51705):2.562345):3.512406):41.485504,(7:22.514694,8:22.514694):36.562607):26.238377,((((26:3.522424,(25:1.374887,24:1.374887):2.147536):15.581986,27:19.104408):49.828197,((((33:33.290497,((28:11.791668,(31:8.71517,(29:2.014061,30:2.014061):6.701108):3.076499):3.682098,32:15.473766):17.81673…
	TREE tree_5431 = (((6:18.312191,(5:17.083607,((1:11.202231,2:11.202232):1.148133,(3:10.716141,4:10.716141):1.634224):4.733241):1.228586):55.00721,(7:19.964954,8:19.964954):53.354446):25.827913,(((27:13.357947,(26:2.613111,(24:0.955848,25:0.955848):1.657263):10.744836):60.285519,((((33:36.383022,(32:15.922242,(28:11.284817,((30:3.029897,29:3.029897):6.113768,31:9.143664):2.141152):4.637425):20.460…
	TREE tree_6487 = ((((5:18.756214,((1:13.271529,2:13.271528):1.738411,(3:14.183768,4:14.183767):0.826172):3.746275):1.78872,6:20.544933):39.227379,(7:19.228901,8:19.228903):40.543411):34.309612,(((((16:12.005342,(15:7.169352,17:7.169351):4.835991):10.064157,14:22.0695):51.801472,((10:62.773277,((12:50.471561,11:50.471565):8.604238,13:59.075802):3.697475):8.996603,((21:13.96045,(((18:6.844855,19:6.…
	TREE tree_5124 = (((5:17.333374,(6:17.093639,((1:12.938323,2:12.938323):0.741999,(3:11.346046,4:11.346047):2.334275):3.413316):0.239736):34.609474,(7:15.311525,8:15.311525):36.631325):33.0033,(((10:62.600094,((12:44.539169,11:44.539169):16.425888,13:60.965057):1.635035):4.065192,(((((21:8.521573,22:8.521573):2.78807,((18:6.167455,19:6.167455):4.949443,20:11.116898):0.192746):8.078218,23:19.387861…
	TREE tree_6923 = ((((((1:14.065124,2:14.065125):1.269348,(3:13.691033,4:13.691033):1.643439):3.574669,5:18.90914):1.274512,6:20.183653):40.209625,(7:13.229572,8:13.229574):47.163704):20.055513,((((14:19.451382,(16:9.346487,(17:5.48205,15:5.48205):3.864437):10.104894):52.248871,((10:61.687214,((12:54.845825,11:54.845825):6.827163,13:61.672989):0.014225):6.700701,((22:8.187034,(21:7.088688,((18:1.7…
	TREE tree_8467 = ((((6:17.724928,5:17.724928):0.757903,((2:13.025109,1:13.025109):1.821496,(3:12.802675,4:12.802674):2.04393):3.636225):38.776863,(7:15.194832,8:15.194831):42.064861):26.119349,((((10:58.985062,((12:47.846951,11:47.846951):11.118001,13:58.964954):0.020113):7.178004,((21:7.524238,(((18:4.215064,19:4.215064):1.704124,20:5.919188):1.135123,22:7.05431):0.469928):12.935946,23:20.460184…
	TREE tree_2839 = (((6:18.231321,(5:17.64538,((1:13.123159,2:13.123159):0.805384,(3:12.770365,4:12.770365):1.158178):3.716837):0.58594):43.693214,(7:18.953211,8:18.953211):42.971329):37.897797,(((((25:1.338543,24:1.338543):2.420293,26:3.758836):14.512752,27:18.271589):58.742245,((((33:35.16737,((28:11.519013,((30:4.030507,29:4.030507):4.393003,31:8.423511):3.095503):1.86421,32:13.383224):21.784145…
	TREE tree_9174 = (((((1:14.433291,2:14.433291):1.90757,(3:13.761924,4:13.761924):2.578938):4.383121,(5:20.27865,6:20.27865):0.445333):43.501701,(7:24.176512,8:24.176512):40.049171):24.471354,((((14:17.322674,(16:10.009545,(17:6.129222,15:6.129222):3.880323):7.313129):50.819523,(((21:9.765471,22:9.765471):1.456905,(20:6.077827,(18:1.519888,19:1.519888):4.557939):5.144548):4.279256,23:15.501632):52…
	TREE tree_4094 = ((((5:16.306219,((1:12.325452,2:12.325453):0.974582,(3:12.157605,4:12.157605):1.142429):3.006184):1.032433,6:17.33865):51.155312,(7:29.498308,8:29.498308):38.995647):27.10125,(((((10:61.290268,((12:43.156345,11:43.156345):17.841957,13:60.998302):0.291961):5.313536,9:66.603806):5.415331,((14:3.448837,15:3.448837):10.898873,(16:9.51234,17:9.51234):4.83537):57.671421):0.143968,(((22…
	TREE tree_9948 = (((6:20.295654,(5:19.547092,((2:15.519217,1:15.519219):0.877389,(3:14.785263,4:14.785264):1.611343):3.150486):0.74856):52.49194,(7:17.332129,8:17.332129):55.455467):37.475021,((9:72.103073,(((14:16.62055,((15:1.205681,17:1.205681):8.453479,16:9.659159):6.96139):50.66444,(((21:14.892412,22:14.892412):2.22179,(20:9.268729,(18:2.317841,19:2.317841):6.950889):7.845473):6.525895,23:23…
	TREE tree_2783 = ((((5:17.903353,((1:13.283987,2:13.283988):0.868102,(3:12.787057,4:12.787056):1.365033):3.751263):0.532983,6:18.436337):58.647064,(7:10.978523,8:10.978524):66.104874):16.820238,(((((24:1.053284,25:1.053284):3.500932,26:4.554216):15.023503,27:19.577719):57.070168,((((33:38.48399,((28:12.605369,((30:4.410623,29:4.410623):4.807306,31:9.217929):3.387439):2.040023,32:14.645391):23.838…
	TREE tree_8898 = ((((6:22.239399,5:22.239399):1.435926,((2:15.864397,1:15.864396):1.705739,(3:15.539772,4:15.539772):2.030364):6.105189):48.24271,(7:16.232777,8:16.232775):55.685257):18.712269,((((26:3.216898,(24:1.042571,25:1.042571):2.174327):13.026335,27:16.243231):60.085655,((((33:36.523796,((((30:2.713811,29:2.713811):5.114244,31:7.828056):5.277337,28:13.105393):3.484918,32:16.590311):19.933…
	TREE tree_7582 = ((((5:15.315269,((1:10.360579,2:10.360579):1.296432,(3:10.342484,4:10.342484):1.314527):3.658258):0.49631,6:15.811579):46.298054,(7:27.340172,8:27.340172):34.769459):18.353462,((((14:17.238411,((17:9.414185,16:9.414185):5.2016,15:14.615785):2.622626):50.396149,(10:61.82711,((12:50.294956,11:50.294956):11.299052,13:61.594006):0.2331):5.807454):1.751648,(9:68.434883,((((18:1.114845…
	TREE tree_124 = (((5:22.361479,(6:22.2696,((2:17.069733,1:17.069733):0.971898,(3:14.91139,4:14.91139):3.13024):4.227968):0.091881):55.968239,(7:9.794503,8:9.794503):68.535217):12.277992,((((10:66.503784,((12:54.221493,11:54.2215):11.643322,13:65.864815):0.638967):5.36006,9:71.863846):0.145284,(((((18:2.265899,19:2.265899):3.976787,20:6.242686):3.838571,(21:8.961052,22:8.961052):1.120205):5.820159…
	TREE tree_5598 = ((((5:21.275503,((1:14.345173,2:14.345173):0.956046,(3:13.42687,4:13.42687):1.874348):5.974284):0.1223,6:21.397804):55.54541,(7:22.379194,8:22.379196):54.564011):14.310894,((((17:8.642861,16:8.642861):7.073287,15:15.716148):0.191077,14:15.907225):57.02253,(((22:8.452637,((20:5.908073,(18:5.405967,19:5.405967):0.502106):1.461742,21:7.369815):1.082821):15.16172,23:23.614357):48.669…
	TREE tree_188 = (((6:17.817757,(((2:12.407373,1:12.407373):1.417057,(3:12.641893,4:12.641894):1.182536):3.729777,5:17.554205):0.263549):55.210243,(7:20.569666,8:20.569668):52.458332):19.92065,(((((25:0.827605,24:0.827605):1.742677,26:2.570282):11.030731,27:13.601013):60.065907,((((33:37.643089,(((31:9.256033,(30:5.337449,29:5.337449):3.918584):3.821885,28:13.077918):7.344022,32:20.42194):17.22115…
	TREE tree_4824 = (((6:16.335438,(((2:11.313517,1:11.313517):0.401391,(3:10.208744,4:10.208744):1.506163):3.497733,5:15.212641):1.122798):57.98761,(7:10.681749,8:10.68175):63.6413):20.048119,((((((21:12.67991,(20:9.401793,(18:5.396458,19:5.396458):4.005336):3.278116):1.821071,22:14.50098):3.703303,23:18.204283):58.140419,((10:66.158638,((12:48.355625,11:48.355625):17.702147,13:66.057777):0.100863)…
	TREE tree_209 = (((((2:10.580363,1:10.580363):0.934394,(3:10.134077,4:10.134077):1.38068):2.560639,(6:13.996336,5:13.996337):0.07906):46.413353,(7:10.594365,8:10.594365):49.894386):31.630499,(((27:13.488241,((24:0.93134,25:0.93134):1.846489,26:2.777828):10.710413):66.701675,((249:76.76268,((227:27.20546,228:27.20546):45.155895,(((230:6.365892,229:6.365892):8.669405,(232:13.955122,231:13.955123):1…
	TREE tree_4 = (((6:17.844402,(5:17.306421,((2:12.347239,1:12.347239):0.779038,(3:11.197682,4:11.197682):1.928594):4.180144):0.537983):53.082798,(7:26.748367,8:26.748367):44.178837):12.07653,(((9:66.768784,((((20:5.754839,(18:2.480012,19:2.480012):3.274827):6.681448,21:12.436287):0.452864,22:12.889151):8.003891,23:20.893042):45.875744):0.129712,((10:61.81398,((11:35.758278,12:35.758278):24.381851,…
	TREE tree_474 = (((6:15.306203,(5:15.033681,((2:10.542675,1:10.542675):1.817111,(3:10.890505,4:10.890505):1.46928):2.673895):0.272522):54.877583,(7:26.724762,8:26.724762):43.459026):19.870197,(((((25:1.220335,24:1.220335):2.284211,26:3.504546):14.300797,27:17.805344):57.314613,((((((((30:1.985589,29:1.985589):4.919775,31:6.905364):5.801656,28:12.70702):4.491172,32:17.198191):22.523222,33:39.72141…
	TREE tree_9776 = (((((2:9.276758,1:9.276758):1.114855,(3:9.335138,4:9.335138):1.056475):3.558946,(6:12.816961,5:12.816963):1.133598):57.269539,(7:19.816437,8:19.816437):51.403664):15.939845,(((27:16.281166,((24:1.253965,25:1.253965):2.350256,26:3.604222):12.676945):62.950768,((249:75.877968,((227:25.607924,228:25.607924):45.723652,(((229:6.342517,230:6.342517):4.929867,(231:10.454908,232:10.45490…
	TREE tree_6137 = (((6:21.415808,(((1:16.752302,2:16.752302):0.659211,(3:16.416191,4:16.416191):0.995322):3.060567,5:20.47208):0.943727):39.611023,(7:18.010397,8:18.010397):43.016438):26.454977,(((27:14.49431,(26:2.81276,(25:1.130828,24:1.130829):1.681931):11.68155):54.709705,((((((28:7.873164,(31:6.709335,(29:3.499926,30:3.499926):3.20941):1.163828):3.892223,32:11.765387):19.85224,33:31.617626):1…
	TREE tree_1789 = (((6:13.417889,(5:13.211794,((1:9.725163,2:9.725163):0.504596,(3:8.87517,4:8.87517):1.35459):2.982034):0.206095):49.727257,(7:20.186275,8:20.186275):42.958866):22.833164,(((((24:1.264765,25:1.264765):3.302063,26:4.566828):13.249378,27:17.816206):58.520138,((((227:28.676352,228:28.676352):42.996059,(((229:7.481604,230:7.481604):8.257669,(231:13.086557,232:13.086557):2.652717):18.1…
	TREE tree_4456 = ((((5:18.014011,((1:14.003829,2:14.003829):0.775293,(3:13.485737,4:13.485737):1.293385):3.234888):0.329645,6:18.343653):49.051727,(7:14.612729,8:14.61273):52.78265):24.618591,(((27:16.439913,(26:3.017197,(25:1.367265,24:1.367265):1.649932):13.422717):57.026237,((((227:23.959074,228:23.959074):43.794758,(((230:6.245282,229:6.245283):15.692737,(231:18.709583,232:18.709583):3.228436…
	TREE tree_9564 = ((((5:17.921646,((2:12.926777,1:12.926776):0.644598,(3:12.343824,4:12.343823):1.22755):4.350271):0.636402,6:18.558046):52.226501,(7:20.200281,8:20.200283):50.584267):15.042616,(((15:5.943704,14:5.943704):14.54622,(17:11.645428,16:11.64543):8.844496):54.680466,((((((25:1.206902,24:1.206902):2.079686,26:3.286588):14.651872,27:17.938459):53.701797,((((33:29.539999,((((29:3.845649,30…
	TREE tree_5407 = (((((1:10.973738,2:10.973739):1.246035,(3:9.961015,4:9.961015):2.258759):3.878455,(6:15.582802,5:15.582802):0.515426):47.145859,(7:15.146998,8:15.146997):48.097095):33.388966,(((10:63.192348,((11:40.196415,12:40.196415):22.342051,13:62.538464):0.653884):8.002345,((15:18.60565,((17:9.746865,16:9.746865):8.436224,14:18.18309):0.422561):52.025032,(((((18:6.890446,19:6.890446):9.9410…
	TREE tree_6843 = (((((1:13.036905,2:13.036905):1.883795,(3:12.717532,4:12.717532):2.203167):3.388034,(6:17.35536,5:17.355362):0.953374):55.066189,(7:26.653278,8:26.653278):46.721653):19.605658,(((27:16.114759,(26:2.922892,(25:1.30361,24:1.30361):1.619283):13.191868):56.888561,((((33:36.013538,((28:11.120978,((30:5.105773,29:5.105773):2.979597,31:8.085371):3.035607):3.48322,32:14.604198):21.40934)…
	TREE tree_4482 = ((((((1:11.926872,2:11.926872):0.140459,(3:11.202005,4:11.202005):0.865324):2.645918,5:14.713247):0.269518,6:14.982766):49.542648,(7:19.449837,8:19.449837):45.075577):24.245916,(((27:19.517008,(26:3.710332,(24:1.307888,25:1.307888):2.402444):15.806675):58.667053,(((((32:16.124815,(28:10.265656,(31:8.814642,(29:2.258061,30:2.258061):6.556581):1.451015):5.859159):20.495234,33:36.62…
	TREE tree_7385 = ((((((2:14.061712,1:14.061712):1.398874,(3:13.32022,4:13.320219):2.140366):4.247548,5:19.708132):0.407607,6:20.115738):45.501541,(7:12.335289,8:12.335289):53.281994):32.404915,((((26:4.047108,(25:1.043291,24:1.043291):3.003817):12.52094,27:16.568047):68.016052,((((33:39.433922,((28:13.952883,(31:9.131446,(30:0.650398,29:0.650398):8.481049):4.821437):3.277558,32:17.230442):22.2034…
	TREE tree_7215 = ((((6:17.320776,((1:11.631649,2:11.631649):0.877666,(3:10.483194,4:10.483194):2.026121):4.811461):0.129892,5:17.45067):51.49295,(7:18.460905,8:18.460905):50.482712):18.318048,(((27:12.448642,(26:2.50657,(24:0.791957,25:0.791957):1.714614):9.942072):64.279404,((((228:26.274122,227:26.27412):40.455517,(((230:6.928338,229:6.928338):8.04795,(232:14.300886,231:14.300887):0.675401):24.…
	TREE tree_8632 = ((((6:26.621706,5:26.621708):0.370352,((1:17.816698,2:17.816698):2.583955,(3:18.799065,4:18.799065):1.601589):6.591404):43.98008,(7:16.295641,8:16.295641):54.676498):15.544682,(((((22:26.834398,21:26.834398):5.261517,(20:17.115541,(18:6.712152,19:6.712152):10.403388):14.980373):6.60973,23:38.705647):40.666359,((15:16.436831,14:16.436831):3.089946,(17:9.95038,16:9.95038):9.576397)…
	TREE tree_3365 = (((6:23.717686,(((1:17.036896,2:17.036896):1.789286,(3:17.207493,4:17.207495):1.618687):4.436848,5:23.263027):0.454656):52.967056,(7:20.714062,8:20.714062):55.97068):11.969932,((9:70.428993,(((14:11.78261,15:11.782609):8.742245,(17:9.844062,16:9.844062):10.680792):49.079189,((10:62.315239,((12:46.717133,11:46.717133):13.020215,13:59.73735):2.57789):6.658973,(((21:8.609662,22:8.60…
	TREE tree_1043 = (((6:24.445902,(5:23.532812,((1:16.720581,2:16.720581):1.983537,(3:16.859583,4:16.859583):1.844536):4.828696):0.913088):46.127674,(7:16.412912,8:16.412912):54.160664):18.456787,(((27:22.250607,((24:1.107952,25:1.107952):2.719966,26:3.827918):18.422688):53.594757,((((227:26.663391,228:26.663391):40.767277,(((229:9.757269,230:9.757269):13.907022,(232:21.519653,231:21.519653):2.1446…
	TREE tree_1640 = (((6:23.703756,(5:22.833616,((1:14.736631,2:14.73663):3.210557,(3:15.395311,4:15.395311):2.551876):4.886429):0.87014):40.872833,(7:15.937041,8:15.937042):48.639545):16.856575,(((10:63.343082,((12:48.014297,11:48.014297):14.628608,13:62.642902):0.700176):5.150923,((((15:13.507392,(16:7.154958,17:7.154958):6.352434):1.028454,14:14.535847):52.427437,(((22:3.59284,21:3.59284):5.25597…
	TREE tree_3401 = (((5:20.346624,(6:20.149746,((1:14.44609,2:14.446089):1.803325,(3:14.551973,4:14.551973):1.697442):3.90033):0.19688):57.389954,(7:17.373117,8:17.373119):60.363461):16.179651,(((((((22:19.175499,((18:5.900649,19:5.900649):6.597888,20:12.498537):6.676962):0.860196,21:20.035694):2.673574,23:22.709269):45.7663,(10:62.503876,((11:42.015724,12:42.015724):16.033426,13:58.049149):4.45472…
	TREE tree_1552 = ((((6:26.78536,5:26.785358):0.629131,((2:17.738506,1:17.738506):2.439797,(3:15.523847,4:15.523847):4.654456):7.236188):43.221565,(7:26.715244,8:26.715246):43.920811):25.993168,(((((15:18.948635,14:18.948635):0.403633,(17:12.205603,16:12.205603):7.146666):56.550808,((21:17.315092,(22:12.859015,((18:10.779069,19:10.779069):1.052876,20:11.831944):1.027071):4.456077):43.005394,23:60.…
	TREE tree_8078 = (((((2:13.241621,1:13.241621):1.545948,(3:12.659258,4:12.659259):2.12831):3.136572,(6:17.744637,5:17.744638):0.179503):55.57819,(7:16.85264,8:16.85264):56.649693):13.504213,(((27:24.312531,((24:1.553758,25:1.553758):3.750071,26:5.303829):19.008701):52.181377,((((33:33.650311,((28:8.566599,(31:6.449397,(29:1.193012,30:1.193012):5.256386):2.117201):4.081917,32:12.648516):21.001793)…
	TREE tree_9248 = (((6:13.012022,(5:12.838825,((1:9.516296,2:9.516296):0.658478,(3:8.211707,4:8.211707):1.963067):2.664052):0.173198):59.557457,(7:7.63333,8:7.633329):64.936142):20.826618,(((21:11.687992,(22:10.299566,((18:3.943398,19:3.943398):1.404453,20:5.347851):4.951715):1.388426):19.052059,23:30.740051):50.505775,(((17:10.486557,16:10.486557):11.446244,(15:9.269051,14:9.26905):12.663752):58.…
	TREE tree_8947 = (((((1:11.034754,2:11.034754):0.73548,(3:9.925605,4:9.925605):1.844629):2.93212,(5:14.273829,6:14.273829):0.428523):48.639313,(7:10.395264,8:10.395264):52.9464):22.737535,((((16:8.994885,(17:1.655174,15:1.655174):7.339712):7.999104,14:16.99399):51.453499,(9:67.947151,(((22:9.524073,(21:6.166188,((18:2.640942,19:2.640942):2.303553,20:4.944495):1.221693):3.357884):9.629568,23:19.15…
	TREE tree_1489 = (((5:21.066757,(((1:14.836987,2:14.836987):1.514806,(3:15.356778,4:15.356779):0.995014):4.483089,6:20.834883):0.231873):58.181831,(7:9.196421,8:9.196422):70.052162):11.526018,(((((24:1.10147,25:1.101469):1.476466,26:2.577936):10.703715,27:13.281651):65.828003,((((227:28.255072,228:28.25507):43.731937,(((229:6.633507,230:6.633507):8.600138,(231:14.179477,232:14.179478):1.054167):2…
	TREE tree_5328 = ((((5:24.390564,((1:16.481638,2:16.481636):2.951348,(3:17.374889,4:17.374889):2.058095):4.95758):0.378758,6:24.769325):40.246986,(7:26.171574,8:26.171574):38.844734):20.852085,((((10:64.059525,((11:50.838963,12:50.838963):13.167109,13:64.006073):0.053454):7.213642,9:71.273163):0.446711,((((22:8.418753,21:8.418753):15.240261,((18:4.619784,19:4.619784):3.957688,20:8.577473):15.0815…
	TREE tree_7835 = ((((5:20.014811,6:20.014811):0.847152,((1:14.591589,2:14.591589):2.021758,(3:15.397788,4:15.397788):1.215559):4.248615):56.970474,(7:31.374603,8:31.374603):46.457832):7.321014,((14:15.953091,((17:9.928198,16:9.928198):2.480635,15:12.408834):3.544256):54.076363,((((20:10.221002,(18:1.358406,19:1.358406):8.862596):1.193627,(22:6.222593,21:6.222593):5.192035):10.254522,23:21.669149)…
	TREE tree_378 = (((6:16.169458,(5:15.677734,((2:11.950428,1:11.950428):1.379499,(3:11.996416,4:11.996416):1.333511):2.347807):0.491724):49.032074,(7:22.011959,8:22.011959):43.189571):18.704315,(((9:69.675652,(((14:14.194252,15:14.194252):2.251782,(17:9.503996,16:9.503996):6.942039):52.775272,((((18:5.945241,19:5.945241):2.176959,20:8.1222):1.071513,(21:8.708581,22:8.708581):0.485132):4.694606,23:…
	TREE tree_1845 = ((((5:17.050678,6:17.050682):0.198099,((1:13.165071,2:13.165071):1.079558,(3:13.305208,4:13.305208):0.939422):3.004149):52.959873,(7:25.210241,8:25.210243):44.998409):12.026864,((((((21:16.971453,22:16.971453):4.536027,((18:13.785795,19:13.785795):2.993926,20:16.77972):4.727758):0.712931,23:22.220411):44.506382,((10:60.318031,((12:52.762619,11:52.762619):6.101035,13:58.863651):1.…
	TREE tree_9501 = (((6:28.535192,(5:28.189281,((2:19.93013,1:19.93013):2.370821,(3:20.247501,4:20.247503):2.053448):5.888332):0.345908):38.580322,(7:20.312071,8:20.312071):46.80344):19.54208,(((27:17.970047,((24:1.757775,25:1.757775):2.489627,26:4.247402):13.722647):55.053841,((((((28:8.715152,((29:3.868919,30:3.868919):2.685879,31:6.554798):2.160354):0.998691,32:9.713843):21.604473,33:31.318317):…
	TREE tree_990 = (((6:24.477924,(5:23.459415,((2:18.505108,1:18.505108):0.611871,(3:17.856144,4:17.856144):1.260835):4.342437):1.018508):49.165321,(7:15.585297,8:15.585297):58.057945):17.034498,(((((((21:10.145033,22:10.145033):1.630832,(20:10.761432,(18:2.961963,19:2.961963):7.799468):1.014433):6.419581,23:18.195446):50.220604,(10:61.850174,((11:47.316723,12:47.316727):14.379584,13:61.696312):0.1…
	TREE tree_3863 = (((6:13.641724,(5:13.340707,((1:9.765232,2:9.765232):1.144002,(3:9.293998,4:9.293998):1.615235):2.431473):0.301016):53.679985,(7:17.630426,8:17.630428):49.69128):17.282061,(((((25:0.811598,24:0.811598):1.837077,26:2.648675):15.083157,27:17.731831):57.425903,((249:72.309151,((227:26.144415,228:26.144417):41.089737,(((230:5.055271,229:5.055271):9.105552,(231:12.076687,232:12.076687…
	TREE tree_1815 = (((((1:12.601639,2:12.601639):1.120538,(3:12.750156,4:12.750156):0.972021):4.782215,(6:16.503242,5:16.503241):2.00115):53.042011,(7:24.179573,8:24.179573):47.366829):16.803444,((((((22:4.887743,21:4.887743):11.490804,((18:5.553609,19:5.553609):7.8773,20:13.430909):2.947637):17.167643,23:33.546188):40.453758,((10:66.208542,((11:57.891445,12:57.891449):7.914852,13:65.806305):0.4022…
	TREE tree_9987 = ((((((2:12.673729,1:12.67373):0.817248,(3:12.01347,4:12.013469):1.477508):3.714486,5:17.205465):0.708245,6:17.91371):44.412125,(7:13.283508,8:13.283508):49.042324):18.984741,(((((10:61.058464,((12:43.174465,11:43.174469):17.59334,13:60.767807):0.290657):9.01553,(((22:23.679447,((18:3.953625,19:3.953625):17.737318,20:21.690943):1.988504):0.191475,21:23.870922):10.296191,23:34.1671…
	TREE tree_2315 = (((6:17.564344,(((2:12.497665,1:12.497665):1.377243,(3:12.29413,4:12.29413):1.580777):2.83031,5:16.705217):0.859126):42.795425,(7:22.164625,8:22.164623):38.195145):31.25288,(((14:17.500851,(15:10.048503,(16:8.413906,17:8.413905):1.634598):7.452347):50.905548,((9:65.776199,(((21:10.095428,(20:7.818635,(18:5.657225,19:5.657225):2.16141):2.276793):5.936187,22:16.031614):24.684597,23…
	TREE tree_4504 = ((((6:11.761299,5:11.761299):0.358319,((1:9.004763,2:9.004763):0.260134,(3:8.497069,4:8.497069):0.767828):2.854722):54.806671,(7:23.920727,8:23.920725):43.005569):28.179821,(((27:20.237499,(26:4.31629,(24:1.826207,25:1.826207):2.490082):15.921209):66.038864,((((33:36.649452,(32:16.301821,(((30:4.91112,29:4.91112):3.128591,31:8.039711):5.946803,28:13.986515):2.315305):20.347635):1…
	TREE tree_6351 = (((6:27.818928,(5:26.434237,((1:18.294668,2:18.294666):1.762703,(3:17.217772,4:17.21777):2.8396):6.376863):1.384694):52.224731,(7:19.101486,8:19.101488):60.942173):12.020625,(((((26:3.437298,(25:1.60801,24:1.60801):1.829288):13.363651,27:16.800949):61.709232,((249:73.538185,((227:26.30785,228:26.307848):40.976254,(((229:7.231477,230:7.231477):12.481167,(231:18.187138,232:18.18713…
	TREE tree_2531 = (((6:24.369244,(5:23.808693,((2:18.002607,1:18.002609):1.715335,(3:18.111378,4:18.111378):1.606568):4.090747):0.560551):39.841476,(7:14.737827,8:14.737828):49.472893):27.458042,((((15:21.986164,14:21.986164):0.676277,(16:12.29736,17:12.297361):10.36508):53.732109,(9:74.010529,((((20:6.281584,(18:4.314785,19:4.314785):1.966799):10.182407,(22:7.512093,21:7.512093):8.951899):0.91645…
	TREE tree_5557 = ((((((2:12.638636,1:12.638636):1.783806,(3:12.935776,4:12.935775):1.486666):4.818153,5:19.240595):0.651776,6:19.89237):51.597733,(7:23.261568,8:23.261566):48.228539):19.181152,(((27:17.633556,(26:3.858992,(25:0.948027,24:0.948027):2.910965):13.774565):56.899548,((((33:35.431,(32:17.177982,(28:11.920905,((29:4.317271,30:4.317271):5.923441,31:10.240712):1.680193):5.257077):18.25302…
	TREE tree_9700 = (((6:22.494085,(((2:14.773214,1:14.773214):1.432565,(3:14.325584,4:14.325584):1.880196):5.708412,5:21.914192):0.579893):41.532368,(7:21.527678,8:21.527679):42.498772):22.547407,(((((25:1.058688,24:1.058688):2.205,26:3.263688):13.221287,27:16.484976):59.872391,((((((28:11.152237,((29:4.629412,30:4.629412):2.227838,31:6.857249):4.294988):5.023085,32:16.175322):15.002631,33:31.17795…
	TREE tree_7683 = (((((1:12.579457,2:12.579457):1.742934,(3:12.447327,4:12.447327):1.875063):3.157921,(6:17.143251,5:17.143251):0.33706):38.660091,(7:17.342482,8:17.342482):38.797924):27.47917,((((26:3.181316,(25:1.342913,24:1.342913):1.838403):13.848182,27:17.029497):52.964878,((((((((30:4.104605,29:4.104605):4.540652,31:8.645256):2.960383,28:11.605639):5.237237,32:16.842876):23.997026,33:40.8399…
	TREE tree_5304 = (((6:21.79258,(((1:15.591995,2:15.591995):1.102165,(3:15.106377,4:15.106376):1.587784):3.986556,5:20.680717):1.111864):51.318512,(7:11.811384,8:11.811383):61.299709):12.288066,(((27:13.509574,(26:2.885516,(24:0.806006,25:0.806006):2.079509):10.62406):58.253952,((((227:24.922394,228:24.922394):40.687016,(((230:5.140739,229:5.140739):7.980585,(232:12.497101,231:12.497101):0.624223)…
	TREE tree_6698 = ((((((1:20.8666,2:20.8666):1.240672,(3:19.843824,4:19.843824):2.263448):4.402532,5:26.509808):0.752789,6:27.262594):49.569008,(7:22.016811,8:22.016811):54.814781):16.802004,((((26:3.687376,(24:1.549734,25:1.549734):2.137642):17.430454,27:21.11783):56.329193,((((228:25.059124,227:25.059124):45.521233,(((229:3.123755,230:3.123756):13.388054,(232:14.458502,231:14.458503):2.053307):2…
	TREE tree_9982 = (((((1:12.217646,2:12.217646):1.936504,(3:12.83327,4:12.83327):1.320879):3.082457,(5:16.641447,6:16.641449):0.595159):52.630173,(7:14.575966,8:14.575966):55.290813):20.738073,(((27:18.447273,((25:1.383209,24:1.383209):2.115887,26:3.499096):14.948177):53.252663,((((33:32.410316,((((30:2.679993,29:2.679993):5.590785,31:8.270778):2.518188,28:10.788966):4.457198,32:15.246164):17.1641…
	TREE tree_4098 = ((((((1:16.057768,2:16.057768):0.999558,(3:15.656197,4:15.656197):1.401129):3.772482,5:20.829807):1.290023,6:22.119833):52.664986,(7:14.599878,8:14.599878):60.18494):18.053751,(((27:15.193867,(26:2.776936,(25:0.901832,24:0.901832):1.875103):12.416931):60.758186,((((228:27.17053,227:27.170528):43.220348,(((230:8.926362,229:8.926362):12.935064,(232:17.801151,231:17.801149):4.060277…
	TREE tree_2713 = ((((5:19.282614,6:19.282614):0.623985,((1:16.349134,2:16.349134):0.859393,(3:14.783749,4:14.783749):2.424779):2.698071):53.14093,(7:17.727987,8:17.727989):55.319542):13.108888,(((9:71.443398,(((((18:0.010624,19:0.010624):6.521899,20:6.532523):7.640036,(21:13.486895,22:13.486895):0.685664):16.842073,23:31.014631):39.848774,(10:62.910408,((12:58.376266,11:58.376266):4.248584,13:62.…
	TREE tree_8242 = (((6:20.320671,(((2:14.164426,1:14.164427):1.011274,(3:14.301061,4:14.301062):0.874639):3.713791,5:18.889492):1.431181):55.927261,(7:20.579687,8:20.579685):55.668247):14.825827,(((14:18.587982,((16:10.089186,17:10.089186):5.332446,15:15.421631):3.166352):55.912827,(((10:62.71719,((12:55.043316,11:55.04332):5.633487,13:60.676804):2.040384):10.034998,(((22:6.78157,((18:3.576714,19:…
	TREE tree_2599 = ((((((1:18.137207,2:18.137205):0.532504,(3:15.829172,4:15.829172):2.840538):3.416974,5:22.086683):1.465242,6:23.551926):39.120792,(7:22.463877,8:22.463879):40.208839):26.272486,(((((10:61.764633,((12:39.753262,11:39.753265):21.957188,13:61.710449):0.054184):6.46934,9:68.233971):0.527544,(((21:7.046927,22:7.046927):0.448679,(20:5.676796,(18:5.297371,19:5.297371):0.379425):1.81881)…
	TREE tree_8953 = (((((1:18.385689,2:18.385691):1.881376,(3:18.606087,4:18.606087):1.660979):4.634443,(6:24.091728,5:24.091726):0.809781):42.232117,(7:12.03902,8:12.03902):55.094612):21.940531,((((26:3.46683,(24:1.432622,25:1.432622):2.034208):13.59457,27:17.061399):55.889915,((((33:36.479248,((((29:5.209128,30:5.209128):3.568183,31:8.777312):1.796116,28:10.573428):3.568343,32:14.141771):22.337481…
	TREE tree_5926 = (((((1:13.068153,2:13.068154):2.084133,(3:13.314444,4:13.314444):1.837843):5.130418,(5:19.953098,6:19.9531):0.329605):61.32888,(7:23.455715,8:23.455715):58.155872):12.192715,(((27:18.433113,(26:3.241377,(24:1.231046,25:1.231046):2.010331):15.191737):59.326691,((((33:33.60416,(32:16.402229,(28:11.760949,(31:9.681906,(30:4.981243,29:4.981243):4.700664):2.079043):4.641281):17.201933…
	TREE tree_1519 = ((((6:27.158497,((1:19.302759,2:19.302759):1.214448,(3:19.149845,4:19.149845):1.367362):6.64129):0.410508,5:27.569006):51.04995,(7:23.629398,8:23.629398):54.989559):19.727448,(((27:21.055794,((24:1.325027,25:1.325027):4.009712,26:5.334739):15.721055):64.227539,((((((28:14.66814,(31:9.6533,(29:4.470106,30:4.470106):5.183194):5.01484):3.997904,32:18.666044):27.427164,33:46.093208):…
	TREE tree_3215 = ((((5:20.27634,6:20.27634):1.207769,((1:16.440792,2:16.440792):1.263713,(3:15.646077,4:15.646078):2.058427):3.779603):48.267986,(7:24.434519,8:24.434519):45.317574):15.145032,(((9:70.77388,(10:62.88311,((12:48.967892,11:48.967892):10.400533,13:59.368427):3.514683):7.890772):1.249694,(((15:13.899837,(16:8.781377,17:8.781377):5.11846):3.285362,14:17.1852):53.205936,(((22:9.285905,2…
	TREE tree_3011 = (((6:17.123024,(((1:12.940194,2:12.940194):0.903489,(3:12.994396,4:12.994396):0.849287):3.146519,5:16.990202):0.132821):46.885338,(7:15.600904,8:15.600903):48.407463):15.807429,((((26:2.757724,(25:1.094086,24:1.094086):1.663638):11.464497,27:14.222219):56.16597,((249:67.398224,((227:27.568022,228:27.568018):35.191593,(((230:4.02898,229:4.02898):6.736112,(232:9.429937,231:9.429937…
	TREE tree_6397 = ((((5:19.976614,((1:15.315914,2:15.315914):1.608307,(3:14.379091,4:14.37909):2.545131):3.052392):0.383212,6:20.359825):42.661053,(7:18.972025,8:18.972029):44.048851):18.931793,((((26:3.383077,(25:1.010927,24:1.010927):2.37215):13.205296,27:16.588373):57.242836,((((33:34.128639,((28:9.197612,((29:3.619286,30:3.619286):2.109502,31:5.728788):3.468823):2.301893,32:11.499506):22.62913…
	TREE tree_1692 = ((((((1:17.762035,2:17.762035):2.14921,(3:19.18544,4:19.18544):0.725805):4.429294,5:24.340538):1.152297,6:25.492836):47.874294,(7:18.939182,8:18.93918):54.427952):18.900873,(((27:18.210161,((24:1.012535,25:1.012535):3.190988,26:4.203522):14.006639):60.51939,((((33:36.288628,(((31:7.267357,(29:3.552497,30:3.552497):3.71486):4.387416,28:11.654773):5.663002,32:17.317776):18.970852):…
	TREE tree_3120 = (((((2:14.696604,1:14.696605):1.628444,(3:14.349188,4:14.349188):1.975861):5.345883,(5:20.749538,6:20.74954):0.921392):37.999073,(7:20.150616,8:20.150616):39.51939):18.727551,(((((14:16.733044,(15:13.922225,(16:9.066118,17:9.066118):4.856107):2.810818):49.89698,9:66.63002):0.129879,(10:59.582878,((12:44.670334,11:44.67033):13.991503,13:58.661831):0.921045):7.17702):0.534147,(((20…
	TREE tree_649 = (((5:11.73623,(6:11.665769,((2:8.117212,1:8.117213):0.589537,(3:8.00845,4:8.00845):0.6983):2.959019):0.070461):62.347095,(7:17.648071,8:17.648071):56.435249):7.319731,(((((25:0.699248,24:0.699248):2.374195,26:3.073444):10.519333,27:13.592777):56.870575,((249:67.782326,((227:24.167173,228:24.167173):39.574844,(((230:5.020214,229:5.020213):8.384412,(232:12.072864,231:12.072864):1.33…
	TREE tree_3647 = (((((2:14.494143,1:14.494143):1.03033,(3:14.709214,4:14.709214):0.815259):4.771533,(6:19.589016,5:19.589016):0.706989):51.104729,(7:21.37517,8:21.375168):50.025566):22.880917,(((((24:1.107373,25:1.107373):2.820751,26:3.928124):15.784332,27:19.712458):56.47052,((((33:37.779285,(32:14.881193,(28:13.712594,(31:8.903295,(30:3.409991,29:3.409991):5.493304):4.809299):1.168599):22.89809…
	TREE tree_4091 = ((((((1:13.821077,2:13.821077):0.903309,(3:12.262918,4:12.262919):2.461467):4.597428,5:19.321814):0.698706,6:20.020521):50.058754,(7:16.665382,8:16.665382):53.413895):22.76054,((((10:68.508659,((11:50.913708,12:50.913712):17.417892,13:68.331596):0.177059):12.350311,(((14:1.339951,15:1.339951):15.011826,(17:9.218867,16:9.218867):7.132909):60.89045,(((21:14.138041,((18:10.045992,19…
	TREE tree_678 = (((((2:12.755109,1:12.755108):1.077255,(3:12.700083,4:12.700083):1.132281):4.775487,(6:17.653788,5:17.653788):0.954063):53.603798,(7:29.817589,8:29.817591):42.394058):16.634703,(((((24:1.137718,25:1.137718):2.49124,26:3.628958):13.803848,27:17.432808):56.213417,((((((((29:4.259957,30:4.259957):4.759789,31:9.019747):4.891098,28:13.910845):1.448163,32:15.359007):22.755201,33:38.1142…
	TREE tree_4512 = (((((1:12.558714,2:12.558714):1.976129,(3:12.741003,4:12.741003):1.793839):1.942111,(5:15.854719,6:15.854721):0.622232):67.442207,(7:28.947475,8:28.947477):54.971684):8.058609,(((27:17.259394,(26:2.997482,(24:1.676249,25:1.676249):1.321233):14.261913):56.700336,((((33:35.082687,(32:18.230488,(28:16.128725,(31:10.381409,(30:3.278021,29:3.278021):7.103389):5.747317):2.101762):16.85…
	TREE tree_2379 = (((6:16.327106,(5:15.363817,((2:11.511835,1:11.511835):1.130369,(3:11.60799,4:11.60799):1.034214):2.721612):0.963291):58.934757,(7:19.182617,8:19.182615):56.079247):15.371864,(((((24:1.222743,25:1.222743):2.999813,26:4.222556):16.671242,27:20.893795):51.306126,((((33:35.353584,((((29:5.126256,30:5.126256):5.98842,31:11.114676):0.630982,28:11.745658):3.049595,32:14.795253):20.5583…
	TREE tree_3588 = (((6:20.815945,(5:19.488646,((1:14.556576,2:14.556576):1.223907,(3:13.797405,4:13.797405):1.983079):3.708163):1.327298):53.795898,(7:6.657574,8:6.657574):67.954277):23.984907,(((((18:9.423306,19:9.423306):2.756056,20:12.179361):7.306244,(21:16.277237,22:16.277237):3.208369):10.935547,23:30.421152):55.569885,(((14:22.283829,15:22.283829):0.703076,(17:12.966012,16:12.966012):10.020…
	TREE tree_689 = (((6:16.980312,(5:16.498465,((2:12.34808,1:12.34808):1.59651,(3:12.340754,4:12.340754):1.603835):2.553874):0.481848):44.044792,(7:22.649876,8:22.649874):38.375233):26.996294,((((((22:12.148124,21:12.148124):0.013907,(20:10.111427,(18:7.185129,19:7.185129):2.926298):2.050604):26.495148,23:38.657177):32.147957,(9:70.723175,((17:9.074068,16:9.074068):7.087988,(14:12.906786,15:12.9067…
	TREE tree_2223 = ((((6:17.300703,((2:12.452855,1:12.452855):1.115782,(3:12.052019,4:12.052018):1.516619):3.732066):0.245623,5:17.546326):46.58152,(7:22.761532,8:22.76153):41.366314):28.218054,(((27:19.409105,((25:1.640375,24:1.640375):2.756314,26:4.39669):15.012415):53.898335,((249:70.93158,((227:22.28727,228:22.28727):44.370651,(((229:7.081064,230:7.081064):15.664716,(231:17.101681,232:17.101681…
	TREE tree_6119 = ((((6:19.138849,((1:12.278651,2:12.278651):3.323353,(3:13.17737,4:13.17737):2.424635):3.536844):0.144218,5:19.28307):50.070282,(7:19.210102,8:19.210102):50.143246):13.585415,(((27:22.182068,(26:4.174515,(25:1.394999,24:1.394999):2.779515):18.007555):52.089104,((((((((30:2.351614,29:2.351614):2.11801,31:4.469623):2.806386,28:7.276009):2.84605,32:10.122059):17.095829,33:27.217888):…
	TREE tree_3628 = ((((5:11.351442,((1:8.301553,2:8.301553):0.908385,(3:8.652502,4:8.652501):0.557437):2.141504):0.486976,6:11.838418):56.789032,(7:12.939282,8:12.939281):55.688168):28.870953,(((((25:1.359245,24:1.359245):2.757652,26:4.116897):16.938738,27:21.055637):60.386951,(((((32:14.221915,(28:12.841568,(31:7.423099,(29:3.497924,30:3.497924):3.925175):5.41847):1.380347):24.316618,33:38.538536)…
	TREE tree_1981 = (((6:30.779516,(5:30.465052,((1:20.914188,2:20.914188):2.57267,(3:21.536301,4:21.536301):1.950558):6.978192):0.314467):48.032841,(7:16.359976,8:16.359974):62.452389):15.624587,(((((24:0.829223,25:0.829223):2.380107,26:3.209329):14.212438,27:17.421768):59.096302,((249:72.725121,((227:26.736912,228:26.736912):41.650822,(((229:9.355765,230:9.355765):8.16503,(231:15.054745,232:15.054…
	TREE tree_1804 = (((6:14.043892,(((1:9.685748,2:9.685748):0.885713,(3:9.654495,4:9.654495):0.916965):2.832315,5:13.403775):0.640116):58.639431,(7:20.07,8:20.07):52.613323):14.790631,((14:17.302227,((16:8.641451,15:8.641451):0.567498,17:9.208949):8.093278):56.577129,(((22:28.187769,(21:27.386038,(20:20.939999,(18:16.725241,19:16.725241):4.214758):6.446039):0.801731):1.594539,23:29.782307):43.17805…
	TREE tree_2818 = (((6:25.10524,(5:25.040447,((1:17.149075,2:17.149075):3.224805,(3:16.207222,4:16.207222):4.166657):4.666567):0.064794):50.209587,(7:18.611761,8:18.611761):56.703075):19.051685,(((((((16:8.228051,17:8.228051):7.94513,15:16.173182):0.062232,14:16.235413):48.466576,(((20:21.036917,(18:7.429884,19:7.429884):13.607034):0.221364,(22:20.180614,21:20.180614):1.077667):14.385621,23:35.643…
	TREE tree_1883 = ((((6:15.147008,5:15.147008):0.240665,((1:10.755453,2:10.755454):0.955584,(3:10.24288,4:10.24288):1.468157):3.676634):44.388523,(7:9.653894,8:9.653893):50.122299):27.726927,(((((25:1.335551,24:1.335551):2.848385,26:4.183935):14.511351,27:18.695286):55.217712,((249:71.072311,((227:24.223799,228:24.223799):42.317642,(((229:7.139615,230:7.139615):11.157077,(231:14.405782,232:14.4057…
	TREE tree_8137 = ((((6:15.940623,5:15.940624):0.961007,((1:12.104725,2:12.104725):0.892545,(3:11.620531,4:11.620531):1.376739):3.90436):48.120174,(7:14.319195,8:14.319194):50.70261):23.457211,(((((20:17.014616,(18:12.318856,19:12.318856):4.695761):3.337586,(22:18.642218,21:18.642218):1.709986):17.26087,23:37.613071):38.702557,((9:68.37677,(10:63.520691,((12:41.451775,11:41.451771):22.001329,13:63…
	TREE tree_1805 = ((((((1:11.768764,2:11.768764):1.424023,(3:12.711884,4:12.711884):0.480904):2.93476,5:16.127548):0.763489,6:16.891037):54.745102,(7:24.968395,8:24.968393):46.66774):19.445015,(((((21:8.028085,22:8.028085):9.598489,((18:7.41449,19:7.41449):6.024217,20:13.438707):4.187866):24.729589,23:42.356163):30.043621,((((17:10.578819,16:10.57882):10.039395,(15:9.487091,14:9.487091):11.131124)…
	TREE tree_2564 = ((((5:22.858097,((1:16.49271,2:16.49271):2.296694,(3:16.504168,4:16.504166):2.285236):4.068693):1.363852,6:24.221949):48.283417,(7:10.950346,8:10.950347):61.555016):27.262827,(((((25:1.589497,24:1.589497):2.063524,26:3.653021):15.39544,27:19.048462):58.488739,((((227:26.600731,228:26.600731):43.412262,(((229:4.978393,230:4.978393):9.755058,(231:10.768982,232:10.768982):3.96447):1…
	TREE tree_8682 = ((((((1:10.038258,2:10.038258):1.133465,(3:9.551991,4:9.551991):1.619731):1.70453,5:12.876253):0.0489,6:12.925152):41.907005,(7:13.586665,8:13.586666):41.245491):34.435375,(((((25:1.77857,24:1.77857):2.067523,26:3.846093):17.906935,27:21.753029):52.950531,(((((((31:8.281241,(30:2.77462,29:2.77462):5.506622):2.477217,28:10.758459):4.266177,32:15.024636):25.227608,33:40.252247):15.…
	TREE tree_345 = ((((((2:12.962566,1:12.962566):1.498282,(3:12.804129,4:12.804129):1.656719):4.077914,5:18.538763):0.15992,6:18.698683):45.137836,(7:12.945278,8:12.945279):50.891239):24.151863,((9:72.018631,((((((20:3.764514,(18:3.527412,19:3.527412):0.237102):9.669379,21:13.433894):0.421843,22:13.855737):8.179217,23:22.034954):47.768974,(((16:8.027199,17:8.027198):3.278474,15:11.305672):5.293862,…
	TREE tree_3895 = ((((((2:10.861541,1:10.86154):0.44884,(3:9.498102,4:9.498102):1.812279):2.371905,5:13.682285):0.232592,6:13.914877):58.134377,(7:11.097431,8:11.097431):60.95182):22.895699,((((26:4.601659,(25:1.264925,24:1.264925):3.336734):16.425797,27:21.027456):60.853184,((249:79.926292,((228:28.503822,227:28.503822):47.229797,(((229:10.141347,230:10.141347):8.833437,(231:14.144629,232:14.1446…
	TREE tree_6406 = ((((5:16.117586,((1:11.35187,2:11.35187):0.806083,(3:11.212346,4:11.212345):0.945607):3.959634):0.95756,6:17.075146):55.43745,(7:23.722721,8:23.722721):48.789875):13.643266,(((9:68.69487,(((22:8.15683,(21:7.912691,((18:3.988499,19:3.988499):3.129396,20:7.117895):0.794796):0.244139):10.099379,23:18.256208):49.93438,(10:60.770775,((11:44.977829,12:44.977825):14.729532,13:59.707355)…
	TREE tree_5742 = ((((((1:11.111103,2:11.111104):0.933489,(3:11.302922,4:11.302923):0.74167):3.782336,5:15.826929):1.375661,6:17.202591):48.494766,(7:9.418916,8:9.418916):56.278439):18.450062,(((27:19.058256,(26:4.809273,(25:1.301858,24:1.301858):3.507415):14.248983):55.702946,((((33:33.106739,(32:9.567414,(28:8.645003,(31:6.328655,(30:1.955829,29:1.955829):4.372826):2.316347):0.922412):23.539326)…
	TREE tree_5063 = (((6:26.237202,(((1:17.77441,2:17.77441):1.111857,(3:15.218405,4:15.218405):3.667862):6.87591,5:25.762177):0.475026):46.552494,(7:21.505482,8:21.50548):51.284218):24.688303,((((26:3.69138,(24:1.479134,25:1.479134):2.212246):17.895983,27:21.587364):56.439049,((((33:43.358624,(32:19.772522,(28:14.116249,((30:2.425577,29:2.425577):8.060993,31:10.48657):3.629679):5.656273):23.586102)…
	TREE tree_8303 = (((((1:9.492729,2:9.492729):1.017716,(3:9.772313,4:9.772314):0.738132):3.824454,(6:13.807445,5:13.807444):0.527457):43.137543,(7:15.401711,8:15.401711):42.070732):34.759083,(((((22:7.263928,21:7.263928):3.415041,(20:6.714813,(18:5.592439,19:5.592439):1.122375):3.964156):6.613316,23:17.292286):55.239639,(((10:63.220993,((12:50.017883,11:50.017883):12.957278,13:62.975159):0.245837)…
	TREE tree_6566 = ((((5:24.723236,((1:18.093884,2:18.093884):0.5013,(3:16.65699,4:16.65699):1.938192):6.128054):0.925281,6:25.648516):52.910297,(7:23.315319,8:23.315323):55.243488):7.948329,((((26:2.886353,(24:0.987842,25:0.987842):1.898511):12.385183,27:15.271535):59.598526,(((((((31:11.544582,(30:3.360806,29:3.360806):8.183778):2.441903,28:13.986486):0.387795,32:14.374281):25.027058,33:39.40134)…
	TREE tree_9619 = ((((((1:15.561549,2:15.561548):0.409424,(3:14.900904,4:14.900903):1.07007):5.119036,5:21.09001):0.239944,6:21.329952):42.843513,(7:19.649673,8:19.649675):44.523788):16.9916,(((27:16.914101,((25:1.253485,24:1.253485):2.399068,26:3.652552):13.261549):56.200737,((((((28:13.38048,(31:9.298986,(29:3.008909,30:3.008909):6.290078):4.081492):2.092573,32:15.473053):26.56348,33:42.036533):…
	TREE tree_4671 = ((((6:19.128565,5:19.128563):0.648388,((1:13.339622,2:13.339622):1.696228,(3:14.26705,4:14.26705):0.7688):4.741101):56.059875,(7:14.644965,8:14.644965):61.19186):25.887745,(((14:20.51701,(15:15.846665,(16:11.516762,17:11.516762):4.329904):4.670343):51.731121,(((((18:5.86262,19:5.86262):5.298381,20:11.161001):2.351543,(21:13.207326,22:13.207326):0.305218):7.984587,23:21.497131):49…
	TREE tree_2926 = ((((5:15.594931,6:15.59493):1.12225,((1:13.15422,2:13.15422):0.986247,(3:12.856275,4:12.856274):1.284192):2.576715):47.391914,(7:25.197853,8:25.197855):38.911243):23.15251,((((((21:9.273829,22:9.273829):9.699933,(20:8.122808,(18:3.781863,19:3.781863):4.340946):10.850954):3.069673,23:22.043436):48.125412,((15:17.254089,14:17.254091):0.179149,(16:9.246706,17:9.246706):8.186535):52.…
	TREE tree_7953 = ((((5:18.16531,((1:13.270569,2:13.270569):1.03897,(3:12.969075,4:12.969075):1.340464):3.85577):0.617265,6:18.782572):53.511505,(7:25.433739,8:25.433737):46.86034):12.425735,((((26:2.619938,(25:0.669876,24:0.669876):1.950062):8.828587,27:11.448524):67.092003,(((((((31:11.651059,(30:4.667486,29:4.667486):6.983573):2.210958,28:13.862018):2.421101,32:16.283119):18.405237,33:34.688354…
	TREE tree_5947 = (((((1:7.039972,2:7.039972):0.866131,(3:6.725538,4:6.725538):1.180565):2.093228,(6:9.657281,5:9.657281):0.342051):51.902912,(7:26.109318,8:26.109318):35.792927):30.29776,((((26:3.633629,(25:1.277728,24:1.277728):2.355901):12.855532,27:16.489162):56.566429,(((((32:13.515718,(((29:1.582598,30:1.582598):5.03516,31:6.617758):3.609757,28:10.227515):3.288203):19.486998,33:33.002712):18…
	TREE tree_7192 = ((((5:15.513037,6:15.513039):0.874367,((2:11.677545,1:11.677546):1.023876,(3:11.350824,4:11.350824):1.350597):3.685984):46.086967,(7:10.472513,8:10.472514):52.001858):22.475525,((((26:4.13701,(25:1.370272,24:1.370272):2.766738):18.48999,27:22.627001):51.852627,((((228:24.278549,227:24.278549):43.675961,(((229:5.387985,230:5.387985):11.161753,(231:14.256647,232:14.256646):2.293091…
	TREE tree_163 = (((((2:15.308012,1:15.308012):1.156014,(3:15.287775,4:15.287775):1.176252):5.619483,(6:20.847279,5:20.847279):1.236232):50.893654,(7:24.281,8:24.281002):48.696167):17.073923,(((((16:9.378912,17:9.378911):2.928197,15:12.307107):3.737363,14:16.044472):55.443077,((9:69.73925,((21:15.451043,(22:8.935673,(20:6.42898,(18:3.873942,19:3.873942):2.555037):2.506694):6.51537):13.816489,23:29…
	TREE tree_5505 = (((6:24.194475,(5:23.44586,((2:17.153786,1:17.153786):1.082025,(3:16.034874,4:16.034874):2.200938):5.210047):0.748617):38.688156,(7:15.574969,8:15.57497):47.307663):24.324286,(((27:19.829145,(26:4.093554,(24:1.716676,25:1.716676):2.376877):15.735594):53.676533,(((((32:15.330245,(28:12.518356,(31:8.686068,(29:2.491014,30:2.491014):6.195055):3.832288):2.811888):22.425055,33:37.7552…
	TREE tree_7801 = ((((5:22.230247,((1:16.527664,2:16.527664):1.710098,(3:16.848871,4:16.848871):1.388892):3.992486):0.267262,6:22.497511):43.486279,(7:27.271061,8:27.271061):38.712723):15.072412,((((26:3.447566,(24:0.827469,25:0.827469):2.620097):12.074166,27:15.521732):55.334743,((((33:34.65416,(((31:8.13537,(29:1.682002,30:1.682002):6.453369):3.351662,28:11.487033):2.297472,32:13.784504):20.8696…
	TREE tree_6972 = ((((((1:12.436794,2:12.436793):0.603703,(3:11.415455,4:11.415455):1.625043):3.305882,5:16.34638):1.128972,6:17.475351):43.869484,(7:18.302477,8:18.302479):43.042358):21.280884,((((26:3.108968,(24:1.414297,25:1.414297):1.694671):15.764446,27:18.873413):51.160652,((((228:23.173141,227:23.173141):43.075783,(((229:4.826977,230:4.826977):8.587928,(231:11.674086,232:11.674086):1.740819…
	TREE tree_1434 = ((((5:23.510578,((1:15.942366,2:15.942365):1.254801,(3:15.754355,4:15.754355):1.44281):6.313412):0.878712,6:24.38929):35.6157,(7:11.872707,8:11.872706):48.132278):27.755062,(((((24:1.409122,25:1.409122):2.365797,26:3.774919):16.314297,27:20.089214):49.759003,((249:67.907585,((227:23.309658,228:23.309658):41.387535,(((229:8.243,230:8.243):10.624895,(231:18.019459,232:18.019461):0.…
	TREE tree_4884 = (((6:21.85367,(5:21.48745,((1:16.456974,2:16.456974):0.755985,(3:16.343121,4:16.343121):0.869839):4.274491):0.366219):49.499878,(7:15.599812,8:15.599811):55.753738):16.416603,(((27:12.572392,(26:2.687093,(24:0.979743,25:0.979743):1.70735):9.885299):64.427299,((((33:33.914806,(32:12.187197,((31:8.028251,(29:3.950702,30:3.950702):4.077549):4.001826,28:12.030077):0.15712):21.727608)…
	TREE tree_8875 = (((5:18.288147,(6:17.857246,((1:13.49089,2:13.490891):1.263417,(3:12.958295,4:12.958294):1.796012):3.102939):0.430902):48.80019,(7:17.773506,8:17.773506):49.314831):17.668173,(((27:12.643975,((25:0.836341,24:0.836341):1.877619,26:2.71396):9.930015):56.967033,((((228:25.373013,227:25.373014):38.710419,(((229:4.880213,230:4.880213):9.216368,(232:12.846804,231:12.846804):1.249776):1…
	TREE tree_6881 = (((((1:21.260538,2:21.260536):1.94034,(3:21.857317,4:21.857319):1.34356):5.811961,(6:27.95048,5:27.950478):1.062358):36.834053,(7:13.724624,8:13.724624):52.122265):18.296366,(((((((20:7.52972,(18:7.028284,19:7.028284):0.501437):2.067659,21:9.59738):1.084397,22:10.681777):10.32821,23:21.009987):47.06443,(9:68.00676,(((17:4.657994,15:4.657993):3.695478,16:8.353471):10.09901,14:18.4…
	TREE tree_3035 = (((6:14.758154,(((1:10.460899,2:10.460899):0.967144,(3:9.668278,4:9.668278):1.759766):3.232091,5:14.660134):0.09802):46.239677,(7:21.233727,8:21.233725):39.764107):21.679827,(((27:14.787303,((25:0.975136,24:0.975136):1.794942,26:2.770078):12.017224):55.418045,((249:67.536812,((228:22.983643,227:22.983641):42.688251,(((230:2.494488,229:2.494488):4.384174,(232:4.871332,231:4.871332…
	TREE tree_7557 = (((6:8.579709,(((1:5.555249,2:5.555249):0.720966,(3:5.539732,4:5.539732):0.736483):1.826561,5:8.102777):0.476933):59.371708,(7:20.238192,8:20.238192):47.71323):12.683495,((((14:17.158535,(15:14.12678,(17:9.201516,16:9.201516):4.925263):3.031755):50.789894,(9:67.378723,(((22:10.103285,21:10.103285):6.50428,((18:4.898681,19:4.898681):6.086394,20:10.985075):5.622489):8.648512,23:25.…
	TREE tree_4046 = (((((1:10.175884,2:10.175884):0.779965,(3:9.521489,4:9.521488):1.434361):3.046765,(5:13.371335,6:13.371334):0.63128):46.770668,(7:11.550939,8:11.550938):49.222343):21.368954,(((((22:5.267155,21:5.267155):1.715193,(20:5.138,(18:3.3828,19:3.3828):1.755201):1.844348):23.691647,23:30.673994):37.502716,(((17:11.484638,16:11.484638):8.63379,(15:15.171692,14:15.171693):4.946734):47.1392…
	TREE tree_7861 = ((((5:16.163475,((1:11.45734,2:11.45734):2.405707,(3:12.307078,4:12.307079):1.555968):2.300427):0.345164,6:16.508638):52.566662,(7:15.623908,8:15.623907):53.451393):31.796831,(((((21:16.578201,((20:11.624764,(18:7.272331,19:7.272331):4.352434):3.971107,22:15.595872):0.982329):7.478731,23:24.056931):44.23642,((14:17.575356,(15:14.608519,(17:8.953998,16:8.953998):5.654522):2.966836…
	TREE tree_871 = ((((6:19.776272,((2:14.851113,1:14.851112):1.717604,(3:14.444641,4:14.44464):2.124076):3.207556):0.087555,5:19.863825):39.619141,(7:20.756563,8:20.756563):38.726402):27.255774,((((20:6.498395,(18:2.623564,19:2.623564):3.874831):0.232495,(21:4.151893,22:4.151893):2.578998):3.564148,23:10.295038):65.98616,((((10:64.550797,((12:52.534943,11:52.534943):11.967984,13:64.502922):0.047879…
	TREE tree_9339 = (((6:15.15351,(5:14.879345,((1:10.010213,2:10.010213):0.918381,(3:9.101211,4:9.101212):1.827383):3.950751):0.274167):50.882927,(7:28.258606,8:28.258604):37.777832):21.953678,((9:70.233635,(((((21:21.654539,22:21.654539):1.571046,(20:16.55529,(18:15.19061,19:15.19061):1.364681):6.670295):23.133007,23:46.358593):19.386875,(10:60.016693,((11:54.187027,12:54.187027):4.098362,13:58.28…
	TREE tree_1092 = (((6:16.768887,(5:16.304813,((1:11.564464,2:11.564464):0.939209,(3:10.775708,4:10.775707):1.727964):3.801141):0.464073):55.898865,(7:9.727172,8:9.727172):62.940582):31.718235,((((14:3.90174,15:3.90174):13.520482,(17:8.253486,16:8.253486):9.168736):54.985294,(9:72.278397,((((21:5.432498,22:5.432498):5.955206,(20:3.902336,(18:0.551547,19:0.551547):3.350789):7.485367):6.616799,23:18…
	TREE tree_4161 = (((((1:10.933086,2:10.933086):1.217629,(3:10.470703,4:10.470703):1.680012):2.638788,(6:14.59222,5:14.59222):0.197282):54.227318,(7:20.37324,8:20.373238):48.643585):19.329502,((((16:8.811572,17:8.811572):9.373333,(15:16.210835,14:16.210835):1.974072):50.651733,(9:66.646385,((10:60.696693,((11:54.912552,12:54.912544):4.753441,13:59.665989):1.030709):5.53339,(((21:25.377218,(20:13.8…
	TREE tree_3659 = ((((((2:10.553772,1:10.553772):0.437862,(3:9.499191,4:9.499191):1.492443):3.053029,5:14.044663):0.120387,6:14.165051):47.830849,(7:22.863831,8:22.863831):39.132069):22.558632,((9:69.419342,(((14:13.020564,15:13.020563):2.883943,(16:10.005906,17:10.005905):5.898601):52.9011,(((21:18.96821,((20:6.511206,(18:6.014439,19:6.014439):0.496768):8.766259,22:15.277466):3.690745):10.881324,…
	TREE tree_5106 = ((((5:19.662376,6:19.662374):0.603135,((1:12.699557,2:12.699556):2.285522,(3:13.2908,4:13.2908):1.694279):5.280432):56.514748,(7:20.651909,8:20.651907):56.128353):10.9546,(((9:68.346039,((10:63.224834,((11:53.299107,12:53.299114):9.817871,13:63.116985):0.107849):4.863764,((14:14.145072,15:14.145073):5.100606,(16:10.017168,17:10.017169):9.22851):48.842915):0.257446):1.879835,((21:…
	TREE tree_8139 = ((((5:25.060343,((2:16.335032,1:16.335032):1.94951,(3:15.291277,4:15.291277):2.993265):6.775802):0.869867,6:25.93021):39.613083,(7:22.76796,8:22.767962):42.775333):26.029875,(((27:18.749508,((25:1.286267,24:1.286267):2.68309,26:3.969357):14.780151):54.955456,((((33:38.593586,(((31:10.774099,(29:1.870666,30:1.870666):8.903434):1.57414,28:12.34824):4.890767,32:17.239006):21.354576)…
	TREE tree_5581 = ((((6:17.755436,5:17.755438):1.093259,((1:13.913995,2:13.913994):1.217502,(3:14.107319,4:14.107319):1.024179):3.717199):48.893608,(7:15.989863,8:15.989861):51.752449):30.20801,((((10:61.576042,((11:53.824718,12:53.824718):7.139277,13:60.963997):0.612046):7.291807,(((21:13.055126,22:13.055126):0.940334,((18:4.383161,19:4.383161):4.974411,20:9.357572):4.637889):15.708907,23:29.7043…
	TREE tree_8235 = (((((2:16.611111,1:16.611109):1.196915,(3:16.186474,4:16.186474):1.621549):3.586215,(5:20.654968,6:20.654968):0.739272):45.029453,(7:16.092484,8:16.092484):50.331207):28.315603,(((9:75.286484,(((22:40.432877,(21:31.520922,((18:3.47289,19:3.47289):16.304178,20:19.777069):11.743853):8.911956):10.8194,23:51.252277):22.694122,(((17:2.24385,15:2.24385):9.363605,16:11.607455):10.376589…
	TREE tree_6794 = (((6:24.591787,(((1:16.252504,2:16.252504):1.226924,(3:16.352634,4:16.352636):1.126792):6.762063,5:24.241491):0.350296):42.015064,(7:12.403775,8:12.403775):54.203075):23.873104,(((27:21.893045,(26:3.994838,(25:1.244226,24:1.244226):2.750612):17.898207):58.74263,((((((28:12.879155,(31:9.163283,(29:6.146381,30:6.146381):3.016903):3.715872):3.4735,32:16.352655):30.419249,33:46.77190…
	TREE tree_1302 = (((6:23.398869,(5:23.138695,((1:16.710432,2:16.710432):2.200668,(3:16.80265,4:16.80265):2.108449):4.227595):0.260173):45.574337,(7:22.085335,8:22.085337):46.887871):23.214569,(((27:22.574696,((24:1.075745,25:1.075745):3.403907,26:4.479651):18.095045):52.84259,((((227:26.31732,228:26.317318):39.226215,(((229:8.214252,230:8.214252):5.761946,(231:12.260517,232:12.260516):1.715682):1…
	TREE tree_6993 = (((6:19.143147,(5:17.636108,((1:13.061048,2:13.061049):1.260169,(3:13.060562,4:13.060562):1.260654):3.314892):1.507036):42.691086,(7:12.172284,8:12.172284):49.661945):23.774624,((((14:17.169689,((16:9.390759,17:9.390759):3.742275,15:13.133034):4.036656):54.858082,((((22:10.923213,21:10.923213):1.258358,(20:11.940111,(18:3.761929,19:3.761929):8.178182):0.24146):19.153482,23:31.335…
	TREE tree_7230 = ((((5:18.557541,((1:13.191184,2:13.191184):1.5563,(3:12.918457,4:12.918457):1.829027):3.810057):0.416083,6:18.973623):52.26305,(7:20.756401,8:20.756401):50.48027):9.364987,((((26:2.3248,(25:1.025134,24:1.025134):1.299666):10.162773,27:12.487574):59.982944,((((33:35.563087,((28:10.549122,(31:8.31855,(30:2.467797,29:2.467797):5.850753):2.230572):5.195595,32:15.744717):19.818371):18…
	TREE tree_1839 = (((((1:15.877975,2:15.877975):2.438658,(3:16.170946,4:16.170946):2.145688):5.470803,(6:23.611605,5:23.611605):0.175832):42.000683,(7:8.573416,8:8.573416):57.214703):30.388103,(((((17:8.943938,16:8.943938):8.864631,(15:4.679571,14:4.679571):13.128998):48.1717,(((22:8.441546,21:8.441546):10.712736,((18:4.710974,19:4.710974):4.346991,20:9.057965):10.096317):4.001503,23:23.155785):42…
	TREE tree_8097 = (((((1:14.489557,2:14.489556):1.456751,(3:13.520103,4:13.520103):2.426204):4.293025,(6:19.384026,5:19.384024):0.855309):58.767433,(7:20.86301,8:20.863012):58.143757):8.409166,((((26:2.799032,(24:0.74491,25:0.74491):2.054122):9.714857,27:12.513889):61.730263,((((33:28.292793,((((30:3.632863,29:3.632863):4.338003,31:7.970865):3.612356,28:11.583221):3.83172,32:15.414941):12.877851):…
	TREE tree_6876 = ((((((1:13.482008,2:13.482008):0.58387,(3:13.031323,4:13.031323):1.034555):3.897555,5:17.963434):1.063591,6:19.027025):52.816864,(7:22.905405,8:22.905405):48.93848):27.128181,(((9:75.668739,((((21:10.952942,22:10.952942):2.441245,(20:6.937963,(18:2.564102,19:2.564102):4.373861):6.456224):7.669286,23:21.063473):52.64547,((15:15.516548,(17:10.340819,16:10.340819):5.175729):4.012323…
	TREE tree_7581 = (((6:14.740251,(((2:11.06773,1:11.06773):0.885195,(3:9.950648,4:9.950648):2.002277):2.13256,5:14.085486):0.654765):53.255592,(7:16.082268,8:16.082268):51.913574):21.852015,((((26:4.420882,(24:1.660314,25:1.660314):2.760568):17.855438,27:22.27632):50.550144,((249:71.112419,((227:21.004896,228:21.0049):47.738781,(((229:6.020778,230:6.020778):7.268319,(232:12.009528,231:12.009528):1…
	TREE tree_2082 = (((((1:9.430946,2:9.430945):1.050342,(3:9.597266,4:9.597266):0.884022):3.998612,(5:14.196331,6:14.19633):0.283569):52.52808,(7:21.131609,8:21.131609):45.876362):15.753533,((((10:61.994732,((11:53.298252,12:53.298248):8.558022,13:61.856274):0.138461):6.648284,(9:67.306732,(((((18:4.043298,19:4.043298):8.891167,20:12.934464):0.112111,22:13.046576):1.284689,21:14.331264):22.948589,2…
	TREE tree_1057 = (((6:21.953447,(5:21.698105,((1:16.906378,2:16.906378):0.995648,(3:15.182946,4:15.182946):2.71908):3.79608):0.255342):52.682941,(7:19.958557,8:19.958557):54.67783):19.639046,(((((24:0.838669,25:0.838669):2.058907,26:2.897576):11.907761,27:14.805335):63.783588,(((((((28:11.800093,((30:3.489782,29:3.489782):6.591047,31:10.080828):1.719264):6.778439,32:18.578531):19.032667,33:37.611…
	TREE tree_1398 = ((((6:17.931776,5:17.931776):0.728193,((1:12.451474,2:12.451474):1.378684,(3:12.262064,4:12.262064):1.568095):4.82981):47.621132,(7:17.831264,8:17.831264):48.449837):23.936386,(((27:15.060439,((24:1.19509,25:1.19509):2.131843,26:3.326933):11.733506):54.974632,((((((28:10.099969,((30:2.198174,29:2.198174):5.624874,31:7.823048):2.276921):4.119929,32:14.219898):17.180166,33:31.40006…
	TREE tree_9093 = (((6:18.386194,(5:18.12759,((2:12.790092,1:12.790092):0.929286,(3:11.543736,4:11.543737):2.175642):4.408213):0.258603):44.957485,(7:19.904694,8:19.904692):43.438984):19.498783,(((14:18.029699,((17:5.135544,15:5.135544):4.456892,16:9.592437):8.437262):54.440235,((9:67.508209,(10:62.294632,((12:51.370132,11:51.370129):10.306309,13:61.676437):0.618196):5.213574):2.58685,((((18:7.857…
	TREE tree_6827 = ((((((1:12.100882,2:12.100882):0.702093,(3:11.871691,4:11.871691):0.931283):3.677773,5:16.480747):1.002506,6:17.483253):42.948715,(7:26.876167,8:26.876165):33.555801):16.919476,((9:67.936295,(((10:63.152786,((11:52.362156,12:52.36216):6.811195,13:59.173355):3.979433):4.003821,((((20:11.659445,(18:8.545524,19:8.545524):3.113921):3.973747,22:15.633192):1.034642,21:16.667833):4.8999…
	TREE tree_7138 = ((((((1:16.913759,2:16.913759):1.237489,(3:16.888681,4:16.88868):1.262567):6.240467,6:24.391716):0.557498,5:24.949213):45.37886,(7:10.602713,8:10.602713):59.725361):39.822117,(((27:22.672207,(26:4.612257,(25:1.909985,24:1.909985):2.702272):18.059952):62.137131,((((33:38.595291,((28:12.6064,(31:11.86289,(29:5.223762,30:5.223762):6.639128):0.743511):0.860305,32:13.466705):25.12859)…
	TREE tree_7567 = (((6:15.953955,(((2:12.347599,1:12.347599):1.09744,(3:11.930851,4:11.930851):1.514188):1.831229,5:15.276268):0.677688):40.857105,(7:17.297871,8:17.297873):39.513191):27.281439,((((((21:6.881261,22:6.881261):3.583638,((18:3.995402,19:3.995402):5.477407,20:9.47281):0.992089):3.868905,23:14.333804):51.386284,((15:13.68221,(16:8.502661,17:8.50266):5.17955):3.043555,14:16.725765):48.9…
	TREE tree_1979 = ((((((1:14.88365,2:14.88365):1.066009,(3:14.568745,4:14.568746):1.380913):4.921431,5:20.87109):0.79045,6:21.661541):45.818264,(7:15.8467,8:15.846699):51.633106):32.278057,(((((24:2.234999,25:2.235):2.108041,26:4.343041):17.305235,27:21.648277):60.165928,((((227:27.123199,228:27.123201):43.947197,(((230:6.933189,229:6.933189):11.161398,(232:16.47797,231:16.47797):1.616617):20.1143…
	TREE tree_9980 = ((((6:24.71208,5:24.71208):0.565407,((2:18.252167,1:18.252167):1.526934,(3:17.607193,4:17.607193):2.171907):5.498387):51.554039,(7:11.490397,8:11.490396):65.341125):14.42801,((((((25:1.270517,24:1.270517):1.719464,26:2.989982):13.842595,27:16.832577):55.282993,(249:71.175095,(((227:25.20787,228:25.207872):41.41164,(((230:3.705778,229:3.705778):5.430439,(232:8.803734,231:8.803734)…
	TREE tree_1697 = ((((5:17.432688,((1:12.312523,2:12.312522):1.983345,(3:12.952812,4:12.952812):1.343056):3.13682):0.880934,6:18.313622):57.106304,(7:9.646741,8:9.646742):65.773193):13.049188,((((10:69.104584,((11:51.879971,12:51.879967):15.331856,13:67.211823):1.892758):3.909978,((((18:3.314992,19:3.314992):6.179544,20:9.494536):0.54947,(21:9.717334,22:9.717334):0.326672):22.562325,23:32.606331):…
	TREE tree_3342 = (((6:14.684631,(((2:10.132584,1:10.132583):1.131153,(3:10.315138,4:10.315138):0.948599):2.597456,5:13.861193):0.823439):51.42606,(7:11.636786,8:11.636786):54.473904):18.578365,(((((10:60.782036,((11:49.10408,12:49.10408):8.746227,13:57.850311):2.931725):2.740056,((22:17.203516,((20:7.866133,(18:0.289282,19:0.289282):7.576851):5.433035,21:13.299169):3.904347):13.756972,23:30.96048…
	TREE tree_6573 = (((6:19.93211,(5:19.529499,((1:14.535191,2:14.535191):1.793856,(3:14.123632,4:14.123631):2.205415):3.200453):0.402612):42.480766,(7:12.537553,8:12.537551):49.87532):28.003214,((((26:3.743007,(24:1.168778,25:1.168778):2.574229):14.201837,27:17.944843):53.338043,((249:68.151695,((227:24.069839,228:24.069841):41.122292,(((229:4.943714,230:4.943714):3.781657,(231:7.875282,232:7.87528…
	TREE tree_6598 = (((6:23.086344,(5:22.50972,((1:15.131256,2:15.131258):2.935245,(3:15.4914,4:15.4914):2.575102):4.443218):0.576625):48.852413,(7:13.149618,8:13.149619):58.789139):13.044829,(((((17:11.216042,16:11.216042):5.004882,15:16.220924):4.333753,14:20.554678):52.403748,(9:72.906929,((10:62.01672,((12:53.643738,11:53.643738):8.203075,13:61.846813):0.169909):10.280412,(((22:4.264163,((18:1.0…
	TREE tree_9963 = ((((5:21.192884,((2:14.512726,1:14.512726):2.159693,(3:14.504939,4:14.504938):2.167478):4.520465):1.074489,6:22.267372):41.247749,(7:12.457324,8:12.457325):51.057796):24.212076,(((14:17.69878,(16:9.089017,(17:6.155753,15:6.155753):2.933264):8.609762):49.721844,((10:62.095543,((11:58.511497,12:58.511497):3.282569,13:61.794064):0.301472):5.153389,((((21:6.079397,22:6.079397):2.7549…
	TREE tree_3497 = ((((5:18.030941,((2:12.580007,1:12.580006):0.815443,(3:11.91729,4:11.91729):1.47816):4.635493):0.690795,6:18.721739):52.162537,(7:19.316769,8:19.316769):51.567509):22.869743,(((((14:17.571272,15:17.57127):0.26986,(17:9.33765,16:9.33765):8.503483):48.997131,(((21:11.116466,22:11.116466):1.087486,(20:10.930778,(18:2.622406,19:2.622406):8.308371):1.273175):19.569298,23:31.773249):35…
	TREE tree_1712 = ((((((1:12.983471,2:12.983471):0.9669,(3:12.594247,4:12.594248):1.356125):2.812645,5:16.763018):0.524451,6:17.287468):52.488041,(7:19.804138,8:19.80414):49.971371):15.690142,((9:69.451988,(((10:61.501717,((11:50.219685,12:50.219681):10.521341,13:60.741028):0.760692):6.141803,((22:11.942723,(21:11.188009,(20:6.449725,(18:3.555103,19:3.555103):2.894622):4.738284):0.754714):8.039654…
	TREE tree_5716 = ((((5:19.51598,((1:14.406336,2:14.406336):0.884358,(3:14.054014,4:14.054014):1.23668):4.225285):1.508379,6:21.024357):48.713303,(7:15.437849,8:15.437847):54.299812):16.710947,(((27:17.967222,(26:4.022023,(25:0.96089,24:0.96089):3.061133):13.9452):52.293243,(((((32:10.635756,(((29:4.656538,30:4.656538):0.593727,31:5.250266):3.657494,28:8.90776):1.727996):25.419313,33:36.055069):17…
	TREE tree_2990 = ((((((1:12.580679,2:12.580678):2.616997,(3:12.862582,4:12.862583):2.335094):3.34409,5:18.541767):0.39791,6:18.939678):47.737457,(7:19.709534,8:19.709536):46.967602):16.995243,((((((22:10.673206,(((18:2.961448,19:2.961448):2.114738,20:5.076186):4.543,21:9.619185):1.054021):5.106706,23:15.779913):50.614674,(14:17.636105,((16:9.163308,17:9.163309):8.440756,15:17.604065):0.03204):48.…
	TREE tree_4650 = ((((6:12.232011,((1:8.088161,2:8.088161):0.923646,(3:8.34847,4:8.348469):0.663338):3.220203):0.299565,5:12.531575):47.012589,(7:15.028917,8:15.028917):44.515244):21.171848,((((26:3.855669,(25:1.388584,24:1.388584):2.467086):17.037708,27:20.893375):51.766853,((249:70.379097,((228:25.932865,227:25.932867):42.619968,(((230:4.441702,229:4.441702):8.392412,(232:11.268188,231:11.268189…
	TREE tree_9428 = ((((5:17.251286,6:17.251286):0.374736,((1:11.410768,2:11.410768):1.320746,(3:11.075125,4:11.075125):1.656388):4.89451):41.281853,(7:16.352205,8:16.352205):42.555668):30.903528,(((27:15.220479,((25:1.222765,24:1.222765):1.229767,26:2.452532):12.767947):64.209206,(((((((31:10.450482,(29:4.641016,30:4.641016):5.809466):2.004336,28:12.454818):2.525984,32:14.980803):24.466156,33:39.44…
	TREE tree_3099 = ((((6:11.845526,5:11.845527):0.957138,((2:8.84116,1:8.84116):1.423702,(3:9.29375,4:9.293749):0.971112):2.537803):50.564354,(7:15.959316,8:15.959314):47.407707):12.690518,(((9:68.074959,(10:60.815922,((11:42.378567,12:42.378563):17.990038,13:60.368607):0.447317):7.259037):0.160375,((14:15.938765,((17:9.457695,16:9.457696):3.107824,15:12.565519):3.373245):48.663967,((22:10.837857,(…
	TREE tree_6525 = (((((1:17.021721,2:17.021721):0.936875,(3:16.028189,4:16.028189):1.930406):4.742574,(6:21.570522,5:21.57052):1.130648):42.506512,(7:15.063617,8:15.063616):50.144062):16.323654,((((16:10.228057,(17:4.581048,15:4.581048):5.647009):6.0381,14:16.266157):50.821659,(((22:12.756896,(((18:2.292247,19:2.292247):4.705674,20:6.997921):1.788818,21:8.786739):3.970156):2.531353,23:15.288249):5…
	TREE tree_4049 = (((((1:11.998341,2:11.998341):1.189492,(3:11.618008,4:11.618008):1.569824):2.088202,(6:15.126238,5:15.126238):0.149796):47.726341,(7:28.109852,8:28.109852):34.892525):29.221712,(((27:15.425848,(26:4.089827,(25:1.11895,24:1.11895):2.970877):11.33602):65.300804,((((33:36.731037,(32:15.161198,((31:10.962955,(29:6.290619,30:6.290619):4.672336):2.614927,28:13.577882):1.583315):21.5698…
	TREE tree_1698 = (((6:15.182746,(((1:11.168823,2:11.168822):0.760562,(3:10.644245,4:10.644245):1.285139):2.953273,5:14.882657):0.30009):58.608582,(7:21.099106,8:21.099104):52.692219):15.991538,(((((24:1.03732,25:1.03732):2.546591,26:3.583911):14.728296,27:18.312206):55.494324,((((33:31.962017,((28:8.893979,((30:1.907356,29:1.907356):4.959825,31:6.86718):2.026798):3.626694,32:12.520674):19.441343)…
	TREE tree_4428 = (((6:26.346325,(((1:19.489065,2:19.489065):1.547982,(3:19.626898,4:19.626898):1.41015):4.729085,5:25.76613):0.580192):44.832989,(7:21.445396,8:21.445396):49.733917):23.917271,((((15:17.139757,14:17.139757):0.570725,(16:9.421153,17:9.421154):8.28933):53.312157,((10:62.48423,((12:44.302834,11:44.30283):16.884651,13:61.187481):1.296744):7.8363,(9:66.37059,((((18:1.902924,19:1.902924…
	TREE tree_5695 = (((6:17.666527,(5:16.975752,((1:11.352967,2:11.352967):1.227617,(3:10.785837,4:10.785837):1.794748):4.395166):0.690776):56.197701,(7:20.366005,8:20.366005):53.498222):14.359406,(((9:73.461182,(((17:11.067073,(15:10.845516,16:10.845517):0.221556):5.657939,14:16.725012):56.111485,(((21:2.666385,22:2.666385):1.501692,((18:1.33738,19:1.33738):0.875882,20:2.213263):1.954814):1.810219,…
	TREE tree_3192 = (((6:16.141712,(5:16.096388,((1:11.412164,2:11.412164):2.18076,(3:12.234389,4:12.23439):1.358535):2.503464):0.045323):55.835762,(7:20.33827,8:20.33827):51.639202):15.925844,(((9:73.767281,(10:60.86034,((11:52.60606,12:52.60606):6.033179,13:58.639236):2.221105):12.906938):0.133267,((((21:10.129036,22:10.129036):1.251433,((18:1.793093,19:1.793093):6.37768,20:8.170773):3.209696):6.2…
	TREE tree_5024 = (((((1:13.635874,2:13.635874):0.803775,(3:12.603834,4:12.603834):1.835815):3.483839,(6:17.132776,5:17.132776):0.790711):53.574844,(7:11.741964,8:11.741964):59.756371):16.003426,((((14:18.486607,(16:11.141569,17:11.141568):7.345038):0.303861,15:18.790466):49.472172,((10:60.728752,((12:48.401165,11:48.401169):12.158976,13:60.560143):0.16861):7.253353,((((22:10.873929,21:10.873929):…
	TREE tree_7561 = ((((((1:12.913037,2:12.913039):1.553768,(3:12.865921,4:12.86592):1.600886):4.327038,5:18.793844):0.525112,6:19.318956):56.412518,(7:18.938648,8:18.938648):56.792828):19.476316,(((((21:15.081272,(20:6.726722,(18:6.522214,19:6.522214):0.204508):8.354549):4.346094,22:19.427366):15.06245,23:34.489815):44.376373,((9:75.759338,(10:65.695999,((12:43.609028,11:43.609028):21.704655,13:65.…
	TREE tree_5075 = ((((5:12.885387,6:12.885388):0.363923,((1:9.800746,2:9.800746):0.874828,(3:8.464853,4:8.464853):2.210721):2.573736):54.860607,(7:12.587626,8:12.587625):55.522293):22.815033,((((17:10.438797,16:10.438797):6.859239,(15:15.908836,14:15.908835):1.3892):51.900402,(((((20:6.163401,(18:4.465181,19:4.465181):1.69822):4.782077,21:10.945478):2.89353,22:13.839008):15.983534,23:29.822542):39…
	TREE tree_5575 = (((5:12.519092,(((1:9.030284,2:9.030285):0.511147,(3:8.58823,4:8.58823):0.953201):2.969962,6:12.511393):0.007698):46.97332,(7:13.833122,8:13.833121):45.65929):28.843847,((((26:3.272993,(25:0.887234,24:0.887234):2.385759):11.841313,27:15.114305):59.778801,((((227:27.695038,228:27.695036):38.212677,(((230:4.753008,229:4.753008):6.671019,(232:10.342201,231:10.3422):1.081825):15.7566…
	TREE tree_4994 = (((6:26.028454,(((2:18.008066,1:18.008064):1.316361,(3:16.696453,4:16.696453):2.627973):4.254885,5:23.579311):2.449144):44.292885,(7:19.329708,8:19.329708):50.991631):13.289186,(((((10:60.709671,((12:47.397163,11:47.397163):11.643707,13:59.040871):1.668798):11.789194,9:72.498863):0.220362,((16:9.836354,17:9.836354):8.697288,(14:8.781703,15:8.781702):9.751939):54.185585):0.311757,…
	TREE tree_1730 = (((6:23.559162,(5:22.613079,((1:15.622694,2:15.622694):2.412434,(3:15.739138,4:15.739138):2.29599):4.577953):0.946082):46.482807,(7:26.065678,8:26.065678):43.976288):16.500496,((((((16:10.530008,17:10.530008):8.762292,(14:5.339649,15:5.339649):13.952652):54.156475,(10:61.990662,((11:46.837997,12:46.838001):14.920605,13:61.758606):0.232058):11.458116):0.052626,(((20:7.452812,(18:5…
	TREE tree_3444 = (((6:24.159775,(5:23.058365,((1:16.613503,2:16.613504):1.012539,(3:16.047314,4:16.047314):1.578728):5.432323):1.101411):41.843552,(7:21.483311,8:21.483311):44.52002):28.636538,(((27:19.823092,(26:4.388745,(25:1.065202,24:1.065202):3.323543):15.434346):56.365574,((249:73.325706,((227:26.917389,228:26.917389):44.215412,(((230:6.339151,229:6.339151):13.06804,(232:18.562164,231:18.56…
	TREE tree_1607 = (((((1:10.648593,2:10.648594):0.885317,(3:10.199117,4:10.199117):1.334793):2.975905,(6:12.943441,5:12.943441):1.566373):59.155426,(7:22.161657,8:22.161655):51.50359):14.320715,(((((25:1.57328,24:1.57328):2.43686,26:4.01014):17.513691,27:21.523834):55.441368,((((227:21.812883,228:21.812881):49.306572,(((229:6.694836,230:6.694837):13.196275,(231:15.921784,232:15.921783):3.969328):1…
	TREE tree_9173 = ((((((2:16.018574,1:16.018574):0.689782,(3:15.600718,4:15.600718):1.107638):7.153786,6:23.862143):0.113461,5:23.975601):46.58078,(7:20.005449,8:20.005449):50.550934):27.19067,(((((25:1.186421,24:1.186421):3.233906,26:4.420328):16.516666,27:20.936996):55.614822,((((228:22.044731,227:22.044731):46.651138,(((230:5.584379,229:5.584379):9.247852,(232:13.60858,231:13.608579):1.223652):…
	TREE tree_6478 = ((((5:20.069542,((1:15.307082,2:15.307082):1.10159,(3:14.121386,4:14.121387):2.287285):3.660868):0.355376,6:20.424917):42.730831,(7:18.935562,8:18.93556):44.220184):32.759914,((((26:3.989706,(25:1.035177,24:1.035177):2.954529):17.327394,27:21.317101):54.861191,((((227:26.394163,228:26.394165):43.129219,(((229:5.948321,230:5.948321):14.204204,(232:18.655125,231:18.655125):1.4974):…
	TREE tree_6270 = ((((((1:10.153015,2:10.153016):1.482926,(3:10.107706,4:10.107706):1.528235):1.899007,5:13.534949):0.811659,6:14.346607):60.118301,(7:22.346327,8:22.346327):52.118584):21.320913,((((26:4.337615,(25:1.521138,24:1.521138):2.816477):14.873283,27:19.210897):54.542534,((((((28:9.497058,((30:2.03426,29:2.03426):6.141976,31:8.176236):1.320822):8.332513,32:17.829571):19.10531,33:36.934879…
	TREE tree_8845 = ((((((1:10.337907,2:10.337908):0.827549,(3:10.162511,4:10.162511):1.002945):2.425454,5:13.59091):0.501423,6:14.092333):50.202019,(7:20.395315,8:20.395315):43.899033):19.756914,((9:68.7351,(((((18:5.569609,19:5.569609):0.993389,20:6.562997):2.117312,(22:7.906309,21:7.906309):0.774):1.733787,23:10.414096):57.601833,((((17:7.293435,15:7.293436):4.266812,16:11.560247):10.438112,14:21…
	TREE tree_2005 = ((((5:15.430184,6:15.430183):0.643215,((1:11.745689,2:11.745688):1.226529,(3:11.640327,4:11.640327):1.33189):3.101182):55.655594,(7:17.528204,8:17.528204):54.20079):11.973726,((((((14:12.32362,15:12.32362):2.947737,(17:7.966313,16:7.966313):7.305043):51.043781,(((21:7.642621,22:7.642621):0.963254,(20:7.681061,(18:1.502662,19:1.502662):6.178399):0.924814):5.826592,23:14.432467):51…
	TREE tree_8150 = ((((5:19.310001,6:19.309999):0.413441,((1:14.23304,2:14.23304):0.543717,(3:13.720742,4:13.720741):1.056015):4.946684):42.754795,(7:23.405598,8:23.4056):39.072636):32.770657,(((10:72.875542,((11:57.431408,12:57.431408):11.538589,13:68.969994):3.905545):9.585117,(9:82.105476,((14:21.371071,(15:20.0522,(16:10.806053,17:10.806054):9.246147):1.31887):59.398514,((21:8.812161,(22:7.9875…
	TREE tree_970 = ((((((2:8.957577,1:8.957576):0.601487,(3:7.976733,4:7.976733):1.58233):1.877755,6:11.436818):0.159689,5:11.596506):55.336071,(7:21.728361,8:21.728361):45.204216):26.401304,(((((25:1.010142,24:1.010142):2.270538,26:3.28068):13.568948,27:16.849628):59.18782,((((227:29.089262,228:29.089262):37.491367,(((230:5.505875,229:5.505875):7.180208,(232:10.393669,231:10.393669):2.292414):18.41…
	TREE tree_6028 = ((((6:20.834566,5:20.834568):0.587677,((1:15.185149,2:15.18515):0.634397,(3:13.499479,4:13.499479):2.320066):5.602699):48.846832,(7:16.702963,8:16.702963):53.566113):19.909851,(((27:16.768528,(26:3.254945,(24:1.105692,25:1.105692):2.149253):13.513584):60.83548,((249:76.634422,((228:23.202625,227:23.202625):48.875744,(((229:7.458969,230:7.458969):8.85771,(231:14.996408,232:14.9964…
	TREE tree_1318 = ((((5:15.973375,((2:11.191608,1:11.191609):0.538193,(3:10.60248,4:10.60248):1.127322):4.243575):0.671952,6:16.645329):49.257736,(7:18.512007,8:18.512007):47.391064):19.254572,((((27:14.861814,((24:1.03048,25:1.030479):2.18052,26:3.211):11.650814):57.785435,((((33:33.276237,((((29:2.305928,30:2.305928):5.605365,31:7.911293):5.559263,28:13.470556):4.686676,32:18.157232):15.119005):…
	TREE tree_6550 = ((((((1:13.311013,2:13.311013):0.727479,(3:11.723232,4:11.723232):2.31526):4.304811,6:18.343304):0.223332,5:18.566637):54.774639,(7:23.110497,8:23.110497):50.230782):28.102247,((((10:60.863716,((11:39.265209,12:39.265209):16.885323,13:56.150528):4.71319):6.532341,9:67.396057):0.242888,(((16:8.397711,(17:3.701962,15:3.701962):4.695749):8.062338,14:16.460049):51.102928,(((21:9.8623…
	TREE tree_7035 = (((((2:17.87722,1:17.87722):1.353127,(3:17.108452,4:17.10845):2.121897):7.027697,(5:26.1061,6:26.1061):0.151943):48.514317,(7:16.594883,8:16.594885):58.177483):18.505697,((((26:3.222347,(25:1.296012,24:1.296012):1.926335):14.847541,27:18.069887):63.438435,((((228:30.26807,227:30.26807):40.941525,(((230:7.936442,229:7.936442):10.602468,(231:15.61289,232:15.612889):2.926019):19.162…
	TREE tree_4250 = ((((5:13.095128,6:13.095127):0.473484,((1:10.396061,2:10.396061):1.290778,(3:9.790967,4:9.790967):1.895872):1.881773):44.532146,(7:16.642815,8:16.642815):41.457943):33.187313,(((27:20.348646,(26:4.181138,(24:1.357606,25:1.357606):2.823532):16.167511):52.59145,((((227:23.690876,228:23.690876):45.329899,(((230:7.408147,229:7.408147):12.325195,(232:15.918892,231:15.918893):3.814451)…
	TREE tree_252 = ((((5:28.442633,6:28.442633):0.446541,((2:19.194942,1:19.194942):2.640326,(3:18.804062,4:18.804062):3.031205):7.053904):46.448822,(7:24.658094,8:24.658094):50.679893):17.917147,(((((25:1.336171,24:1.336171):3.063601,26:4.399773):15.406643,27:19.806416):61.33041,((((33:45.08709,((28:15.16392,((30:5.963397,29:5.963397):7.483516,31:13.446913):1.717008):7.809477,32:22.973398):22.11369…
	TREE tree_9413 = (((6:14.144999,(((1:10.095172,2:10.095172):0.643194,(3:8.978748,4:8.978748):1.759617):2.897815,5:13.636181):0.508818):46.919189,(7:11.014052,8:11.014052):50.050133):21.81488,(((((25:1.051502,24:1.051502):2.563813,26:3.615314):14.770771,27:18.386086):55.370468,((((33:38.039234,((((30:4.37008,29:4.37008):6.467217,31:10.837297):2.922865,28:13.760162):3.405991,32:17.166153):20.873081…
	TREE tree_1378 = (((6:11.263724,(5:10.918982,((1:8.633034,2:8.633034):0.404982,(3:7.620924,4:7.620924):1.417091):1.880966):0.344743):53.348362,(7:18.737804,8:18.737804):45.874283):22.104382,(((27:16.02643,((24:1.386036,25:1.386036):1.680817,26:3.066852):12.959579):59.89151,((249:71.250725,((227:22.186104,228:22.186104):45.317307,(((229:7.996562,230:7.996562):11.555608,(232:17.539576,231:17.539574…
	TREE tree_7419 = (((((1:14.003767,2:14.003767):1.373659,(3:13.782687,4:13.782687):1.594738):4.104193,(5:19.184528,6:19.184528):0.297091):61.336189,(7:11.533762,8:11.533762):69.284042):18.290323,(((27:12.525534,(26:2.429687,(24:0.707969,25:0.707969):1.721718):10.095846):58.494484,((((228:22.342171,227:22.342171):40.447762,(((230:2.446521,229:2.446521):9.828782,(231:11.074774,232:11.074774):1.20052…
	TREE tree_6255 = ((((((1:15.363648,2:15.363649):0.766538,(3:14.272274,4:14.272274):1.857912):4.983129,6:21.113316):0.886593,5:21.999907):48.826859,(7:20.149927,8:20.149929):50.67683):14.108302,(((((21:27.659872,((20:20.380829,(18:16.589939,19:16.589939):3.790889):2.292354,22:22.673183):4.986689):24.275671,23:51.935543):14.578723,((10:61.78273,((12:42.98468,11:42.98468):17.683884,13:60.668564):1.1…
	TREE tree_6515 = ((((((1:11.807823,2:11.807823):0.945805,(3:11.311069,4:11.311069):1.442559):3.266916,5:16.020542):0.707663,6:16.728207):36.595623,(7:13.067999,8:13.068):40.255833):30.638811,(((((((18:7.209078,19:7.209078):9.678097,20:16.887175):4.945127,(21:19.399284,22:19.399284):2.433018):6.735389,23:28.567692):41.327057,((10:60.603237,((12:49.313732,11:49.313732):10.173428,13:59.48716):1.1160…
	TREE tree_891 = ((((((2:8.492599,1:8.492599):1.263951,(3:8.788629,4:8.788629):0.967921):2.584042,5:12.340592):0.449544,6:12.790135):56.754616,(7:13.528003,8:13.528002):56.016747):18.363831,((((9:70.522629,(10:63.64035,((11:46.792007,12:46.792007):15.359227,13:62.151234):1.489115):6.882278):6.373404,((((25:0.750317,24:0.750317):2.553041,26:3.303359):9.61039,27:12.913748):63.371727,((((33:40.651993…
	TREE tree_3008 = ((((6:20.763603,5:20.763603):0.945156,((2:14.634442,1:14.634442):1.098017,(3:13.31122,4:13.311219):2.42124):5.976299):54.492271,(7:20.975212,8:20.975212):55.225815):8.533098,(((((18:0.002991,19:0.002991):7.802769,20:7.80576):3.180473,(21:10.708643,22:10.708643):0.277591):11.053046,23:22.03928):51.725281,((((27:18.278276,(26:2.978115,(25:1.538155,24:1.538155):1.43996):15.300159):5…
	TREE tree_4493 = ((((5:21.53064,((1:17.850103,2:17.850103):0.95251,(3:17.25881,4:17.25881):1.543803):2.728027):1.583622,6:23.114264):53.438934,(7:25.830341,8:25.830341):50.722858):13.119454,(((((26:3.905594,(25:1.63523,24:1.635229):2.270364):13.549523,27:17.45512):56.757431,(((((32:14.892645,(((29:3.186731,30:3.186731):5.429114,31:8.615845):2.359843,28:10.975689):3.916956):15.711206,33:30.603851)…
	TREE tree_1731 = ((((5:17.343403,((2:11.401869,1:11.401868):1.822389,(3:12.051756,4:12.051757):1.172501):4.119145):0.056716,6:17.40012):36.00383,(7:12.437277,8:12.437276):40.966675):28.399351,((((((15:9.853728,14:9.853727):5.869359,(17:8.640575,16:8.640575):7.082511):49.91679,((((18:3.059853,19:3.059853):1.620489,20:4.680342):6.816648,(21:9.273969,22:9.273969):2.223021):7.244571,23:18.741562):46.…
	TREE tree_2049 = (((5:17.738461,(6:17.222193,((1:12.766872,2:12.766872):0.89187,(3:12.041835,4:12.041834):1.616908):3.563451):0.516268):41.89003,(7:15.771697,8:15.771698):43.8568):19.554379,(((9:66.951645,((10:60.612915,((12:49.040447,11:49.040447):11.150334,13:60.190781):0.422133):5.668218,(((22:16.073736,21:16.073736):3.771044,((18:7.606076,19:7.606076):5.546599,20:13.152676):6.692104):19.09284…
	TREE tree_9022 = (((6:17.576632,(5:16.854357,((1:12.290082,2:12.290083):1.079995,(3:12.603649,4:12.603649):0.766428):3.48428):0.722275):49.175888,(7:24.398285,8:24.398283):42.354237):19.737282,(((((25:1.358544,24:1.358544):2.500101,26:3.858645):15.017687,27:18.876333):54.066414,((((33:37.73037,(((31:10.303191,(30:3.023905,29:3.023905):7.279286):2.11895,28:12.422141):4.700289,32:17.122429):20.6079…
	TREE tree_2736 = (((6:17.579044,(5:16.367338,((2:11.352033,1:11.352033):1.313845,(3:11.600027,4:11.600026):1.065851):3.701461):1.211705):54.209377,(7:15.205503,8:15.205502):56.58292):19.259508,(((((24:1.487607,25:1.487607):3.163978,26:4.651585):14.667764,27:19.319347):56.728363,((((33:44.479313,((((29:2.500587,30:2.500587):5.846028,31:8.346615):5.23536,28:13.581975):2.113294,32:15.695269):28.7840…
	TREE tree_7480 = ((((5:15.353854,6:15.353854):0.325324,((1:11.577059,2:11.577059):0.934536,(3:11.588805,4:11.588805):0.92279):3.167583):61.80479,(7:12.469571,8:12.46957):65.014404):24.762455,(((((14:20.473139,15:20.473139):1.895854,(17:12.203766,16:12.203766):10.165226):55.256474,9:77.625473):0.541993,(((22:11.739034,((20:8.6824,(18:0.426611,19:0.426611):8.255788):2.013975,21:10.696375):1.042659)…
	TREE tree_8675 = ((((6:19.8855,5:19.8855):0.251128,((1:14.187693,2:14.187695):2.054335,(3:14.76756,4:14.76756):1.474468):3.8946):45.519943,(7:16.790228,8:16.790226):48.866344):20.833641,((((10:61.262291,((11:50.315262,12:50.315266):8.311711,13:58.626972):2.635312):8.706367,9:69.968651):0.78495,(((15:4.182007,14:4.182007):14.60883,(16:8.769896,17:8.769896):10.020942):50.23822,((((18:9.671424,19:9.…
	TREE tree_9286 = (((6:20.451767,(5:20.293104,((2:15.855409,1:15.855408):0.994505,(3:15.446074,4:15.446073):1.40384):3.443192):0.158663):54.596928,(7:5.807772,8:5.807772):69.240929):21.392614,(((22:17.155441,((20:11.229888,(18:4.700685,19:4.700685):6.529204):2.05558,21:13.285468):3.869972):10.50458,23:27.660021):60.087345,(((15:1.118064,14:1.118064):19.551392,(16:10.572971,17:10.572971):10.096484)…
	TREE tree_8499 = (((((2:15.510603,1:15.510603):2.027114,(3:15.099016,4:15.099016):2.4387):7.336445,(5:23.368673,6:23.368675):1.505487):40.958664,(7:22.620537,8:22.620537):43.212292):23.525211,((9:73.365753,(((10:61.151199,((12:48.521378,11:48.521378):12.477385,13:60.998764):0.152434):10.518506,((21:25.753551,(((18:4.016611,19:4.016611):8.009094,20:12.025705):11.83011,22:23.855814):1.897737):10.80…
	TREE tree_212 = (((6:19.659615,(((2:13.71607,1:13.71607):2.578098,(3:13.527324,4:13.527323):2.766845):3.067974,5:19.362141):0.297473):43.732925,(7:14.693134,8:14.693135):48.699406):21.827887,(((27:17.695347,((24:1.265195,25:1.265195):2.428232,26:3.693427):14.001922):56.004696,((((227:24.558475,228:24.558477):43.764809,(((229:9.691827,230:9.691828):8.986428,(231:15.281494,232:15.281494):3.396761):…
	TREE tree_6967 = ((((((1:13.274668,2:13.27467):2.255753,(3:12.932736,4:12.932735):2.597686):4.252365,6:19.782784):0.150787,5:19.933573):48.12067,(7:18.988176,8:18.988178):49.066067):20.692862,((((26:2.828,(24:1.076423,25:1.076423):1.751577):12.212892,27:15.040892):55.11216,((((((((29:4.067433,30:4.067433):4.194149,31:8.261583):2.0727,28:10.334283):5.785707,32:16.119989):18.083069,33:34.203056):17…
	TREE tree_4151 = ((((5:15.710704,((1:13.222357,2:13.222356):0.153008,(3:12.656191,4:12.656191):0.719174):2.33534):0.921923,6:16.632627):52.690899,(7:16.759266,8:16.759266):52.564262):11.676825,(((((22:9.715326,(((18:5.302691,19:5.302691):1.00702,20:6.309712):2.813018,21:9.122729):0.592596):4.791354,23:14.50668):51.890667,(((16:7.236904,17:7.236904):9.142366,(15:15.363195,14:15.363194):1.016075):4…
	TREE tree_6200 = ((((((1:7.816117,2:7.816117):0.453917,(3:7.621604,4:7.621604):0.64843):1.864646,5:10.134679):0.538832,6:10.673512):60.246223,(7:27.103798,8:27.103802):43.815937):15.314208,((((((((18:11.853419,19:11.853419):0.100447,20:11.953867):4.397926,(22:8.447989,21:8.447989):7.903804):15.051431,23:31.403225):38.55521,(((15:5.233032,17:5.233031):4.036761,16:9.269793):7.875898,14:17.145691):5…
	TREE tree_7651 = ((((((1:11.946195,2:11.946196):0.73073,(3:11.092978,4:11.092978):1.583947):3.432812,5:16.109735):1.291201,6:17.400938):62.189415,(7:25.338297,8:25.338299):54.252048):19.691145,(((27:22.852261,(26:4.169912,(24:1.63595,25:1.63595):2.533962):18.68235):52.608807,((249:73.220169,((228:26.579147,227:26.579147):43.383465,(((230:7.401027,229:7.401027):5.456099,(232:12.815347,231:12.81534…
	TREE tree_2268 = (((((1:18.59944,2:18.59944):0.661187,(3:17.294415,4:17.294415):1.966212):4.791338,(6:23.331839,5:23.331842):0.720125):39.251099,(7:22.034716,8:22.034714):41.268345):17.096825,(((14:17.253435,(17:8.786139,(15:7.545058,16:7.545058):1.241082):8.467297):52.44228,(((((22:12.142433,((18:4.158795,19:4.158795):3.658119,20:7.816914):4.32552):5.55455,21:17.696983):1.936476,23:19.633461):48…
	TREE tree_7515 = (((6:18.449644,(((1:13.742102,2:13.742102):1.378056,(3:13.901658,4:13.901657):1.2185):2.761183,5:17.881342):0.568301):56.803509,(7:13.909548,8:13.909548):61.343601):20.52014,((((26:3.590542,(25:1.240474,24:1.240474):2.350067):12.191305,27:15.781846):61.322983,((((227:24.293953,228:24.293953):41.18211,(((230:2.419768,229:2.419768):14.560193,(231:14.922071,232:14.922071):2.05789):1…
	TREE tree_6574 = ((((((1:13.582573,2:13.582572):2.165164,(3:14.069681,4:14.069681):1.678056):3.233716,5:18.981453):0.664985,6:19.646439):42.362862,(7:16.722719,8:16.722717):45.286583):17.614586,((((26:3.753359,(24:0.923096,25:0.923096):2.830262):13.889057,27:17.642414):52.327713,((((228:20.814293,227:20.814293):44.30571,(((230:5.857077,229:5.857077):9.061312,(231:11.112284,232:11.112283):3.806106…
	TREE tree_4337 = ((((6:14.216901,5:14.216901):0.727857,((1:10.452831,2:10.452831):0.999316,(3:9.90515,4:9.90515):1.546997):3.49261):40.617123,(7:24.355927,8:24.355927):31.205952):23.882072,((((10:61.819534,((12:53.717232,11:53.717228):6.569354,13:60.286583):1.532952):10.419458,(((22:5.688949,(21:4.933887,(20:3.729951,(18:2.64333,19:2.64333):1.086621):1.203935):0.755062):0.88129,23:6.570239):65.53…
	TREE tree_8972 = ((((5:16.417711,((1:12.133366,2:12.133366):1.347123,(3:12.445397,4:12.445397):1.035091):2.937225):0.765325,6:17.183039):55.808937,(7:16.894863,8:16.894865):56.097111):23.701191,(((27:20.063499,((24:1.417033,25:1.417033):2.558701,26:3.975735):16.087763):63.321728,((((228:29.733433,227:29.733435):47.8517,(((229:5.840682,230:5.840682):12.023351,(232:15.651379,231:15.651381):2.212654…
	TREE tree_6240 = ((((((1:12.89973,2:12.89973):1.494778,(3:12.860911,4:12.860912):1.533597):4.47117,5:18.865677):0.384412,6:19.250092):53.966316,(7:17.466013,8:17.466015):55.750393):15.515549,((((26:4.268906,(25:1.756239,24:1.756239):2.512666):15.596931,27:19.865835):55.041279,((((227:25.484358,228:25.484356):44.285095,(((230:10.393639,229:10.393639):9.94754,(232:17.055082,231:17.055082):3.286096)…
	TREE tree_1562 = ((((6:23.443384,((2:17.069338,1:17.069336):0.734329,(3:14.843538,4:14.843538):2.960126):5.63972):0.078038,5:23.521425):52.573029,(7:28.991783,8:28.991783):47.102665):12.319957,(((((24:1.245168,25:1.245168):2.267878,26:3.513046):14.169125,27:17.682171):54.851112,((((((((29:4.980034,30:4.980034):6.066117,31:11.046152):1.339908,28:12.386059):2.082,32:14.468059):21.49572,33:35.963776…
	TREE tree_8342 = ((((5:13.895756,((2:9.540194,1:9.540194):1.335131,(3:9.801085,4:9.801085):1.07424):3.020431):0.545697,6:14.441451):44.149971,(7:19.501461,8:19.501463):39.089962):23.212776,(((((((21:4.414767,22:4.414767):0.314304,(20:4.128908,(18:2.066461,19:2.066461):2.062447):0.600163):8.664039,23:13.393109):52.481922,(10:62.584274,((11:56.427402,12:56.427399):5.777765,13:62.205166):0.379112):3…
	TREE tree_4311 = (((((1:18.125454,2:18.125452):3.600008,(3:18.454422,4:18.454422):3.27104):5.743561,(6:26.503521,5:26.503521):0.965502):43.717815,(7:24.625288,8:24.625288):46.56155):15.153397,((((26:3.513683,(25:1.306182,24:1.306182):2.207501):14.302886,27:17.81657):54.485546,((((33:27.98312,(32:13.513681,(28:9.28607,((29:3.615323,30:3.615323):3.480593,31:7.095916):2.190153):4.227612):14.469438):…
	TREE tree_2225 = (((6:26.341814,(((2:20.563641,1:20.563643):1.57723,(3:19.897736,4:19.897736):2.243135):3.206554,5:25.347425):0.994387):52.216999,(7:23.315323,8:23.315321):55.243488):7.948329,(((((24:1.081504,25:1.081504):2.484454,26:3.565958):12.387597,27:15.953554):58.916504,((((33:34.14336,((28:14.051034,((29:1.102747,30:1.102747):6.317028,31:7.419775):6.631259):4.125336,32:18.176371):15.96699…
	TREE tree_5625 = (((6:17.818411,(5:17.182169,((1:12.384747,2:12.384747):0.788377,(3:11.715919,4:11.715919):1.457205):4.009044):0.636243):54.582512,(7:16.249737,8:16.249737):56.151192):22.260881,((((((17:8.526868,16:8.526869):8.148973,(14:4.118582,15:4.118582):12.557259):51.089172,(((22:10.213242,21:10.213242):3.279993,((18:1.994526,19:1.994526):11.252439,20:13.246965):0.246269):15.287033,23:28.78…
	TREE tree_644 = ((((5:17.407227,((2:11.957508,1:11.957507):1.942133,(3:12.469759,4:12.469759):1.429881):3.507586):0.470561,6:17.877787):62.140266,(7:18.786325,8:18.786327):61.231731):8.778468,((((((20:5.810781,(18:2.230002,19:2.230002):3.580778):1.939978,22:7.750759):2.382327,21:10.133085):1.285036,23:11.418121):66.440834,(9:76.988785,((14:19.843668,(15:19.479027,(16:11.632894,17:11.632894):7.846…
	TREE tree_7672 = (((6:23.147669,(5:22.106049,((1:14.851111,2:14.851111):2.01734,(3:14.775338,4:14.775339):2.093113):5.237597):1.041622):55.77063,(7:23.778242,8:23.778244):55.14006):16.487055,(((27:19.211271,(26:3.68453,(25:1.587787,24:1.587787):2.096743):15.526741):59.526024,((((33:33.117977,((((29:4.935114,30:4.935114):1.756945,31:6.69206):5.096099,28:11.788159):0.796273,32:12.584433):20.533546)…
	TREE tree_5181 = (((6:18.817848,(5:17.871557,((1:11.643669,2:11.643667):1.841977,(3:12.107046,4:12.107046):1.378599):4.385912):0.946292):47.290905,(7:18.116703,8:18.116703):47.99205):27.913103,(((10:62.471203,((12:50.807461,11:50.807461):8.793704,13:59.60117):2.870038):9.629725,((9:70.474403,(((21:9.097089,22:9.097089):5.649983,((18:0.845451,19:0.845451):6.034914,20:6.880365):7.866706):2.148414,2…
	TREE tree_7218 = ((((6:17.591722,5:17.591722):0.241059,((1:12.492044,2:12.492043):1.831958,(3:13.332357,4:13.332357):0.991644):3.50878):52.460705,(7:17.452219,8:17.452221):52.84127):18.478039,((((((20:8.660316,(18:3.674134,19:3.674134):4.986181):7.622687,(22:9.474167,21:9.474167):6.808836):6.528088,23:22.81109):45.789139,(9:67.404411,(10:64.72596,((11:51.297607,12:51.297607):9.700464,13:60.998074…
	TREE tree_6513 = ((((5:22.073746,((1:16.593256,2:16.593258):2.220549,(3:15.95064,4:15.950642):2.863165):3.259939):1.252419,6:23.326164):47.584396,(7:15.471931,8:15.47193):55.438633):16.643267,((((26:3.0743,(24:0.774836,25:0.774836):2.299464):11.22783,27:14.302133):57.843853,((((227:22.518982,228:22.518982):44.479584,(((229:4.568306,230:4.568306):14.878102,(232:18.451815,231:18.451815):0.994594):1…
	TREE tree_5399 = ((((5:29.630472,((1:19.915836,2:19.915836):1.719035,(3:19.431448,4:19.431448):2.203424):7.995602):0.723532,6:30.354006):46.859821,(7:17.171686,8:17.171688):60.042137):19.051365,(((10:59.801697,((12:49.278542,11:49.278542):10.331464,13:59.610008):0.191692):6.526423,(9:65.902817,(((17:8.817587,16:8.817587):6.625721,(14:14.627974,15:14.627974):0.815334):49.434643,(((((18:7.579799,19…
	TREE tree_5859 = ((((5:19.7575,((2:14.378344,1:14.378344):1.128545,(3:14.64484,4:14.64484):0.862049):4.25061):0.83999,6:20.597488):50.969215,(7:24.658443,8:24.658443):46.90826):13.903214,(((((14:17.51705,((16:9.979569,17:9.979568):4.409903,15:14.389473):3.127577):55.021282,(10:66.560837,((11:53.066044,12:53.066051):13.351916,13:66.417969):0.142867):5.977497):0.890165,9:73.428497):0.605262,(((26:3…
	TREE tree_9879 = (((((1:11.925773,2:11.925772):1.474762,(3:12.189864,4:12.189863):1.21067):4.168786,(5:17.36219,6:17.36219):0.20713):57.916077,(7:30.248022,8:30.24802):45.237381):14.9828,((((((21:16.587698,(22:10.521923,(20:1.431694,(18:0.539715,19:0.539715):0.89198):9.090228):6.065775):2.940904,23:19.528601):53.255924,(14:16.454065,(16:9.363775,(15:1.534429,17:1.534429):7.829347):7.090291):56.33…
	TREE tree_3597 = ((((((2:9.717823,1:9.717823):0.40318,(3:8.746774,4:8.746774):1.374229):2.811203,5:12.932204):0.110851,6:13.043056):54.817757,(7:7.953098,8:7.953099):59.907715):21.306152,(((9:65.845367,(10:62.633911,((11:52.754002,12:52.754002):9.196518,13:61.95052):0.68339):3.211456):9.537898,((((24:1.511599,25:1.511599):2.688083,26:4.199683):16.443821,27:20.643503):54.398304,((249:72.976807,((2…
	TREE tree_8452 = ((((5:15.036278,6:15.03628):0.425443,((2:11.898078,1:11.898078):0.71478,(3:11.093863,4:11.093863):1.518996):2.848863):44.527847,(7:28.922682,8:28.922682):31.066891):31.894154,(((((24:1.728364,25:1.728364):2.509615,26:4.237979):17.656731,27:21.894709):50.911816,((249:69.065254,((227:27.122541,228:27.122541):36.733425,(((230:6.449889,229:6.449889):8.800776,(232:14.951134,231:14.951…
	TREE tree_2064 = ((((5:19.224171,6:19.224171):1.470012,((1:16.795933,2:16.795933):0.55408,(3:15.459546,4:15.459546):1.890467):3.344169):46.070366,(7:9.978361,8:9.97836):56.786186):20.805437,(((27:17.449705,((25:1.627562,24:1.627562):2.867999,26:4.495561):12.954144):59.561169,((((((28:15.833322,(31:12.037258,(30:2.090733,29:2.090733):9.946526):3.796063):3.177486,32:19.010809):22.250443,33:41.26125…
	TREE tree_4147 = ((((5:22.460232,((1:18.902857,2:18.902857):0.218743,(3:18.09346,4:18.09346):1.02814):3.338633):1.317994,6:23.778227):46.092049,(7:14.467958,8:14.467957):55.402321):11.910077,((9:71.45929,((((15:9.855997,14:9.855996):9.2052,(16:8.979004,17:8.979005):10.082192):50.772709,(10:61.783371,((12:52.682652,11:52.682655):7.655743,13:60.338394):1.444975):8.050536):0.194067,((((20:8.822489,(…
	TREE tree_3491 = (((6:22.40744,(((1:16.171238,2:16.171238):1.511,(3:16.777882,4:16.777882):0.904356):3.883081,5:21.565317):0.842122):44.537048,(7:21.624933,8:21.624935):45.319553):19.388083,(((27:14.624498,((25:1.085488,24:1.085488):2.296235,26:3.381723):11.242775):58.080688,((((228:28.609903,227:28.609905):35.195225,(((229:5.086734,230:5.086734):11.238657,(231:13.856657,232:13.856657):2.468734):…
	TREE tree_4675 = ((((6:20.049742,5:20.049742):0.400458,((1:13.317711,2:13.317711):3.307847,(3:14.546508,4:14.546509):2.07905):3.824642):51.468376,(7:20.108131,8:20.108133):51.810448):18.057018,(((((10:63.92244,((11:53.52224,12:53.52224):10.287833,13:63.810074):0.112361):5.599965,((22:10.753801,(((18:1.648233,19:1.648233):1.965791,20:3.614024):4.981432,21:8.595456):2.158345):6.563031,23:17.316832)…
	TREE tree_4872 = (((5:15.130873,(((1:9.717436,2:9.717436):1.361267,(3:9.730071,4:9.73007):1.348632):3.77622,6:14.854922):0.275949):51.762001,(7:13.832621,8:13.832622):53.060253):20.628435,(((10:61.036057,((11:45.42308,12:45.42308):14.238426,13:59.661503):1.37455):8.694544,((((15:15.18936,14:15.18936):2.136497,(16:8.908071,17:8.908072):8.417787):51.658489,(((20:11.101192,(18:3.469629,19:3.469629):…
	TREE tree_8751 = ((((5:25.745424,6:25.745426):1.185206,((2:17.773092,1:17.773094):2.689719,(3:17.336382,4:17.336382):3.12643):6.467819):45.203049,(7:27.354242,8:27.35424):44.779442):16.051178,((((((21:11.457481,(((18:3.807466,19:3.807466):2.594393,20:6.401859):4.73788,22:11.139739):0.317743):15.567676,23:27.025156):42.285492,(10:63.525669,((11:58.376778,12:58.376774):4.867627,13:63.2444):0.281269…
	TREE tree_223 = ((((6:15.037539,5:15.037539):0.240494,((2:10.639364,1:10.639365):0.814338,(3:10.617063,4:10.617063):0.836641):3.82433):55.347412,(7:17.04915,8:17.04915):53.576294):29.493553,(((27:19.732668,((25:1.158685,24:1.158685):3.488502,26:4.647186):15.085481):60.760559,((((227:29.852365,228:29.852365):47.025108,(((230:5.447689,229:5.447688):13.43859,(231:18.113707,232:18.113708):0.772571):2…
	TREE tree_9659 = ((((5:16.368521,((2:11.623865,1:11.623865):0.26381,(3:11.445959,4:11.445959):0.441717):4.480846):0.373902,6:16.742422):44.31509,(7:15.389683,8:15.389682):45.667831):30.597286,((((21:16.162481,(((18:1.340105,19:1.340105):3.717872,20:5.057977):6.239018,22:11.296995):4.865486):8.144496,23:24.306978):47.666267,(((17:11.421342,16:11.421342):8.425747,(14:10.972583,15:10.972583):8.87450…
	TREE tree_3182 = (((((1:13.806561,2:13.806561):2.381375,(3:14.784158,4:14.784158):1.403778):3.263511,(6:18.129683,5:18.129683):1.321765):47.464603,(7:17.739952,8:17.739952):49.176102):35.545399,(((((25:1.605482,24:1.605482):2.799911,26:4.405393):13.552075,27:17.95747):62.130333,(((((32:10.908722,((31:9.279081,(29:5.298417,30:5.298417):3.980665):0.568617,28:9.847698):1.061024):29.689579,33:40.5983…
	TREE tree_742 = (((6:22.727871,(((2:17.435316,1:17.435316):0.528908,(3:16.199345,4:16.199345):1.76488):3.988187,5:21.952412):0.775458):46.209667,(7:14.306146,8:14.306148):54.631393):14.319603,(((((25:1.263161,24:1.263161):2.194626,26:3.457787):12.077647,27:15.535435):56.047878,((249:69.194496,((227:23.13641,228:23.13641):44.612038,(((229:6.250099,230:6.250099):8.878307,(231:10.490344,232:10.49034…
	TREE tree_9105 = (((6:23.618208,(((1:18.235867,2:18.235867):1.153018,(3:17.15873,4:17.15873):2.230154):3.0109,5:22.399782):1.218426):52.863014,(7:13.590292,8:13.590292):62.890934):20.991188,(((27:17.071049,((25:1.520696,24:1.520696):1.921796,26:3.442492):13.628558):60.261494,((((227:24.968906,228:24.968908):38.17881,(((229:4.344313,230:4.344313):9.804255,(232:11.98647,231:11.986471):2.162098):20.…
	TREE tree_8578 = (((((1:10.650201,2:10.650202):1.123384,(3:10.209041,4:10.209041):1.564544):3.121023,(5:14.730806,6:14.730807):0.163801):51.077312,(7:23.595781,8:23.595783):42.376141):16.097265,((((((21:24.112299,22:24.112299):2.472878,(20:14.247869,(18:0.021385,19:0.021385):14.226484):12.337307):18.085634,23:44.670811):23.495249,(9:66.811981,(10:60.430325,((12:47.382328,11:47.382332):11.413463,1…
	TREE tree_6718 = (((6:20.461779,(5:20.217409,((1:15.409074,2:15.409074):1.417233,(3:15.992004,4:15.992004):0.834303):3.3911):0.244372):47.227165,(7:11.843505,8:11.843506):55.84544):22.306435,(((((10:69.018486,((11:53.959057,12:53.959061):14.665831,13:68.624893):0.393598):8.01518,((22:10.651628,(((18:2.98243,19:2.98243):1.932366,20:4.914796):5.427502,21:10.342298):0.309331):1.632823,23:12.284451):…
	TREE tree_811 = ((((6:13.510141,5:13.510142):0.813906,((2:9.546543,1:9.546543):1.91817,(3:9.494476,4:9.494477):1.970236):2.859335):49.042976,(7:15.959314,8:15.959314):47.407707):12.690518,(((9:68.074959,(10:60.815922,((11:51.764339,12:51.764339):8.604263,13:60.368607):0.447317):7.259037):0.160375,((14:17.762253,((17:9.420977,16:9.420977):3.870798,15:13.291775):4.470478):46.840473,(((22:7.003135,2…
	TREE tree_8841 = ((((6:13.7251,5:13.7251):0.480029,((2:10.760823,1:10.760822):0.741127,(3:10.579685,4:10.579685):0.922264):2.703179):58.874401,(7:11.716835,8:11.716833):61.362698):15.542886,((((26:2.862569,(25:1.327672,24:1.327672):1.534898):10.227704,27:13.090273):63.184647,((((33:38.767525,((((29:2.924422,30:2.924422):7.561553,31:10.485975):2.119766,28:12.60574):1.673223,32:14.278963):24.48856)…
	TREE tree_5729 = ((((((1:15.500611,2:15.500611):1.629103,(3:15.038251,4:15.03825):2.091463):4.676784,5:21.806496):0.939313,6:22.74581):54.992096,(7:15.733056,8:15.733058):62.004856):22.080263,((((26:2.549804,(24:0.897053,25:0.897053):1.652751):9.409921,27:11.959725):64.41124,((((228:22.165764,227:22.165764):46.052959,(((229:5.467837,230:5.467837):10.535554,(232:14.656981,231:14.656981):1.34641):2…
	TREE tree_1544 = (((5:14.235077,(((1:9.213971,2:9.213971):1.234246,(3:9.484689,4:9.48469):0.963529):3.694027,6:14.142245):0.092831):53.87484,(7:12.587626,8:12.587625):55.522293):22.815033,((((17:8.629853,(16:6.142654,15:6.142655):2.487199):9.765067,14:18.39492):50.803516,(((((18:0.977139,19:0.977139):8.132695,20:9.109834):6.852953,(21:11.197622,22:11.197622):4.765165):9.320375,23:25.283163):43.86…
	TREE tree_5855 = ((((5:17.699366,6:17.699368):0.223003,((1:12.795683,2:12.795684):0.551061,(3:12.335912,4:12.335912):1.010833):4.575625):50.597725,(7:15.953456,8:15.953457):52.566631):14.584418,((((((21:9.596725,22:9.596725):12.108129,((18:7.406387,19:7.406387):8.602172,20:16.008558):5.696295):12.86555,23:34.570404):34.240135,((10:60.650856,((12:47.637108,11:47.637104):10.139389,13:57.776497):2.8…
	TREE tree_8633 = (((((1:9.058423,2:9.058424):1.115025,(3:9.451217,4:9.451217):0.722232):2.227856,(6:11.787604,5:11.787603):0.613701):64.281708,(7:22.962685,8:22.962683):53.720329):22.45458,(((27:18.983826,(26:3.016708,(25:1.392059,24:1.392059):1.62465):15.967116):52.777103,((((228:23.332157,227:23.332159):40.129692,(((230:6.312196,229:6.312196):11.87803,(232:15.416879,231:15.416878):2.773347):22.…
	TREE tree_2369 = ((((5:26.371008,((1:20.384102,2:20.384104):0.834766,(3:19.798237,4:19.798235):1.420634):5.15214):1.652554,6:28.023563):49.287941,(7:12.778968,8:12.778968):64.532532):27.531115,(((((10:63.753563,((11:56.287914,12:56.287918):6.831547,13:63.119469):0.6341):7.393235,(15:19.829542,(14:18.121798,(16:9.044475,17:9.044476):9.077322):1.707745):51.317261):3.409205,((21:35.029804,(22:25.161…
	TREE tree_3715 = ((((5:20.216068,((1:15.140331,2:15.140333):1.222797,(3:14.28595,4:14.285951):2.077178):3.852938):0.418618,6:20.634686):44.15731,(7:20.121202,8:20.121202):44.670792):28.494471,(((27:17.118055,(26:3.065021,(24:1.036187,25:1.036187):2.028834):14.053035):60.685112,((249:75.641075,((228:28.022757,227:28.022758):43.213398,(((230:7.577188,229:7.577189):7.869071,(232:14.175629,231:14.175…
	TREE tree_3488 = ((((((1:17.267143,2:17.267143):1.917767,(3:17.359322,4:17.359322):1.825589):6.073596,5:25.258507):0.617318,6:25.875826):51.288841,(7:11.994502,8:11.994501):65.170166):20.465008,((((((((18:7.735354,19:7.735354):3.772425,20:11.507779):7.38846,(21:7.717209,22:7.717209):11.17903):4.473846,23:23.370085):48.93132,(10:64.148521,((11:56.586082,12:56.58609):6.052719,13:62.638802):1.509716…
	TREE tree_5462 = ((((6:21.474949,((1:14.150712,2:14.150712):0.769334,(3:12.995497,4:12.995496):1.92455):6.554904):0.058946,5:21.533895):52.693577,(7:14.862548,8:14.862548):59.364925):21.696825,((((((((18:4.513453,19:4.513453):7.057426,20:11.570878):6.132571,(21:14.310449,22:14.310449):3.393001):7.350103,23:25.053553):50.036076,(10:66.201744,((12:59.693329,11:59.693329):4.795052,13:64.48838):1.713…
	TREE tree_2286 = (((6:21.067057,(((1:13.756722,2:13.756722):1.259292,(3:12.971877,4:12.971878):2.044138):5.385326,5:20.40134):0.665714):45.755585,(7:19.620138,8:19.620136):47.202499):19.488979,(((27:18.607965,((24:1.162087,25:1.162087):2.433461,26:3.595548):15.012419):54.952602,((((((((29:4.009028,30:4.009028):2.14957,31:6.158598):4.887827,28:11.046425):0.956466,32:12.002892):24.510508,33:36.5133…
	TREE tree_4145 = (((((1:13.582775,2:13.582776):1.889432,(3:13.292093,4:13.292091):2.180114):6.312481,(5:21.326513,6:21.326511):0.458174):57.219833,(7:24.931206,8:24.931206):54.073315):11.943274,((((26:3.329437,(25:1.246834,24:1.246834):2.082603):13.762779,27:17.092216):56.660336,((249:70.837044,((227:25.9205,228:25.920502):37.771839,(((230:6.05067,229:6.05067):12.368814,(232:15.844278,231:15.8442…
	TREE tree_2277 = ((((((1:10.132334,2:10.132334):1.385114,(3:10.514233,4:10.514233):1.003215):2.714242,5:14.231689):0.542102,6:14.77379):52.465153,(7:30.054659,8:30.054659):37.184288):23.024063,((9:68.523987,(((((22:2.960961,(20:1.664522,(18:0.727774,19:0.727774):0.936748):1.296439):0.697583,21:3.658543):3.200962,23:6.859506):57.869034,(15:17.239046,((16:8.837004,17:8.837004):8.159801,14:16.996803…
	TREE tree_5595 = (((6:17.713902,(5:16.841627,((1:13.366301,2:13.3663):0.782388,(3:11.905163,4:11.905162):2.243526):2.69294):0.872274):34.991142,(7:19.17869,8:19.17869):33.526352):25.97155,((((26:4.107161,(24:1.277327,25:1.277327):2.829833):14.323546,27:18.430706):50.878014,((((228:25.348213,227:25.348213):39.542515,(((229:8.039576,230:8.039576):10.661796,(232:16.211409,231:16.211409):2.489962):16…
	TREE tree_737 = ((((5:22.406029,6:22.406031):0.474412,((2:16.186659,1:16.186659):2.175647,(3:16.422531,4:16.422531):1.939775):4.518136):40.52002,(7:12.762019,8:12.76202):50.638439):21.986538,((((10:64.936539,((11:45.736492,12:45.736488):18.43568,13:64.172173):0.764365):7.749595,(9:72.152588,(((21:12.444171,22:12.444171):8.682309,((18:10.207287,19:10.207287):8.011148,20:18.218435):2.908045):13.557…
	TREE tree_5078 = (((((1:12.593247,2:12.593247):1.687386,(3:12.172167,4:12.172167):2.108467):3.811708,(5:17.650154,6:17.650154):0.442186):54.116241,(7:25.060093,8:25.060095):47.148491):17.945585,((((26:4.657992,(24:1.381979,25:1.381979):3.276013):16.789406,27:21.447395):56.886051,((((33:35.506454,(32:15.513433,((31:8.603357,(29:5.143969,30:5.143969):3.459388):3.437877,28:12.041234):3.4722):19.9930…
	TREE tree_9456 = ((((5:15.889444,((2:13.117572,1:13.117572):0.25053,(3:12.072954,4:12.072954):1.295148):2.521342):0.159589,6:16.049034):61.969528,(7:22.991356,8:22.991356):55.027206):12.034632,((((10:63.751995,((11:45.856628,12:45.856628):17.797289,13:63.653919):0.09808):7.666051,9:71.418045):0.231586,(((15:15.712948,14:15.712948):3.306918,(16:9.522616,17:9.522616):9.49725):51.214596,((((20:16.87…
	TREE tree_6978 = (((6:11.95912,(5:11.233046,((1:8.742126,2:8.742126):0.615246,(3:8.385206,4:8.385206):0.972166):1.875674):0.726073):57.577065,(7:27.212643,8:27.212641):42.323544):20.443428,((((9:68.795341,((21:14.572052,(22:13.850412,((18:10.156309,19:10.156309):1.277725,20:11.434034):2.416378):0.721639):3.887985,23:18.460037):50.335304):2.805826,(10:62.745644,((12:41.764759,11:41.764763):19.8791…
	TREE tree_4133 = (((((1:12.013403,2:12.013403):1.015848,(3:11.253611,4:11.25361):1.77564):2.095737,(5:14.494248,6:14.494249):0.630738):46.726109,(7:22.065351,8:22.065348):39.785744):29.892412,(((10:62.551548,((11:50.739822,12:50.739826):10.974484,13:61.71431):0.837235):11.467173,(((((21:6.473128,22:6.473128):7.087789,(20:8.651073,(18:6.170943,19:6.170943):2.480129):4.909844):3.721824,23:17.282742…
	TREE tree_1866 = (((((1:12.015681,2:12.015682):0.685278,(3:12.245445,4:12.245445):0.455514):3.698706,(6:15.998491,5:15.998492):0.401173):51.887039,(7:16.463102,8:16.463102):51.823601):17.343653,(((((24:1.605857,25:1.605857):1.82102,26:3.426876):16.093061,27:19.519938):52.901203,((((33:29.129221,((28:5.618882,((30:1.436704,29:1.436704):3.258164,31:4.694867):0.924015):4.813965,32:10.432847):18.6963…
	TREE tree_9637 = ((((5:18.927082,((2:11.948365,1:11.948364):2.354927,(3:12.143721,4:12.14372):2.159571):4.623791):0.556621,6:19.483704):50.257683,(7:30.317352,8:30.31735):39.424034):34.356804,(((9:70.30175,(10:63.672462,((11:55.83902,12:55.83902):4.414957,13:60.253979):3.418483):6.629286):0.29282,(((16:9.493927,17:9.493927):7.425707,(14:16.561611,15:16.561613):0.358023):51.238316,((((18:3.61974,1…
	TREE tree_7332 = ((((((1:12.155085,2:12.155085):1.247392,(3:12.099912,4:12.099911):1.302565):4.51613,5:17.918606):0.355775,6:18.274382):41.102909,(7:26.432474,8:26.432476):32.944813):18.705353,(((((((20:7.179424,(18:2.57973,19:2.57973):4.599695):5.039951,(22:9.307144,21:9.307144):2.912231):7.84977,23:20.069145):47.802971,9:67.872116):0.163797,((17:9.501133,16:9.501133):8.252729,(14:17.747099,15:1…
	TREE tree_1561 = (((((1:8.844934,2:8.844934):1.885333,(3:9.767954,4:9.767954):0.962313):3.212997,(6:13.73871,5:13.738711):0.204553):55.592922,(7:27.212641,8:27.212639):42.323544):20.443428,((((9:68.795341,(((20:7.874503,(18:4.097568,19:4.097568):3.776935):5.935298,(21:3.183539,22:3.183539):10.626262):4.594537,23:18.404337):50.391003):2.805826,(10:62.745644,((11:49.014023,12:49.014027):12.629919,1…
	TREE tree_6517 = ((((((1:17.720039,2:17.720041):1.039524,(3:17.159996,4:17.159996):1.599567):4.897545,5:23.657108):1.11894,6:24.776047):49.43338,(7:23.105202,8:23.105206):51.104229):8.968508,((((16:9.18553,17:9.18553):4.541306,15:13.726836):2.880141,14:16.606977):56.051601,(((22:25.189516,((20:12.802142,(18:8.144371,19:8.144371):4.657771):5.582822,21:18.384964):6.804551):15.034162,23:40.223679):3…
	TREE tree_8662 = ((((((1:9.585872,2:9.585871):0.797934,(3:9.236679,4:9.236679):1.147126):2.428733,5:12.812537):0.613535,6:13.426072):52.547066,(7:26.948627,8:26.948629):39.024509):18.945642,((((9:64.183052,(10:61.506145,((12:49.426247,11:49.426247):8.879168,13:58.305412):3.20073):2.676907):8.232059,((27:19.863995,((24:1.106335,25:1.106335):3.228479,26:4.334813):15.529181):52.1898,((((33:34.792603…
	TREE tree_4364 = ((((((1:9.993435,2:9.993435):0.457079,(3:9.689513,4:9.689512):0.761002):2.151102,5:12.601615):0.268697,6:12.870312):58.580227,(7:24.088005,8:24.088009):47.362534):21.950006,(((27:16.903551,(26:2.850492,(25:0.957341,24:0.957341):1.89315):14.05306):54.133533,((((227:28.845091,228:28.845091):36.066067,(((229:6.561673,230:6.561674):9.425985,(232:14.091912,231:14.091911):1.895747):24.…
	TREE tree_6924 = (((((1:12.73381,2:12.73381):1.32093,(3:11.781172,4:11.781173):2.273568):2.993338,(6:16.827311,5:16.827311):0.220768):60.71315,(7:12.00379,8:12.00379):65.757439):14.285834,((9:75.203674,(((10:62.67086,((12:51.051334,11:51.051331):11.353831,13:62.405167):0.265693):5.411829,(((16:8.860551,17:8.860551):3.698876,15:12.559427):3.829678,14:16.389107):51.693584):5.598282,((27:20.377813,(…
	TREE tree_6016 = (((6:15.52255,(5:15.004112,((1:10.887676,2:10.887676):0.610635,(3:10.424946,4:10.424945):1.073365):3.505804):0.518435):44.249763,(7:19.228901,8:19.228903):40.543411):34.309612,((((((16:10.188388,17:10.188389):0.027075,15:10.215464):8.117836,14:18.3333):55.53767,((10:62.773277,((12:49.67543,11:49.675434):9.400368,13:59.075802):3.697475):8.996603,(((22:13.82087,21:13.82087):4.52037…
	TREE tree_4970 = (((((1:9.33169,2:9.33169):1.316862,(3:9.410078,4:9.410078):1.238474):4.19068,(5:14.505958,6:14.505959):0.333272):48.23867,(7:18.007093,8:18.007095):45.070805):18.198395,((((26:3.528629,(24:1.219458,25:1.219458):2.309171):16.256424,27:19.785053):49.382072,(((((32:13.88826,(28:12.474858,((30:2.840096,29:2.840096):9.010178,31:11.850273):0.624586):1.4134):19.146275,33:33.034538):17.1…
	TREE tree_3523 = (((((2:8.686695,1:8.686695):0.542125,(3:7.709583,4:7.709583):1.519236):2.540709,(5:11.422119,6:11.422118):0.34741):63.977089,(7:18.043036,8:18.043036):57.703583):21.411314,(((9:80.113098,(10:65.18309,((12:47.460293,11:47.460297):16.249748,13:63.710045):1.473052):14.930006):1.707042,((((21:15.455383,22:15.455383):0.263465,(20:10.862359,(18:5.533731,19:5.533731):5.328628):4.856489)…
	TREE tree_1438 = ((((5:15.709351,((1:12.337885,2:12.337885):1.320573,(3:11.222221,4:11.222221):2.436237):2.050893):0.29843,6:16.007782):43.14838,(7:18.073345,8:18.073345):41.082817):26.83592,((((10:60.882507,((11:53.213921,12:53.213921):6.863653,13:60.077572):0.804935):3.321124,9:64.203629):1.092191,(((((20:20.948908,(18:11.451611,19:11.451611):9.497297):1.673904,22:22.622812):1.791704,21:24.4145…
	TREE tree_8380 = (((6:21.5958,(((1:14.761583,2:14.761583):2.620006,(3:15.173401,4:15.173402):2.208188):4.139883,5:21.521471):0.074328):53.657349,(7:13.909549,8:13.909548):61.343601):20.52014,((((26:3.378045,(25:1.542258,24:1.542258):1.835787):14.15955,27:17.537592):59.56723,((((228:26.260872,227:26.260872):39.215191,(((229:5.52919,230:5.52919):14.168175,(231:16.109222,232:16.109222):3.588142):14.…
	TREE tree_8626 = ((((5:14.835872,6:14.835872):1.030646,((1:10.967237,2:10.967237):1.437672,(3:10.106989,4:10.106989):2.297919):3.461609):52.961308,(7:16.783768,8:16.78377):52.044052):26.793436,(((14:15.296833,((15:6.589109,16:6.589109):2.033195,17:8.622305):6.674529):60.909191,(((10:62.945164,((11:53.829094,12:53.829094):7.996567,13:61.825661):1.119504):7.035374,((22:8.943961,(21:7.620557,(20:3.2…
	TREE tree_7432 = (((5:16.012857,(((1:11.57641,2:11.57641):0.941978,(3:11.209795,4:11.209796):1.308592):3.251499,6:15.769888):0.24297):45.750004,(7:15.301415,8:15.301414):46.461449):24.510046,(((27:14.983614,(26:2.504071,(24:0.889881,25:0.889881):1.614189):12.479544):61.132362,((((228:21.83758,227:21.837582):43.792526,(((230:5.55231,229:5.55231):5.406385,(231:8.846165,232:8.846165):2.112531):9.273…
	TREE tree_2251 = ((((5:22.314312,((2:16.81076,1:16.81076):1.229733,(3:16.847614,4:16.847612):1.192881):4.273819):1.358249,6:23.672562):42.149765,(7:17.250101,8:17.250103):48.572227):23.709686,(((((25:1.482944,24:1.482944):2.27429,26:3.757234):16.073179,27:19.830416):52.007507,(((((((31:7.795191,(29:2.471413,30:2.471413):5.323779):4.406673,28:12.201864):3.268305,32:15.470169):23.729237,33:39.19940…
	TREE tree_4995 = ((((5:20.737679,6:20.737679):1.356077,((2:15.724324,1:15.724324):2.225821,(3:15.924325,4:15.924326):2.02582):4.14361):50.979145,(7:25.233362,8:25.23336):47.839546):23.888847,((((26:4.900605,(25:1.407774,24:1.407774):3.492831):14.155501,27:19.056105):55.453953,(((((32:16.271408,(((30:5.780877,29:5.780877):4.237605,31:10.018482):4.424284,28:14.442766):1.828641):22.727436,33:38.9988…
	TREE tree_8059 = (((6:26.787464,(5:26.345522,((1:18.304771,2:18.304771):2.261291,(3:18.413603,4:18.413603):2.15246):5.77946):0.441941):42.504719,(7:20.319138,8:20.319138):48.973045):31.691713,(((27:18.944159,((25:1.317398,24:1.317398):2.244224,26:3.561622):15.382539):55.860146,((((227:25.599218,228:25.599218):42.658195,(((230:5.091921,229:5.091921):6.883876,(231:10.653038,232:10.653039):1.322758)…
	TREE tree_5543 = (((6:20.242029,(((1:14.513986,2:14.513986):1.256016,(3:14.876216,4:14.876216):0.893786):3.454779,5:19.224781):1.017248):62.460793,(7:12.23294,8:12.23294):70.469879):15.22643,(((((26:4.11398,(24:0.953025,25:0.953025):3.160954):17.648516,27:21.762497):54.899399,(249:73.350067,(((228:23.253199,227:23.253201):43.923222,(((229:8.39835,230:8.39835):4.314653,(231:10.982825,232:10.982826…
	TREE tree_7490 = ((((6:19.832272,5:19.832272):0.760445,((1:16.342939,2:16.342939):1.067051,(3:14.717115,4:14.717115):2.692876):3.182725):45.898743,(7:25.474943,8:25.474941):41.016518):25.009377,((((17:7.669438,16:7.669438):9.113389,(14:16.390684,15:16.390684):0.392143):56.436783,(((10:64.889877,((11:59.495956,12:59.49596):4.799304,13:64.295265):0.594608):4.942625,9:69.832497):1.04164,((((18:10.96…
	TREE tree_4693 = ((((5:15.325683,6:15.325684):0.47372,((1:12.624942,2:12.624942):0.170935,(3:11.208013,4:11.208014):1.587864):3.003525):50.820801,(7:16.666281,8:16.666281):49.953918):24.520208,(((27:19.713903,(26:3.800057,(24:1.077611,25:1.077611):2.722446):15.913847):56.442543,(((((32:15.295883,(28:12.168665,(31:8.899052,(29:3.20843,30:3.20843):5.690621):3.269613):3.127218):18.689215,33:33.98509…
	TREE tree_6090 = ((((5:19.538166,((1:15.275892,2:15.275892):0.726714,(3:14.479132,4:14.479132):1.523474):3.535559):0.949128,6:20.487291):45.308571,(7:21.854588,8:21.854586):43.941277):21.645718,((((26:4.449688,(25:1.259711,24:1.259711):3.189978):15.658014,27:20.107704):59.314865,((((33:33.807667,((28:13.008661,((29:6.087605,30:6.087605):5.600415,31:11.688021):1.320641):4.668423,32:17.677084):16.1…
	TREE tree_4172 = (((((1:22.46406,2:22.464058):0.91826,(3:19.837872,4:19.837872):3.544447):3.917548,(6:25.829754,5:25.82975):1.470117):55.229126,(7:21.739672,8:21.739672):60.789322):17.690485,(((27:20.281225,(26:4.235186,(24:1.659272,25:1.659272):2.575913):16.04604):62.971676,((((228:28.148975,227:28.148975):44.979248,(((229:5.446257,230:5.446256):8.584776,(231:11.671947,232:11.671947):2.359086):2…
	TREE tree_8806 = ((((6:16.226171,5:16.226171):0.391746,((2:11.238273,1:11.238273):0.856982,(3:10.122416,4:10.122416):1.972838):4.522663):52.842949,(7:20.202688,8:20.202688):49.258179):37.749981,(((((14:7.420836,15:7.420836):11.837315,(16:10.468946,17:10.468945):8.789206):56.200188,((((20:7.562906,(18:5.285456,19:5.285456):2.277449):3.490313,(22:8.916488,21:8.916488):2.136731):19.576967,23:30.6301…
	TREE tree_1904 = ((((5:20.142855,((1:15.113229,2:15.11323):1.168907,(3:14.573263,4:14.573263):1.708873):3.86072):0.483256,6:20.62611):49.602097,(7:32.63324,8:32.63324):37.594963):18.262207,(((10:63.018826,((11:52.819138,12:52.819138):8.548141,13:61.367279):1.651547):6.03321,((14:18.984598,((15:8.608469,16:8.608469):0.620733,17:9.229202):9.755396):49.772369,((((22:5.07594,21:5.07594):1.056934,(20:…
	TREE tree_171 = ((((6:26.543579,5:26.543579):0.653359,((2:19.525551,1:19.525551):1.492144,(3:18.117851,4:18.117851):2.899843):6.179244):45.371109,(7:20.141888,8:20.141888):52.426163):32.069633,(((((24:1.31883,25:1.318829):3.006758,26:4.325587):13.628424,27:17.954012):65.198975,((((228:31.779129,227:31.779133):42.206787,(((229:2.969116,230:2.969116):8.577791,(232:10.975993,231:10.975993):0.570914)…
	TREE tree_2308 = (((((1:11.615786,2:11.615786):1.611751,(3:11.791589,4:11.791589):1.435948):3.390435,(5:16.039276,6:16.039278):0.578696):35.604298,(7:23.566227,8:23.566227):28.65604):35.064117,(((27:23.412422,((24:1.403939,25:1.403939):3.340966,26:4.744905):18.667521):51.924549,((249:72.525269,((227:23.643728,228:23.643728):43.578403,(((230:5.755232,229:5.755233):8.37203,(232:10.834764,231:10.834…
	TREE tree_8598 = ((((6:22.639818,((1:15.671778,2:15.671778):2.499378,(3:15.910677,4:15.910677):2.260479):4.468662):0.262966,5:22.902782):53.759621,(7:19.941271,8:19.941273):56.72113):17.581543,(((27:15.331057,((25:0.892456,24:0.892456):1.580438,26:2.472894):12.858162):54.72176,((249:67.192101,((227:21.727798,228:21.7278):40.515701,(((229:7.010504,230:7.010504):8.384795,(232:13.896322,231:13.89632…
	TREE tree_2031 = (((5:22.243313,(6:21.954596,((1:15.855506,2:15.855507):1.500221,(3:16.173243,4:16.173243):1.182484):4.598868):0.288717):45.338051,(7:18.69496,8:18.69496):48.886402):26.143568,(((((22:11.325871,21:11.325871):1.010685,((18:2.678041,19:2.678041):2.550967,20:5.229007):7.10755):6.397088,23:18.733644):51.721668,(((17:8.27864,16:8.27864):11.527469,(15:17.168459,14:17.168459):2.637649):4…
	TREE tree_494 = (((((2:17.871174,1:17.871172):1.769667,(3:18.203758,4:18.203758):1.437082):5.950589,(6:23.765892,5:23.765892):1.825539):41.588753,(7:24.913494,8:24.913494):42.266685):27.96497,(((((((22:5.009744,21:5.009744):7.708365,((18:4.865312,19:4.865312):2.471942,20:7.337253):5.380856):8.240251,23:20.958359):51.730457,(14:16.429564,((15:3.206148,17:3.206148):6.408765,16:9.614913):6.814651):5…
	TREE tree_2636 = (((6:25.180319,(((2:17.40163,1:17.40163):1.671194,(3:17.539665,4:17.539665):1.533159):5.2057,5:24.278524):0.901796):47.952351,(7:22.53359,8:22.53359):50.599079):18.316496,(((((24:1.416733,25:1.416733):3.210805,26:4.627538):15.193142,27:19.820681):57.537102,((((227:27.148417,228:27.148415):43.516937,(((229:5.393595,230:5.393595):6.722179,(232:10.473267,231:10.473267):1.642508):19.…
	TREE tree_3692 = (((6:19.411268,(((1:13.975211,2:13.975211):2.457836,(3:14.857814,4:14.857814):1.575232):2.345458,5:18.778505):0.632763):57.989353,(7:21.087622,8:21.087622):56.312992):24.866966,(((10:67.439171,((12:59.69492,11:59.69492):6.144547,13:65.83947):1.599704):6.014502,(((((18:2.727152,19:2.727152):4.321948,20:7.0491):3.540916,(22:3.448507,21:3.448507):7.141509):5.057576,23:15.647592):57.…
	TREE tree_1723 = ((((6:26.313942,5:26.31394):0.771098,((1:19.772203,2:19.772203):1.857946,(3:19.933016,4:19.933016):1.697134):5.454887):43.895897,(7:12.725232,8:12.725231):58.255703):17.129791,(((14:19.514017,(17:9.616838,(15:1.022847,16:1.022847):8.593991):9.897179):52.432285,(((((21:14.613303,22:14.613303):1.511221,(20:11.804246,(18:8.030301,19:8.030301):3.773944):4.320279):6.705598,23:22.83012…
	TREE tree_2895 = (((((2:10.102551,1:10.10255):0.922557,(3:10.288451,4:10.28845):0.736656):2.689851,(5:12.814324,6:12.814325):0.900632):50.001659,(7:22.315435,8:22.315435):41.401176):23.31698,(((((25:1.082958,24:1.082958):2.092439,26:3.175397):13.507635,27:16.683033):54.600582,((249:69.045502,((228:24.278988,227:24.278988):36.36726,(((230:9.581246,229:9.581247):8.958591,(232:12.19627,231:12.19627)…
	TREE tree_4219 = (((((2:11.960574,1:11.960575):1.161056,(3:12.38578,4:12.38578):0.735851):3.78275,(6:16.582798,5:16.582798):0.321582):52.781418,(7:23.612843,8:23.612844):46.072956):20.957415,(((9:71.94635,(10:61.839108,((11:46.11562,12:46.115616):14.893351,13:61.008968):0.830136):10.10725):0.409638,((((22:19.244085,21:19.244085):4.623171,((18:13.735797,19:13.735797):4.140348,20:17.876144):5.99111…
	TREE tree_2523 = (((((1:14.621467,2:14.621467):0.75507,(3:13.355007,4:13.355007):2.021528):4.022947,(6:18.756365,5:18.756367):0.643118):38.813705,(7:13.33877,8:13.33877):44.87442):29.305885,((9:68.321426,((10:60.19606,((11:53.48,12:53.479996):5.340448,13:58.820442):1.375615):8.012398,((14:13.785439,(15:11.100212,(16:6.405796,17:6.405795):4.694417):2.685226):53.800014,((22:26.697714,(((18:8.983771…
	TREE tree_1468 = (((((1:11.755489,2:11.755488):0.738789,(3:10.973059,4:10.973058):1.52122):3.175055,(5:15.355674,6:15.355673):0.313659):44.501579,(7:26.804806,8:26.804806):33.366104):20.070984,(((((24:1.532936,25:1.532936):2.057759,26:3.590695):14.364954,27:17.95565):51.014805,((249:66.130981,((227:24.233192,228:24.233192):38.00367,(((229:5.107327,230:5.107327):6.336027,(232:10.712849,231:10.7128…
	TREE tree_7073 = ((((6:22.47801,5:22.478012):1.134179,((1:15.811312,2:15.811312):0.619311,(3:14.623074,4:14.623074):1.807549):7.181569):41.169846,(7:16.406923,8:16.406921):48.375118):21.584272,(((((((((18:0.398104,19:0.398104):6.206989,20:6.605093):4.35277,22:10.957863):0.11434,21:11.072203):11.157674,23:22.229876):45.808239,(10:60.61795,((11:43.134743,12:43.134747):16.877277,13:60.012024):0.6059…
	TREE tree_4632 = (((6:18.316704,(5:18.092569,((1:13.349219,2:13.349219):1.409282,(3:13.703604,4:13.703604):1.054898):3.334071):0.224132):41.727425,(7:22.996374,8:22.996374):37.047752):40.781803,((((26:4.423275,(25:1.108888,24:1.108888):3.314387):18.538998,27:22.962275):62.96479,(((((32:15.646664,(((29:7.076676,30:7.076676):2.929339,31:10.006015):2.85305,28:12.859064):2.787599):29.893629,33:45.540…
	TREE tree_7842 = (((6:25.330833,(5:24.90733,((2:17.856424,1:17.856426):2.348384,(3:19.642162,4:19.642162):0.562646):4.702521):0.423505):48.783127,(7:16.038406,8:16.038406):58.075554):11.464846,((((((17:8.591028,16:8.591028):2.756639,15:11.347666):3.922485,14:15.270151):51.5098,((((20:3.852497,(18:2.463472,19:2.463472):1.389025):1.098089,(22:4.702271,21:4.702271):0.248315):2.566735,23:7.517321):58…
	TREE tree_8330 = ((((5:14.974561,6:14.97456):0.571254,((1:11.649935,2:11.649934):1.026594,(3:10.952623,4:10.952622):1.723905):2.869286):44.347382,(7:12.198167,8:12.198168):47.69503):28.329758,((((26:4.551164,(24:1.602869,25:1.602869):2.948294):14.755337,27:19.306501):53.013222,((249:70.918663,((227:22.606741,228:22.606739):43.52232,(((229:4.278367,230:4.278367):5.955676,(232:8.775122,231:8.775122…
	TREE tree_3269 = (((6:21.128065,(5:20.310698,((1:14.882256,2:14.882255):1.132183,(3:14.098436,4:14.098436):1.916002):4.296259):0.817367):45.077156,(7:12.243849,8:12.243849):53.961372):21.721809,(((((((20:15.364419,(18:11.212088,19:11.212088):4.152331):0.594048,(21:12.111936,22:12.111936):3.846531):4.262684,23:20.221149):47.213982,(14:18.016411,(15:12.936041,(17:9.116403,16:9.116403):3.819638):5.0…
	TREE tree_996 = (((6:17.04003,(((2:12.138899,1:12.138898):1.32286,(3:12.037276,4:12.037276):1.424482):3.313114,5:16.774872):0.265158):57.019943,(7:13.705171,8:13.70517):60.354805):12.151087,(((9:65.665794,(((17:8.075425,16:8.075425):4.068576,15:12.144):3.91074,14:16.054741):49.611057):0.221962,((10:61.779766,((12:54.814999,11:54.814999):6.175736,13:60.990738):0.789032):3.989719,((22:27.629488,(21…
	TREE tree_2331 = ((((((1:7.717873,2:7.717873):0.846237,(3:7.756559,4:7.756559):0.807552):2.332386,5:10.896498):0.223515,6:11.12001):60.173096,(7:11.722409,8:11.72241):59.570694):18.877199,((((9:72.838501,(10:64.924492,((11:53.551231,12:53.551228):9.264186,13:62.815411):2.109078):7.914012):4.362178,((27:15.222543,((24:0.966852,25:0.966852):2.586372,26:3.553224):11.669319):61.779541,((((33:40.38048…
	TREE tree_4287 = ((((6:23.535919,5:23.535921):1.109038,((1:18.798637,2:18.798637):1.209457,(3:17.668034,4:17.668034):2.340061):4.636864):36.987087,(7:20.98789,8:20.987888):40.644157):27.296087,(((9:67.50193,(10:63.369652,((11:45.139259,12:45.139259):15.932071,13:61.071331):2.298321):4.132282):0.314406,((((22:6.792596,21:6.792596):6.791949,(20:7.222503,(18:6.945494,19:6.945494):0.27701):6.362042):…
	TREE tree_4262 = ((((((1:10.650851,2:10.650851):0.782212,(3:10.167122,4:10.167123):1.26594):2.89327,5:14.326334):0.450589,6:14.776922):47.465042,(7:25.385031,8:25.385031):36.856937):26.42161,((((26:2.823827,(24:0.78623,25:0.78623):2.037597):11.163057,27:13.986884):58.746876,(((((33:36.607891,(32:15.732882,(28:12.724957,(31:9.888435,(29:3.279162,30:3.279162):6.609273):2.836521):3.007925):20.875011…
	TREE tree_100 = (((6:23.507925,(5:23.068439,((2:16.053516,1:16.053518):2.50815,(3:16.72646,4:16.72646):1.835209):4.506773):0.439484):60.316757,(7:20.655018,8:20.655018):63.169662):22.100153,((9:81.732475,(((17:11.185991,16:11.185991):10.030057,(14:16.60191,15:16.60191):4.61414):60.414375,(((22:27.867762,(((18:10.685625,19:10.685625):3.024646,20:13.710272):13.962996,21:27.673267):0.194493):23.1216…
	TREE tree_3147 = ((((5:16.271112,((2:11.453835,1:11.453836):0.47933,(3:10.434518,4:10.434518):1.498648):4.337947):0.925709,6:17.196823):48.16317,(7:21.815151,8:21.815149):43.544842):18.803249,(((((24:1.373808,25:1.373808):1.857016,26:3.230824):13.188321,27:16.419144):54.180206,((249:68.948921,((228:25.813974,227:25.813972):41.161945,(((230:6.26362,229:6.26362):8.601803,(231:13.999876,232:13.99987…
	TREE tree_9351 = ((((5:12.538995,((1:9.423333,2:9.423333):1.111759,(3:8.713741,4:8.713741):1.821351):2.003903):0.106261,6:12.645255):56.653202,(7:22.973001,8:22.973003):46.325459):22.114645,((9:70.988235,(((16:9.693736,(17:5.945823,15:5.945823):3.747913):7.004498,14:16.698235):54.107315,(((21:3.834442,(22:3.292112,((18:1.335843,19:1.335843):0.4439,20:1.779743):1.512369):0.54233):3.147083,23:6.981…
	TREE tree_3553 = (((5:16.588102,(((2:10.531865,1:10.531865):1.337851,(3:10.930099,4:10.930099):0.939616):4.014856,6:15.884574):0.70353):45.053734,(7:12.688396,8:12.688396):48.953438):26.849499,(((((25:1.320314,24:1.320314):2.527658,26:3.847973):14.932625,27:18.780598):55.471325,((249:72.269806,((228:25.377253,227:25.377251):41.453838,(((230:3.058958,229:3.058958):5.87356,(231:7.260107,232:7.26010…
	TREE tree_5927 = ((((5:19.938406,6:19.938408):0.823174,((2:14.577519,1:14.577519):1.588496,(3:13.875808,4:13.875808):2.290208):4.595565):55.503723,(7:22.792095,8:22.792095):53.473209):19.803396,(((27:21.663462,(26:4.737047,(25:1.327914,24:1.327914):3.409133):16.926416):58.087727,((((228:25.190475,227:25.190475):47.620914,(((229:9.07704,230:9.077039):4.267116,(231:11.685115,232:11.685115):1.659041…
	TREE tree_226 = ((((((2:10.511139,1:10.511139):1.530827,(3:10.41,4:10.41):1.631967):3.156646,5:15.198613):0.556198,6:15.754809):53.360168,(7:17.111898,8:17.111897):52.003078):28.316568,(((27:12.713549,((24:1.052218,25:1.052218):1.136248,26:2.188466):10.525084):64.692131,((((228:24.755453,227:24.755453):44.703236,(((230:6.293215,229:6.293215):6.33808,(232:10.587099,231:10.587099):2.044196):21.5175…
	TREE tree_5379 = (((6:16.086817,(5:15.719061,((1:11.328296,2:11.328296):1.102759,(3:11.657536,4:11.657537):0.773519):3.288007):0.367754):48.968834,(7:27.013531,8:27.013533):38.042114):26.247917,((((20:7.155297,(18:5.038193,19:5.038193):2.117105):0.071883,(22:5.612085,21:5.612085):1.615096):4.977851,23:12.205032):61.502708,((14:21.435051,((15:7.086694,16:7.086694):5.306072,17:12.392767):9.042284):…
	TREE tree_402 = ((((6:15.737882,5:15.737882):0.154979,((2:12.224239,1:12.224238):0.838417,(3:11.668492,4:11.668492):1.394164):2.830205):51.680061,(7:28.64575,8:28.64575):38.92717):17.244122,(((27:17.507187,((25:1.085649,24:1.085649):2.672998,26:3.758647):13.748538):57.378262,((249:73.482735,((227:23.912588,228:23.91259):44.7822,(((230:5.135045,229:5.135045):7.71699,(232:11.827085,231:11.827085):1…
	TREE tree_2279 = (((6:17.467638,(((1:12.199657,2:12.199657):1.524814,(3:12.130873,4:12.130874):1.593597):3.038734,5:16.763205):0.704432):53.945766,(7:13.597742,8:13.59774):57.815662):18.119291,((9:73.119896,((14:17.371405,(15:16.395229,(17:9.043511,16:9.04351):7.351717):0.976176):55.296474,(((22:22.597837,((20:17.309906,(18:16.372471,19:16.372471):0.937435):1.906312,21:19.216219):3.381619):14.865…
	TREE tree_4143 = ((((5:19.949583,6:19.949583):0.869235,((2:15.525112,1:15.525113):1.39343,(3:15.076668,4:15.076668):1.841875):3.900274):43.197876,(7:19.817818,8:19.817816):44.198872):15.030676,((((15:12.593053,(16:8.83813,17:8.838131):3.754922):3.110432,14:15.703485):53.71085,(((((22:26.55747,(20:20.313543,(18:19.370079,19:19.370079):0.943464):6.243927):6.067269,21:32.624741):6.94391,23:39.568649…
	TREE tree_9292 = ((((6:17.433716,5:17.433714):0.626959,((2:12.272823,1:12.272823):1.223805,(3:11.498938,4:11.498938):1.997692):4.564045):48.254265,(7:11.377034,8:11.377035):54.937908):19.103645,(((((10:61.416733,((11:51.35128,12:51.351273):6.216486,13:57.56776):3.848972):2.109722,(((22:5.43643,21:5.43643):13.624489,((18:7.476049,19:7.476049):4.020013,20:11.496062):7.564857):6.019771,23:25.08069):…
	TREE tree_506 = (((((2:7.07484,1:7.07484):0.228196,(3:6.512667,4:6.512667):0.790369):2.974492,(5:9.763019,6:9.763019):0.514509):53.574181,(7:21.292498,8:21.292496):42.559212):24.58461,(((27:18.548048,((25:1.436571,24:1.436571):2.175688,26:3.612259):14.93579):59.58268,((((((((29:2.603524,30:2.603524):2.997446,31:5.60097):1.456209,28:7.057178):5.596236,32:12.653415):22.598045,33:35.251457):20.90297…
	TREE tree_4590 = ((((5:23.470631,((1:18.076614,2:18.076612):1.078124,(3:16.926208,4:16.926208):2.228528):4.315897):0.375933,6:23.846565):47.96125,(7:21.264917,8:21.264917):50.5429):16.924583,(((27:15.641927,(26:2.820572,(24:1.35901,25:1.35901):1.461562):12.821355):62.674919,((((227:30.91284,228:30.912844):41.267097,(((230:4.480214,229:4.480214):11.669408,(232:13.644636,231:13.644636):2.504986):17…
	TREE tree_5428 = ((((5:13.986993,((1:10.251557,2:10.251557):0.99728,(3:10.505644,4:10.505645):0.743192):2.738155):1.534623,6:15.521616):59.778282,(7:10.973734,8:10.973734):64.326172):25.254499,((((26:2.820009,(24:1.044609,25:1.044609):1.7754):10.08585,27:12.90586):66.151474,((249:76.606255,((227:29.057968,228:29.05797):41.813236,(((229:8.557853,230:8.557853):9.454377,(232:16.835527,231:16.835527)…
	TREE tree_4887 = ((((6:19.596827,5:19.596825):1.770193,((1:12.922984,2:12.922983):3.582313,(3:15.270473,4:15.270473):1.234824):4.861721):43.958241,(7:16.379175,8:16.379175):48.946083):29.195068,((((15:22.08806,((16:9.668245,17:9.668245):8.918817,14:18.587063):3.500998):51.861557,(((22:15.346349,((20:11.796574,(18:4.677792,19:4.677792):7.118782):3.439077,21:15.235651):0.110698):15.924348,23:31.270…
	TREE tree_7635 = (((((1:13.508848,2:13.508848):1.874021,(3:14.427766,4:14.427766):0.955103):4.596421,(5:19.407681,6:19.407681):0.571611):57.148853,(7:16.614399,8:16.614401):60.513748):17.121988,(((14:16.876823,((16:10.959961,17:10.959961):2.436745,15:13.396706):3.480118):55.085873,((10:63.256077,((11:52.623085,12:52.623085):9.715285,13:62.338367):0.917709):8.01902,((((22:17.985641,21:17.985641):5…
	TREE tree_2626 = (((6:15.810254,(5:15.489907,((1:11.053024,2:11.053024):1.316963,(3:11.131977,4:11.131976):1.23801):3.11992):0.320347):57.076309,(7:19.850147,8:19.850149):53.036423):15.554745,(((27:21.182592,((25:1.840018,24:1.840018):2.705589,26:4.545608):16.636988):51.583023,((249:70.148857,((228:25.666227,227:25.666225):38.111824,(((229:6.482539,230:6.482538):7.555413,(232:11.815866,231:11.815…
	TREE tree_6667 = ((((5:13.683805,6:13.683805):0.190735,((1:9.952322,2:9.952322):1.123834,(3:9.890265,4:9.890265):1.185892):2.798384):47.155624,(7:13.264668,8:13.264669):47.765499):24.326504,(((27:22.132008,(26:5.167489,(24:1.88138,25:1.88138):3.286109):16.964518):54.077965,((((33:34.321831,((28:10.686195,((29:2.700626,30:2.700626):5.713108,31:8.413734):2.272461):4.499342,32:15.185538):19.13629):2…
	TREE tree_6722 = (((((1:10.913288,2:10.913289):0.373886,(3:10.235626,4:10.235626):1.051549):4.041894,(5:14.456518,6:14.456518):0.872551):62.522942,(7:15.722373,8:15.722372):62.129639):12.865172,(((27:20.730501,(26:3.829275,(25:1.993289,24:1.993289):1.835987):16.901228):54.75547,((((((28:15.455208,(31:7.445877,(29:0.943767,30:0.943767):6.50211):8.009331):4.748627,32:20.203835):21.953117,33:42.1569…
	TREE tree_9520 = (((((2:11.642338,1:11.642338):1.009025,(3:11.889059,4:11.88906):0.762303):3.853694,(6:15.840772,5:15.840773):0.664285):53.786491,(7:23.562464,8:23.562466):46.729084):10.111197,(((27:15.677294,((24:1.07264,25:1.07264):1.919363,26:2.992003):12.685289):58.032959,((((227:28.408314,228:28.408316):39.389183,(((229:6.958151,230:6.958151):9.654251,(231:16.198057,232:16.198057):0.414346):…
	TREE tree_5114 = (((5:14.431171,(((1:10.887033,2:10.887033):0.471301,(3:10.352928,4:10.352927):1.005406):2.824925,6:14.183259):0.247913):45.778477,(7:11.780076,8:11.780074):48.429573):20.399406,((((26:3.311818,(24:1.083814,25:1.083814):2.228004):14.315619,27:17.627438):54.770786,(((((32:14.64772,((31:6.129735,(29:4.189423,30:4.189423):1.940312):4.246557,28:10.376291):4.271429):16.345051,33:30.992…
	TREE tree_9783 = ((((5:17.141191,((2:12.578313,1:12.578314):1.550633,(3:11.888,4:11.888):2.240946):3.012246):0.624201,6:17.765394):56.4319,(7:17.35861,8:17.358608):56.838684):21.006674,(((((24:2.341105,25:2.341105):1.958517,26:4.299622):15.447973,27:19.747597):56.790009,((((33:41.460987,((28:10.911603,(31:8.097357,(29:2.713805,30:2.713805):5.383552):2.814246):7.73439,32:18.645992):22.814997):13.1…
	TREE tree_5208 = (((6:16.626049,(((1:11.921247,2:11.921248):1.031645,(3:12.218771,4:12.218771):0.734122):2.837627,5:15.79052):0.835529):51.163639,(7:12.301935,8:12.301935):55.487755):22.316004,(((((((22:16.071541,21:16.071541):5.797539,(20:15.24342,(18:14.613494,19:14.613494):0.629926):6.625659):11.593711,23:33.462788):41.462341,9:74.92514):1.067068,(10:62.885735,((11:41.275208,12:41.275208):20.3…
	TREE tree_7271 = (((6:27.241518,(5:26.050707,((1:18.751503,2:18.751501):1.544287,(3:17.55908,4:17.559082):2.736709):5.754918):1.19081):44.70253,(7:19.870609,8:19.870609):52.073437):12.744867,(((14:16.774925,((17:10.025528,16:10.025528):4.787346,15:14.812874):1.962053):58.745022,(((10:65.352013,((11:56.139343,12:56.139347):6.957364,13:63.09671):2.255302):7.358899,9:72.710907):2.759621,((((18:3.112…
	TREE tree_3058 = ((((((1:11.959074,2:11.959074):1.815489,(3:12.984236,4:12.984237):0.790326):2.938058,5:16.712622):0.217419,6:16.93004):52.602974,(7:20.146839,8:20.146839):49.386173):12.166699,(((27:16.98867,((25:1.681178,24:1.681178):2.429425,26:4.110603):12.878069):54.476883,((249:69.012337,((227:26.740046,228:26.740046):36.747471,(((230:5.182743,229:5.182742):9.109531,(231:13.183504,232:13.183…
	TREE tree_3450 = (((5:14.51816,(((2:10.407643,1:10.407643):0.86779,(3:10.647102,4:10.647103):0.62833):3.232924,6:14.508358):0.009803):45.996864,(7:19.530479,8:19.530479):40.984543):38.009888,((((26:2.63311,(24:0.886432,25:0.886432):1.746678):11.186952,27:13.820063):66.56707,((((228:25.830259,227:25.830257):46.172565,(((229:3.407596,230:3.407596):3.934327,(231:6.211186,232:6.211186):1.130736):17.4…
	TREE tree_5371 = ((((5:27.120197,6:27.120197):0.916308,((1:20.253559,2:20.253559):0.70757,(3:19.287977,4:19.287977):1.673152):7.075375):43.475658,(7:23.910709,8:23.910711):47.601456):19.141943,((((26:3.839719,(24:1.488094,25:1.488094):2.351625):15.344947,27:19.184666):54.880249,((((33:38.06361,(32:21.184906,(28:15.762462,((30:5.600241,29:5.600241):6.351656,31:11.951897):3.810564):5.422443):16.878…
	TREE tree_7645 = ((((6:13.215904,5:13.215903):0.368005,((1:10.222166,2:10.222166):0.789561,(3:10.17598,4:10.17598):0.835748):2.572182):57.23864,(7:11.246673,8:11.246673):59.575874):19.008312,(((27:23.480097,(26:4.651477,(25:1.980938,24:1.980938):2.67054):18.828621):56.249687,((((228:25.907017,227:25.907017):43.201035,(((230:3.697592,229:3.697592):8.570374,(232:9.470622,231:9.470622):2.797344):35.…
	TREE tree_4578 = (((((1:13.521029,2:13.521029):2.161862,(3:14.051493,4:14.051493):1.631398):3.594585,(6:18.964975,5:18.964973):0.312502):51.251015,(7:25.248646,8:25.248646):45.279839):13.927003,(((27:21.227715,(26:4.695937,(25:1.696139,24:1.696139):2.999799):16.531778):55.129456,((((33:38.934536,(32:15.566956,(28:10.145599,(31:7.968997,(30:4.44205,29:4.44205):3.526947):2.176602):5.421357):23.3675…
	TREE tree_7378 = (((((2:22.887978,1:22.88798):1.82476,(3:20.369715,4:20.369715):4.343023):5.527793,(5:27.617611,6:27.617609):2.622921):44.935673,(7:18.038889,8:18.038887):57.137314):18.058226,((((26:4.344312,(24:1.664981,25:1.664981):2.679331):14.522849,27:18.867161):60.258835,((249:77.300926,((227:26.543413,228:26.543413):47.594925,(((229:7.50699,230:7.506991):10.638807,(231:17.248699,232:17.248…
	TREE tree_7535 = ((((5:30.123894,6:30.123894):0.562302,((1:23.366911,2:23.366913):2.770419,(3:23.526413,4:23.526413):2.610916):4.548864):47.223644,(7:28.831131,8:28.831129):49.078705):22.999666,((((((17:9.858306,16:9.858306):3.741234,15:13.599541):4.08837,14:17.68791):57.264858,((((18:3.697211,19:3.697211):3.839843,20:7.537054):1.78922,(22:8.16064,21:8.16064):1.165633):7.595927,23:16.922199):58.0…
	TREE tree_6262 = (((6:26.542631,(5:24.670835,((1:17.570492,2:17.570492):1.175132,(3:16.265282,4:16.265282):2.480343):5.925209):1.871798):43.299217,(7:22.774799,8:22.774799):47.067047):12.622616,(((27:15.378452,(26:3.167422,(24:1.200504,25:1.200504):1.966918):12.211029):60.518753,((((((((30:2.447474,29:2.447474):9.635833,31:12.083307):0.895115,28:12.978421):0.490315,32:13.468736):27.632713,33:41.1…
	TREE tree_9873 = ((((6:20.935791,5:20.935793):0.717099,((1:15.513085,2:15.513084):0.448373,(3:15.180061,4:15.180061):0.781397):5.691433):39.986126,(7:16.070875,8:16.070875):45.568142):30.244867,(((((24:1.260429,25:1.260429):2.091411,26:3.35184):14.689045,27:18.040884):55.581169,((249:72.710274,((227:29.716154,228:29.716152):41.431046,(((229:5.167559,230:5.167558):10.118062,(232:14.383835,231:14.3…
	TREE tree_9337 = (((((1:11.648767,2:11.648767):1.022352,(3:11.351828,4:11.351828):1.319291):4.615222,(6:16.075813,5:16.075813):1.210527):52.498447,(7:22.739056,8:22.739056):47.045731):19.612202,(((((10:63.280937,((12:49.423374,11:49.423374):13.283747,13:62.707119):0.573819):7.754801,9:71.035736):0.516531,(((21:9.484058,22:9.484058):5.06271,((18:9.769003,19:9.769003):1.53472,20:11.303722):3.243046…
	TREE tree_1768 = ((((6:17.535585,5:17.535583):0.581556,((1:11.764421,2:11.764421):1.722045,(3:11.726541,4:11.726542):1.759925):4.630674):51.559837,(7:14.334007,8:14.334008):55.342968):20.729074,(((27:21.701538,((25:1.01118,24:1.01118):2.892661,26:3.903841):17.797699):57.794453,((((((((30:2.898808,29:2.898808):6.265283,31:9.164091):0.147817,28:9.311908):5.453182,32:14.765089):25.670719,33:40.43580…
	TREE tree_9711 = (((((2:12.607695,1:12.607696):1.914877,(3:11.731686,4:11.731685):2.790887):3.618393,(6:16.044889,5:16.044891):2.096075):49.654449,(7:15.650611,8:15.650611):52.144806):16.143705,(((27:18.930735,((24:1.263122,25:1.263122):2.512436,26:3.775558):15.155177):55.373344,((249:70.923973,((227:27.359823,228:27.359823):40.348671,(((230:8.60499,229:8.60499):10.613647,(232:17.567604,231:17.56…
	TREE tree_2793 = (((6:12.293612,(((1:9.125406,2:9.125406):0.660152,(3:8.221455,4:8.221455):1.564103):2.201188,5:11.986745):0.306868):53.971046,(7:25.096947,8:25.096945):41.167713):18.201378,(((27:21.151175,((25:1.797837,24:1.797837):1.997308,26:3.795145):17.356028):54.927528,((249:73.341774,((227:25.408665,228:25.408667):43.868202,(((230:9.775908,229:9.775909):14.681767,(231:21.097652,232:21.0976…
	TREE tree_8892 = (((5:27.92592,(((1:19.710487,2:19.710487):1.892383,(3:19.050589,4:19.050589):2.552282):6.298508,6:27.901379):0.024542):59.435062,(7:38.145103,8:38.145103):49.215881):16.807493,(((14:19.097918,(16:9.461119,(17:8.960827,15:8.960827):0.500292):9.636797):59.734882,(9:78.056793,((10:65.85199,((11:46.453663,12:46.453663):16.92836,13:63.382027):2.469966):8.908146,((((18:2.140466,19:2.14…
	TREE tree_3858 = (((6:18.603846,(((2:12.854498,1:12.854498):1.50783,(3:13.549015,4:13.549015):0.813314):4.106096,5:18.468426):0.13542):55.166523,(7:16.58333,8:16.58333):57.187035):17.23904,(((27:19.587021,((25:1.565672,24:1.565672):2.670289,26:4.235961):15.351059):53.026928,((((227:25.962101,228:25.962105):39.712761,(((230:7.348095,229:7.348095):9.729878,(231:13.406683,232:13.406682):3.671291):17…
	TREE tree_7908 = (((6:14.790254,(((1:10.126795,2:10.126795):0.679316,(3:9.398994,4:9.398994):1.407117):3.14325,5:13.949361):0.840892):48.450329,(7:13.796815,8:13.796815):49.443768):16.616095,((9:66.709763,(((15:13.789524,(16:8.364625,17:8.364626):5.424898):2.262301,14:16.051823):50.526943,((10:61.951492,((11:54.251007,12:54.251011):7.240682,13:61.491692):0.459801):4.344352,((21:9.564072,(22:9.130…
	TREE tree_1865 = ((((6:22.063131,5:22.063129):1.422256,((1:17.153406,2:17.153406):2.337527,(3:18.744648,4:18.744648):0.746286):3.994451):44.646706,(7:20.963696,8:20.963694):47.168396):17.955666,((((10:63.362526,((11:55.536949,12:55.536949):6.622079,13:62.159027):1.203496):5.484035,9:68.846558):0.012838,(((((18:3.814041,19:3.814041):2.690803,20:6.504844):4.396532,(22:1.841257,21:1.841257):9.060119…
	TREE tree_6276 = ((((((1:6.488206,2:6.488205):0.624399,(3:6.301908,4:6.301908):0.810697):1.89794,5:9.010546):0.13351,6:9.144054):53.702278,(7:17.546888,8:17.54689):45.299446):24.622059,(((27:13.995194,(26:2.553654,(24:0.824191,25:0.824191):1.729462):11.441541):55.057888,((((33:35.953491,(((31:9.935898,(29:2.316919,30:2.316919):7.618979):2.144788,28:12.080687):1.753344,32:13.83403):22.119461):12.7…
	TREE tree_8987 = ((((5:18.130056,6:18.130058):0.584829,((1:13.839699,2:13.839699):0.980782,(3:12.320412,4:12.320412):2.50007):3.894405):42.651466,(7:14.199803,8:14.199803):47.16655):28.906454,((9:69.352531,((((15:1.722878,17:1.722878):7.619952,16:9.34283):9.071348,14:18.414179):50.22736,((10:60.630783,((11:51.146851,12:51.146851):9.050487,13:60.197338):0.433446):7.1085,(((21:10.273335,22:10.27333…
	TREE tree_6193 = (((((1:12.84672,2:12.84672):1.159499,(3:12.249832,4:12.249831):1.756387):4.37821,(6:18.042034,5:18.042032):0.342394):33.558422,(7:15.311525,8:15.311525):36.631325):33.0033,(((10:62.600094,((12:46.340153,11:46.340149):14.62491,13:60.965065):1.635035):4.065192,((((21:14.934163,((20:11.995147,(18:10.420588,19:10.420588):1.574559):1.959479,22:13.954626):0.979537):5.105516,23:20.03967…
	TREE tree_6049 = (((6:15.694603,(5:14.587178,((1:10.972272,2:10.972272):0.651065,(3:10.509416,4:10.509417):1.113921):2.963841):1.107425):41.436188,(7:16.459944,8:16.459944):40.670845):33.174908,(((27:17.780586,(26:3.713038,(24:1.420881,25:1.420881):2.292157):14.067548):60.92522,((((33:36.075394,((28:9.038058,(31:6.518851,(30:4.358432,29:4.358432):2.160419):2.519207):4.394391,32:13.432449):22.6429…
	TREE tree_4283 = (((((1:13.561619,2:13.561618):1.529626,(3:13.731747,4:13.731747):1.359498):3.780239,(6:18.396748,5:18.396748):0.474736):51.765923,(7:29.345272,8:29.345272):41.292133):15.11591,((((17:11.206973,16:11.206973):8.785233,(14:18.701511,15:18.701509):1.290694):55.167805,(9:74.572212,((((20:12.238007,(18:9.715742,19:9.715742):2.522264):0.143669,(22:8.591759,21:8.591759):3.789916):4.44837…
	TREE tree_3960 = ((((((2:8.926515,1:8.926515):0.969915,(3:8.951014,4:8.951014):0.945417):2.320244,5:12.216673):0.864,6:13.080673):59.520477,(7:26.111914,8:26.111914):46.489243):19.35372,((((26:3.758753,(24:1.390405,25:1.390405):2.368348):15.2102,27:18.968952):51.347565,((((227:23.416122,228:23.416124):36.282513,(((230:6.851373,229:6.851373):8.554962,(232:12.91897,231:12.91897):2.487365):22.784819…
	TREE tree_2206 = ((((5:23.582947,6:23.582949):0.342218,((1:18.248873,2:18.248875):1.266537,(3:17.427481,4:17.427481):2.087929):4.409755):52.079308,(7:14.789712,8:14.789712):61.214764):12.495747,((((14:17.623384,15:17.623384):1.938859,(17:9.2917,16:9.291699):10.270544):52.432823,(9:71.514839,((10:60.866127,((11:44.58289,12:44.582893):16.06502,13:60.647911):0.218216):6.426252,(((21:13.755745,22:13.…
	TREE tree_6681 = ((((6:20.850618,((1:15.383374,2:15.383374):1.094181,(3:14.07617,4:14.076169):2.401386):4.373065):0.61723,5:21.46785):48.946968,(7:23.146328,8:23.146326):47.268486):31.523821,(((9:73.851578,(((((18:10.725081,19:10.725081):4.120712,20:14.845793):6.449859,(21:14.160778,22:14.160778):7.134873):0.140736,23:21.436388):51.158577,(14:17.285908,((17:7.632003,15:7.632003):1.44023,16:9.0722…
	TREE tree_4567 = ((((6:18.003586,5:18.003584):1.362987,((1:13.957166,2:13.957166):0.752167,(3:12.851281,4:12.851281):1.858051):4.657239):43.072971,(7:13.184082,8:13.184082):49.255459):24.107046,(((((21:14.06243,((20:4.04252,(18:3.172806,19:3.172806):0.869714):7.086329,22:11.128849):2.933581):8.454583,23:22.517014):43.873081,(10:60.935646,((11:50.290379,12:50.290379):9.434003,13:59.72438):1.211267…
	TREE tree_7628 = ((((5:14.734401,((1:9.979815,2:9.979815):1.723313,(3:10.486012,4:10.486012):1.217117):3.031273):0.583341,6:15.317744):50.303673,(7:26.89827,8:26.898272):38.723145):26.033533,((((26:3.597383,(24:1.224339,25:1.224339):2.373044):20.334339,27:23.931723):51.319496,(((((((31:8.527919,(30:2.53883,29:2.53883):5.989089):3.800122,28:12.328041):3.171953,32:15.499994):20.592789,33:36.092781)…
	TREE tree_2515 = (((6:13.802498,(5:12.546119,((1:9.188348,2:9.188347):1.232067,(3:9.149598,4:9.149598):1.270816):2.125703):1.25638):41.72699,(7:12.812902,8:12.812902):42.716591):26.298306,((((10:61.684868,((11:52.50568,12:52.505676):7.898898,13:60.404579):1.280295):4.678675,((14:15.085442,(15:12.610565,(17:8.551071,16:8.551071):4.059494):2.474877):50.462101,((((18:4.501922,19:4.501922):6.106098,2…
	TREE tree_4325 = ((((5:16.217188,((1:11.863977,2:11.863976):1.26586,(3:12.300552,4:12.300552):0.829285):3.087351):0.571376,6:16.788565):52.504486,(7:21.61525,8:21.61525):47.677807):23.697273,(((27:17.038418,(26:3.414865,(25:1.216167,24:1.216167):2.198698):13.623552):54.836082,((((33:36.095417,(32:15.354727,((31:9.517105,(30:5.703529,29:5.703529):3.813576):2.060684,28:11.577789):3.776937):20.74069…
	TREE tree_368 = ((((5:13.284316,((2:8.940182,1:8.940182):1.364361,(3:9.363777,4:9.363776):0.940766):2.979773):0.65098,6:13.935295):50.43074,(7:8.53673,8:8.536729):55.829315):23.830854,(((27:21.696421,((25:1.226383,24:1.226383):2.848598,26:4.074982):17.621441):53.004982,((((227:25.539032,228:25.539032):42.599564,(((229:9.015068,230:9.015068):7.082323,(231:12.060126,232:12.060125):4.037265):15.9179…
	TREE tree_9549 = ((((5:18.918236,6:18.918236):0.899131,((1:15.101789,2:15.101789):0.784174,(3:13.770494,4:13.770493):2.115469):3.931404):56.81245,(7:28.204601,8:28.204601):48.425213):14.768436,(((9:71.822235,(10:64.335648,((11:50.741585,12:50.741585):13.160522,13:63.902103):0.433543):7.486582):0.434157,(((((18:1.354286,19:1.354286):7.639325,20:8.993611):0.729612,(21:8.506816,22:8.506816):1.216407…
	TREE tree_7986 = (((((1:16.263294,2:16.263294):1.420373,(3:15.131984,4:15.131984):2.551684):6.739202,(6:22.621021,5:22.621019):1.801849):49.404259,(7:25.790815,8:25.790817):48.036312):14.399992,((((26:3.135092,(24:1.115829,25:1.115829):2.019263):14.013989,27:17.14908):56.341835,((((33:32.088905,((28:11.218188,((29:3.897394,30:3.897394):4.713046,31:8.610439):2.607749):2.005268,32:13.223456):18.865…
	TREE tree_2037 = (((6:19.21867,(((1:14.008592,2:14.008591):1.074314,(3:13.473056,4:13.473056):1.609849):3.520822,5:18.603727):0.614943):57.586304,(7:28.566154,8:28.566153):48.238819):16.010548,(((((((20:3.903629,(18:0.968768,19:0.968768):2.93486):10.24969,(22:7.257479,21:7.257479):6.895839):5.545766,23:19.699083):48.801723,(10:63.87188,((12:49.528885,11:49.528889):12.845527,13:62.374413):1.497465…
	TREE tree_8735 = (((5:15.952501,(((1:12.150002,2:12.150002):0.525359,(3:11.163928,4:11.163928):1.511434):3.090209,6:15.765571):0.186929):63.763218,(7:15.298943,8:15.298943):64.416771):17.636267,(((27:19.94528,((24:1.747704,25:1.747704):2.447396,26:4.1951):15.750179):57.519184,((((((((30:2.56447,29:2.56447):2.134156,31:4.698626):3.050785,28:7.749411):3.531005,32:11.280416):19.046423,33:30.326839):…
	TREE tree_5612 = ((((5:17.86417,((1:12.071501,2:12.071501):2.16163,(3:12.725739,4:12.725739):1.507392):3.631037):0.277411,6:18.141579):54.34079,(7:15.056311,8:15.05631):57.426056):28.419025,((((((20:13.512855,(18:10.867284,19:10.867284):2.645571):0.098228,(21:13.252673,22:13.252673):0.35841):0.516608,23:14.127691):57.748993,(10:63.179413,((11:49.492279,12:49.492283):13.630127,13:63.12241):0.05700…
	TREE tree_4542 = (((((1:13.731972,2:13.731972):1.541229,(3:12.267274,4:12.267275):3.005926):2.944287,(6:17.997643,5:17.997643):0.219847):54.59227,(7:17.567278,8:17.567278):55.242477):12.613675,((((15:15.387659,(17:9.997998,16:9.997998):5.389661):1.65296,14:17.040619):58.88139,(((((21:2.19775,22:2.19775):3.54845,(20:2.745033,(18:1.094297,19:1.094297):1.650736):3.001167):10.229035,23:15.975235):54.…
	TREE tree_7111 = ((((5:16.398853,((1:10.335459,2:10.335461):1.315821,(3:10.140699,4:10.140699):1.51058):4.747572):0.979701,6:17.378553):63.905022,(7:21.912161,8:21.912161):59.37141):19.876133,((((((18:1.892077,19:1.892077):0.319918,20:2.211995):5.705719,(22:3.652334,21:3.652334):4.26538):5.475883,23:13.393598):54.454613,(((10:61.98896,((11:50.318481,12:50.318485):9.476034,13:59.794518):2.194447):…
	TREE tree_4572 = ((((6:23.133198,((1:16.256958,2:16.256958):2.861278,(3:17.380259,4:17.380259):1.737977):4.014961):0.443353,5:23.576551):41.843819,(7:16.761875,8:16.761875):48.658493):18.878815,(((27:24.329268,(26:4.95465,(24:2.051062,25:2.051061):2.903589):19.374619):51.018806,((249:69.889847,((228:24.352127,227:24.352127):41.857281,(((230:3.954244,229:3.954245):8.263064,(231:11.990036,232:11.99…
	TREE tree_6442 = ((((5:24.228819,((1:18.74086,2:18.740862):0.559199,(3:17.98843,4:17.98843):1.311629):4.928758):1.133503,6:25.36232):65.699219,(7:28.522152,8:28.522154):62.539383):20.564705,(((((20:11.083049,(18:1.152213,19:1.152213):9.930835):2.792359,(21:12.360826,22:12.360826):1.514581):9.690207,23:23.565615):57.576908,(((27:11.58447,(26:2.252236,(25:0.96327,24:0.96327):1.288966):9.332233):67.…
	TREE tree_6330 = (((6:13.978859,(5:13.646837,((1:10.474025,2:10.474025):0.961872,(3:9.971955,4:9.971954):1.463943):2.210939):0.332022):54.498055,(7:29.318439,8:29.318438):39.158474):24.019747,(((27:16.261444,(26:2.967063,(25:1.720015,24:1.720015):1.247049):13.29438):58.193001,((249:71.24292,((227:25.661732,228:25.66173):36.91951,(((229:5.571214,230:5.571214):9.484146,(231:13.649964,232:13.649964)…
	TREE tree_2459 = (((5:18.74025,(((1:13.100874,2:13.100872):1.052081,(3:11.786553,4:11.786554):2.3664):4.092716,6:18.24567):0.494581):44.792515,(7:21.021099,8:21.021099):42.511665):31.794439,((9:71.873749,(((10:64.602188,((11:57.496231,12:57.496231):6.50737,13:64.003601):0.598589):6.731808,((22:19.735596,(((18:8.916995,19:8.916995):6.886018,20:15.803013):3.405563,21:19.208576):0.527019):15.919714,…
	TREE tree_1567 = ((((6:12.917096,5:12.917095):0.226477,((1:10.117016,2:10.117016):0.514952,(3:10.010508,4:10.010508):0.62146):2.511604):56.925537,(7:9.276433,8:9.276433):60.792679):12.606964,(((27:18.696449,((24:1.183541,25:1.183541):2.3594,26:3.542941):15.153511):55.351566,((((33:34.463589,(((31:10.88834,(30:4.771592,29:4.771592):6.116748):2.72675,28:13.61509):3.391048,32:17.006138):17.457451):1…
	TREE tree_3733 = ((((6:23.049189,5:23.049189):0.77056,((2:17.899603,1:17.899603):1.372149,(3:18.315615,4:18.315615):0.956137):4.547996):50.274414,(7:25.717382,8:25.717384):48.376778):20.133064,(((27:10.307827,(26:2.502257,(24:0.79316,25:0.79316):1.709096):7.805571):57.638634,((249:65.884018,((227:23.018244,228:23.018246):36.521187,(((230:6.7557,229:6.7557):15.057955,(232:18.683495,231:18.683495):…
	TREE tree_149 = ((((((2:11.780813,1:11.780812):2.360992,(3:12.788326,4:12.788326):1.353478):3.677276,5:17.81908):0.459887,6:18.278965):56.178471,(7:28.942175,8:28.942175):45.515263):27.363533,(((10:61.60083,((12:45.547707,11:45.547707):14.140158,13:59.687866):1.912961):7.245022,((((((18:3.793168,19:3.793168):8.350798,20:12.143966):7.881351,(21:9.642524,22:9.642524):10.382792):20.411852,23:40.4371…
	TREE tree_8374 = (((6:19.386503,(((2:13.732347,1:13.732346):1.218023,(3:13.027893,4:13.027893):1.922476):3.88943,5:18.839798):0.546704):56.518131,(7:22.377131,8:22.377131):53.5275):19.806147,(((27:19.727518,((24:1.092307,25:1.092307):3.192936,26:4.285243):15.442273):63.778751,(((228:27.853905,227:27.853905):49.929596,(((230:8.800909,229:8.800909):11.647293,(232:20.228794,231:20.228794):0.21941):1…
	TREE tree_4455 = (((((1:13.447186,2:13.447186):0.945671,(3:13.19704,4:13.19704):1.195818):3.486298,(6:17.660046,5:17.660048):0.219109):45.626438,(7:22.535238,8:22.535236):40.970352):20.651798,((((26:2.836213,(25:0.94199,24:0.94199):1.894223):16.891048,27:19.727261):53.027821,(((((32:16.024677,((31:9.065504,(29:4.531038,30:4.531038):4.534465):2.756217,28:11.82172):4.202957):20.482929,33:36.507607)…
	TREE tree_7112 = (((((1:8.275209,2:8.275209):1.530768,(3:9.113352,4:9.113352):0.692625):2.702471,(5:12.36248,6:12.36248):0.145969):59.377396,(7:14.658507,8:14.658507):57.227337):12.026814,((((26:3.359658,(24:0.876879,25:0.87688):2.482779):13.565192,27:16.92485):53.675003,((((33:39.140179,(((31:7.482046,(30:4.319738,29:4.319738):3.162308):2.587882,28:10.069927):5.786888,32:15.856815):23.283363):15…
	TREE tree_6858 = ((((5:18.098337,((1:13.836713,2:13.836712):0.770945,(3:12.685719,4:12.685719):1.921939):3.490681):0.679036,6:18.777374):46.689007,(7:17.678083,8:17.678087):47.7883):26.96941,(((27:19.369297,(26:3.50179,(24:1.356827,25:1.356827):2.144963):15.867508):58.960323,((249:75.975975,((228:25.392426,227:25.392424):45.413212,(((229:4.612051,230:4.612051):12.922896,(232:15.603865,231:15.6038…
	TREE tree_4697 = (((5:17.095381,(((1:12.58351,2:12.58351):0.878567,(3:11.638179,4:11.638179):1.823899):3.243245,6:16.705322):0.390057):48.010742,(7:18.149715,8:18.149714):46.956406):22.267836,(((((16:11.737883,17:11.737883):9.203533,(15:17.288939,14:17.28894):3.652475):52.522919,((21:14.739108,(22:11.831575,(20:5.117463,(18:3.457081,19:3.457081):1.660381):6.714113):2.907533):2.711321,23:17.45043)…
	TREE tree_7052 = (((6:18.375841,(((2:12.121082,1:12.121082):1.484804,(3:12.266639,4:12.266639):1.339248):4.186218,5:17.792105):0.583737):36.788857,(7:16.699734,8:16.699734):38.464962):30.71628,((9:70.268059,(((14:13.959858,15:13.959859):2.848773,(16:8.747873,17:8.747873):8.060757):51.198414,((((20:15.138706,(18:3.930212,19:3.930212):11.208494):6.087466,(21:17.857687,22:17.857687):3.368485):21.945…
	TREE tree_3740 = (((((1:10.856565,2:10.856565):1.297893,(3:10.940528,4:10.940527):1.21393):3.627541,(5:15.627418,6:15.627418):0.154581):69.305252,(7:24.724789,8:24.724787):60.362461):21.820751,((((26:2.293284,(24:1.081496,25:1.081496):1.211787):9.006796,27:11.300079):61.452686,((249:69.556541,((228:25.249466,227:25.249468):37.010994,(((230:4.375346,229:4.375346):7.566609,(231:9.993146,232:9.99314…
	TREE tree_5813 = ((((5:28.126904,((2:20.676155,1:20.676155):1.423665,(3:19.487255,4:19.487255):2.612565):6.027084):1.009681,6:29.136583):38.920219,(7:17.832359,8:17.832359):50.224445):21.163866,((((((21:4.327576,22:4.327576):12.804071,(20:8.397674,(18:2.876224,19:2.876224):5.52145):8.733974):10.084468,23:27.216116):47.651825,((14:20.35531,((16:10.304161,17:10.304161):5.077724,15:15.381885):4.9734…
	TREE tree_1753 = ((((5:19.183401,((1:12.855934,2:12.855934):1.869401,(3:13.232927,4:13.232927):1.492407):4.458065):0.36568,6:19.54908):68.268417,(7:30.680174,8:30.680174):57.137325):22.500147,(((((((20:6.802017,(18:1.466996,19:1.466996):5.335021):1.151895,22:7.953911):5.937978,21:13.89189):0.013404,23:13.905293):60.573059,(14:18.95203,(16:11.363157,(17:5.254633,15:5.254633):6.108524):7.588875):55…
	TREE tree_9744 = ((((((1:17.174881,2:17.174881):1.809247,(3:16.125082,4:16.125082):2.859046):4.974924,5:23.959051):0.992558,6:24.951611):37.983776,(7:14.855314,8:14.855313):48.08007):16.944994,((9:71.168755,((((16:8.550129,17:8.550129):9.807019,(15:17.943691,14:17.943691):0.413458):51.513939,(((21:7.805135,22:7.805135):3.865145,((18:5.443932,19:5.443932):3.47055,20:8.914482):2.755798):4.05688,23:…
	TREE tree_1014 = (((5:20.250456,(((1:14.353029,2:14.353029):1.477782,(3:13.728054,4:13.728054):2.102758):4.159475,6:19.990286):0.26017):52.27544,(7:17.234493,8:17.234491):55.291405):24.977814,((((9:71.832527,(10:61.626484,((12:47.033218,11:47.033218):13.539358,13:60.572578):1.053906):10.206046):0.878154,((((18:4.1993,19:4.1993):1.731145,20:5.930445):9.540717,(21:11.071234,22:11.071234):4.399928):…
	TREE tree_8121 = (((6:17.338772,(((2:12.604393,1:12.604392):0.36343,(3:11.748203,4:11.748203):1.219618):3.361239,5:16.32906):1.009713):46.662315,(7:20.820644,8:20.820644):43.180447):30.000881,(((((25:1.248335,24:1.248335):3.219929,26:4.468264):13.129756,27:17.598019):63.490677,((((228:28.600876,227:28.600878):46.758942,(((230:5.134656,229:5.134656):11.447124,(232:13.968817,231:13.968817):2.612963…
	TREE tree_1219 = (((((1:11.538705,2:11.538704):2.36009,(3:11.765459,4:11.765458):2.133336):2.504997,(5:15.135183,6:15.135182):1.26861):51.242321,(7:20.601196,8:20.601196):47.044914):20.536184,((((((17:9.391014,16:9.391014):4.453838,15:13.844852):4.476432,14:18.321285):52.06356,(((22:5.139421,21:5.139421):1.665599,((18:1.513069,19:1.513069):1.184567,20:2.697637):4.107384):9.522279,23:16.327299):54…
	TREE tree_9526 = (((((2:10.601467,1:10.601466):0.967695,(3:10.575357,4:10.575357):0.993803):2.512728,(5:13.713877,6:13.713878):0.368012):65.295822,(7:23.46036,8:23.460361):55.917355):19.052729,(((((24:1.480834,25:1.480834):2.987377,26:4.46821):13.728849,27:18.197058):56.458748,((249:73.281418,((227:23.147322,228:23.147322):44.222576,(((230:6.731009,229:6.731009):15.169416,(232:17.75156,231:17.751…
	TREE tree_8918 = ((((((2:14.181129,1:14.181129):0.911207,(3:13.942009,4:13.942009):1.150328):3.077321,5:18.169657):0.561875,6:18.731533):48.751183,(7:17.960102,8:17.9601):49.522614):18.082644,(((((25:0.994297,24:0.994297):2.461282,26:3.455579):14.858646,27:18.314226):56.938652,((((227:25.382545,228:25.382545):40.168133,(((230:3.528507,229:3.528508):6.738233,(231:9.582455,232:9.582455):0.684285):2…
	TREE tree_2956 = ((((((2:15.076699,1:15.076699):1.050764,(3:14.62602,4:14.62602):1.501443):3.95583,5:20.083292):0.459754,6:20.543047):45.764912,(7:17.9718,8:17.971798):48.336163):21.907661,(((((24:1.149347,25:1.149347):1.840765,26:2.990112):12.627093,27:15.617206):52.174412,((((33:30.870016,((28:9.053493,(31:6.337656,(29:3.299172,30:3.299172):3.038484):2.715837):4.224237,32:13.277731):17.592285):…
	TREE tree_8194 = ((((5:16.530088,((2:11.878176,1:11.878177):1.085975,(3:11.968657,4:11.968657):0.995495):3.565937):0.08413,6:16.614222):48.657764,(7:20.733513,8:20.733513):44.538467):18.304512,(((((25:1.06237,24:1.06237):2.535293,26:3.597663):12.993866,27:16.591528):55.372829,((249:70.440689,((227:30.01453,228:30.014532):34.985622,(((230:1.633102,229:1.633102):6.755712,(231:7.87869,232:7.878689):…
	TREE tree_3563 = (((((1:15.761117,2:15.761117):1.922532,(3:15.174896,4:15.174896):2.508753):2.925146,(6:20.194653,5:20.194653):0.414143):53.283772,(7:21.424625,8:21.424627):52.467945):21.726625,(((9:67.12941,(10:61.07618,((12:38.417664,11:38.417664):22.046156,13:60.463818):0.612362):6.053236):2.57204,(((22:13.62495,(((18:0.004127,19:0.004127):6.337323,20:6.34145):6.622841,21:12.964292):0.660659):…
	TREE tree_6107 = (((((1:21.660007,2:21.660007):1.318908,(3:20.216381,4:20.216381):2.762535):8.255197,(6:30.392654,5:30.392654):0.841456):39.701511,(7:19.749023,8:19.74902):51.186604):25.307926,((((((20:3.047436,(18:3.010312,19:3.010312):0.037124):2.203092,21:5.250528):0.851402,22:6.10193):11.957205,23:18.059134):55.700241,((14:20.326538,(15:10.756518,(16:10.273396,17:10.273396):0.483122):9.570019…
	TREE tree_6796 = ((((((1:13.637774,2:13.637775):1.322951,(3:13.722694,4:13.722694):1.238031):3.065286,5:18.026012):0.135605,6:18.161615):48.383835,(7:16.384571,8:16.384569):50.160877):29.21661,((((26:3.439254,(25:1.749273,24:1.749273):1.689981):15.372935,27:18.812189):54.45467,((((33:32.67205,((28:9.335976,((29:1.670217,30:1.670217):4.053298,31:5.723516):3.61246):5.128096,32:14.464071):18.207979)…
	TREE tree_2287 = (((((1:23.334518,2:23.334518):0.778954,(3:22.063028,4:22.063028):2.050444):4.289956,(6:27.897417,5:27.897419):0.506012):49.506409,(7:28.831129,8:28.831129):49.078705):22.999666,((((((15:7.62149,16:7.621489):1.905767,17:9.527256):10.379462,14:19.906721):55.046055,(((21:5.817407,22:5.817407):18.434071,(20:19.652563,(18:11.449181,19:11.449181):8.203382):4.598915):6.410169,23:30.6616…
	TREE tree_4885 = (((6:13.763294,(5:13.403454,((1:10.756062,2:10.756062):0.16566,(3:10.076424,4:10.076425):0.845298):2.48173):0.359841):48.23867,(7:20.65156,8:20.65156):41.350407):30.228241,((((9:69.148117,(10:63.646179,((11:56.883904,12:56.883904):5.759816,13:62.643715):1.00246):5.501931):2.313089,(((22:5.946606,21:5.946606):5.94604,(20:6.32297,(18:6.080461,19:6.080461):0.242509):5.569676):6.4584…
	TREE tree_7580 = (((6:19.156744,(5:18.449739,((2:13.316268,1:13.316268):2.274041,(3:13.488091,4:13.488092):2.102218):2.859427):0.707009):42.485092,(7:12.688396,8:12.688396):48.953438):26.849499,((((26:4.526012,(24:1.50774,25:1.50774):3.018272):13.106973,27:17.632984):56.618935,((249:72.269806,((227:24.513329,228:24.513327):42.317764,(((229:4.099092,230:4.099092):8.753492,(231:12.350652,232:12.350…
	TREE tree_3843 = ((((5:17.055641,((1:11.993287,2:11.993287):1.302528,(3:12.031502,4:12.031503):1.264313):3.759827):0.261838,6:17.317482):63.817635,(7:13.588523,8:13.588522):67.546593):11.332069,((((((20:9.999392,(18:8.326737,19:8.326737):1.672654):10.62977,(22:15.23774,21:15.23774):5.391422):25.146366,23:45.775528):30.568886,9:76.344414):0.060364,(((16:10.579912,17:10.579912):8.35398,(15:10.05427…
	TREE tree_3389 = ((((6:16.500355,5:16.500357):1.053316,((1:12.657345,2:12.657346):1.609561,(3:12.944054,4:12.944054):1.322852):3.286766):51.723145,(7:9.441641,8:9.441641):59.835178):15.422061,((((26:3.467186,(25:1.063268,24:1.063267):2.403918):14.110594,27:17.57778):54.769325,((((33:38.251343,(((31:7.128807,(29:3.153863,30:3.153863):3.974944):1.819598,28:8.948405):3.318305,32:12.26671):25.984631)…
	TREE tree_2724 = ((((((1:15.104942,2:15.104942):1.422448,(3:15.143964,4:15.143963):1.383427):5.548557,5:22.075947):0.850607,6:22.926554):52.679081,(7:45.006767,8:45.006763):30.598867):23.476879,((((((24:1.195069,25:1.195069):2.182874,26:3.377944):11.858122,27:15.236066):63.913807,(((((((28:14.857277,((29:2.276931,30:2.276931):6.047103,31:8.324035):6.533242):3.686427,32:18.543703):16.23624,33:34.7…
	TREE tree_6676 = ((((((1:14.947995,2:14.947995):1.400367,(3:14.603741,4:14.603742):1.744621):3.741175,5:20.089537):1.479536,6:21.569071):42.382858,(7:24.951214,8:24.951214):39.000717):26.678232,(((((10:67.878761,((11:53.589401,12:53.589401):13.432009,13:67.021408):0.857354):7.017708,9:74.896469):1.604043,(((22:15.794459,21:15.794459):6.166028,(20:11.808393,(18:8.609091,19:8.609091):3.199301):10.1…
	TREE tree_6766 = (((6:15.691435,(((1:11.447727,2:11.447727):1.454401,(3:11.338791,4:11.338791):1.563338):2.105376,5:15.007505):0.683928):42.828079,(7:19.43491,8:19.43491):39.084602):25.848488,((((26:3.969333,(25:1.427327,24:1.427327):2.542006):16.827991,27:20.797325):59.049038,((((33:44.114868,(((31:13.825737,(29:2.58734,30:2.58734):11.238397):5.834934,28:19.660669):2.718249,32:22.37892):21.73594…
	TREE tree_3211 = ((((5:15.287601,6:15.287602):0.462983,((2:11.491304,1:11.491304):1.141342,(3:11.265575,4:11.265574):1.367071):3.117939):47.270176,(7:24.449116,8:24.449114):38.571644):18.11709,((((10:62.581867,((11:46.84412,12:46.844116):15.068978,13:61.913094):0.668772):4.308918,(((17:7.907708,16:7.907708):7.813781,(14:14.435566,15:14.435566):1.285921):50.753136,((21:7.923,(((18:1.67585,19:1.675…
	TREE tree_3782 = ((((((1:11.222627,2:11.222627):1.21133,(3:10.948246,4:10.948246):1.485711):2.555393,6:14.989348):0.098853,5:15.088202):45.815876,(7:17.13306,8:17.13306):43.771019):19.140934,((((26:3.189653,(24:0.922996,25:0.922996):2.266657):11.946026,27:15.13568):59.191334,((((228:27.895021,227:27.895021):39.0467,(((230:4.07403,229:4.07403):8.703015,(231:10.417973,232:10.417973):2.359073):19.66…
	TREE tree_2421 = (((6:21.02174,(((2:14.527716,1:14.527716):1.395193,(3:14.642953,4:14.642953):1.279955):4.345968,5:20.268875):0.752862):47.688568,(7:14.188511,8:14.18851):54.521801):23.743042,(((27:13.823674,((24:0.955362,25:0.955362):1.791664,26:2.747027):11.076647):56.697784,((((227:23.820705,228:23.820705):38.504646,(((229:5.358412,230:5.358412):5.437481,(232:10.206786,231:10.206786):0.589108)…
	TREE tree_7243 = (((6:20.779364,(5:19.943516,((2:14.948946,1:14.948945):1.003902,(3:13.917532,4:13.917532):2.035316):3.990667):0.835849):41.352325,(7:10.556631,8:10.556631):51.575058):24.678667,((((14:18.186419,((16:9.038029,15:9.038029):0.49215,17:9.530178):8.656239):51.003826,9:69.190239):0.631337,((10:61.696922,((11:53.526455,12:53.526455):6.924697,13:60.451149):1.24577):7.128246,(((((18:8.651…
	TREE tree_8765 = ((((5:21.71316,6:21.713158):0.204439,((1:15.31102,2:15.31102):2.070587,(3:14.423483,4:14.423484):2.958123):4.535991):53.778511,(7:28.017807,8:28.017807):47.678303):17.466095,((((10:63.559319,((12:50.696671,11:50.696671):12.622257,13:63.318924):0.240388):9.228891,9:72.788208):0.024302,(((22:10.570551,((20:7.667412,(18:6.725361,19:6.725361):0.942051):2.642692,21:10.310104):0.260446…
	TREE tree_574 = ((((((2:8.815041,1:8.815041):1.070185,(3:8.477583,4:8.477583):1.407644):2.039229,5:11.924456):1.08037,6:13.004825):51.076633,(7:11.229097,8:11.229097):52.852364):17.358965,(((((24:1.14763,25:1.14763):2.374633,26:3.522263):15.009885,27:18.532148):52.827763,((249:68.065384,((227:24.356606,228:24.356606):40.35656,(((230:5.287743,229:5.287742):5.614781,(231:10.399359,232:10.399359):0.…
	TREE tree_7339 = ((((5:11.691152,6:11.691152):0.620105,((1:8.40868,2:8.408679):0.841871,(3:8.242602,4:8.242602):1.007948):3.060707):47.928658,(7:16.652216,8:16.652218):43.5877):30.793442,(((((16:9.373069,17:9.373069):5.286167,15:14.659235):2.605065,14:17.264299):54.380692,(9:71.438271,(((21:13.77589,(22:9.2434,((18:5.85003,19:5.85003):0.166196,20:6.016226):3.227174):4.532491):0.778264,23:14.55415…
	TREE tree_3946 = ((((((1:19.935503,2:19.935503):1.814813,(3:18.641703,4:18.641705):3.108613):6.631772,5:28.382092):1.082696,6:29.464785):47.811016,(7:19.964216,8:19.964216):57.311584):15.222955,((((26:3.737015,(24:1.561625,25:1.561625):2.17539):15.262613,27:18.999628):55.815125,(((((32:26.392759,((31:13.44865,(30:4.881535,29:4.881535):8.567117):3.856884,28:17.305536):9.087224):15.978422,33:42.371…
	TREE tree_918 = ((((5:16.6357,6:16.635698):0.539131,((2:11.643899,1:11.643899):1.457151,(3:11.543417,4:11.543417):1.557634):4.07378):42.868885,(7:14.857337,8:14.857337):45.186378):25.771803,((((((24:0.931943,25:0.931943):2.481495,26:3.413438):11.512224,27:14.925663):53.547192,((249:67.188484,((227:22.735149,228:22.735149):39.476322,(((229:2.469083,230:2.469084):2.905876,(231:5.07037,232:5.07037):…
	TREE tree_1292 = ((((((1:10.729115,2:10.729115):1.916941,(3:11.378771,4:11.378771):1.267285):4.031363,5:16.67742):0.100008,6:16.777428):44.141495,(7:10.6436,8:10.643601):50.275322):26.699211,(((((25:1.032679,24:1.032679):2.826747,26:3.859427):15.867237,27:19.726665):55.631748,((249:72.285431,((228:21.576012,227:21.576012):44.215736,(((229:8.86409,230:8.86409):9.416611,(231:16.51202,232:16.51202):…
	TREE tree_4053 = ((((6:14.358612,5:14.358613):0.13057,((2:9.906558,1:9.906558):0.97059,(3:10.511392,4:10.511392):0.365757):3.612034):54.680847,(7:17.853825,8:17.853823):51.3162):18.883734,((((26:3.726618,(24:2.090357,25:2.090357):1.636261):15.089579,27:18.816196):56.309734,(((((32:11.358856,((31:4.441277,(30:2.713337,29:2.713337):1.727939):5.19012,28:9.631396):1.72746):18.808174,33:30.167032):21.…
	TREE tree_3358 = ((((5:30.98488,((1:23.608335,2:23.608334):2.335132,(3:22.994108,4:22.994108):2.949358):5.041413):1.710202,6:32.695084):48.75222,(7:28.848867,8:28.848869):52.598431):20.142067,(((10:65.229057,((12:57.598648,11:57.598648):7.309056,13:64.9077):0.321355):12.315106,((9:76.686058,(((16:9.159979,17:9.159979):2.485096,15:11.645076):3.743066,14:15.388142):61.297913):0.340722,(((22:11.0072…
	TREE tree_3876 = (((6:15.129114,(((1:11.149317,2:11.149318):1.055253,(3:11.541004,4:11.541004):0.663566):2.244353,5:14.448923):0.680192):50.866863,(7:16.650888,8:16.650888):49.345093):18.293272,(((27:14.816258,((25:1.092321,24:1.092321):2.47745,26:3.569771):11.24649):60.185646,((249:73.367462,((228:27.138695,227:27.138697):40.386288,(((230:3.93397,229:3.93397):11.654945,(232:14.07069,231:14.07069…
	TREE tree_9405 = (((((2:16.229235,1:16.229237):1.876862,(3:15.119516,4:15.119516):2.986582):5.150894,(5:22.419081,6:22.419081):0.837911):36.554047,(7:11.184731,8:11.184731):48.626312):23.451132,((((15:1.282299,14:1.282299):15.935556,(17:8.418655,16:8.418655):8.799199):55.118492,(9:70.989166,((((22:7.216106,21:7.216106):3.950801,((18:4.272556,19:4.272556):2.595554,20:6.86811):4.298796):6.901952,23…
	TREE tree_1900 = (((((1:21.133558,2:21.13356):1.766919,(3:20.741919,4:20.74192):2.158559):6.059852,(5:27.663733,6:27.663733):1.296596):45.93885,(7:12.170809,8:12.17081):62.728374):16.184465,((((17:9.351425,16:9.351425):6.654545,(14:7.166322,15:7.166322):8.839648):52.026077,(9:67.648804,((((21:18.737253,22:18.737253):12.260076,(20:15.442018,(18:3.710149,19:3.710149):11.731869):15.555311):5.928251,…
	TREE tree_629 = (((5:16.642403,(6:16.227692,((2:11.495157,1:11.495156):1.377204,(3:11.676838,4:11.676838):1.195523):3.355331):0.414712):48.878448,(7:10.530935,8:10.530935):54.989914):25.444105,(((((24:0.598862,25:0.598862):2.068157,26:2.66702):9.167459,27:11.834479):58.301872,((((33:39.700718,(((31:7.265804,(29:4.885267,30:4.885267):2.380537):4.066636,28:11.33244):1.672816,32:13.005257):26.695457…
	TREE tree_4556 = (((((1:12.939874,2:12.939873):2.598375,(3:14.305553,4:14.305553):1.232694):2.794007,(5:17.533772,6:17.533772):0.798484):45.975903,(7:13.215996,8:13.215996):51.092163):35.975712,((((26:3.764446,(24:1.554952,25:1.554952):2.209494):16.128595,27:19.893044):60.163208,((((228:23.247902,227:23.247902):44.2686,(((230:6.487493,229:6.487493):12.161235,(231:17.61322,232:17.61322):1.035507):…
	TREE tree_8459 = (((6:23.067528,(5:22.16144,((1:17.900345,2:17.900345):0.467554,(3:15.556084,4:15.556084):2.811814):3.793543):0.906084):51.959785,(7:16.861078,8:16.861078):58.166229):20.630547,(((27:14.601343,(26:3.128246,(24:1.040264,25:1.040264):2.087982):11.473098):65.489403,((((33:37.258732,(((31:8.806993,(29:6.446807,30:6.446807):2.360186):5.663924,28:14.470917):2.862962,32:17.333879):19.924…
	TREE tree_7309 = (((((2:14.416398,1:14.416399):0.889489,(3:13.010633,4:13.010633):2.295256):3.981776,(5:18.521187,6:18.521187):0.766477):48.009048,(7:12.536455,8:12.536454):54.760258):22.369139,(((((10:62.302315,((12:55.277454,11:55.277458):6.473962,13:61.751419):0.550897):6.338142,(((22:4.893943,21:4.893943):1.743097,(20:3.941727,(18:2.419036,19:2.419036):1.52269):2.695313):5.124876,23:11.761916…
	TREE tree_7654 = (((6:21.443241,(((1:14.963161,2:14.963161):0.959218,(3:14.53842,4:14.53842):1.383959):5.302781,5:21.225159):0.218084):43.756851,(7:16.287592,8:16.287592):48.912498):11.591225,(((27:17.325848,(26:3.624504,(25:1.035755,24:1.035755):2.588748):13.701344):51.92556,((249:67.406555,((227:26.16987,228:26.16987):37.531845,(((229:5.560964,230:5.560964):9.409342,(231:14.443321,232:14.443321…
	TREE tree_396 = ((((5:15.429073,((2:10.57356,1:10.573561):1.444322,(3:10.684032,4:10.684032):1.33385):3.411192):0.951415,6:16.380489):45.007034,(7:11.829083,8:11.829083):49.558441):22.696299,(((27:16.256456,((25:1.139561,24:1.139561):1.553739,26:2.6933):13.563156):56.446056,((((33:37.958588,((28:10.225824,(31:6.586543,(30:3.146277,29:3.146277):3.440266):3.639282):4.450099,32:14.675924):23.282663)…
	TREE tree_6265 = (((((1:16.245457,2:16.245457):1.158956,(3:15.44683,4:15.446829):1.957584):5.991339,(5:22.744905,6:22.744905):0.650845):46.583466,(7:19.148584,8:19.148586):50.830631):12.824207,(((27:16.935291,(26:3.138355,(25:1.052499,24:1.052499):2.085856):13.796935):53.652885,((((227:24.658598,228:24.658598):38.519775,(((229:9.679256,230:9.679256):9.30265,(232:18.055283,231:18.055281):0.926626)…
	TREE tree_148 = (((((2:13.024161,1:13.024162):1.275417,(3:13.65168,4:13.651679):0.6479):5.311598,(6:18.365782,5:18.365782):1.245396):40.462719,(7:14.820747,8:14.820746):45.253147):17.873045,(((27:16.607515,((24:1.18256,25:1.18256):2.381745,26:3.564305):13.043211):52.453697,((((((28:11.15056,((29:1.767359,30:1.767359):5.694798,31:7.462157):3.688404):3.294102,32:14.444663):19.968018,33:34.412678):1…
	TREE tree_9025 = ((((5:18.061361,((2:12.436431,1:12.436431):1.610517,(3:12.428226,4:12.428226):1.618723):4.014414):0.478184,6:18.539547):53.727669,(7:19.073368,8:19.073368):53.193844):17.905348,(((9:73.652267,(((((20:2.772303,(18:0.835871,19:0.835871):1.936432):1.391085,22:4.163388):0.462223,21:4.62561):4.881103,23:9.506714):64.116165,((14:16.861698,15:16.861698):2.236245,(16:9.594284,17:9.594284…
	TREE tree_8023 = ((((5:22.691858,6:22.691856):1.044633,((2:15.665093,1:15.665094):2.370702,(3:15.28018,4:15.28018):2.755616):5.700696):50.706818,(7:18.496557,8:18.496557):55.946751):19.929903,((((26:4.114336,(24:1.344719,25:1.344719):2.769618):14.353349,27:18.467686):58.059273,((((227:29.582289,228:29.582287):40.982555,(((230:4.685449,229:4.685449):13.670671,(231:16.076284,232:16.076284):2.279835…
	TREE tree_8233 = ((((((2:9.257671,1:9.257671):0.780318,(3:8.930176,4:8.930176):1.107814):3.100455,5:13.138443):0.397792,6:13.536236):47.143341,(7:20.019211,8:20.019211):40.660362):22.55813,((((10:62.914856,((11:38.29026,12:38.29026):22.731117,13:61.021378):1.89348):6.590916,(9:69.385971,(((20:13.575301,(18:8.637518,19:8.637518):4.937783):6.818032,(22:12.823482,21:12.823482):7.569851):8.366293,23:…
	TREE tree_786 = (((6:18.817181,(((2:11.73952,1:11.739519):2.279,(3:12.826118,4:12.826118):1.192401):3.913248,5:17.931767):0.885414):47.047546,(7:12.774921,8:12.774922):53.089806):22.651773,(((27:13.121821,((25:0.853167,24:0.853167):2.157825,26:3.010993):10.110828):61.209805,((((33:37.35445,(((31:7.757182,(29:1.282234,30:1.282234):6.474948):1.039113,28:8.796294):3.237818,32:12.034113):25.320341):1…
	TREE tree_8942 = (((((1:10.879996,2:10.879996):1.061899,(3:10.260899,4:10.260899):1.680997):3.436004,(5:14.948942,6:14.948943):0.428957):48.159809,(7:11.588464,8:11.588463):51.949245):21.133181,(((((((16:7.34834,17:7.34834):8.007891,14:15.35623):2.266155,15:17.622385):49.008057,(((22:5.955332,21:5.955332):15.331978,((18:11.013079,19:11.013079):4.585963,20:15.599042):5.688268):6.182745,23:27.47005…
	TREE tree_6380 = ((((5:15.815898,6:15.815898):0.297317,((1:11.479998,2:11.479998):1.391584,(3:12.220797,4:12.220797):0.650785):3.241633):39.6362,(7:20.39978,8:20.39978):35.349636):32.716568,((9:75.546646,((10:62.449554,((11:50.843983,12:50.843983):9.706148,13:60.550133):1.899423):12.082057,((14:17.468287,(16:11.242552,(17:5.306592,15:5.306592):5.935959):6.225736):56.500801,(((22:14.511601,(20:12.…
	TREE tree_2059 = ((((((1:15.252818,2:15.252819):0.557629,(3:14.157821,4:14.15782):1.652627):4.099161,5:19.909609):1.829757,6:21.739367):48.006565,(7:19.985229,8:19.985229):49.7607):14.430967,((9:67.439308,((((22:11.396148,((20:7.184913,(18:3.365921,19:3.365921):3.818992):4.190988,21:11.3759):0.020248):2.828781,23:14.22493):51.356697,((17:9.62113,16:9.62113):10.05076,(14:19.558088,15:19.558088):0.…
	TREE tree_5989 = (((((1:12.029787,2:12.029787):1.592441,(3:11.074516,4:11.074516):2.547711):3.791513,(6:16.950993,5:16.950993):0.462748):50.512806,(7:21.505604,8:21.505604):46.42094):19.476347,(((27:18.006868,(26:3.940689,(25:0.968097,24:0.968097):2.972592):14.066181):52.93647,((((227:23.896591,228:23.896589):41.176811,(((229:2.325685,230:2.325684):8.62224,(232:10.017916,231:10.017915):0.930009):…
	TREE tree_667 = (((((2:11.227869,1:11.227869):0.917038,(3:11.106836,4:11.106836):1.03807):4.43444,(6:16.129831,5:16.129831):0.449516):54.229649,(7:14.940926,8:14.940926):55.868069):17.497889,(((27:17.068623,((25:1.271223,24:1.271223):2.543916,26:3.81514):13.253483):56.430916,((249:71.040886,((227:22.269966,228:22.269966):45.983265,(((229:9.516202,230:9.516202):9.366073,(232:18.170269,231:18.17026…
	TREE tree_8498 = ((((((1:15.645945,2:15.645946):1.105176,(3:15.550307,4:15.550308):1.200813):3.461207,5:20.212328):1.231429,6:21.443758):38.683998,(7:14.927469,8:14.927469):45.200287):31.12402,((((26:3.756379,(24:1.106163,25:1.106163):2.650216):12.444571,27:16.200953):59.582405,((((227:25.183071,228:25.183073):39.795685,(((229:9.954168,230:9.954168):7.484773,(232:16.126053,231:16.126053):1.312888…
	TREE tree_7493 = (((((1:14.424399,2:14.424399):1.316008,(3:13.718445,4:13.718444):2.021963):3.301627,(6:18.188875,5:18.188875):0.853159):51.074043,(7:29.699682,8:29.699684):40.416397):16.543293,(((27:14.251797,(26:2.733352,(25:1.177893,24:1.177893):1.555459):11.518444):62.502975,(((((((28:14.170846,((30:2.395561,29:2.395561):6.897772,31:9.293333):4.877513):2.995633,32:17.166479):18.515858,33:35.6…
	TREE tree_2581 = ((((5:23.732965,6:23.732967):0.900519,((1:18.061197,2:18.061199):1.579923,(3:17.850126,4:17.850126):1.790996):4.992362):51.64534,(7:19.442274,8:19.442272):56.836548):19.722929,(((27:15.347638,((24:0.766877,25:0.766877):2.055894,26:2.822771):12.524866):55.970745,((((227:22.526842,228:22.526844):41.100033,(((229:9.238586,230:9.238587):9.667576,(231:14.822743,232:14.822743):4.08342)…
	TREE tree_8491 = ((((((2:10.408757,1:10.408757):1.031796,(3:9.659018,4:9.659018):1.781537):3.534286,5:14.97484):0.155742,6:15.130582):53.587547,(7:24.805946,8:24.805943):43.912186):18.214354,((((((22:16.796747,21:16.796747):0.017324,((18:3.588262,19:3.588262):4.520875,20:8.109137):8.704935):5.723577,23:22.537647):48.428215,9:70.965866):0.143906,((((16:9.229437,17:9.229437):9.834303,14:19.06374):0…
	TREE tree_784 = ((((5:16.193682,((2:10.624666,1:10.624666):1.667712,(3:11.540882,4:11.540883):0.751496):3.901304):0.36951,6:16.563192):42.514114,(7:22.514694,8:22.514694):36.562607):26.238377,(((((24:1.018966,25:1.018966):1.804647,26:2.823613):12.092286,27:14.915898):54.016708,((((33:29.301483,(((31:7.604167,(29:2.892354,30:2.892354):4.711812):3.432711,28:11.036878):1.247393,32:12.28427):17.01721…
	TREE tree_6998 = (((6:20.096087,(((1:15.099028,2:15.099029):0.27655,(3:14.115124,4:14.115124):1.260454):4.612999,5:19.988575):0.107511):51.537212,(7:22.106129,8:22.106133):49.527168):18.88081,((((14:16.217703,(15:13.659651,(16:8.961504,17:8.961504):4.698148):2.55805):54.881565,(((((18:7.283284,19:7.283284):2.233947,20:9.517231):8.046402,22:17.563633):2.625149,21:20.188782):5.467377,23:25.656158):…
	TREE tree_2510 = (((((1:19.154041,2:19.154041):1.664526,(3:19.38167,4:19.381672):1.436895):5.515366,(6:25.650103,5:25.650103):0.68383):48.524918,(7:31.956583,8:31.956583):42.902267):26.578329,(((((24:1.307344,25:1.307344):3.934026,26:5.24137):17.111521,27:22.352894):57.140751,((((33:25.461477,((28:6.131326,((30:1.979776,29:1.979776):1.658695,31:3.638471):2.492855):2.808827,32:8.940153):16.521324)…
	TREE tree_9537 = (((6:28.550919,(5:26.294155,((1:19.822865,2:19.822863):0.779758,(3:19.195496,4:19.195496):1.407125):5.691534):2.256762):48.942856,(7:11.845066,8:11.845065):65.648705):18.678659,(((9:67.639374,((((21:10.329403,22:10.329403):12.858722,((18:8.757873,19:8.757873):11.465666,20:20.223537):2.964587):10.662296,23:33.850422):33.072052,(10:62.741447,((12:43.65789,11:43.657887):15.700875,13…
	TREE tree_2996 = (((((1:13.113646,2:13.113646):0.590096,(3:12.156603,4:12.156602):1.54714):3.589599,(6:16.984158,5:16.984158):0.309184):48.929134,(7:23.864408,8:23.86441):42.358067):21.544107,(((((((18:2.127247,19:2.127247):4.246691,20:6.373937):1.188007,(21:3.282738,22:3.282738):4.279206):3.19281,23:10.754754):62.268734,((17:8.826664,16:8.826664):9.791436,(14:14.960966,15:14.960966):3.657134):54…
	TREE tree_8210 = ((((5:19.048468,((1:14.371015,2:14.371014):1.659769,(3:14.396971,4:14.39697):1.633812):3.017685):0.671925,6:19.720392):56.184242,(7:22.377131,8:22.377131):53.5275):19.806147,(((27:19.155844,(26:3.316756,(25:1.438481,24:1.438481):1.878275):15.839089):64.350418,(((228:30.650213,227:30.650211):47.133289,(((230:8.41366,229:8.41366):12.137326,(232:18.635977,231:18.635977):1.915009):17…
	TREE tree_2237 = (((6:15.541503,(5:15.042011,((1:11.186993,2:11.186991):0.686559,(3:10.886248,4:10.886248):0.987302):3.168462):0.499491):47.766506,(7:16.299082,8:16.299082):47.00893):21.580885,((((((22:21.791491,(20:19.806438,(18:7.248968,19:7.248968):12.55747):1.985052):1.118227,21:22.909718):0.999022,23:23.908739):42.576149,((10:61.641598,((11:43.12962,12:43.12962):15.99967,13:59.129292):2.5123…
	TREE tree_3570 = (((6:17.047882,(5:16.739594,((2:11.083229,1:11.083229):1.733398,(3:12.231245,4:12.231245):0.585382):3.922966):0.30829):40.724876,(7:11.816634,8:11.816634):45.956123):27.995169,((9:66.873535,(((((22:12.291886,21:12.291886):1.991657,(20:9.017693,(18:4.414789,19:4.414789):4.602903):5.265851):9.143712,23:23.427256):41.606739,(10:62.362823,((12:44.408112,11:44.408112):17.078781,13:61.…
	TREE tree_6889 = (((((1:11.784121,2:11.784121):2.996657,(3:12.849031,4:12.849031):1.931746):3.924079,(5:18.52529,6:18.52529):0.179567):47.774048,(7:24.672838,8:24.672838):41.806057):20.828373,((((26:3.695032,(24:1.353823,25:1.353823):2.341209):14.827995,27:18.523027):53.898758,((((228:22.195667,227:22.195667):41.578163,(((229:4.008998,230:4.008998):7.776872,(232:9.998749,231:9.998749):1.787121):1…
	TREE tree_5914 = ((((((2:14.600606,1:14.600605):2.245999,(3:13.437878,4:13.437879):3.408726):3.796706,5:20.643312):1.596169,6:22.239479):42.559074,(7:20.053991,8:20.053991):44.744564):17.791216,(((27:16.131516,(26:3.144632,(24:1.277121,25:1.277121):1.867512):12.986883):53.068611,(((((32:11.234432,((31:6.680662,(30:2.119202,29:2.119202):4.56146):2.457806,28:9.138468):2.095964):27.856075,33:39.0905…
	TREE tree_42 = ((((6:21.550398,5:21.5504):1.201923,((2:15.708859,1:15.708859):2.015591,(3:16.342287,4:16.342285):1.382164):5.027872):47.994511,(7:18.143122,8:18.14312):52.603714):20.608414,((((((((18:7.795096,19:7.795096):4.574177,20:12.369273):10.144898,(21:8.558784,22:8.558784):13.955387):6.706768,23:29.22094):38.598564,9:67.819504):0.996197,(14:17.452702,((16:7.37771,17:7.37771):4.532042,15:11…
	TREE tree_7083 = (((((2:13.707131,1:13.70713):1.740013,(3:12.606427,4:12.606428):2.840715):5.346079,(5:20.334158,6:20.334158):0.459064):35.844921,(7:11.001778,8:11.001778):45.636368):26.308245,((((26:3.22892,(25:1.108002,24:1.108002):2.120918):11.84831,27:15.077229):58.096111,((((33:31.478848,((((29:2.415108,30:2.415108):4.345649,31:6.760757):2.332428,28:9.093184):2.248076,32:11.34126):20.137589)…
	TREE tree_5119 = ((((5:16.318249,6:16.318249):0.265587,((1:10.602921,2:10.602919):1.572983,(3:10.353938,4:10.353939):1.821964):4.407933):50.569466,(7:11.771414,8:11.771414):55.381893):26.734135,((((14:16.061674,(15:14.427181,(16:10.067725,17:10.067725):4.359457):1.634491):50.915733,(((20:23.150507,(18:7.910088,19:7.910088):15.240419):5.482437,(22:24.861753,21:24.861753):3.771192):2.908357,23:31.5…
	TREE tree_4623 = ((((((1:7.39606,2:7.39606):1.2311,(3:7.665654,4:7.665654):0.961506):2.349748,5:10.976908):0.126685,6:11.103594):55.634949,(7:25.995068,8:25.99507):40.743473):21.860037,(((27:19.393545,(26:3.793988,(25:1.295304,24:1.295304):2.498685):15.599555):52.766125,((((33:35.137123,(32:18.258776,(28:16.153751,(31:10.397518,(30:3.283107,29:3.283107):7.114411):5.756235):2.105023):16.878347):14…
	TREE tree_3113 = ((((6:17.308336,5:17.308334):0.892856,((2:13.342039,1:13.342039):0.90232,(3:12.50437,4:12.50437):1.739989):3.956833):55.197559,(7:11.910551,8:11.91055):61.488201):24.422007,((((10:60.622555,((12:47.090698,11:47.090694):12.626074,13:59.71677):0.905786):5.362781,(((21:9.700341,22:9.700341):2.686526,((18:5.617439,19:5.617439):3.641386,20:9.258824):3.128042):9.780974,23:22.167841):43…
	TREE tree_2108 = (((((1:15.185443,2:15.185444):0.841082,(3:14.761864,4:14.761864):1.264662):2.880885,(5:18.154352,6:18.154354):0.753057):49.958237,(7:25.849398,8:25.8494):43.016247):20.273159,(((((24:1.389942,25:1.389942):2.763457,26:4.1534):14.744287,27:18.897688):57.780365,((((((28:11.903853,((29:4.710261,30:4.710261):5.584278,31:10.29454):1.609313):4.008063,32:15.911916):20.069292,33:35.981209…
	TREE tree_4634 = ((((6:15.529821,5:15.529822):0.939019,((1:10.298987,2:10.298987):1.781522,(3:11.457195,4:11.457195):0.623314):4.388332):61.280708,(7:17.098324,8:17.098324):60.651222):12.328166,(((10:69.144814,((12:59.179855,11:59.179855):9.526532,13:68.70639):0.43843):6.630406,(9:69.603172,(((22:15.660445,(21:14.91448,(20:8.949796,(18:6.932281,19:6.932281):2.017515):5.964684):0.745964):20.926214…
	TREE tree_4816 = (((6:22.457806,(5:21.608246,((2:15.465639,1:15.465639):1.897932,(3:15.482327,4:15.482327):1.881244):4.244676):0.849558):52.808517,(7:29.564627,8:29.564627):45.701694):18.407969,((((16:12.043179,17:12.043179):10.713036,(15:20.294975,14:20.294977):2.461237):50.78056,((9:71.900421,((((20:7.123572,(18:4.235776,19:4.235776):2.887796):6.135112,22:13.258683):1.871847,21:15.13053):10.808…
	TREE tree_6957 = ((((5:13.21436,6:13.214359):0.418886,((1:10.0955,2:10.095499):1.066213,(3:9.302957,4:9.302956):1.858756):2.471534):55.787102,(7:24.919344,8:24.919342):44.500999):28.40991,(((9:70.705521,(((15:8.537853,14:8.537853):8.799111,(16:9.258356,17:9.258356):8.078609):52.410957,((((18:7.296858,19:7.296858):3.570751,20:10.867609):3.747231,(22:4.93279,21:4.93279):9.68205):17.536285,23:32.151…
	TREE tree_5698 = (((((1:11.738855,2:11.738855):0.562499,(3:10.405471,4:10.405471):1.895883):3.028542,(6:14.600969,5:14.600969):0.728925):40.097382,(7:18.260004,8:18.260004):37.167271):27.36322,(((27:17.275558,(26:3.482926,(24:1.705509,25:1.705509):1.777417):13.792634):55.549995,((249:70.760658,((228:24.549234,227:24.549234):43.444347,(((230:10.599981,229:10.599981):10.51739,(231:20.42601,232:20.4…
	TREE tree_7184 = (((6:15.89658,(((1:11.481743,2:11.481742):0.874629,(3:10.08169,4:10.081689):2.274683):2.926784,5:15.283156):0.613426):54.245937,(7:14.963332,8:14.963331):55.179184):25.756062,(((27:12.506636,(26:2.414868,(25:0.745639,24:0.745639):1.669228):10.091768):61.156532,((249:72.57589,((227:30.053539,228:30.053541):35.845341,(((230:7.76367,229:7.763671):8.343785,(231:14.572705,232:14.57270…
	TREE tree_4052 = (((((2:16.303505,1:16.303505):1.787081,(3:17.167341,4:17.167341):0.923245):4.368633,(5:22.105911,6:22.105909):0.353309):44.391903,(7:21.668125,8:21.668127):45.182999):18.267088,(((27:17.331505,(26:3.439501,(24:1.188065,25:1.188065):2.251436):13.892004):55.538948,(((((32:14.652476,(28:11.656801,(31:8.524722,(29:3.07347,30:3.07347):5.451251):3.13208):2.995675):17.903072,33:32.55555…
	TREE tree_1826 = ((((((1:15.248358,2:15.248357):2.761319,(3:16.582077,4:16.582077):1.427598):3.874025,5:21.883699):1.029973,6:22.913673):45.826397,(7:25.212931,8:25.212929):43.527142):17.485123,(((10:61.535248,((11:47.778214,12:47.778217):11.434342,13:59.212563):2.322691):4.386379,((((17:6.685082,16:6.685082):7.204339,(14:1.241666,15:1.241666):12.647755):47.524872,((22:16.538979,(((18:2.617725,19…
	TREE tree_5081 = (((((1:11.669136,2:11.669136):1.648021,(3:11.293581,4:11.293581):2.023576):3.320111,(6:16.09343,5:16.09343):0.543838):55.038185,(7:21.735813,8:21.735815):49.939644):26.224266,((((((17:9.850129,(15:6.252166,16:6.252166):3.597963):8.138521,14:17.988651):57.266544,(10:62.522751,((12:47.718357,11:47.718357):14.018774,13:61.737129):0.785619):12.73245):1.398382,((22:26.39728,(((18:9.35…
	TREE tree_7799 = (((6:19.696995,(((1:13.877108,2:13.877108):1.839313,(3:14.884834,4:14.884834):0.831587):3.802284,5:19.518705):0.178289):46.733376,(7:9.899554,8:9.899553):56.530819):16.331116,(((27:15.695752,(26:3.363056,(24:1.379828,25:1.379828):1.983227):12.332697):54.918999,((((((((30:2.220372,29:2.220372):3.50149,31:5.721862):1.55943,28:7.281292):3.096131,32:10.377424):21.431324,33:31.808748)…
	TREE tree_9316 = (((((2:12.437384,1:12.437384):1.625791,(3:12.822365,4:12.822365):1.24081):3.275185,(5:17.011269,6:17.011269):0.32709):45.881916,(7:18.931049,8:18.931049):44.289227):23.586458,(((27:18.911037,((24:1.505635,25:1.505635):2.573091,26:4.078727):14.832311):53.887482,(((((((31:9.058147,(29:3.992544,30:3.992544):5.065603):2.009304,28:11.067451):3.305687,32:14.373137):19.652592,33:34.0257…
	TREE tree_2441 = ((((((2:12.904458,1:12.904459):1.567581,(3:13.47066,4:13.470661):1.001379):4.686684,5:19.158722):0.54715,6:19.705873):47.549583,(7:11.334284,8:11.334285):55.921169):15.819107,((((10:62.203064,((11:46.634258,12:46.634262):15.34496,13:61.979221):0.223841):7.012168,(9:68.637955,(((22:9.130718,21:9.130718):7.686386,(20:11.255012,(18:1.123543,19:1.123543):10.131469):5.562093):8.128492…
	TREE tree_7790 = ((((6:16.807764,5:16.807764):1.043688,((1:12.232736,2:12.232736):1.037143,(3:11.398589,4:11.398588):1.87129):4.581573):46.320606,(7:20.215851,8:20.215849):43.956207):29.247723,(((((((20:9.227551,(18:5.250146,19:5.250146):3.977405):0.446447,21:9.673998):0.717446,22:10.391444):13.975095,23:24.366539):46.831966,(10:63.894363,((11:43.900658,12:43.900654):19.353525,13:63.254181):0.640…
	TREE tree_7525 = ((((((1:15.98793,2:15.98793):1.482634,(3:14.362129,4:14.362129):3.108435):6.582382,5:24.052946):0.227753,6:24.280697):45.072552,(7:19.265625,8:19.265623):50.087631):30.486809,(((27:16.110998,(26:3.164704,(25:1.142532,24:1.142532):2.022173):12.946294):56.894897,((((((28:9.03299,(31:6.29166,(29:1.685056,30:1.685056):4.606604):2.741329):2.027363,32:11.060352):24.400639,33:35.460991)…
	TREE tree_6358 = (((6:21.052685,(5:20.217705,((1:15.24369,2:15.24369):0.913458,(3:14.136909,4:14.136909):2.020239):4.060556):0.834979):40.74015,(7:11.097862,8:11.097862):50.694977):18.228991,(((27:15.680912,(26:3.661256,(24:1.332991,25:1.332991):2.328266):12.019656):57.319523,((((227:22.523811,228:22.523811):44.223007,(((229:4.248469,230:4.248469):2.651443,(231:6.062419,232:6.062419):0.837492):22…
	TREE tree_2688 = ((((((1:16.917423,2:16.917425):1.727454,(3:17.135872,4:17.135872):1.509006):5.035067,5:23.679945):1.413149,6:25.093094):50.154404,(7:13.255956,8:13.255956):61.991543):17.093428,(((((17:9.542555,16:9.542555):3.852525,15:13.39508):4.686457,14:18.081537):58.857395,(((10:65.94442,((12:52.132462,11:52.132462):13.423303,13:65.555763):0.388656):7.671935,(((22:5.985409,21:5.985409):11.13…
	TREE tree_6773 = ((((5:19.892307,6:19.892307):0.291586,((1:13.178675,2:13.178675):1.595353,(3:13.522043,4:13.522043):1.251984):5.409865):59.186443,(7:18.192429,8:18.192425):61.17791):11.619349,((((26:4.016569,(24:1.663576,25:1.663576):2.352993):18.584877,27:22.601446):52.026783,((249:71.851524,((227:24.033493,228:24.033493):42.536884,(((229:5.467806,230:5.467807):10.650451,(232:14.798634,231:14.7…
	TREE tree_8551 = ((((6:13.265235,5:13.265236):0.4215,((1:9.880439,2:9.88044):0.943652,(3:9.28091,4:9.28091):1.54318):2.862644):47.116375,(7:16.340437,8:16.340437):44.462673):28.288576,((((26:3.235331,(25:1.394126,24:1.394126):1.841205):15.098135,27:18.333467):58.326099,(((((((31:7.897425,(29:2.721351,30:2.721351):5.176074):1.823661,28:9.721086):4.39861,32:14.119696):20.405031,33:34.524731):12.865…
	TREE tree_2035 = ((((6:13.438753,5:13.438752):0.506088,((1:10.837207,2:10.837206):1.010863,(3:11.00666,4:11.00666):0.841409):2.096772):57.584972,(7:10.125269,8:10.125269):61.404541):11.493448,(((27:20.436722,((25:1.429043,24:1.429043):2.492421,26:3.921464):16.515257):51.224838,((((33:30.490805,(((31:5.673752,(30:3.899669,29:3.899669):1.774083):2.814499,28:8.488251):3.292366,32:11.780617):18.71018…
	TREE tree_7988 = (((((1:17.630808,2:17.630806):1.539806,(3:16.404369,4:16.404369):2.766244):7.305874,(6:24.523129,5:24.52313):1.953358):46.149689,(7:24.688995,8:24.688997):47.93718):18.827282,(((((((17:12.336644,16:12.336644):4.160356,15:16.497):3.898969,14:20.395967):54.695927,((((18:8.762866,19:8.762866):1.101167,20:9.864034):3.587677,(22:8.968812,21:8.968812):4.482899):16.802237,23:30.253948):…
	TREE tree_4982 = ((((6:21.708935,((1:15.882629,2:15.882628):1.909164,(3:16.138357,4:16.138357):1.653437):3.917143):0.238709,5:21.947647):40.059063,(7:20.731867,8:20.731865):41.274841):19.93244,(((10:61.285629,((12:46.875042,11:46.875046):10.902609,13:57.777649):3.507981):4.794825,(((16:9.738764,17:9.738764):7.321493,(15:12.124658,14:12.124657):4.9356):47.126007,((((22:4.755678,21:4.755678):4.3681…
	TREE tree_7120 = (((5:27.431591,(6:27.194435,((1:18.071941,2:18.071943):3.788095,(3:19.654175,4:19.654177):2.205861):5.334399):0.237156):39.206738,(7:24.835196,8:24.835192):41.803135):20.014647,(((10:62.945717,((12:52.722782,11:52.722782):9.511827,13:62.234608):0.711102):8.095198,(9:70.157486,((((20:9.486919,(18:6.94768,19:6.94768):2.539239):6.564036,(22:11.45924,21:11.45924):4.591715):2.827531,2…
	TREE tree_972 = (((((2:11.844074,1:11.844074):0.731909,(3:11.589029,4:11.589029):0.986953):2.88475,(5:14.854395,6:14.854395):0.606338):57.580208,(7:27.932934,8:27.932932):45.108009):13.64555,((((10:60.872959,((11:42.305946,12:42.305943):18.265064,13:60.571007):0.301954):6.857059,9:67.730019):1.059873,((((21:15.09606,22:15.09606):0.839221,((18:7.115845,19:7.115845):4.199208,20:11.315053):4.620228)…
	TREE tree_2558 = ((((6:17.017817,5:17.017817):0.382733,((1:14.440516,2:14.440517):0.755495,(3:13.126255,4:13.126255):2.069757):2.204536):50.945179,(7:13.176786,8:13.176787):55.168945):26.198908,(((27:18.322132,((25:1.92212,24:1.92212):1.801586,26:3.723706):14.598427):64.389259,((249:79.756363,((227:27.173594,228:27.173592):48.860325,(((229:5.492559,230:5.492559):6.67267,(231:10.312022,232:10.3120…
	TREE tree_5184 = (((((1:8.657162,2:8.657162):1.432489,(3:8.832243,4:8.832243):1.257407):1.763824,(5:11.563632,6:11.563633):0.289841):52.583454,(7:15.245193,8:15.245192):49.191738):24.864523,(((((10:62.707302,((11:38.032814,12:38.032814):24.039656,13:62.072472):0.634835):4.346213,((14:13.055603,15:13.055604):3.265224,(17:8.994918,16:8.994918):7.32591):50.732689):1.006924,9:68.06044):3.229361,(((22…
[truncated: 33 more rows]
