# Supplementary material for: Cycles of external dependency drive evolution of avian carotenoid networks
Source: Nat Commun. 2019 Apr 8;10:1596. doi: 10.1038/s41467-019-09579-y (PMC6453931; doi:10.1038/s41467-019-09579-y)
Supplement: Supplementary file 11 — Supplementary Data 8 [file 41467_2019_9579_MOESM11_ESM.txt]

Aegithalos_caudatus	2
Agelaius_phoeniceus	3
Alectoris_rufa	4
Amandava_amandava	3
Amandava_subflava	3
Ampelioides_tschudii	1
Ampelion_rufaxilla	1
Anas_platyrhynchos	3
Anser_anser	1
Antilophia_galeata	3
Apaloderma_narina	4
Bombycilla_cedrorum	3
Bombycilla_garrulus	4
Bombycilla_japonica	3
Bucanetes_githagineus	3
Cacicus_cela	1
Cacicus_haemorrhous	4
Cacicus_leucoramphus	1
Cacicus_melanicterus	1
Cacicus_uropygialis	3
Calyptomena_viridis	2
Campephilus_leucopogon	3
Cardinalis_cardinalis	5
Cardinalis_sinuatus	3
Carduelis_atrata	2
Carduelis_cannabina	3
Carduelis_carduelis	3
Carduelis_chloris	5
Carduelis_citrinella	2
Carduelis_cucullata	3
Carduelis_flammea	4
Carduelis_hornemanni	3
Carduelis_sinica	2
Carduelis_spinoides	2
Carduelis_spinus	2
Carduelis_tristis	3
Carpodacus_mexicanus	4
Carpodacus_nipalensis	3
Carpodacus_pulcherrimus	4
Carpodacus_roseus	4
Carpodacus_rubicilloides	3
Carpodacus_thura	3
Carpodacus_trifasciatus	3
Carpornis_cucullata	1
Chiroxiphia_caudata	3
Chiroxiphia_pareola	3
Chlorospingus_pileatus	1
Ciconia_ciconia	1
Coccothraustes_abeillei	1
Coccothraustes_vespertinus	1
Coereba_flaveola	2
Colaptes_auratus	4
Colaptes_campestris	1
Colaptes_chrysoides	3
Colaptes_melanochloros	4
Cotinga_amabilis	2
Cotinga_cotinga	2
Cotinga_maculata	2
Cymbirhynchus_macrorhynchos	2
Dendrocopos_major	3
Dendroica_coronata	1
Dendroica_palmarum	1
Dendroica_petechia	1
Dryocopus_pileatus	4
Emberiza_citrinella	1
Emberiza_melanocephala	1
Erithacus_rubecula	2
Erythrura_gouldiae	4
Erythrura_psittacea	3
Eudocimus_ruber	1
Euphonia_laniirostris	5
Euphonia_saturata	5
Euplectes_afer	3
Euplectes_ardens	4
Euplectes_axillaris	3
Euplectes_capensis	1
Euplectes_macroura	3
Euplectes_orix	5
Eurylaimus_javanicus	4
Eurylaimus_ochromalus	4
Eurylaimus_steerii	2
Ficedula_zanthopygia	1
Foudia_madagascariensis	3
Fregata_minor	3
Fringilla_coelebs	3
Fringilla_montifringilla	1
Gallus_gallus	4
Geothlypis_trichas	1
Haematoderus_militaris	3
Haematospiza_sipahi	3
Heterocercus_linteatus	4
Icteria_virens	1
Icterus_bullockii	3
Icterus_croconotus	2
Icterus_cucullatus	1
Icterus_dominicensis	1
Icterus_galbula	4
Icterus_graduacauda	1
Icterus_gularis	3
Icterus_icterus	2
Icterus_mesomelas	1
Icterus_nigrogularis	1
Icterus_pectoralis	1
Icterus_prosthemelas	1
Icterus_pustulatus	3
Ilicura_militaris	3
Iodopleura_isabellae	2
Larus_delawarensis	1
Larus_michahellis	1
Larus_pipixcan	1
Leiothrix_argentauris	4
Leiothrix_lutea	5
Lepidothrix_coronata	3
Lepidothrix_nattereri	3
Lepidothrix_serena	3
Lipaugus_streptophorus	2
Loxia_curvirostra	3
Loxia_leucoptera	3
Luscinia_calliope	3
Machaeropterus_regulus	3
Malurus_melanocephalus	4
Masius_chrysopterus	3
Melanerpes_candidus	3
Melanerpes_formicivorus	3
Melanerpes_lewis	3
Meleagris_gallopavo	3
Motacilla_flava	1
Mycerobas_affinis	1
Mycerobas_carnipes	1
Mycerobas_icterioides	1
Mycerobas_melanozanthos	1
Neochmia_ruficauda	1
Neopelma_pallescens	3
Neophron_percnopterus	1
Nesospiza_acunhae	3
Notiomystis_cincta	3
Oriolus_cruentus	4
Oriolus_oriolus	1
Oriolus_traillii	3
Oriolus_xanthornus	1
Paroaria_coronata	4
Parus_ater	1
Parus_caeruleus	1
Parus_major	1
Parus_spilonotus	1
Perdix_perdix	4
Pericrocotus_flammeus	3
Phaethon_rubricauda	3
Phasianus_colchicus	4
Pheucticus_ludovicianus	3
Phibalura_flavirostris	1
Phoenicircus_carnifex	1
Phoeniconaias_minor	2
Phoenicoparrus_andinus	4
Phoenicoparrus_jamesi	4
Phoenicopterus_chilensis	3
Phoenicopterus_roseus	4
Phoenicopterus_ruber	4
Picoides_tridactylus	1
Picoides_villosus	4
Picumnus_exilis	3
Picus_squamatus	2
Picus_viridis	4
Pinicola_enucleator	5
Pipra_aureola	3
Pipra_chloromeros	5
Pipra_erythrocephala	3
Pipra_fasciicauda	3
Pipra_filicauda	3
Pipra_rubrocapilla	3
Pipreola_aureopectus	1
Pipreola_chlorolepidota	1
Pipreola_formosa	1
Pipreola_whitelyi	2
Piranga_flava	3
Piranga_ludoviciana	3
Piranga_olivacea	4
Piranga_rubra	2
Platalea_ajaja	1
Ploceus_bicolor	1
Ploceus_capensis	1
Ploceus_cucullatus	1
Ploceus_nelicourvi	1
Ploceus_philippinus	1
Ploceus_sakalava	1
Ploceus_velatus	1
Porphyrolaema_porphyrolaema	2
Procnias_tricarunculatus	2
Psarisomus_dalhousiae	1
Psarocolius_montezuma	1
Psarocolius_wagleri	1
Pteroglossus_aracari	3
Ptilinopus_jambu	1
Ptilinopus_magnificus	1
Ptilinopus_pulchellus	1
Ptilinopus_solomonensis	1
Pyroderus_scutatus	3
Pyrrhoplectes_epauletta	2
Pyrrhula_aurantiaca	2
Pyrrhula_erythaca	5
Pyrrhula_erythrocephala	2
Pyrrhula_pyrrhula	4
Quelea_cardinalis	4
Quelea_erythrops	3
Quelea_quelea	3
Querula_purpurata	3
Ramphastos_toco	2
Ramphastos_tucanus	3
Ramphocelus_dimidiatus	3
Regulus_regulus	3
Regulus_satrapa	4
Rhodopechys_obsoletus	3
Rhynchostruthus_socotranus	2
Rupicola_peruvianus	2
Rupicola_rupicola	3
Selenidera_piperivora	3
Serinus_canaria	2
Serinus_mozambicus	2
Serinus_pusillus	3
Serinus_serinus	3
Setophaga_ruticilla	3
Sicalis_flaveola	1
Snowornis_subalaris	1
Sphyrapicus_varius	4
Sterna_elegans	1
Sturnella_bellicosa	3
Sturnella_magna	1
Sturnella_militaris	4
Sturnella_neglecta	1
Sturnella_superciliaris	4
Taeniopygia_guttata	5
Tarsiger_chrysaeus	3
Telophorus_sulfureopectus	4
Telophorus_zeylonus	2
Tetrao_urogallus	3
Tichodroma_muraria	2
Tijuca_atra	1
Trogon_mesurus	4
Turdus_merula	1
Tyrannus_vociferans	3
Uragus_sibiricus	3
Vermivora_ruficapilla	1
Vermivora_virginiae	1
Vestiaria_coccinea	3
Xanthocephalus_xanthocephalus	1
Xipholena_atropurpurea	3
Xipholena_lamellipennis	3
Xipholena_punicea	4
Zosterops_japonicus	1
