# Supplementary material for: Cycles of external dependency drive evolution of avian carotenoid networks
Source: Nat Commun. 2019 Apr 8;10:1596. doi: 10.1038/s41467-019-09579-y (PMC6453931; doi:10.1038/s41467-019-09579-y)
Supplement: Supplementary file 12 — Supplementary Data 9 [file 41467_2019_9579_MOESM12_ESM.txt]

Aegithalos_caudatus	0	0
Agelaius_phoeniceus	0	1
Alectoris_rufa	1	1
Amandava_amandava	0	1
Amandava_subflava	0	1
Ampelioides_tschudii	0	0
Ampelion_rufaxilla	0	0
Anas_platyrhynchos	0	1
Anser_anser	0	1
Antilophia_galeata	0	0
Apaloderma_narina	1	1
Bombycilla_cedrorum	0	1
Bombycilla_garrulus	1	0
Bombycilla_japonica	0	0
Bucanetes_githagineus	0	1
Cacicus_cela	0	0
Cacicus_haemorrhous	1	1
Cacicus_leucoramphus	0	0
Cacicus_melanicterus	0	0
Cacicus_uropygialis	0	1
Calyptomena_viridis	0	0
Campephilus_leucopogon	0	1
Cardinalis_cardinalis	1	1
Cardinalis_sinuatus	0	1
Carduelis_atrata	0	0
Carduelis_cannabina	0	1
Carduelis_carduelis	0	1
Carduelis_chloris	1	0
Carduelis_citrinella	0	0
Carduelis_cucullata	0	1
Carduelis_flammea	1	1
Carduelis_hornemanni	0	1
Carduelis_sinica	0	0
Carduelis_spinoides	0	0
Carduelis_spinus	0	0
Carduelis_tristis	0	1
Carpodacus_mexicanus	1	1
Carpodacus_nipalensis	0	1
Carpodacus_pulcherrimus	1	1
Carpodacus_roseus	1	1
Carpodacus_rubicilloides	0	0
Carpodacus_thura	0	1
Carpodacus_trifasciatus	0	1
Carpornis_cucullata	0	0
Chiroxiphia_caudata	0	0
Chiroxiphia_pareola	0	0
Chlorospingus_pileatus	0	0
Ciconia_ciconia	0	0
Coccothraustes_abeillei	0	0
Coccothraustes_vespertinus	0	0
Coereba_flaveola	0	0
Colaptes_auratus	1	1
Colaptes_campestris	0	1
Colaptes_chrysoides	0	1
Colaptes_melanochloros	1	1
Cotinga_amabilis	0	0
Cotinga_cotinga	0	0
Cotinga_maculata	0	0
Cymbirhynchus_macrorhynchos	0	0
Dendrocopos_major	0	1
Dendroica_coronata	0	0
Dendroica_palmarum	0	0
Dendroica_petechia	0	1
Dryocopus_pileatus	1	1
Emberiza_citrinella	0	0
Emberiza_melanocephala	0	0
Erithacus_rubecula	0	0
Erythrura_gouldiae	1	0
Erythrura_psittacea	0	0
Eudocimus_ruber	0	0
Euphonia_laniirostris	1	1
Euphonia_saturata	1	0
Euplectes_afer	0	0
Euplectes_ardens	1	1
Euplectes_axillaris	0	0
Euplectes_capensis	0	0
Euplectes_macroura	0	0
Euplectes_orix	1	1
Eurylaimus_javanicus	1	0
Eurylaimus_ochromalus	1	0
Eurylaimus_steerii	0	0
Ficedula_zanthopygia	0	0
Foudia_madagascariensis	0	1
Fregata_minor	0	1
Fringilla_coelebs	0	1
Fringilla_montifringilla	0	0
Gallus_gallus	1	1
Geothlypis_trichas	0	1
Haematoderus_militaris	0	1
Haematospiza_sipahi	0	1
Heterocercus_linteatus	1	1
Icteria_virens	0	0
Icterus_bullockii	0	0
Icterus_croconotus	0	0
Icterus_cucullatus	0	0
Icterus_dominicensis	0	0
Icterus_galbula	1	1
Icterus_graduacauda	0	0
Icterus_gularis	0	1
Icterus_icterus	0	0
Icterus_mesomelas	0	0
Icterus_nigrogularis	0	0
Icterus_pectoralis	0	0
Icterus_prosthemelas	0	0
Icterus_pustulatus	0	1
Ilicura_militaris	0	1
Iodopleura_isabellae	0	0
Larus_delawarensis	0	0
Larus_michahellis	0	1
Larus_pipixcan	0	0
Leiothrix_argentauris	1	0
Leiothrix_lutea	1	0
Lepidothrix_coronata	0	0
Lepidothrix_nattereri	0	0
Lepidothrix_serena	0	0
Lipaugus_streptophorus	0	0
Loxia_curvirostra	0	1
Loxia_leucoptera	0	1
Luscinia_calliope	0	1
Machaeropterus_regulus	0	0
Malurus_melanocephalus	1	1
Masius_chrysopterus	0	0
Melanerpes_candidus	0	0
Melanerpes_formicivorus	0	0
Melanerpes_lewis	0	1
Meleagris_gallopavo	0	1
Motacilla_flava	0	0
Mycerobas_affinis	0	0
Mycerobas_carnipes	0	0
Mycerobas_icterioides	0	0
Mycerobas_melanozanthos	0	0
Neochmia_ruficauda	0	0
Neopelma_pallescens	0	0
Neophron_percnopterus	0	0
Nesospiza_acunhae	0	0
Notiomystis_cincta	0	1
Oriolus_cruentus	1	1
Oriolus_oriolus	0	0
Oriolus_traillii	0	0
Oriolus_xanthornus	0	0
Paroaria_coronata	1	1
Parus_ater	0	0
Parus_caeruleus	0	0
Parus_major	0	0
Parus_spilonotus	0	0
Perdix_perdix	1	0
Pericrocotus_flammeus	0	1
Phaethon_rubricauda	0	1
Phasianus_colchicus	1	0
Pheucticus_ludovicianus	0	1
Phibalura_flavirostris	0	0
Phoenicircus_carnifex	0	0
Phoeniconaias_minor	0	0
Phoenicoparrus_andinus	1	1
Phoenicoparrus_jamesi	1	1
Phoenicopterus_chilensis	0	0
Phoenicopterus_roseus	1	0
Phoenicopterus_ruber	1	0
Picoides_tridactylus	0	0
Picoides_villosus	1	1
Picumnus_exilis	0	0
Picus_squamatus	0	0
Picus_viridis	1	1
Pinicola_enucleator	1	1
Pipra_aureola	0	0
Pipra_chloromeros	1	1
Pipra_erythrocephala	0	1
Pipra_fasciicauda	0	0
Pipra_filicauda	0	0
Pipra_rubrocapilla	0	1
Pipreola_aureopectus	0	0
Pipreola_chlorolepidota	0	0
Pipreola_formosa	0	0
Pipreola_whitelyi	0	0
Piranga_flava	0	1
Piranga_ludoviciana	0	0
Piranga_olivacea	1	1
Piranga_rubra	0	0
Platalea_ajaja	0	1
Ploceus_bicolor	0	0
Ploceus_capensis	0	0
Ploceus_cucullatus	0	0
Ploceus_nelicourvi	0	0
Ploceus_philippinus	0	0
Ploceus_sakalava	0	0
Ploceus_velatus	0	0
Porphyrolaema_porphyrolaema	0	0
Procnias_tricarunculatus	0	0
Psarisomus_dalhousiae	0	0
Psarocolius_montezuma	0	0
Psarocolius_wagleri	0	0
Pteroglossus_aracari	0	1
Ptilinopus_jambu	0	0
Ptilinopus_magnificus	0	0
Ptilinopus_pulchellus	0	0
Ptilinopus_solomonensis	0	0
Pyroderus_scutatus	0	0
Pyrrhoplectes_epauletta	0	0
Pyrrhula_aurantiaca	0	0
Pyrrhula_erythaca	1	1
Pyrrhula_erythrocephala	0	0
Pyrrhula_pyrrhula	1	1
Quelea_cardinalis	1	1
Quelea_erythrops	0	1
Quelea_quelea	0	1
Querula_purpurata	0	1
Ramphastos_toco	0	0
Ramphastos_tucanus	0	0
Ramphocelus_dimidiatus	0	1
Regulus_regulus	0	1
Regulus_satrapa	1	1
Rhodopechys_obsoletus	0	1
Rhynchostruthus_socotranus	0	0
Rupicola_peruvianus	0	0
Rupicola_rupicola	0	0
Selenidera_piperivora	0	1
Serinus_canaria	0	0
Serinus_mozambicus	0	0
Serinus_pusillus	0	0
Serinus_serinus	0	0
Setophaga_ruticilla	0	0
Sicalis_flaveola	0	0
Snowornis_subalaris	0	0
Sphyrapicus_varius	1	1
Sterna_elegans	0	1
Sturnella_bellicosa	0	0
Sturnella_magna	0	0
Sturnella_militaris	1	1
Sturnella_neglecta	0	0
Sturnella_superciliaris	1	1
Taeniopygia_guttata	1	1
Tarsiger_chrysaeus	0	0
Telophorus_sulfureopectus	1	0
Telophorus_zeylonus	0	0
Tetrao_urogallus	0	0
Tichodroma_muraria	0	0
Tijuca_atra	0	0
Trogon_mesurus	1	1
Turdus_merula	0	1
Tyrannus_vociferans	0	0
Uragus_sibiricus	0	1
Vermivora_ruficapilla	0	0
Vermivora_virginiae	0	0
Vestiaria_coccinea	0	1
Xanthocephalus_xanthocephalus	0	0
Xipholena_atropurpurea	0	1
Xipholena_lamellipennis	0	1
Xipholena_punicea	1	1
Zosterops_japonicus	0	0
